# Supplementary material for: Chromatin accessibility landscapes of skin cells in systemic sclerosis nominate dendritic cells in disease pathogenesis
Source: Nat Commun. 2020 Nov 17;11:5843. doi: 10.1038/s41467-020-19702-z (PMC7672105; doi:10.1038/s41467-020-19702-z)
Supplement: Supplementary file 5 — Supplementary Data 1 [file 41467_2020_19702_MOESM5_ESM.xlsx]

## Sheet: Sheet1
Supplementary Data 1 : Cell types donated by each individual
		Healthy controls												SSc Patients
Cell\Sample		M21	M24	M27	M34	M43	N47	N48	N51	N54	F42	F44		M25(Diffuse)	M29(Diffuse)	F28(Diffuse)	F1181(Limited)	F1183(Diffuse)	F1202(Limited)	F1205(Diffuse)
Norm	CD4+ T cell(CD4)	0	0	0	1	1	0	0	0	0	0	0
	CD8+ T cell(CD8)	0	0	0	1	1	0	0	0	0	0	0
	Fibroblast(Fib)	0	1	0	0	1	0	0	0	0	1	1
	Dendritic cell(DC)	1	0	0	1	0	0	0	0	0	0	0
	Langerhans cell(LC)	0	0	0	0	0	0	0	1	1	0	0
	Keratinocyte (KC)	0	0	0	0	0	1	1	0	1	0	0
	Macrophage(Mac)	0	0	0	1	0	0	0	0	0	0	0
	Endotheliocyte(EC)	0	0	0	0	1	0	0	0	0	1	1
Affected	CD4+ T cell(CD4)													1	0	1	1	0	0	0
	CD8+ T cell(CD8)													1	0	1	1	0	0	0
	Fibroblast(Fib)													1	1	0	0	0	1	1
	Dendritic cell(DC)													1	0	1	1	0	0	0
	Keratinocyte(KC)													0	0	0	0	0	0	0
	Macrophage(Mac)													0	0	0	1	1	0	0
	Endotheliocyte(EC)													0	0	0	0	0	0	1
Unaffected	CD4+ T cell(CD4)													0	1	0	1	1	0	0
	CD8+ T cell(CD8)													1	1	0	0	1	0	0
	Fibroblast(Fib)													0	1	0	0	0	0	1
	Dendritic cell(DC)													0	0	0	1	1	0	0
	Langerhans cell(LC)													0	0	0	0	0	0	0
	Keratinocyte(KC)													0	0	0	0	0	0	0
	Macrophage(Mac)													0	0	0	0	1	0	0
	Endotheliocyte(EC)													0	0	0	0	0	0	1
√ indicates that the corresponding individual donates the corresponding cell type
