# Supplementary material for: Chromatin accessibility landscapes of skin cells in systemic sclerosis nominate dendritic cells in disease pathogenesis
Source: Nat Commun. 2020 Nov 17;11:5843. doi: 10.1038/s41467-020-19702-z (PMC7672105; doi:10.1038/s41467-020-19702-z)
Supplement: Supplementary file 6 — Supplementary Data 2 [file 41467_2020_19702_MOESM6_ESM.xlsx]

## Sheet: Sheet1
Supplementary Data 2 : Clinical information of SSc patients
Donor ID	Gender	location of biopsies	age	race	Antibody	SSc subtype
SSc_F_28	F	Scleroderma forearm	52	Caucasian	ANA+, RNAPolII-, SCL70+, anti-centromere-	diffuse systemic sclerosus
SSc_M_25	M	Scleroderma forearm and back	44	Caucasian	ANA+. RNApolIII+, Scl70-, anti-centromere -	diffuse systemic sclerosus
SSc_M_29	M	Scleroderma forearm and back	51	Caucasian	ANA+, RNApolIII+, Scl70-, anti-centromere -	diffuse systemic sclerosus
SSc_F_1181	F	Scleroderma forearm and back	52	Caucasian	ANA+, RNAPolIII-, SCL70-, anti-centromere+	limited systemic sclerosus
SSc_F_1183	F	Scleroderma forearm and back	60	Hispanic/Latino	ANA+, RNAPolIII+, Scl70-, anti-centromere -	diffuse systemic sclerosus
SSc_F_1202	F	Scleroderma forearm and back	40	Caucasian	ANA+, RNAPolIII-, Scl70-, anti-centromere+	limited systemic sclerosus
SSc_F_1205	F	Scleroderma forearm and back	50	Caucasian	ANA+, RNApolIII+, Scl70-, anti-centromere -	diffuse systemic sclerosus
