# Supplementary material for: Chromatin accessibility landscapes of skin cells in systemic sclerosis nominate dendritic cells in disease pathogenesis
Source: Nat Commun. 2020 Nov 17;11:5843. doi: 10.1038/s41467-020-19702-z (PMC7672105; doi:10.1038/s41467-020-19702-z)
Supplement: Supplementary file 7 — Supplementary Data 3 [file 41467_2020_19702_MOESM7_ESM.xlsx]

## Sheet: Sheet1
Supplementary Data 3: Sample Informations
Sample Name	Donor ID	Clinical State	Location of biopsies	Cell type	Number of replicates	Number of finally mapped reads	Number of peaks
EC_NormSkin_F_42	Norm_F_42	Normal skin	Discarded surgical waste	Endotheliocyte(EC)	1	36457070	49798
EC_NormSkin_F_44	Norm_F_42	Normal skin	Discarded surgical waste	Endotheliocyte(EC)	1	35403152	48350
EC_NormSkin_M_43	Norm_M_43	Normal skin	Discarded surgical waste	Endotheliocyte(EC)	1	60502780	50730
CD4_NormSkin_M_34	Norm_M_34	Normal skin	Discarded surgical waste	CD4+ T cell(CD4)	1	4419606	39973
CD4_NormSkin_M_43	Norm_M_43	Normal skin	Discarded surgical waste	CD4+ T cell(CD4)	1	34754616	48984
CD8_NormSkin_M_34	Norm_M_34	Normal skin	Discarded surgical waste	CD8+ T cell(CD8)	1	12371802	51345
CD8_NormSkin_M_43	Norm_M_43	Normal skin	Discarded surgical waste	CD8+ T cell(CD8)	1	38013056	48411
DC_NormSkin_M_34	Norm_M_34	Normal skin	Discarded surgical waste	Dendritic cell(DC)	1	12689122	51358
DC_NormSkin_M_21	Norm_M_21	Normal skin	Discarded surgical waste	Dendritic cell(DC)	1	7262066	46776
Fib_NormSkin_F_42	Norm_F_42	Normal skin	Discarded surgical waste	Fibroblast(Fib)	1	16283942	51427
Fib_NormSkin_F_44	Norm_F_44	Normal skin	Discarded surgical waste	Fibroblast(Fib)	1	28870060	50572
Fib_NormSkin_M_24	Norm_M_24	Normal skin	Discarded surgical waste	Fibroblast(Fib)	1	13355568	47328
Fib_NormSkin_M_43	Norm_M_43	Normal skin	Discarded surgical waste	Fibroblast(Fib)	1	43448282	51490
EC_SSc_Arm_F_1205	SSc_F_1205	Affected skin	Forearm	Endotheliocyte(EC)	1	14620748	51198
EC_SSc_Back_F_1205	SSc_F_1205	Unaffected skin	Back	Endotheliocyte(EC)	1	28319194	47357
CD4_SSc_Arm_F_1181	SSc_F_1181	Affected skin	Forearm	CD4+ T cell(CD4)	1	11965216	47773
CD4_SSc_Arm_F_28_combine	SSc_F_28	Affected skin	Forearm	CD4+ T cell(CD4)	2(Combined together)	8931188+8978020	51526
CD4_SSc_Arm_M_25	SSc_M_25	Affected skin	Forearm	CD4+ T cell(CD4)	1	8543300	51184
CD4_SSc_Back_F_1181	SSc_F_1181	Unaffected skin	Back	CD4+ T cell(CD4)	1	4458798	40775
CD4_SSc_Back_F_1183	SSc_F_1183	Unaffected skin	Back	CD4+ T cell(CD4)	1	4641952	39610
CD4_SSc_Back_M_29_combine	SSc_M_29	Unaffected skin	Back	CD4+ T cell(CD4)	2(Combined together)	6049580+5825118	51308
CD8_SSc_Arm_F_1181	SSc_F_1181	Affected skin	Forearm	CD8+ T cell(CD8)	1	8381994	48813
CD8_SSc_Arm_F_28_combine	SSc_F_28	Affected skin	Forearm	CD8+ T cell(CD8)	2(Combined together)	6436686+6476488	49836
CD8_SSc_Arm_M_25	SSc_M_25	Affected skin	Forearm	CD8+ T cell(CD8)	1	5985890	49536
CD8_SSc_Back_F_1183	SSc_F_1183	Unaffected skin	Back	CD8+ T cell(CD8)	1	5256756	45617
CD8_SSc_Back_M_25	SSc_M_25	Unaffected skin	Back	CD8+ T cell(CD8)	1	6235706	45588
CD8_SSc_Back_M_29	SSc_M_29	Unaffected skin	Back	CD8+ T cell(CD8)	2(Combined together)	2123922+2179176	44834
DC_SSc_Arm_F_1181	SSc_F_1181	Affected skin	Forearm	Dendritic cell(DC)	1	30169978	51819
DC_SSc_Arm_F_28	SSc_F_28	Affected skin	Forearm	Dendritic cell(DC)	1	10783398	51193
DC_SSc_Arm_M_25	SSc_M_25	Affected skin	Forearm	Dendritic cell(DC)	1	16348310	51993
DC_SSc_Back_F_1181	SSc_F_1181	Unaffected skin	Back	Dendritic cell(DC)	1	21798952	48160
DC_SSc_Back_F_1183	SSc_F_1183	Unaffected skin	Back	Dendritic cell(DC)	1	11497584	51631
Fib_SSc_Arm_F_1202	SSc_F_1202	Affected skin	Forearm	Fibroblast(Fib)	1	20713886	47479
Fib_SSc_Arm_F_1205	SSc_F_1205	Affected skin	Forearm	Fibroblast(Fib)	1	27582570	49399
Fib_SSc_Arm_M_25	SSc_M_25	Affected skin	Forearm	Fibroblast(Fib)	1	18051682	51130
Fib_SSc_Arm_M_29	SSc_M_29	Affected skin	Forearm	Fibroblast(Fib)	1	5918442	47011
Fib_SSc_Back_F_1205	SSc_F_1205	Unaffected skin	Back	Fibroblast(Fib)	1	20476214	49842
Fib_SSc_Back_M_29	SSc_M_29	Unaffected skin	Back	Fibroblast(Fib)	1	20127850	49372
Mac_NormSkin_M_34	Norm_M_34	Normal skin	Abdomen	Macrophage(Mac)	1	12653846	44480
Mac_SSc_Arm_F_1181	SSc_F_1181	Affected skin	Forearm	Macrophage(Mac)	1	21054500	45923
Mac_SSc_Arm_F_1183	SSc_F_1183	Affected skin	Forearm	Macrophage(Mac)	1	12226544	45303
Mac_SSc_Back_F_1183	SSc_F_1183	Unaffected skin	Back	Macrophage(Mac)	1	8412702	46220
KC_Norm_47	Norm_47	Normal skin	Back	Keratinocyte(KC)	1	31616788	46954
KC_Norm_48	Norm_48	Normal skin	Back	Keratinocyte(KC)	1	33913926	47004
KC_Norm_54	Norm_54	Normal skin	Back	Keratinocyte(KC)	1	40540080	46572
LC_Norm_51	Norm_51	Normal skin	Back	Langerhans(LC)	1	35526378	46985
LC_Norm_54	Norm_54	Normal skin	Back	Langerhans(LC)	1	31519596	46692
						Average:19578172	All Peaks:
