# Supplementary material for: Chromatin accessibility landscapes of skin cells in systemic sclerosis nominate dendritic cells in disease pathogenesis
Source: Nat Commun. 2020 Nov 17;11:5843. doi: 10.1038/s41467-020-19702-z (PMC7672105; doi:10.1038/s41467-020-19702-z)
Supplement: Supplementary file 8 — Supplementary Data 4 [file 41467_2020_19702_MOESM8_ESM.xlsx]

## Sheet: Sheet1
Supplementary Data 4 : Signature peaks and genes of each cell types in both controls and SSc patients
Signature peaks and genes of T cells (CD4 and CD8)						Signature peaks and genes of dendritic cells						Signature peaks and genes of langerhans cells						Signature peaks and genes of endothelial cells						Signature peaks and genes of fibroblasts						Signature peaks and genes of keratinocytes
chr1	249218898	249219798	merge_peak_13586	PGBD2		chr9	117768793	117769421	merge_peak_143688	TNFSF8		chr11	58959451	58959854	merge_peak_23929	DTX4		chr13	111521570	111523070	merge_peak_39818	LINC00346		chr10	65558824	65559335	merge_peak_17050	JMJD1C		chr1	23778341	23779025	merge_peak_1580	TCEA3
chr18	72608362	72608726	merge_peak_62666	ZNF407		chr12	105156898	105157458	merge_peak_34287	SLC41A2		chr1	32800593	32802127	merge_peak_2332	MARCKSL1		chr11	44749279	44749839	merge_peak_23416	TSPAN18		chr20	50063182	50064392	merge_peak_82633	MIR3194		chr5	106209092	106209867	merge_peak_109866	LINC01950
chr1	101854675	101855197	merge_peak_6123	LINC01307		chr6	45709141	45709793	merge_peak_117812	CLIC5		chr6	31553934	31554912	merge_peak_116620	LST1		chr13	28982478	28983131	merge_peak_36552	FLT1		chr13	111451654	111452695	merge_peak_39816	LINC00567		chr10	88727942	88728444	merge_peak_18299	ADIRF
chr1	181118708	181119209	merge_peak_9602	LINC01732		chr14	77234395	77235252	merge_peak_42925	VASH1		chr1	161494697	161495482	merge_peak_8443	HSPA6		chr7	29074905	29075474	merge_peak_125561	LOC100506497		chr16	84565736	84566756	merge_peak_53387	MEAK7		chr18	21603230	21603756	merge_peak_60507	TTC39C-AS1
chr1	102033179	102033580	merge_peak_6129	LINC01307		chr7	38407499	38408215	merge_peak_126182	TRG-AS1		chr1	31867410	31868055	merge_peak_2230	SERINC2		chr3	145940149	145940716	merge_peak_95010	PLSCR4		chr14	45381296	45382315	merge_peak_41045	LOC101927418		chr15	50945437	50946061	merge_peak_46027	TRPM7
chr10	35283241	35284034	merge_peak_15836	CUL2		chr12	109089997	109090730	merge_peak_34534	CORO1C		chr16	85892736	85893687	merge_peak_53557	IRF8		chr14	104091153	104091622	merge_peak_44445	KLC1		chr1	176770257	176771197	merge_peak_9352	MIR488		chr13	110356915	110358204	merge_peak_39722	LINC00676
chr19	4104633	4105419	merge_peak_63396	MAP2K2		chr9	117762336	117762884	merge_peak_143686	TNFSF8		chr17	78754143	78754804	merge_peak_59144	LOC101928855		chr18	45662897	45663566	merge_peak_61443	ZBTB7C		chr1	226789973	226790753	merge_peak_12346	STUM		chr8	130688661	130689578	merge_peak_138131	CCDC26
chr7	106319691	106320293	merge_peak_129148	CCDC71L		chr1	181103593	181104542	merge_peak_9598	LINC01732		chr12	94521898	94522617	merge_peak_33653	PLXNC1		chr13	26625399	26626512	merge_peak_36415	SHISA2		chr8	8932202	8932985	merge_peak_132123	MIR4660		chr1	16485400	16486100	merge_peak_1100	EPHA2
chr6	149157022	149157752	merge_peak_122320	UST		chr4	103519523	103520625	merge_peak_102153	LOC105377621		chr11	67020331	67020826	merge_peak_24661	KDM2A		chr10	670853	671621	merge_peak_13626	MIR5699		chr8	122557614	122558742	merge_peak_137444	HAS2-AS1		chr8	53731226	53732281	merge_peak_134434	RB1CC1
chr7	106239018	106239648	merge_peak_129140	CCDC71L		chr1	241755413	241756211	merge_peak_13213	CHML		chr2	208898581	208899227	merge_peak_77555	PLEKHM3		chr1	212339663	212341149	merge_peak_11490	LINC02608		chr8	122651268	122652503	merge_peak_137448	HAS2-AS1		chr16	81300124	81300848	merge_peak_53145	BCO1
chr2	97007526	97008288	merge_peak_71912	NCAPH		chr2	10146727	10147403	merge_peak_67451	LOC101929882		chr6	143296476	143296940	merge_peak_121944	HIVEP2		chr10	88718762	88719252	merge_peak_18296	SNCG		chr12	94198080	94198929	merge_peak_33620	LOC101928731		chr2	131577998	131578421	merge_peak_73687	AMER3
chr3	71767186	71767607	merge_peak_91719	EIF4E3		chr15	90602646	90603240	merge_peak_48570	IDH2		chr2	204362792	204363457	merge_peak_77225	RAPH1		chr6	125518800	125519486	merge_peak_120667	TPD52L1		chr10	93073464	93074105	merge_peak_18611	PCGF5		chr2	131566180	131566866	merge_peak_73686	AMER3
chr3	71751385	71752218	merge_peak_91717	EIF4E3		chr3	124829324	124829898	merge_peak_93811	MIR5092		chr8	126374895	126375442	merge_peak_137766	TRIB1		chr2	208259168	208260187	merge_peak_77495	MIR1302-4		chr12	94212497	94213338	merge_peak_33622	LOC101928731		chr2	131565027	131565978	merge_peak_73685	AMER3
chr7	50306369	50307018	merge_peak_126865	IKZF1		chr13	75939658	75940503	merge_peak_38525	TBC1D4		chr19	10380171	10382717	merge_peak_63882	ICAM1		chr22	43335624	43336758	merge_peak_87037	PACSIN2		chr5	76463451	76464518	merge_peak_108735	PDE8B		chr4	101502280	101503028	merge_peak_102024	EMCN
chr15	70047825	70048384	merge_peak_47310	LINC00593		chr10	112295628	112296511	merge_peak_19781	SMC3		chr17	1665948	1666491	merge_peak_54080	SERPINF1		chr10	11312469	11312913	merge_peak_14323	CELF2-AS1		chr2	20621542	20622270	merge_peak_68091	RHOB		chr7	133538363	133539218	merge_peak_130337	LOC101928861
chr6	38681472	38682211	merge_peak_117257	DNAH8		chr2	153468156	153469208	merge_peak_74693	PRPF40A		chr6	36646088	36647465	merge_peak_117083	CDKN1A		chr2	234883111	234883706	merge_peak_79075	TRPM8		chr10	52833429	52834834	merge_peak_16478	PRKG1		chr20	1310772	1311288	merge_peak_79778	SDCBP2
chr2	113388413	113389266	merge_peak_72930	FLJ42351		chr1	85454175	85454777	merge_peak_5116	MCOLN2		chr6	26183538	26184473	merge_peak_116225	HIST1H2BE		chr3	40546071	40546690	merge_peak_89721	ZNF620		chr5	106878092	106879003	merge_peak_109910	EFNA5		chr17	47585420	47586260	merge_peak_57049	MIR6165
chr19	17190657	17191391	merge_peak_64441	MYO9B		chr8	122542513	122543217	merge_peak_137442	HAS2-AS1		chr21	45148081	45149013	merge_peak_85020	PDXK		chr8	31612576	31613279	merge_peak_133630	NRG1		chr7	95225429	95226541	merge_peak_128454	PDK4		chr10	82230750	82232536	merge_peak_18104	TSPAN14
chr14	75800763	75801655	merge_peak_42837	LINC01220		chr8	8945237	8946759	merge_peak_132126	MIR4660		chr10	76760515	76761279	merge_peak_17696	DUPD1		chr16	75046500	75047059	merge_peak_52794	ZNRF1		chr9	94351222	94352027	merge_peak_142156	MIR3910-1		chr9	19155053	19155999	merge_peak_139860	PLIN2
chr9	92116768	92117595	merge_peak_141984	SEMA4D		chr12	47749883	47750617	merge_peak_31137	MIR4494		chr18	43871082	43871619	merge_peak_61373	RNF165		chr7	37480327	37481055	merge_peak_126099	ELMO1		chr15	99091061	99092265	merge_peak_49047	FAM169B		chr6	40263015	40263722	merge_peak_117329	LINC00951
chr9	92104743	92105306	merge_peak_141981	SEMA4D		chr12	94242230	94242946	merge_peak_33627	LOC105369911		chr19	50862022	50862515	merge_peak_66436	NAPSA		chr4	3123742	3124353	merge_peak_98165	HTT		chr13	74232000	74232723	merge_peak_38457	LINC00392		chr21	45231849	45233098	merge_peak_85034	AATBC
chr9	92098837	92099426	merge_peak_141980	SEMA4D		chr2	128243919	128244708	merge_peak_73517	IWS1		chr3	126027504	126028434	merge_peak_93892	KLF15		chr8	8992378	8993682	merge_peak_132128	PPP1R3B		chr9	94277327	94277905	merge_peak_142150	NFIL3		chr16	68678637	68679680	merge_peak_52381	CDH3
chr9	92136994	92137762	merge_peak_141988	SEMA4D		chr21	40375927	40376730	merge_peak_84706	LINC01700		chr18	77905368	77906587	merge_peak_62973	PARD6G-AS1		chr5	82746198	82746926	merge_peak_109100	VCAN		chr9	14320299	14320660	merge_peak_139667	NFIB		chr16	68702012	68702726	merge_peak_52384	CDH3
chr8	49861882	49862599	merge_peak_134366	SNAI2		chr15	83619081	83619925	merge_peak_48170	HOMER2		chr11	18672274	18673035	merge_peak_22427	SPTY2D1		chr19	10890963	10891507	merge_peak_63944	MIR4748		chr9	14313944	14315715	merge_peak_139666	NFIB		chr17	52977786	52979180	merge_peak_57286	TOM1L1
chr13	33104980	33105371	merge_peak_36873	N4BP2L2		chr11	67804123	67804838	merge_peak_24746	TCIRG1		chr17	1576274	1577011	merge_peak_54063	PRPF8		chr19	9785292	9786218	merge_peak_63822	ZNF562		chr20	50072923	50074133	merge_peak_82635	MIR3194		chr3	65996392	65997313	merge_peak_91403	MAGI1
chr19	18606869	18607574	merge_peak_64625	ELL		chr5	55198745	55199659	merge_peak_107509	IL31RA		chr9	126102317	126102960	merge_peak_144106	CRB2		chr22	33040144	33041083	merge_peak_86226	TIMP3		chr4	16899966	16900906	merge_peak_98937	LDB2		chr12	93531385	93532300	merge_peak_33570	LINC02412
chr1	145744112	145744592	merge_peak_7294	PDZK1		chr11	67777484	67778170	merge_peak_24742	ALDH3B1		chr7	75931507	75932681	merge_peak_127667	HSPB1		chr10	46975216	46975757	merge_peak_16190	SYT15		chr1	36786714	36787223	merge_peak_2584	EVA1B		chr2	221524913	221525895	merge_peak_78228	MIR4268
chr7	17183853	17184508	merge_peak_124799	AHR		chr11	67764250	67764982	merge_peak_24740	UNC93B1		chr17	63118057	63118779	merge_peak_57963	RGS9		chr19	4084223	4084717	merge_peak_63393	ZBTB7A		chr1	108591750	108592385	merge_peak_6238	VAV3		chr12	6381381	6382529	merge_peak_29034	PLEKHG6
chr6	135858724	135859624	merge_peak_121368	LINC00271		chr15	31690732	31692765	merge_peak_44998	KLF13		chr11	64215481	64216682	merge_peak_24364	LINC02724		chr21	47393570	47394276	merge_peak_85222	LOC101928796		chr8	134418779	134419661	merge_peak_138408	NDRG1		chr15	101253375	101254176	merge_peak_49223	ASB7
chr6	135827426	135828148	merge_peak_121367	LINC00271		chr4	10182648	10183438	merge_peak_98598	WDR1		chr1	144849960	144850704	merge_peak_7200	PDE4DIP		chr7	22521331	22521782	merge_peak_125117	STEAP1B		chr20	48937441	48938301	merge_peak_82507	LINC01271		chr14	68191839	68192686	merge_peak_42237	RDH12
chr22	24680890	24681587	merge_peak_85720	SPECC1L		chr21	37522338	37522989	merge_peak_84496	CBR3-AS1		chr11	33536688	33537391	merge_peak_22908	KIAA1549L		chr17	74523555	74524229	merge_peak_58756	PRCD		chr3	66023688	66025157	merge_peak_91408	MAGI1		chr8	41627983	41628749	merge_peak_134092	ANK1
chr7	17178536	17179259	merge_peak_124797	AHR		chr12	111882423	111883546	merge_peak_34759	SH2B3		chr19	38908307	38909189	merge_peak_65329	RASGRP4		chr7	22484746	22485578	merge_peak_125112	STEAP1B		chr8	134387450	134388212	merge_peak_138402	NDRG1		chr7	21954174	21955021	merge_peak_125064	CDCA7L
chr21	30394511	30394836	merge_peak_83948	USP16		chr4	38083724	38084947	merge_peak_99518	TBC1D1		chr6	122346428	122347326	merge_peak_120576	HSF2		chr11	67807678	67808055	merge_peak_24749	TCIRG1		chr6	147234947	147236350	merge_peak_122188	KATNBL1P6		chr2	153056930	153057699	merge_peak_74651	STAM2
chr17	37969617	37970382	merge_peak_56243	IKZF3		chr12	111844613	111845271	merge_peak_34751	SH2B3		chr19	14494768	14495502	merge_peak_64232	ADGRE5		chr8	61193355	61194304	merge_peak_134791	CA8		chr8	49833815	49834778	merge_peak_134362	SNAI2		chr12	83044266	83044968	merge_peak_33084	TMTC2
chr17	38023281	38024142	merge_peak_56247	ZPBP2		chr6	38682430	38683204	merge_peak_117258	DNAH8		chr7	75932732	75933318	merge_peak_127668	HSPB1		chr19	8590216	8591560	merge_peak_63781	ZNF414		chr12	8012413	8013592	merge_peak_29198	SLC2A14		chr5	96054107	96054961	merge_peak_109600	CAST
chr6	5174321	5175374	merge_peak_114788	MIR3691		chr8	142014833	142015439	merge_peak_138711	PTK2		chr1	85358569	85359310	merge_peak_5106	LPAR3		chrX	68114452	68115552	merge_peak_147009	EFNB1		chr15	101261059	101262726	merge_peak_49224	ASB7		chr2	219866303	219867160	merge_peak_78138	LOC100129175
chr22	36740213	36740984	merge_peak_86398	MYH9		chr15	55095266	55096217	merge_peak_46248	LOC105370829		chr3	194329579	194330743	merge_peak_97665	TMEM44		chr2	62520599	62521245	merge_peak_70458	B3GNT2		chr6	155283867	155284452	merge_peak_122812	MIR1273C		chr12	57326640	57327144	merge_peak_31955	SDR9C7
chr14	106966856	106967359	merge_peak_44661	LINC00221		chr2	102516743	102517370	merge_peak_72338	LINC01127		chr1	59039378	59039887	merge_peak_3917	TACSTD2		chr9	134145594	134146365	merge_peak_144759	FAM78A		chr2	174855715	174857209	merge_peak_75782	SP3		chr7	86946105	86947411	merge_peak_128057	TP53TG1
chr1	206907931	206908273	merge_peak_11060	IL10		chr3	15402942	15403790	merge_peak_88391	SH3BP5		chr14	75762544	75763093	merge_peak_42831	LINC01220		chr6	11218879	11219943	merge_peak_115176	NEDD9		chr6	138049782	138050622	merge_peak_121545	LINC02539		chr12	57379430	57380129	merge_peak_31959	GPR182
chr2	43286273	43287117	merge_peak_69455	LINC01819		chr18	43631913	43632473	merge_peak_61351	PSTPIP2		chr7	141615367	141615782	merge_peak_130865	OR9A4		chr16	66415868	66417111	merge_peak_52149	CDH5		chr5	38556174	38557569	merge_peak_106871	LIFR-AS1		chr5	167718299	167719072	merge_peak_113374	WWC1
chr2	48650480	48650971	merge_peak_69906	PPP1R21		chr12	95082845	95083453	merge_peak_33715	TMCC3		chr8	134310467	134310752	merge_peak_138390	NDRG1		chr16	66410567	66411274	merge_peak_52148	CDH5		chr3	73815059	73816636	merge_peak_91887	PDZRN3		chr7	95025298	95026160	merge_peak_128437	PON3
chr2	48675511	48676292	merge_peak_69909	PPP1R21		chr2	105592824	105593553	merge_peak_72483	MRPS9		chr6	31782093	31783671	merge_peak_116651	HSPA1L		chr6	151560761	151561867	merge_peak_122572	AKAP12		chr3	73673070	73674649	merge_peak_91880	PDZRN3		chr3	69135183	69135971	merge_peak_91516	ARL6IP5
chr9	4422510	4422938	merge_peak_139284	SLC1A1		chr2	102446623	102447440	merge_peak_72332	MAP4K4		chr17	21224712	21225203	merge_peak_55398	MAP2K3		chr7	107933489	107934030	merge_peak_129248	NRCAM		chr14	81712776	81713812	merge_peak_43127	GTF2A1		chr9	71735293	71735880	merge_peak_140857	TJP2
chr20	62367683	62368036	merge_peak_83336	LIME1		chr1	51769243	51770002	merge_peak_3524	TTC39A		chr6	31785863	31786583	merge_peak_116652	HSPA1A		chr12	86020195	86020715	merge_peak_33153	RASSF9		chr1	153958585	153959147	merge_peak_7748	RAB13		chr20	1458884	1459720	merge_peak_79799	NSFL1C
chr9	134553767	134554381	merge_peak_144808	RAPGEF1		chr7	40591173	40592133	merge_peak_126269	SUGCT		chr19	10025127	10025787	merge_peak_63839	OLFM2		chr20	8793179	8793903	merge_peak_80298	PLCB4		chr9	86845343	86846139	merge_peak_141671	SLC28A3		chr7	7139883	7140570	merge_peak_124428	LOC100131257
chr9	134543688	134544596	merge_peak_144806	RAPGEF1		chr14	75768409	75769094	merge_peak_42833	LINC01220		chr2	232226834	232227501	merge_peak_78854	MIR4777		chr13	72438653	72439213	merge_peak_38354	DACH1		chr17	55740031	55740922	merge_peak_57468	LOC101927539		chr11	6280236	6281284	merge_peak_21505	CCKBR
chr9	134542946	134543409	merge_peak_144805	RAPGEF1		chr1	27957693	27958639	merge_peak_2030	FGR		chr1	33077588	33078215	merge_peak_2350	ZBTB8OS		chr21	44158022	44158702	merge_peak_84929	LINC01668		chr5	176972538	176973926	merge_peak_114074			chr10	26910693	26911602	merge_peak_15237	FAM238B
chr7	7030190	7031332	merge_peak_124425	MIR3683		chr1	25292546	25293484	merge_peak_1749	RUNX3		chr12	124876407	124876928	merge_peak_35584	MIR6880		chr10	116186945	116187730	merge_peak_20047	AFAP1L2		chr20	1450555	1451311	merge_peak_79797	NSFL1C		chr6	2810095	2811033	merge_peak_114524	SERPINB1
chr3	46580159	46581058	merge_peak_90230	LRRC2-AS1		chr7	92461315	92462092	merge_peak_128302	CDK6		chr11	65047138	65047952	merge_peak_24442	POLA2		chr17	8689171	8689525	merge_peak_54665	MFSD6L		chr16	54319913	54321218	merge_peak_51608	IRX3		chr1	78498919	78500023	merge_peak_4864	GIPC2
chr11	105136402	105136923	merge_peak_26633	CARD18		chr14	70082269	70083161	merge_peak_42430	SUSD6		chrX	47930690	47931484	merge_peak_146610	ZNF630		chr8	142047903	142049094	merge_peak_138718	PTK2		chr1	7530858	7531715	merge_peak_384	VAMP3		chr15	40376708	40377782	merge_peak_45426	BMF
chr11	105168124	105168582	merge_peak_26634	CARD18		chr16	68745219	68745976	merge_peak_52388	CDH1		chr6	31798119	31799112	merge_peak_116655	HSPA1B		chr1	184524913	184526254	merge_peak_9857	C1orf21		chr12	51765095	51765806	merge_peak_31480	SLC4A8		chr16	50279144	50280256	merge_peak_51433	ADCY7
chr9	79273478	79273898	merge_peak_141325	PRUNE2		chr21	45274529	45275509	merge_peak_85038	AGPAT3		chr9	135997139	135997567	merge_peak_144884	RALGDS		chr19	35485466	35486210	merge_peak_65088	GRAMD1A		chr15	40361133	40362024	merge_peak_45420	SRP14-AS1		chr5	95449139	95449792	merge_peak_109539	MIR583
chr5	159885900	159886627	merge_peak_113206	MIR3142HG		chr2	10168996	10170050	merge_peak_67456	LOC101929882		chr2	102803070	102804674	merge_peak_72392	IL1RL2		chr7	120581422	120582373	merge_peak_129715	ING3		chr2	145942399	145943428	merge_peak_74325	TEX41		chr12	8191147	8191876	merge_peak_29220	FOXJ2
chr16	30196892	30197532	merge_peak_51048	CORO1A		chr1	224356516	224357177	merge_peak_12162	DEGS1		chr16	31891582	31892301	merge_peak_51205	ZNF267		chr13	51640023	51641228	merge_peak_38031	GUCY1B2		chr9	25677256	25679011	merge_peak_140107	TUSC1		chr1	169085077	169085885	merge_peak_8912	ATP1B1
chr6	17815552	17815913	merge_peak_115787	LOC105374952		chr7	158610924	158611830	merge_peak_131702	ESYT2		chr2	242604610	242605200	merge_peak_79644	DTYMK		chr8	145063942	145064508	merge_peak_138966	GRINA		chr15	40373742	40374394	merge_peak_45424	BMF		chr11	4116770	4117488	merge_peak_21434	RRM1
chr1	214612574	214613519	merge_peak_11637	PTPN14		chr1	224390888	224391718	merge_peak_12168	LOC101927143		chr15	93464630	93465448	merge_peak_48825	MIR3175		chr9	130616496	130617258	merge_peak_144426	ENG		chr2	67487594	67488458	merge_peak_70772	LINC01829		chr3	138344480	138345299	merge_peak_94588	FAIM
chr7	106244793	106245412	merge_peak_129141	CCDC71L		chrX	47438858	47439357	merge_peak_146591	TIMP1		chr11	33652451	33652997	merge_peak_22914	C11orf91		chr11	113845547	113846065	merge_peak_27093	HTR3A		chr1	208259475	208260233	merge_peak_11199	PLXNA2		chr3	138174859	138175434	merge_peak_94581	ESYT3
chr22	50907977	50908828	merge_peak_87446	SBF1		chr8	134415638	134416546	merge_peak_138407	NDRG1		chr7	78873868	78874774	merge_peak_127794	MAGI2-AS3		chr3	194751508	194752506	merge_peak_97709	XXYLT1-AS1		chr7	80069677	80070308	merge_peak_127832	LOC101927269		chr7	142554516	142555026	merge_peak_130937	EPHB6
chr17	19405721	19406229	merge_peak_55299	SLC47A1		chr9	74919896	74920580	merge_peak_141079	LINC01504		chr6	16707236	16708055	merge_peak_115716	LOC101928433		chr13	51722202	51723063	merge_peak_38037	C13orf42		chr7	80128290	80129232	merge_peak_127836	GNAT3		chr18	28742264	28743291	merge_peak_60728	DSC1
chr9	132725302	132726033	merge_peak_144660	FNBP1		chr5	60571577	60572170	merge_peak_107875	ZSWIM6		chr10	35775308	35776179	merge_peak_15884	GJD4		chr1	36808290	36808976	merge_peak_2589	EVA1B		chr7	18905956	18906854	merge_peak_124933	TWIST1		chr7	142510849	142511466	merge_peak_130932	PRSS3P2
chr8	125769387	125770125	merge_peak_137700	MTSS1		chr9	27785308	27786143	merge_peak_140211	C9orf72		chr15	74890336	74891253	merge_peak_47613	CLK3		chr10	15367417	15368268	merge_peak_14655	FAM171A1		chr1	211908585	211909620	merge_peak_11446	NEK2		chr11	121337246	121337964	merge_peak_27697	SORL1
chr15	45011602	45012257	merge_peak_45759	B2M		chr5	150439324	150440097	merge_peak_112558	TNIP1		chr19	42381814	42382394	merge_peak_65633	CD79A		chr21	46369657	46370113	merge_peak_85137	FAM207A		chr3	180587704	180588413	merge_peak_96618	LOC101928882		chr1	209988876	209990085	merge_peak_11334	IRF6
chr6	167364416	167365167	merge_peak_123618	RNASET2		chr12	11732952	11733840	merge_peak_29449	LINC01252		chr6	106340652	106341587	merge_peak_119639	PRDM1		chr5	38466422	38467757	merge_peak_106867	EGFLAM		chr8	37678727	37680284	merge_peak_133838	ADGRA2		chr8	102505799	102506635	merge_peak_136543	GRHL2
chr1	159046286	159047574	merge_peak_8189	AIM2		chr5	150436030	150436823	merge_peak_112557	TNIP1		chr7	4773256	4774051	merge_peak_124243	AP5Z1		chr14	77310453	77311027	merge_peak_42934	LRRC74A		chr3	193720653	193721883	merge_peak_97581	LINC02026		chr8	102504323	102505133	merge_peak_136542	GRHL2
chr1	99259772	99260244	merge_peak_5936	SNX7		chr7	2773691	2775045	merge_peak_124136	GNA12		chr12	52399536	52401863	merge_peak_31531	GRASP		chr17	81066611	81067581	merge_peak_59388	METRNL		chr3	57040751	57042189	merge_peak_90912	SPATA12		chr14	101178665	101179183	merge_peak_44249	DLK1
chr20	33839703	33840469	merge_peak_81543	MMP24		chr5	54081585	54082613	merge_peak_107437	LOC102467080		chr15	78556571	78557931	merge_peak_47877	DNAJA4		chr6	52386967	52387880	merge_peak_118103	TRAM2		chr9	72664101	72664955	merge_peak_140927	MAMDC2		chr11	102324789	102325521	merge_peak_26451	TMEM123
chr18	51612729	51613283	merge_peak_61705	SNORA37		chr19	18612980	18614089	merge_peak_64626	ELL		chr6	31760494	31760995	merge_peak_116648	VARS		chr13	24698913	24699519	merge_peak_36313	SPATA13		chr12	58119770	58121069	merge_peak_32029	AGAP2-AS1		chr11	118782493	118784192	merge_peak_27452	BCL9L
chr3	111853620	111853977	merge_peak_93027	GCSAM		chr10	71713612	71714410	merge_peak_17279	H2AFY2		chr6	31744557	31745374	merge_peak_116647	VWA7		chr10	111841402	111842280	merge_peak_19707	ADD3-AS1		chr17	79961469	79962160	merge_peak_59263	CENPX		chr18	3623529	3625490	merge_peak_59591	DLGAP1-AS2
chr1	117369726	117370325	merge_peak_6915	CD2		chr2	223662519	223663175	merge_peak_78313	ACSL3		chr17	79008381	79009912	merge_peak_59175	BAIAP2		chr22	36424371	36425500	merge_peak_86366	RBFOX2		chr10	99789390	99790738	merge_peak_19086	CRTAC1		chr11	9097682	9098891	merge_peak_21723	MIR5691
chr9	37503720	37504262	merge_peak_140647	POLR1E		chr6	42334941	42335821	merge_peak_117494	TRERF1		chr12	46690360	46691099	merge_peak_31042	SLC38A1		chr3	125848292	125849167	merge_peak_93883	ALDH1L1-AS1		chr3	197104686	197105556	merge_peak_97902	DLG1		chr4	87812579	87813921	merge_peak_101545	C4orf36
chr1	117350980	117351821	merge_peak_6910	CD2		chr10	33950510	33951551	merge_peak_15746	LINC00838		chr4	166051240	166051867	merge_peak_104581	TMEM192		chr1	155910392	155911632	merge_peak_7922	RXFP4		chr10	116392837	116393529	merge_peak_20076	ABLIM1		chr20	17486729	17487406	merge_peak_80701	BFSP1
chr18	42419076	42419653	merge_peak_61250	MIR4319		chr8	60195019	60195602	merge_peak_134760	TOX		chr13	98696225	98697317	merge_peak_39195	IPO5		chr6	156488495	156489468	merge_peak_122885	MIR1202		chr5	107007787	107008693	merge_peak_109919	EFNA5		chr1	64013064	64013873	merge_peak_4261	DLEU2L
chr3	169531484	169531939	merge_peak_96059	LRRC34		chr22	24798400	24799205	merge_peak_85727	ADORA2A		chr6	150750617	150751317	merge_peak_122507	IYD		chr9	124990923	124991653	merge_peak_144051	LHX6		chr7	55153842	55154899	merge_peak_127013	EGFR		chr1	116810169	116811270	merge_peak_6823	ATP1A1
chr7	13840488	13841147	merge_peak_124640	ETV1		chr2	174888392	174889425	merge_peak_75786	LINC01960		chr1	101156982	101157762	merge_peak_6050	VCAM1		chr3	128303220	128303685	merge_peak_94048	LINC01565		chr14	30396213	30397601	merge_peak_40543	PRKD1		chr7	55613131	55613625	merge_peak_127054	VOPP1
chr20	7960997	7961573	merge_peak_80239	TMX4		chr2	16845423	16845910	merge_peak_67858	FAM49A		chr8	52179562	52180425	merge_peak_134378	PXDNL		chr3	8699540	8700655	merge_peak_87819	SSUH2		chr20	33759384	33760139	merge_peak_81540	PROCR		chr18	2592437	2593272	merge_peak_59467	NDC80
chr4	153380021	153380537	merge_peak_104061	MIR3140		chr2	153176377	153177502	merge_peak_74655	FMNL2		chr15	74677200	74678032	merge_peak_47591	CYP11A1		chr10	88713380	88714525	merge_peak_18295	SNCG		chr1	234666808	234667843	merge_peak_12889	LINC01354		chr8	82463905	82464835	merge_peak_135701	FABP12
chr11	132227573	132228400	merge_peak_28490	NTM-IT		chr9	107916903	107917584	merge_peak_142886	SLC44A1		chr6	132054432	132055045	merge_peak_121068	CTAGE9		chr3	128292535	128293127	merge_peak_94047	LINC01565		chr5	121647177	121649116	merge_peak_110573	SNCAIP		chr2	213707394	213708069	merge_peak_77684	LINC01878
chr3	59436728	59437779	merge_peak_91088	C3orf67		chr2	174896454	174897253	merge_peak_75788	LINC01960		chr18	21718326	21720031	merge_peak_60519	CABYR		chr2	26183717	26184242	merge_peak_68371	KIF3C		chr19	38494794	38495907	merge_peak_65287	SIPA1L3		chr4	169752911	169754708	merge_peak_104733	PALLD
chr3	59410387	59410726	merge_peak_91084	C3orf67		chr9	107877348	107878087	merge_peak_142880	SLC44A1		chr11	62432167	62433879	merge_peak_24224	SNORA57		chr7	11871113	11872130	merge_peak_124547	THSD7A		chr12	66050448	66051133	merge_peak_32361	LOC100507065		chr6	158184240	158184986	merge_peak_123037	SNX9
chr3	59413026	59413466	merge_peak_91086	C3orf67		chr13	41213179	41213820	merge_peak_37275	FOXO1		chr16	48610683	48611300	merge_peak_51358	N4BP1		chr2	203200199	203200963	merge_peak_77177	BMPR2		chr3	21016569	21017277	merge_peak_88710	VENTXP7		chr13	20734857	20736084	merge_peak_36055	GJA3
chr3	59374150	59375006	merge_peak_91081	C3orf67		chr2	69084326	69085564	merge_peak_70881	BMP10		chr14	65758242	65758736	merge_peak_42136	MIR4708		chr19	44763859	44764341	merge_peak_65795	ZNF233		chr10	90711100	90711897	merge_peak_18448	ACTA2		chr9	33185799	33186938	merge_peak_140323	B4GALT1-AS1
chr7	150671381	150672265	merge_peak_131283	KCNH2		chr1	27425612	27426594	merge_peak_1965	SLC9A1		chr3	72225702	72226886	merge_peak_91776	LINC00870		chr7	63923915	63924635	merge_peak_127116	YWHAEP1		chr3	63329331	63329824	merge_peak_91242	SYNPR		chr15	36005669	36006471	merge_peak_45201	DPH6
chr17	7287196	7287986	merge_peak_54521	TNK1		chr12	113478352	113479042	merge_peak_34833	DTX1		chr19	14627750	14629805	merge_peak_64251	DNAJB1		chr19	37742304	37743016	merge_peak_65255	LINC01535		chr8	13329152	13329885	merge_peak_132398	DLC1		chr1	186605925	186607094	merge_peak_10009	PTGS2
chr5	114715278	114715999	merge_peak_110319	CCDC112		chr3	132268581	132269515	merge_peak_94298	ACKR4		chr2	239265764	239266350	merge_peak_79430	TRAF3IP1		chr3	62145257	62145987	merge_peak_91213	PTPRG-AS1		chr12	125230361	125231064	merge_peak_35651	SCARB1		chr10	99648518	99649937	merge_peak_19081	GOLGA7B
chr19	45264182	45264724	merge_peak_65829	MIR8085		chr1	39568238	39569783	merge_peak_2726	MACF1		chr16	66958686	66959745	merge_peak_52199	RRAD		chr17	15393674	15394706	merge_peak_55011	CDRT4		chr12	117036919	117038011	merge_peak_35010	MAP1LC3B2		chr19	42555501	42556361	merge_peak_65649	GRIK5
chr18	54376415	54377070	merge_peak_61879	WDR7		chr14	78031628	78032295	merge_peak_43010	SPTLC2		chr1	42616231	42616781	merge_peak_3007	GUCA2B		chr17	57518077	57518940	merge_peak_57603	MIR4729		chr12	3067718	3069378	merge_peak_28816	TEAD4		chr3	197148609	197149347	merge_peak_97908	DLG1
chr12	127256660	127257359	merge_peak_35720	LINC00944		chr17	55723276	55724030	merge_peak_57466	LOC101927539		chr1	1489916	1490858	merge_peak_86	TMEM240		chr17	76929448	76930707	merge_peak_59028	TIMP2		chr3	89163279	89164282	merge_peak_92198	EPHA3		chr10	116408077	116408652	merge_peak_20079	ABLIM1
chr2	8655102	8655976	merge_peak_67280	LINC01814		chr17	55700194	55700877	merge_peak_57461	LOC101927539		chr3	190987182	190987885	merge_peak_97437	OSTN-AS1		chr18	5059226	5059754	merge_peak_59645	AKAIN1		chr5	85975320	85976137	merge_peak_109143	SNORD138		chr17	9547902	9549588	merge_peak_54742	USP43
chr12	864056	864415	merge_peak_28675	WNK1		chr2	145113913	145114348	merge_peak_74257	GTDC1		chr10	52134366	52135276	merge_peak_16425	ASAH2		chr15	74880828	74881472	merge_peak_47612	CLK3		chr12	100377718	100379137	merge_peak_33989	ANKS1B		chr19	44286834	44287446	merge_peak_65772	KCNN4
chr6	170463050	170463748	merge_peak_123842	LOC102724511		chr2	145116184	145117111	merge_peak_74259	GTDC1		chr3	142056713	142057837	merge_peak_94821	XRN1		chr10	33227004	33227562	merge_peak_15669	ITGB1		chr3	106147337	106147948	merge_peak_92757	CBLB		chr4	68578952	68580352	merge_peak_100527	UBA6-AS1
chr1	172863654	172864761	merge_peak_9166	TNFSF18		chr14	81722658	81723401	merge_peak_43128	GTF2A1		chr3	43062476	43063007	merge_peak_89914	GASK1A		chr17	72442656	72443386	merge_peak_58520	GPRC5C		chr3	11195681	11196573	merge_peak_88004	HRH1		chr8	102075024	102076480	merge_peak_136497	FLJ42969
chr12	46613452	46614163	merge_peak_31033	SLC38A1		chr5	10726601	10727656	merge_peak_106014	DAP		chr16	11187433	11188387	merge_peak_49991	CLEC16A		chr18	7626697	7627531	merge_peak_59767	PTPRM		chr5	73838933	73839691	merge_peak_108550	LINC01331		chr10	6161242	6162475	merge_peak_14018	PFKFB3
chr1	172840227	172840830	merge_peak_9161	TNFSF18		chr9	86911184	86911806	merge_peak_141674	SLC28A3		chr12	123372677	123374036	merge_peak_35474	VPS37B		chr8	10489003	10489787	merge_peak_132196	RP1L1		chr6	166446198	166446793	merge_peak_123534	LINC00473		chr20	38915395	38916272	merge_peak_81833	LINC01370
chr4	109276637	109277279	merge_peak_102382	LEF1-AS1		chr17	66308545	66309201	merge_peak_58187	ARSG		chr22	43550842	43551413	merge_peak_87074	TSPO		chr1	184211614	184212136	merge_peak_9822	C1orf21		chr19	56988505	56989781	merge_peak_66803	ZNF667-AS1		chr18	42466884	42467758	merge_peak_61253	MIR4319
chr4	109354810	109355475	merge_peak_102389	LOC101929621		chr22	38572058	38572705	merge_peak_86624	PLA2G6		chr18	56560704	56561381	merge_peak_62058	ZNF532		chr1	47697331	47698193	merge_peak_3354	TAL1		chr11	85658666	85659475	merge_peak_25755	CCDC83		chr2	159741812	159743146	merge_peak_74926	TANC1
chr3	151976113	151976878	merge_peak_95358	MBNL1		chr7	47521513	47522710	merge_peak_126723	TNS3		chr15	76349227	76349972	merge_peak_47741	TMEM266		chr8	131117958	131118928	merge_peak_138172	ASAP1-IT2		chr6	143998817	143999814	merge_peak_122005	PHACTR2		chr3	169472405	169473706	merge_peak_96051	TERC
chr3	151974687	151975799	merge_peak_95357	MBNL1		chr3	9221536	9222517	merge_peak_87861	SRGAP3-AS2		chr19	6515918	6517304	merge_peak_63592	TUBB4A		chr18	46428049	46428799	merge_peak_61532	SMAD7		chr18	56246248	56247133	merge_peak_62017	SNORA108		chr11	119991970	119993170	merge_peak_27582	TRIM29
chr1	237574761	237575397	merge_peak_13116	MIR4428		chr3	45105980	45106851	merge_peak_90045	CLEC3B		chr20	35985808	35986256	merge_peak_81700	SRC		chr19	54984239	54984860	merge_peak_66692	CDC42EP5		chr1	41847749	41848724	merge_peak_2934	LOC101929901		chr12	66158709	66159674	merge_peak_32367	HMGA2
chr1	66740284	66741732	merge_peak_4450	PDE4B		chr4	90205893	90206396	merge_peak_101724	GPRIN3		chr6	109643986	109644811	merge_peak_119885	CCDC162P		chr11	3147460	3148193	merge_peak_21357	OSBPL5		chr16	75278919	75279846	merge_peak_52821	BCAR1		chr12	66134943	66136270	merge_peak_32365	HMGA2
chr1	16747157	16747636	merge_peak_1133	SPATA21		chr11	95029691	95030304	merge_peak_26184	SESN3		chr19	10515384	10515943	merge_peak_63903	CDC37		chr5	31854237	31855606	merge_peak_106476	MIR4279		chr14	23821686	23822387	merge_peak_40323	SLC22A17		chr12	54332098	54333745	merge_peak_31721	HOXC13
chr5	142816451	142816892	merge_peak_112036	NR3C1		chr1	39580806	39581690	merge_peak_2729	MACF1		chr14	105143326	105144746	merge_peak_44500	MIR4710		chr19	54982211	54982649	merge_peak_66691	CDC42EP5		chr5	131833239	131833729	merge_peak_111139	IRF1		chr11	70005580	70006505	merge_peak_24917	FADD
chr10	82247433	82248077	merge_peak_18109	TSPAN14		chr9	128394423	128395583	merge_peak_144243	MAPKAP1		chr6	34203069	34205187	merge_peak_116886	HMGA1		chr3	11590168	11590640	merge_peak_88051	VGLL4		chr5	135389224	135389946	merge_peak_111428	TGFBI		chr7	7603880	7604391	merge_peak_124456	LOC101927391
chr1	144536043	144536558	merge_peak_7193	PFN1P2		chr3	61880324	61881180	merge_peak_91200	PTPRG		chr9	92769695	92770449	merge_peak_142038	MIR4290		chr7	144539309	144540117	merge_peak_131054	TPK1		chr3	151984381	151984979	merge_peak_95359	MBNL1		chr20	35049900	35050610	merge_peak_81613	DLGAP4
chr4	101770037	101770388	merge_peak_102033	LINC01216		chr18	46381934	46382763	merge_peak_61521	SMAD7		chr19	10527098	10527811	merge_peak_63905	PDE4A		chr2	147631428	147632306	merge_peak_74372	PABPC1P2		chr1	241520034	241520843	merge_peak_13200	RGS7		chr11	69926815	69927396	merge_peak_24910	ANO1
chr4	101816677	101817525	merge_peak_102035	LINC01216		chr9	130887356	130887946	merge_peak_144483	PTGES2		chr14	102552501	102554141	merge_peak_44312	HSP90AA1		chr1	26431421	26431769	merge_peak_1843	PDIK1L		chr4	30718769	30720044	merge_peak_99328	PCDH7		chr18	55102179	55103012	merge_peak_61897	ONECUT2
chr1	229799787	229800442	merge_peak_12573	URB2		chr2	60666271	60666950	merge_peak_70315	MIR4432HG		chr3	141195971	141196589	merge_peak_94759	RASA2		chr8	10493769	10494908	merge_peak_132197	RP1L1		chr15	99602067	99602876	merge_peak_49094	SYNM		chr11	10509699	10511356	merge_peak_21853	MIR4485
chr9	15310104	15310829	merge_peak_139709	TTC39B		chr15	49086756	49087434	merge_peak_45934	CEP152		chr10	71410549	71411218	merge_peak_17254	FAM241B		chr10	73526505	73527239	merge_peak_17457	VSIR		chr21	43061665	43062724	merge_peak_84803	LINC00111		chr6	90094804	90095631	merge_peak_119230	RRAGD
chr13	75892170	75892783	merge_peak_38518	LINC01078		chr17	34219141	34219939	merge_peak_56022	CCL5		chr8	38691382	38692149	merge_peak_133940	TACC1		chr19	58520823	58521571	merge_peak_66854	ZNF606		chr9	113341251	113342209	merge_peak_143302	SVEP1		chr13	106466391	106467596	merge_peak_39558	LINC00343
chr9	15299225	15300088	merge_peak_139707	TTC39B		chr17	34223076	34223676	merge_peak_56023	LRRC37A8P		chr4	95263736	95264312	merge_peak_101833	HPGDS		chr17	4349822	4350464	merge_peak_54289	SPNS3		chr14	54420591	54421014	merge_peak_41430	BMP4		chr8	125159814	125160590	merge_peak_137633	FER1L6-AS2
chr7	134354237	134355218	merge_peak_130392	BPGM		chr1	204289413	204289890	merge_peak_10826	PLEKHA6		chr20	61583727	61584236	merge_peak_83289	SLC17A9		chr1	60061898	60062610	merge_peak_4067	FGGY		chr13	77386295	77387721	merge_peak_38603	KCTD12		chr3	152552240	152553645	merge_peak_95406	P2RY1
chr7	134395469	134396367	merge_peak_130397	BPGM		chr7	5733046	5733513	merge_peak_124330	RNF216-IT1		chr14	97165158	97165858	merge_peak_44003	VRK1		chr16	70607228	70607978	merge_peak_52522	IL34		chr3	159482793	159483860	merge_peak_95755	IQCJ-SCHIP1-AS1		chr3	152436555	152437475	merge_peak_95402	P2RY1
chr8	135055744	135056386	merge_peak_138478	LOC101927822		chr11	117790130	117790773	merge_peak_27324	TMPRSS13		chr16	85942178	85942894	merge_peak_53566	MIR6774		chr20	62689100	62689421	merge_peak_83383	TCEA2		chr9	97545163	97545963	merge_peak_142364	AOPEP		chr7	36698146	36699153	merge_peak_126011	AOAH-IT1
chr7	102514534	102514963	merge_peak_128934	LRRC17		chrX	20533885	20534709	merge_peak_145898	RPS6KA3		chr18	13610679	13611572	merge_peak_60220	MIR4526		chr2	43273384	43273879	merge_peak_69452	LINC01819		chrX	37208044	37209465	merge_peak_146139	PRRG1		chr12	127610028	127611168	merge_peak_35728	LINC02405
chr13	49227447	49228199	merge_peak_37860	CYSLTR2		chr6	116768639	116769242	merge_peak_120302	CALHM6		chr14	97171528	97172199	merge_peak_44004	VRK1		chr3	43288211	43289027	merge_peak_89928	SNRK		chr10	93373011	93374106	merge_peak_18629	HECTD2-AS1		chr11	85555370	85556520	merge_peak_25752	CCDC83
chr13	49306005	49306448	merge_peak_37867	CYSLTR2		chr6	140160571	140161239	merge_peak_121784	FILNC1		chr1	2477414	2478782	merge_peak_156	TNFRSF14		chr1	24125947	24126394	merge_peak_1618	GALE		chr3	27799348	27800117	merge_peak_89031	EOMES		chr1	41884500	41885493	merge_peak_2939	LOC101929901
chr17	76377467	76378442	merge_peak_58958	PGS1		chr2	37797804	37798683	merge_peak_69059	CDC42EP3		chr19	2049410	2051779	merge_peak_63187	MKNK2		chr16	77619125	77620196	merge_peak_52910	NUDT7		chr2	97534092	97535239	merge_peak_71967	SEMA4C		chr16	75301626	75302219	merge_peak_52828	BCAR1
chr17	39495108	39495932	merge_peak_56386	KRT33A		chr3	187491553	187492340	merge_peak_97126	BCL6		chr12	125398462	125400004	merge_peak_35677	UBC		chr9	6530300	6530933	merge_peak_139442	GLDC		chr2	20578744	20579310	merge_peak_68083	PUM2		chr11	128810052	128811042	merge_peak_28256	TP53AIP1
chr17	39464465	39465613	merge_peak_56385	KRTAP16-1		chr1	9299633	9300394	merge_peak_549	H6PD		chr1	6418069	6419468	merge_peak_310	ACOT7		chr14	52598397	52598825	merge_peak_41348	NID2		chr11	76493848	76494774	merge_peak_25401	TSKU		chr1	109805713	109806771	merge_peak_6331	CELSR2
chr13	46085760	46086620	merge_peak_37648	COG3		chr1	16499554	16500502	merge_peak_1104	EPHA2		chr11	65274036	65276145	merge_peak_24480	MASCRNA		chr14	34386241	34387096	merge_peak_40740	EGLN3		chr7	13959569	13960340	merge_peak_124650	ETV1		chr5	128433192	128433779	merge_peak_110951	MIR4633
chr7	126367853	126368467	merge_peak_129886	MIR592		chr5	94422745	94424164	merge_peak_109455	MCTP1		chr9	89838476	89839176	merge_peak_141834			chr9	90171279	90172169	merge_peak_141851	DAPK1		chr7	14020654	14021178	merge_peak_124652	ETV1		chr8	8125912	8126793	merge_peak_132009	FAM86B3P
chr7	126340971	126341640	merge_peak_129883	MIR592		chr1	9256250	9257097	merge_peak_542	MIR34AHG		chr19	49375405	49376785	merge_peak_66278	PPP1R15A		chr13	110992995	110994352	merge_peak_39767	MIR8073		chr9	114836532	114837406	merge_peak_143413	SUSD1		chr3	185938039	185938957	merge_peak_96989	ETV5
chr2	223572911	223573141	merge_peak_78301	MOGAT1		chr4	184269957	184270629	merge_peak_105119	CLDN24		chr19	49377674	49378186	merge_peak_66279	PPP1R15A		chr1	68639317	68640226	merge_peak_4639	MIR1262		chr5	88178826	88180410	merge_peak_109223	MEF2C		chr16	78717834	78718669	merge_peak_52950	WWOX
chr8	60885054	60885529	merge_peak_134779	CA8		chr12	55454145	55454697	merge_peak_31829	NEUROD4		chr6	13873481	13874409	merge_peak_115425	RNF182		chr21	11143656	11144428	merge_peak_83456	BAGE		chr9	124040721	124041332	merge_peak_143946	GSN-AS1		chr5	135369577	135370587	merge_peak_111424	TGFBI
chr7	25300629	25301054	merge_peak_125300	NPVF		chr6	110830786	110831626	merge_peak_119949	SLC22A16		chr15	74676047	74676541	merge_peak_47590	CYP11A1		chr17	6655404	6656754	merge_peak_54448			chr5	129298947	129299640	merge_peak_110967	CHSY3		chr14	51422043	51422872	merge_peak_41235	PYGL
chr2	73520376	73521134	merge_peak_71217	EGR4		chr6	298499	299152	merge_peak_114324	DUSP22		chr6	70604868	70605616	merge_peak_118515	COL19A1		chr22	39678863	39680017	merge_peak_86731	SNORD83B		chr7	116216908	116217561	merge_peak_129558	LINC01510		chr3	156152651	156153237	merge_peak_95571	KCNAB1-AS1
chr20	48317891	48318290	merge_peak_82404	B4GALT5		chr5	111869017	111869561	merge_peak_110172	LINC02200		chr5	54886452	54887463	merge_peak_107488	PLPP1		chr20	46012727	46013367	merge_peak_82242	ZMYND8		chr3	23727014	23727955	merge_peak_88811	UBE2E1		chr3	12744911	12745661	merge_peak_88140	RAF1
chr20	48315530	48316413	merge_peak_82402	B4GALT5		chr6	286441	287253	merge_peak_114322	DUSP22		chr12	7055190	7055981	merge_peak_29139	PTPN6		chr10	31909072	31910094	merge_peak_15598	ARHGAP12		chr7	40698230	40699017	merge_peak_126272	LINC01450		chr13	80065591	80066803	merge_peak_38735	NDFIP2-AS1
chr7	139467260	139467766	merge_peak_130708	HIPK2		chr7	55600861	55601638	merge_peak_127052	VOPP1		chr8	24276326	24276920	merge_peak_133074	ADAM7		chr6	6759174	6760000	merge_peak_114899	LY86-AS1		chr6	39901771	39902452	merge_peak_117316	MOCS1		chr11	34265073	34266004	merge_peak_22983	ABTB2
chr1	161152044	161152480	merge_peak_8409	B4GALT3		chr12	55353080	55353770	merge_peak_31820	TESPA1		chr11	75272890	75274120	merge_peak_25301	SERPINH1		chr7	5717159	5717920	merge_peak_124325	RNF216-IT1		chr22	26143309	26143892	merge_peak_85824	MYO18B		chr12	26844343	26844920	merge_peak_30294	ITPR2
chr12	4396893	4397488	merge_peak_28923	CCND2-AS1		chr9	134496801	134497660	merge_peak_144794	RAPGEF1		chr12	133081655	133082168	merge_peak_35974	FBRSL1		chr14	50802050	50803198	merge_peak_41185	DMAC2L		chr12	132093585	132094202	merge_peak_35906	SFSWAP		chr11	34296114	34297187	merge_peak_22989	ABTB2
chr4	56731498	56731930	merge_peak_100267	EXOC1		chr18	2846329	2848111	merge_peak_59477	EMILIN2		chr14	105189979	105191482	merge_peak_44506	ADSSL1		chr6	6724262	6725452	merge_peak_114893	LY86-AS1		chr7	134377936	134378495	merge_peak_130394	BPGM		chr6	108285527	108287489	merge_peak_119780	SEC63
chr6	16420848	16421853	merge_peak_115667	GMPR		chr6	119468110	119468984	merge_peak_120438	FAM184A		chr6	10533975	10534536	merge_peak_115126	GCNT2		chr16	18995029	18995652	merge_peak_50427	TMC7		chr13	49466299	49466925	merge_peak_37883	FNDC3A		chr3	139253062	139254258	merge_peak_94639	RBP1
chr5	36870505	36870897	merge_peak_106805	NIPBL-DT		chr2	64439509	64440515	merge_peak_70551	LINC00309		chr17	1396348	1397023	merge_peak_54039	MYO1C		chr22	37269635	37270604	merge_peak_86459	NCF4		chr11	1580467	1581195	merge_peak_21222	DUSP8		chr18	72490127	72490669	merge_peak_62658	ZNF407
chr2	161373207	161373904	merge_peak_75088	RBMS1		chr2	85637194	85637943	merge_peak_71557	CAPG		chr15	73044159	73045175	merge_peak_47501	ADPGK-AS1		chr1	7448493	7450291	merge_peak_382	VAMP3		chr14	94254625	94255588	merge_peak_43797	PRIMA1		chr15	50549267	50550364	merge_peak_46015	HDC
chr3	127831225	127831991	merge_peak_94024	RUVBL1		chr10	126490008	126491482	merge_peak_20676	ABRAXAS2		chr6	41675063	41675985	merge_peak_117426	TFEB		chr3	14851756	14852389	merge_peak_88341	LINC02011		chr17	76380058	76380569	merge_peak_58959	PGS1		chr1	85352867	85353694	merge_peak_5104	LPAR3
chr10	26763753	26764136	merge_peak_15221	APBB1IP		chr6	119434066	119434747	merge_peak_120432	FAM184A		chr6	31543118	31543802	merge_peak_116617	TNF		chr12	122234947	122235369	merge_peak_35371	RHOF		chr1	232840077	232841144	merge_peak_12792	LINC01744		chr1	85354367	85354897	merge_peak_5105	LPAR3
chr15	75642209	75642791	merge_peak_47692	NEIL1		chr1	32802903	32803860	merge_peak_2333	MARCKSL1		chr2	134976240	134977262	merge_peak_73879	MGAT5		chr19	18760345	18761764	merge_peak_64644	KLHL26		chr14	34499193	34500090	merge_peak_40752	EGLN3		chr1	66760426	66761092	merge_peak_4458	PDE4B
chr10	26775905	26776868	merge_peak_15226	APBB1IP		chr2	208497373	208498318	merge_peak_77516	METTL21A		chr22	37624342	37625212	merge_peak_86502	RAC2		chr11	95415627	95416217	merge_peak_26223	FAM76B		chr7	34026491	34027661	merge_peak_125879	BMPER		chr8	36433394	36434276	merge_peak_133739	KCNU1
chr16	49497352	49497935	merge_peak_51386	ADAM3B		chr15	31555363	31556783	merge_peak_44974	LOC283710		chr1	181057465	181059637	merge_peak_9587	IER5		chr5	170877421	170878387	merge_peak_113584	FGF18		chr7	90893246	90894468	merge_peak_128207	FZD1		chr2	98582925	98583828	merge_peak_72036	TMEM131
chr12	21609042	21609888	merge_peak_29986	PYROXD1		chr2	149477961	149478627	merge_peak_74467	EPC2		chr9	35619249	35620004	merge_peak_140516	CD72		chr1	153670278	153671196	merge_peak_7716	MIR8083		chr6	99280325	99281105	merge_peak_119444	POU3F2		chr16	22212988	22213564	merge_peak_50604	EEF2K
chr12	21449672	21450122	merge_peak_29981	SLCO1A2		chr3	14465482	14466651	merge_peak_88304	SLC6A6		chr6	105725750	105726332	merge_peak_119560	POPDC3		chr5	66139289	66139999	merge_peak_108105	MAST4		chr5	149852524	149853052	merge_peak_112495	NDST1-AS1		chr7	41147089	41148235	merge_peak_126301	LINC01449
chr21	17104711	17105035	merge_peak_83576	USP25		chr8	97685376	97686072	merge_peak_136218	CPQ		chr19	36390431	36391676	merge_peak_65196	NFKBID		chr9	112778006	112778982	merge_peak_143239	PALM2-AKAP2		chr5	34655362	34657234	merge_peak_106643	RAI14		chr12	90484570	90485560	merge_peak_33369	LINC02399
chr3	111414308	111414855	merge_peak_92972	PLCXD2-AS1		chr4	76623412	76624188	merge_peak_100895	G3BP2		chr11	59040712	59041338	merge_peak_23941	MPEG1		chr10	90003476	90004345	merge_peak_18393	RNLS		chr7	33972439	33972887	merge_peak_125874	BMPER		chr5	9441585	9442189	merge_peak_105937	SEMA5A-AS1
chr2	176019225	176019750	merge_peak_75880	MIR933		chr6	109766834	109767413	merge_peak_119898	PPIL6		chr19	42037188	42038336	merge_peak_65606	LINC01480		chr13	33578564	33579111	merge_peak_36905	KL		chr1	206879691	206880191	merge_peak_11055	MAPKAPK2		chr5	9354549	9355437	merge_peak_105931	SEMA5A-AS1
chr2	37550927	37551230	merge_peak_69028	PRKD3		chr4	56177888	56178538	merge_peak_100233	SRD5A3		chr16	31141617	31142608	merge_peak_51144	PRSS8		chr21	46738648	46740007	merge_peak_85175	LINC00316		chr7	87043182	87044073	merge_peak_128062	ABCB4		chr11	76493041	76493558	merge_peak_25400	TSKU
chr1	12210543	12211183	merge_peak_804	MIR7846		chr13	44663052	44663923	merge_peak_37508	SMIM2-AS1		chr10	71186115	71186767	merge_peak_17231	TACR2		chr19	921592	922040	merge_peak_63053	ARID3A		chr6	1311789	1312660	merge_peak_114409	FOXQ1		chr5	79251823	79252724	merge_peak_108897	LINC01455
chr16	53778322	53778784	merge_peak_51566	FTO		chr11	16812485	16813628	merge_peak_22293	C11orf58		chr19	18061336	18061679	merge_peak_64543	KCNN1		chr4	11298759	11299569	merge_peak_98652	MIR572		chr10	18429031	18430047	merge_peak_14802	CACNB2		chr5	9467397	9468575	merge_peak_105939	SEMA5A-AS1
chr20	4063006	4063803	merge_peak_80009	SMOX		chr13	20748655	20749749	merge_peak_36057	GJA3		chr3	187915194	187915681	merge_peak_97186	LPP		chr1	2210392	2211109	merge_peak_142	SKI		chr10	18453628	18454351	merge_peak_14803	CACNB2		chr4	38156562	38157396	merge_peak_99529	TBC1D1
chr20	4018435	4019209	merge_peak_80002	RNF24		chr6	10529484	10529965	merge_peak_115123	GCNT2		chr17	41855447	41856732	merge_peak_56632	DUSP3		chr2	175692130	175693057	merge_peak_75867	CHN1		chr2	56150337	56151251	merge_peak_70165	EFEMP1		chr11	58690673	58691476	merge_peak_23900	GLYATL1
chr3	188271365	188272006	merge_peak_97229	LPP-AS1		chr1	186587491	186588236	merge_peak_10006	PTGS2		chr6	32165108	32165543	merge_peak_116688	GPSM3		chr16	67707541	67708148	merge_peak_52292	C16orf86		chr2	142887659	142889208	merge_peak_74137	LRP1B		chr2	182837217	182838111	merge_peak_76204	PPP1R1C
chr18	20938569	20939208	merge_peak_60428	TMEM241		chr10	99892652	99893288	merge_peak_19088	R3HCC1L		chr19	8115096	8116045	merge_peak_63740	CCL25		chr22	39570667	39571134	merge_peak_86714	CBX7		chr6	82853719	82854544	merge_peak_118970	IBTK		chr2	235934686	235936613	merge_peak_79178	SH3BP4
chr18	32966529	32967118	merge_peak_60934	ZNF396		chr17	29280990	29281894	merge_peak_55725	RNF135		chr1	161735734	161736706	merge_peak_8468	ATF6		chr21	39678220	39678756	merge_peak_84628	KCNJ15		chr2	237551057	237551973	merge_peak_79251	ACKR3		chr9	98075244	98075816	merge_peak_142416	FANCC
chr2	233179930	233180833	merge_peak_78934	ALPP		chr9	33226682	33227420	merge_peak_140329	SPINK4		chr20	43974891	43975317	merge_peak_82102	SDC4		chr21	39003801	39004473	merge_peak_84587	DYRK1A		chr2	45236310	45237592	merge_peak_69598	SIX2		chr2	182835658	182836370	merge_peak_76203	PPP1R1C
chr6	91183182	91183835	merge_peak_119332	MAP3K7		chr17	80174434	80174992	merge_peak_59286	CCDC57		chr20	43976278	43977417	merge_peak_82103	SDC4		chr22	37584347	37585495	merge_peak_86497	C1QTNF6		chr7	7162330	7163008	merge_peak_124430	LOC100131257		chr22	17430243	17430944	merge_peak_85285	GAB4
chr6	91176329	91176726	merge_peak_119331	MAP3K7		chr11	60145110	60146172	merge_peak_24001	MS4A7		chr10	72239856	72240637	merge_peak_17334	PALD1		chr1	23428616	23429062	merge_peak_1551			chr10	129717631	129718560	merge_peak_20842	PTPRE		chr7	92504609	92505589	merge_peak_128307	CDK6
chr6	109119535	109120281	merge_peak_119842	LINC00222		chr3	124339365	124339886	merge_peak_93755	KALRN		chr6	24996600	24997190	merge_peak_116115	RIPOR2		chr8	24086527	24087256	merge_peak_133062	ADAM28		chr11	6628060	6628660	merge_peak_21535	ILK		chr2	119188033	119189040	merge_peak_73148	LOC101927709
chr2	122456771	122457940	merge_peak_73385	NIFK		chr1	234658198	234658983	merge_peak_12886	LINC01354		chr9	125123009	125123572	merge_peak_144065	PTGS1		chr2	182655673	182656580	merge_peak_76191	ITPRID2		chr10	129775725	129776365	merge_peak_20849	PTPRE		chr9	19404180	19405112	merge_peak_139876	ACER2
chr2	233174627	233175423	merge_peak_78933	ALPP		chr6	159136638	159137416	merge_peak_123140	MIR3918		chr8	6506173	6507261	merge_peak_131944	MIR8055		chr19	2775314	2776261	merge_peak_63269	SGTA		chr16	54964320	54965192	merge_peak_51637	IRX5		chr14	75721060	75722016	merge_peak_42822	FOS
chr7	30202879	30203308	merge_peak_125660	MTURN		chr11	110227653	110228526	merge_peak_26852	LINC02732		chr12	25090413	25090939	merge_peak_30146	BCAT1		chr15	74428388	74429097	merge_peak_47574	ISLR2		chr3	9464310	9465189	merge_peak_87875	SETD5		chr12	132039612	132040525	merge_peak_35902	SFSWAP
chr6	143718170	143719348	merge_peak_121976	ADAT2		chr3	111851735	111852473	merge_peak_93026	GCSAM		chr12	7009082	7010485	merge_peak_29128	LRRC23		chr12	70082606	70083390	merge_peak_32664	BEST3		chr13	21288639	21289454	merge_peak_36114	IL17D		chr5	154214362	154215539	merge_peak_112783	MIR378H
chr2	204884269	204884796	merge_peak_77300	ICOS		chr12	45969224	45970623	merge_peak_30992	LINC00938		chr10	47124830	47125151	merge_peak_16208	HNRNPA1P33		chr16	22910117	22911226	merge_peak_50630	HS3ST2		chr6	161650071	161650700	merge_peak_123335	AGPAT4		chr9	92157484	92158110	merge_peak_141994	GADD45G
chr2	204891708	204892321	merge_peak_77301	ICOS		chr1	223353852	223354839	merge_peak_12087	TLR5		chr10	121410472	121411838	merge_peak_20362	BAG3		chr2	182675295	182676399	merge_peak_76193	ITPRID2		chr13	33803329	33805004	merge_peak_36933	STARD13		chr19	5563878	5564438	merge_peak_63520	TINCR
chr8	91479395	91480357	merge_peak_135918	LINC01030		chr5	154682493	154683282	merge_peak_112822	KIF4B		chr2	238603882	238604391	merge_peak_79367	LRRFIP1		chr1	43672512	43673639	merge_peak_3076	EBNA1BP2		chr9	79520859	79521908	merge_peak_141339	PRUNE2		chr11	1552931	1554150	merge_peak_21220	DUSP8
chr19	39148394	39148850	merge_peak_65347	ACTN4		chr19	38524348	38525445	merge_peak_65289	SIPA1L3		chr7	507265	508196	merge_peak_123910	PDGFA		chr20	50227170	50227978	merge_peak_82661	NFATC2		chr15	48936671	48938524	merge_peak_45927	FBN1		chr14	94532331	94532996	merge_peak_43830	DDX24
chr11	14096519	14097211	merge_peak_22177	SPON1		chr3	42531667	42532310	merge_peak_89863	VIPR1		chr2	242211187	242212673	merge_peak_79619	HDLBP		chr8	37656015	37656628	merge_peak_133836	ADGRA2		chr6	14001466	14002271	merge_peak_115429	RNF182		chr2	191442978	191443886	merge_peak_76512	NEMP2
chr3	186626705	186627676	merge_peak_97048	ST6GAL1		chr7	37826292	37827267	merge_peak_126124	NME8		chr5	142128848	142129248	merge_peak_111932	LINC01844		chr6	105993976	105994698	merge_peak_119583	PREP		chr2	72342407	72343551	merge_peak_71144	CYP26B1		chr2	166458364	166459280	merge_peak_75318	CSRNP3
chr3	186600520	186601093	merge_peak_97047	ADIPOQ-AS1		chr6	56803284	56804112	merge_peak_118379	DST		chr19	12250765	12251633	merge_peak_64052	ZNF20		chr11	109939860	109940612	merge_peak_26821	ZC3H12C		chr3	139000072	139000783	merge_peak_94629	PISRT1		chr2	166225591	166226463	merge_peak_75312	SCN2A
chr10	6540626	6541216	merge_peak_14069	PRKCQ		chr10	116634469	116635349	merge_peak_20104	FAM160B1		chr5	141614552	141615717	merge_peak_111873	SPRY4-IT1		chr14	91769338	91770028	merge_peak_43581	GPR68		chr4	85420301	85420942	merge_peak_101422	NKX6-1		chr5	60139460	60140619	merge_peak_107864	ELOVL7
chr10	6533826	6534570	merge_peak_14066	PRKCQ		chr10	114148872	114149773	merge_peak_19887	ACSL5		chr17	80556508	80557083	merge_peak_59338	WDR45B		chr1	209996576	209997375	merge_peak_11335	UTP25		chr20	21163470	21164268	merge_peak_80950	KIZ-AS1		chr7	30188485	30189294	merge_peak_125657	MTURN
chr12	45912132	45912873	merge_peak_30986	LINC00938		chr5	142225532	142226396	merge_peak_111955	ARHGAP26-AS1		chr6	14117525	14118943	merge_peak_115450	CD83		chr10	3281767	3283080	merge_peak_13713	PITRM1		chr12	59313149	59314753	merge_peak_32108	LRIG3		chr16	2907877	2909169	merge_peak_49546	PRSS22
chr4	48701735	48702389	merge_peak_99996	FRYL		chr4	113239706	113240484	merge_peak_102564	ALPK1		chr14	72216276	72216837	merge_peak_42584	SIPA1L1		chr6	7975111	7976080	merge_peak_115038	PIP5K1P1		chr7	134575978	134577048	merge_peak_130416	CALD1		chr2	100120208	100121002	merge_peak_72145	REV1
chr4	48683875	48684270	merge_peak_99993	FRYL		chr10	125756832	125757793	merge_peak_20585	CHST15		chr19	2478710	2479564	merge_peak_63232	GADD45B		chr7	150435686	150436266	merge_peak_131260	GIMAP5		chr8	69242557	69243443	merge_peak_135175	C8orf34		chr7	90871408	90872134	merge_peak_128204	FZD1
chr4	48655247	48656154	merge_peak_99990	FRYL		chr4	160127616	160128095	merge_peak_104469	RAPGEF2		chr14	102544607	102545905	merge_peak_44310	HSP90AA1		chr10	104381114	104381592	merge_peak_19398	TRIM8		chr6	123110100	123111434	merge_peak_120609	SMPDL3A		chr16	63651132	63652311	merge_peak_52040	CDH11
chr7	127087362	127087798	merge_peak_129898	LOC100506682		chr17	19966946	19968636	merge_peak_55337	SPECC1		chr5	32297999	32298564	merge_peak_106521	MTMR12		chr21	19233999	19234816	merge_peak_83688	CHODL-AS1		chr1	9350083	9350652	merge_peak_554	SPSB1		chr7	98048092	98048693	merge_peak_128591	BAIAP2L1
chr4	113194468	113195388	merge_peak_102556	TIFA		chr10	125795186	125795918	merge_peak_20588	CHST15		chr19	2475573	2477415	merge_peak_63231	GADD45B		chr21	43373859	43374736	merge_peak_84842	C2CD2		chr11	16629146	16629598	merge_peak_22283	C11orf58		chr7	98029725	98030859	merge_peak_128590	BAIAP2L1
chr5	86370931	86371373	merge_peak_109159	MIR4280		chr11	10476458	10477014	merge_peak_21850	AMPD3		chr16	48192166	48192640	merge_peak_51313	ABCC12		chr2	20768153	20769296	merge_peak_68115	HS1BP3-IT1		chr7	79082787	79083936	merge_peak_127799	MAGI2-AS3		chr13	41110489	41111375	merge_peak_37261	LINC00598
chr8	11315216	11315988	merge_peak_132257	FAM167A		chr18	48737784	48738458	merge_peak_61676	MEX3C		chr15	75092095	75093011	merge_peak_47634	MIR4513		chr11	76377433	76377891	merge_peak_25382	LRRC32		chr12	56114787	56115357	merge_peak_31850	RDH5		chr6	159673920	159674594	merge_peak_123204	LOC101929122
chr8	11279184	11279611	merge_peak_132250	FAM167A		chr5	157040539	157041082	merge_peak_112950	ADAM19		chr10	47025068	47025451	merge_peak_16198	GPRIN2		chr1	65344541	65345338	merge_peak_4349	JAK1		chrX	109403752	109404353	merge_peak_147676	SNORD96B		chr6	1311161	1311627	merge_peak_114408	FOXQ1
chr1	179199428	179199787	merge_peak_9494	ABL2		chr3	152587716	152588408	merge_peak_95409	P2RY1		chr1	156390814	156391870	merge_peak_7981	C1orf61		chr12	41915590	41916320	merge_peak_30842	PDZRN4		chr1	192623655	192624236	merge_peak_10123	RGS13		chr16	15993352	15993962	merge_peak_50304	FOPNL
chr17	4079070	4079780	merge_peak_54266	CYB5D2		chr3	152574759	152575304	merge_peak_95407	P2RY1		chr11	65238892	65239995	merge_peak_24470	MALAT1		chr4	8192877	8193644	merge_peak_98478	SH3TC1		chr6	119582254	119582939	merge_peak_120449	MAN1A1		chr3	78451794	78452514	merge_peak_91984	ROBO1
chr13	80032100	80032525	merge_peak_38729	NDFIP2		chr6	90305664	90306369	merge_peak_119239	ANKRD6		chr10	89879974	89880616	merge_peak_18379	PTEN		chr6	40874480	40875411	merge_peak_117355	LOC101929555		chr16	53698542	53699296	merge_peak_51563	RPGRIP1L		chr7	95121192	95121721	merge_peak_128446	ASB4
chr8	123795228	123795470	merge_peak_137516	ZHX2		chr10	45468808	45469768	merge_peak_16129	DEPP1		chr8	86375349	86377127	merge_peak_135769	CA2		chr1	225117151	225117835	merge_peak_12230	DNAH14		chr2	74667059	74668371	merge_peak_71298	RTKN		chr9	20198196	20198879	merge_peak_139906	MIR4473
chr8	116588518	116589096	merge_peak_137043	TRPS1		chr1	198466479	198467131	merge_peak_10319	ATP6V1G3								chr12	42326194	42326881	merge_peak_30849	LINC02400		chr3	193853662	193854113	merge_peak_97599	HES1		chr3	73491951	73492450	merge_peak_91870	PDZRN3
chr8	123810979	123811694	merge_peak_137519	ZHX2		chr10	45463105	45464020	merge_peak_16128	RASSF4								chr2	240821066	240822018	merge_peak_79538	MIR4786		chr3	193851591	193853172	merge_peak_97598	HES1		chr20	49341319	49341923	merge_peak_82570	PARD6B
chr13	79966824	79967571	merge_peak_38721	RBM26		chr7	36766528	36767130	merge_peak_126019	AOAH								chr12	94170988	94171651	merge_peak_33615	LOC101928731		chr17	32906276	32906764	merge_peak_55934	C17orf102		chr20	49377987	49379207	merge_peak_82576	PARD6B
chr13	79960326	79961054	merge_peak_38720	RBM26		chr8	109480738	109481461	merge_peak_136927	EMC2								chr17	16958929	16959692	merge_peak_55106	MPRIP		chr4	174443093	174444141	merge_peak_104896	SCRG1		chr9	134579477	134580099	merge_peak_144812	RAPGEF1
chr3	71538357	71538958	merge_peak_91691	MIR1284		chr1	183573114	183574341	merge_peak_9763	NCF2								chr1	165879777	165880596	merge_peak_8683	MIR3658		chr3	114342918	114344136	merge_peak_93237	ZBTB20		chr7	157085294	157086110	merge_peak_131609	DNAJB6
chr1	101704771	101705138	merge_peak_6101	S1PR1		chr2	8683324	8684228	merge_peak_67287	LINC01814								chr3	136713563	136714195	merge_peak_94532	IL20RB		chr4	186853972	186854829	merge_peak_105380	SORBS2		chr7	157081964	157082906	merge_peak_131608	DNAJB6
chr4	36395884	36396717	merge_peak_99444	MIR1255B1		chr16	85857806	85858575	merge_peak_53552	COX4I1								chr6	29935206	29935736	merge_peak_116450	HCG9		chr1	201430926	201431438	merge_peak_10543	PHLDA3		chr5	10892392	10893431	merge_peak_106028	DAP
chr3	125029526	125030036	merge_peak_93839	ZNF148		chr18	56239503	56240336	merge_peak_62016	SNORA108								chr8	54531019	54532117	merge_peak_134462	ATP6V1H		chr6	10426234	10426953	merge_peak_115110	TFAP2A		chr7	7261141	7261869	merge_peak_124439	LOC101927354
chr18	72160916	72161366	merge_peak_62643	CNDP2		chr1	93438700	93439446	merge_peak_5613	DIPK1A								chr7	93519385	93520473	merge_peak_128346	LOC105375401		chr1	159157993	159158605	merge_peak_8198	CADM3-AS1		chr16	49315558	49316558	merge_peak_51380	CBLN1
chr4	36387423	36388273	merge_peak_99442	MIR1255B1		chr8	29230260	29231212	merge_peak_133447	DUSP4								chr22	23648096	23649007	merge_peak_85662	FBXW4P1		chr7	55086338	55087601	merge_peak_127005	EGFR		chr12	21624754	21625792	merge_peak_29987	RECQL
chr3	124933507	124934042	merge_peak_93834	SLC12A8		chr3	99224495	99225306	merge_peak_92375	COL8A1								chr5	143524444	143525442	merge_peak_112075	YIPF5		chr7	30212016	30213078	merge_peak_125664	MTURN		chr10	131936595	131937111	merge_peak_20938	GLRX3
chr12	113541514	113542125	merge_peak_34838	RASAL1		chr3	185902709	185903649	merge_peak_96985	ETV5								chr8	127845553	127846644	merge_peak_137886	PCAT1		chr4	152245699	152247141	merge_peak_103971	PRSS48		chr6	20543013	20543693	merge_peak_115933	CDKAL1
chr6	71081152	71081556	merge_peak_118529	EVADR		chr8	94892453	94893077	merge_peak_136031	MIR378D2								chr6	49293467	49294546	merge_peak_117980	MMUT		chr5	121304787	121305448	merge_peak_110541	SRFBP1		chr6	20630844	20631751	merge_peak_115934	CDKAL1
chr10	76348886	76349539	merge_peak_17678	LOC102723439		chr5	135378438	135378925	merge_peak_111426	TGFBI								chr21	44876485	44876956	merge_peak_84991	LINC00319		chrX	129307874	129308544	merge_peak_148128	RAB33A		chr18	28821436	28822406	merge_peak_60736	DSG1
chr1	206910317	206910868	merge_peak_11061	IL10		chr18	66388857	66390550	merge_peak_62470	CCDC102B								chr3	183302083	183302796	merge_peak_96759	KLHL6		chr8	81490243	81491210	merge_peak_135598	ZBTB10		chr7	79975834	79976849	merge_peak_127829	LOC101927269
chr14	106962645	106963728	merge_peak_44660	LINC00221		chr5	135355968	135356886	merge_peak_111420	TGFBI								chr17	73703073	73703610	merge_peak_58669	ITGB4		chr1	212840668	212841596	merge_peak_11549	BATF3		chr3	111458025	111458785	merge_peak_92977	PHLDB2
chr12	90496775	90497185	merge_peak_33370	LINC02399		chr8	23654478	23655152	merge_peak_133029	STC1								chr11	128212394	128213331	merge_peak_28154	ETS1		chr12	66025216	66026161	merge_peak_32358	LOC100507065		chr4	184275045	184275678	merge_peak_105122	CLDN24
chr1	243911967	243912427	merge_peak_13301	AKT3		chr8	116458500	116459409	merge_peak_137033	TRPS1								chr11	16825952	16826540	merge_peak_22295	C11orf58		chr12	65996309	65997089	merge_peak_32356	LOC100507065		chr3	187567989	187568829	merge_peak_97138	BCL6
chr3	13461105	13462017	merge_peak_88216	NUP210		chr3	12791898	12792408	merge_peak_88146	TMEM40								chr10	16819485	16820136	merge_peak_14697	RSU1		chr16	10921366	10922289	merge_peak_49943	TVP23A		chr17	3657680	3658672	merge_peak_54226	HASPIN
chr3	13462167	13462948	merge_peak_88217	NUP210		chr2	127477453	127478062	merge_peak_73456	GYPC								chr18	3015162	3015698	merge_peak_59509	LPIN2		chrX	114795258	114796731	merge_peak_147786	PLS3		chr5	111518621	111519495	merge_peak_110149	SNORA13
chr9	98256342	98257409	merge_peak_142421	PTCH1		chrX	39018229	39019074	merge_peak_146220	LINC01281								chr16	81719461	81720449	merge_peak_53218	LOC100129617		chr12	65930543	65931316	merge_peak_32353	LOC105369187		chr16	30752701	30753393	merge_peak_51095	TMEM265
chr8	144107493	144108488	merge_peak_138862	LY6E		chr2	127439927	127440512	merge_peak_73454	GYPC								chr16	4378239	4379257	merge_peak_49685	GLIS2-AS1		chr12	54519667	54520187	merge_peak_31738	LINC02381		chr18	45982174	45982993	merge_peak_61468	ZBTB7C
chr8	141110527	141111033	merge_peak_138648	PEG13		chr10	81179405	81179994	merge_peak_18030	ZCCHC24								chr7	12755116	12755706	merge_peak_124599	ARL4A		chr11	121593012	121593896	merge_peak_27717	SORL1		chr9	21558993	21560246	merge_peak_140002	MIR31HG
chr17	66231043	66231561	merge_peak_58173	AMZ2		chr12	122014693	122015436	merge_peak_35341	KDM2B								chr18	20839584	20840910	merge_peak_60416	CABLES1		chr4	74964373	74965482	merge_peak_100777	CXCL2		chr20	4022275	4023104	merge_peak_80003	RNF24
chr14	75696726	75697578	merge_peak_42813	FOS		chr6	46724777	46725399	merge_peak_117867	ANKRD66								chr19	6271768	6272394	merge_peak_63576	MLLT1		chr4	23891280	23892146	merge_peak_99068	PPARGC1A		chr18	33081817	33082594	merge_peak_60956	INO80C
chr4	6201889	6202882	merge_peak_98317	JAKMIP1		chr1	181013471	181014228	merge_peak_9580	MR1								chr3	128206555	128207100	merge_peak_94039	GATA2		chr17	5430030	5430522	merge_peak_54397	LOC728392		chr11	8956255	8956999	merge_peak_21711	C11orf16
chr6	166671298	166671724	merge_peak_123546	LOC101929297		chr1	181031223	181032361	merge_peak_9581	IER5								chr22	34316790	34317567	merge_peak_86283	LARGE1		chr12	119616226	119616982	merge_peak_35131	HSPB8		chr5	1330343	1331219	merge_peak_105636	CLPTM1L
chr4	6199950	6200422	merge_peak_98315	JAKMIP1		chr13	111227839	111228428	merge_peak_39801	RAB20								chr11	76381357	76382519	merge_peak_25383	LRRC32		chr18	6482321	6483312	merge_peak_59707	LINC01387		chr18	20714157	20714646	merge_peak_60396	CABLES1
chr4	6174456	6174844	merge_peak_98312	JAKMIP1		chr11	126337886	126338470	merge_peak_28070	ST3GAL4								chr19	39157645	39158141	merge_peak_65352	ACTN4		chrX	54383852	54384850	merge_peak_146780	WNK3		chr19	36020676	36021209	merge_peak_65165	SBSN
chr4	6182507	6183222	merge_peak_98313	JAKMIP1		chr4	103485353	103486021	merge_peak_102145	LOC105377621								chr1	59549589	59550457	merge_peak_4007	HSD52		chr6	154830842	154832442	merge_peak_122775	CNKSR3		chr12	58148234	58148969	merge_peak_32036	2020-03-09
chr4	6136274	6136825	merge_peak_98311	JAKMIP1		chr1	36765362	36766576	merge_peak_2582	SH3D21								chr14	30692483	30693413	merge_peak_40548	PRKD1		chr8	124683118	124683799	merge_peak_137603	KLHL38		chr1	235133890	235134632	merge_peak_12967	LOC101927851
chr11	1779511	1779889	merge_peak_21235	CTSD		chr6	116771400	116772873	merge_peak_120303	CALHM6								chr18	43923469	43924271	merge_peak_61381	RNF165		chr4	124426549	124427263	merge_peak_102956	SPRY1		chr8	86547858	86548604	merge_peak_135778	REXO1L2P
chr11	1779165	1779401	merge_peak_21234	CTSD		chr2	10197319	10197973	merge_peak_67461	KLF11								chr19	42006894	42008037	merge_peak_65601	PCAT19		chr7	37248020	37248499	merge_peak_126062	ELMO1		chr1	186613480	186614491	merge_peak_10011	PTGS2
chr21	45663711	45664349	merge_peak_85086	ICOSLG		chr1	226904939	226905578	merge_peak_12374	ITPKB								chr2	50978596	50979196	merge_peak_69958	MIR8485		chr12	29935295	29937430	merge_peak_30515	TMTC1		chrX	100150402	100151205	merge_peak_147418	NOX1
chr17	49512441	49513353	merge_peak_57248	LINC02072		chr7	48089402	48089980	merge_peak_126783	C7orf57								chr20	31057565	31058324	merge_peak_81375	NOL4L		chr16	70779962	70780990	merge_peak_52544	VAC14-AS1		chr16	27558192	27559034	merge_peak_50870	GTF3C1
chr13	94410797	94411417	merge_peak_38982	GPC6-AS2		chr4	25242365	25243117	merge_peak_99148	PI4K2B								chr7	64733975	64734679	merge_peak_127152	ZNF92		chr2	151768232	151768879	merge_peak_74576	LINC02612		chr17	60856099	60857067	merge_peak_57768	2020-03-10
chr2	45794782	45795526	merge_peak_69613	SRBD1		chr8	9106365	9106898	merge_peak_132134	LOC101929128								chr4	5034867	5035551	merge_peak_98278	CYTL1		chr14	24834844	24836351	merge_peak_40422	NFATC4		chr7	55121287	55122267	merge_peak_127009	EGFR
chr17	49504844	49505642	merge_peak_57246	LINC02072		chr21	34746408	34747360	merge_peak_84240	IFNGR2								chr20	33795754	33796563	merge_peak_81541	MMP24		chr9	116937299	116938056	merge_peak_143576	COL27A1		chr3	197221229	197222213	merge_peak_97917	BDH1
chr7	44079992	44080469	merge_peak_126513	RASA4CP		chr21	34755084	34756011	merge_peak_84243	IFNGR2								chr10	14824489	14825325	merge_peak_14625	FAM107B		chr14	24837991	24838354	merge_peak_40424	NFATC4		chr10	79658134	79659211	merge_peak_17863	DLG5
chr19	16482242	16482879	merge_peak_64392	KLF2		chr2	128317679	128318801	merge_peak_73522	LOC105373609								chr18	13223271	13223833	merge_peak_60154	LDLRAD4		chr3	173112854	173113960	merge_peak_96319	NLGN1		chr8	74331830	74332833	merge_peak_135354	STAU2-AS1
chr6	134954050	134954735	merge_peak_121301	LOC101928304		chr15	100289527	100290243	merge_peak_49166	LYSMD4								chr4	4862498	4863194	merge_peak_98268	MSX1		chr3	16215734	16216285	merge_peak_88458	GALNT15		chr1	160737267	160738463	merge_peak_8353	LY9
chr13	50939499	50940383	merge_peak_37981	DLEU1-AS1		chr12	69718650	69719297	merge_peak_32636	LYZ								chr12	96471811	96472596	merge_peak_33842	LTA4H		chr6	169667166	169667940	merge_peak_123781	THBS2		chr8	102015666	102016798	merge_peak_136488	FLJ42969
chr6	134957646	134957972	merge_peak_121302	LOC101928304		chr16	81464815	81466089	merge_peak_53159	CMIP								chr1	48535385	48536671	merge_peak_3417	TRABD2B		chr10	81863900	81864723	merge_peak_18058	TMEM254		chr1	234724824	234725969	merge_peak_12897	IRF2BP2
chr3	45922398	45923062	merge_peak_90127	CCR9		chr16	81458268	81458905	merge_peak_53158	CMIP								chr3	52528957	52529619	merge_peak_90666	STAB1		chr2	121624784	121625604	merge_peak_73334	GLI2		chr11	107432218	107432857	merge_peak_26684	ALKBH8
chr3	45911484	45912054	merge_peak_90126	CCR9		chr2	98567566	98568309	merge_peak_72034	TMEM131								chr5	34585717	34586913	merge_peak_106635	RAI14		chr7	27960712	27961150	merge_peak_125460	TAX1BP1		chr2	159617807	159618741	merge_peak_74917	PKP4-AS1
chr6	34452586	34453103	merge_peak_116908	PACSIN1		chr22	23270712	23271334	merge_peak_85620	IGLL5								chr15	41198141	41199960	merge_peak_45529	LOC105370943		chr18	67067444	67068958	merge_peak_62480	DOK6		chr11	18006960	18008432	merge_peak_22376	SERGEF
chr6	160350786	160351590	merge_peak_123239	MAS1		chr7	106372312	106372925	merge_peak_129156	CCDC71L								chr22	25348043	25349162	merge_peak_85763	TMEM211		chr8	27729797	27730786	merge_peak_133298	MIR4287		chr2	159579557	159581093	merge_peak_74910	PKP4-AS1
chr1	154315315	154315816	merge_peak_7769	ATP8B2		chr15	59016596	59017216	merge_peak_46491	ADAM10								chr1	155017209	155017707	merge_peak_7853	DCST1-AS1		chr7	131750266	131750885	merge_peak_130256	LOC101928782		chr13	24961262	24962063	merge_peak_36337	LINC00566
chr14	106641271	106641998	merge_peak_44644	LINC00226		chr2	33702585	33703102	merge_peak_68881	RASGRP3								chr18	12278821	12279665	merge_peak_60085	CIDEA		chr4	114366258	114367644	merge_peak_102606	MIR8082		chr8	81446491	81447152	merge_peak_135595	ZBTB10
chr5	150518428	150518985	merge_peak_112577	ANXA6		chr6	149079272	149080078	merge_peak_122311	UST								chr7	92274752	92275502	merge_peak_128278	FAM133B		chr8	129799823	129800378	merge_peak_138087	LINC00824		chr4	48730731	48731460	merge_peak_99998	FRYL
chr2	196996116	196997816	merge_peak_76739	STK17B		chr12	25473156	25473944	merge_peak_30181	KRAS								chr7	156696190	156696767	merge_peak_131581	LMBR1		chr18	72213756	72214773	merge_peak_62648	CNDP1		chr10	120860248	120860866	merge_peak_20282	DENND10
chr5	150521040	150521520	merge_peak_112578	ANXA6		chr7	31851176	31852170	merge_peak_125781	PPP1R17								chr21	32546141	32546912	merge_peak_84061	KRTAP19-8		chr4	114388734	114390095	merge_peak_102608	CAMK2D		chr4	23729941	23730560	merge_peak_99064	PPARGC1A
chr2	30447840	30448641	merge_peak_68690	LBH		chr3	52229791	52230399	merge_peak_90627	ALAS1								chr8	2199720	2200550	merge_peak_131857	MIR7160		chr4	119910212	119911127	merge_peak_102732	SYNPO2		chr11	44594417	44595135	merge_peak_23395	CD82
chr2	30458234	30458499	merge_peak_68692	LBH		chr12	111837093	111837635	merge_peak_34747	SH2B3								chr8	128218119	128219478	merge_peak_137907	CASC19		chr16	75338992	75340320	merge_peak_52833	BCAR1		chr18	6355765	6356648	merge_peak_59700	MIR4317
chr2	30488955	30489880	merge_peak_68696	LBH		chr6	341016	341854	merge_peak_114331	DUSP22								chr15	85839790	85840475	merge_peak_48291	GOLGA6L3		chr1	66736882	66737966	merge_peak_4449	PDE4B		chr10	1401223	1402016	merge_peak_13656	ADARB2-AS1
chr2	30490000	30490624	merge_peak_68697	LBH		chr10	96995734	96996648	merge_peak_18820	ACSM6								chr1	32706772	32707364	merge_peak_2321	MTMR9LP		chr16	80965831	80967053	merge_peak_53128	ARLNC1		chr6	88441321	88442594	merge_peak_119140	AKIRIN2
chr13	40600296	40601223	merge_peak_37186	LINC00332		chr2	240850520	240851567	merge_peak_79540	MIR4786								chr16	11763382	11763993	merge_peak_50076	SNN		chr10	93392440	93393359	merge_peak_18630	PPP1R3C		chr4	70849619	70850208	merge_peak_100600	STATH
chr15	64184859	64185589	merge_peak_46862	MIR422A		chr11	86516860	86517529	merge_peak_25860	PRSS23								chr3	133785612	133786407	merge_peak_94390	LINC02000		chr3	52001269	52002144	merge_peak_90589	PCBP4		chr3	12804735	12805266	merge_peak_88152	TMEM40
chr5	94185729	94186339	merge_peak_109434	MCTP1		chr14	65673034	65673801	merge_peak_42119	LINC02324								chr12	65672224	65673305	merge_peak_32344	MSRB3		chr15	83240414	83241282	merge_peak_48152	CPEB1		chr18	61549146	61550514	merge_peak_62396	SERPINB2
chr5	94073555	94074200	merge_peak_109431	SLF1		chr7	50424060	50424962	merge_peak_126879	IKZF1								chr19	13214976	13215677	merge_peak_64134	LYL1		chr9	109625136	109626268	merge_peak_142957	ZNF462		chr10	115406169	115406995	merge_peak_19982	NRAP
chr5	94128815	94130004	merge_peak_109433	SLF1		chr7	50369219	50370601	merge_peak_126876	IKZF1								chr5	60968762	60969511	merge_peak_107907	LOC101928651		chr20	52237943	52238770	merge_peak_82769	LOC105372672		chr16	89509495	89510365	merge_peak_53835	LOC101927817
chr1	197838025	197838448	merge_peak_10274	C1orf53		chr15	69958927	69959791	merge_peak_47300	PCAT29								chr17	1025847	1026686	merge_peak_54000	ABR		chr2	19558031	19558750	merge_peak_67985	OSR1		chr12	106290196	106291411	merge_peak_34354	CASC18
chr9	79131299	79131775	merge_peak_141307	GCNT1		chr3	23789955	23790730	merge_peak_88818	UBE2E1								chr15	78286064	78287106	merge_peak_47838	LOC91450		chr1	185395889	185396954	merge_peak_9938	GS1-279B7.1		chr13	99209124	99210040	merge_peak_39237	STK24
chr9	79071248	79071502	merge_peak_141302	GCNT1		chr5	6827636	6828365	merge_peak_105848	MIR4278								chr13	40910718	40911388	merge_peak_37234	LINC00548		chr2	241190508	241191685	merge_peak_79557	OTOS		chr8	94885916	94886903	merge_peak_136028	MIR378D2
chr9	79056359	79057162	merge_peak_141300	GCNT1		chr9	100668442	100669253	merge_peak_142561	TRMO								chr3	43935460	43936064	merge_peak_89968	ANO10		chr19	30178334	30179350	merge_peak_64883	PLEKHF1		chr11	34591936	34592807	merge_peak_23021	EHF
chr10	131977977	131978331	merge_peak_20940	GLRX3		chr14	65120746	65122085	merge_peak_42049	PLEKHG3								chr2	1608744	1609915	merge_peak_66991	PXDN		chr7	115956831	115957916	merge_peak_129525	LOC102724434		chr4	41842306	41842930	merge_peak_99841	LINC00682
chr2	28183102	28183756	merge_peak_68525	MIR4263		chr6	6856657	6857936	merge_peak_114917	LY86-AS1								chr3	13931839	13932584	merge_peak_88255	WNT7A		chr8	144120077	144120764	merge_peak_138863			chr8	120219907	120220970	merge_peak_137289	MAL2
chr2	28143297	28143898	merge_peak_68523	BABAM2-AS1		chr2	8438828	8439405	merge_peak_67243	LINC00299								chr11	133994829	133995417	merge_peak_28557	JAM3		chr13	75149693	75150411	merge_peak_38502	LINC00347		chr11	128784301	128785058	merge_peak_28249	C11orf45
chr1	203733842	203734974	merge_peak_10792	LAX1		chr5	55965042	55966296	merge_peak_107602	C5orf67								chrX	149715860	149716596	merge_peak_148522	MTM1		chr7	115994176	115995648	merge_peak_129529	LOC102724434		chr6	27218629	27219983	merge_peak_116308	PRSS16
chr1	203725210	203726117	merge_peak_10791	LAX1		chr2	169903079	169904482	merge_peak_75465	ABCB11								chr19	54345377	54345980	merge_peak_66633	NLRP12		chr14	75704150	75704736	merge_peak_42816	FOS		chr6	169739992	169740861	merge_peak_123787	THBS2
chr15	42162769	42163490	merge_peak_45597	MIR4310		chr2	169894657	169895506	merge_peak_75464	ABCB11								chr17	4004302	4005075	merge_peak_54261	ZZEF1		chr15	78297218	78297807	merge_peak_47841	LOC91450		chr12	6421571	6422669	merge_peak_29044	PLEKHG6
chr7	18678639	18679215	merge_peak_124918	HDAC9		chr13	113928036	113928828	merge_peak_39939	MIR8075								chr4	126310791	126311805	merge_peak_103045	FAT4		chr13	37493292	37495060	merge_peak_37079	SMAD9		chr16	24986634	24987276	merge_peak_50764	ARHGAP17
chr12	42693361	42694124	merge_peak_30864	MIR7851		chr7	25002725	25003230	merge_peak_125279	OSBPL3								chr17	77020442	77020798	merge_peak_59041	C1QTNF1		chr21	30554036	30554903	merge_peak_83966	LINC00189		chr1	172468564	172469910	merge_peak_9117	SUCO
chr3	143393135	143393659	merge_peak_94925	SLC9A9		chr1	15672350	15673353	merge_peak_1007	EFHD2								chr2	99374314	99375015	merge_peak_72106	LINC02611		chr11	57194289	57195450	merge_peak_23801	SLC43A3		chr11	112192201	112193036	merge_peak_27014	LINC02762
chr6	24974386	24975376	merge_peak_116113	RIPOR2		chr8	1693011	1694734	merge_peak_131803	LOC101927752								chr7	150685569	150686381	merge_peak_131287	NOS3		chr14	69406616	69407197	merge_peak_42365	ACTN1		chr12	130603670	130604547	merge_peak_35823	FZD10-AS1
chr9	132890437	132891948	merge_peak_144688	GPRACR		chr4	6258890	6259611	merge_peak_98320	WFS1								chr17	38738530	38739122	merge_peak_56350	CCR7		chr17	76347552	76348169	merge_peak_58949	SOCS3		chr14	61746990	61748472	merge_peak_41840	TMEM30B
chr2	62424437	62424755	merge_peak_70449	B3GNT2		chr8	134911322	134912158	merge_peak_138470	LOC101927822								chr7	100433450	100434295	merge_peak_128774	EPHB4		chr2	220549336	220550471	merge_peak_78202	SLC4A3		chr16	74777347	74778217	merge_peak_52774	FA2H
chr15	45174733	45175384	merge_peak_45771	TERB2		chr12	92838468	92840348	merge_peak_33503	CLLU1OS								chr17	41656012	41656712	merge_peak_56605	ETV4		chr12	26277840	26278205	merge_peak_30242	BHLHE41		chr14	61789036	61790037	merge_peak_41845	PRKCH
chr9	132869440	132870304	merge_peak_144686	GPRACR		chr9	137816699	137817386	merge_peak_145039	FCN1								chr1	33520793	33521515	merge_peak_2395	AK2		chr5	148865155	148866311	merge_peak_112375	MIR145		chr18	57585334	57586104	merge_peak_62133	PMAIP1
chr10	126092013	126092480	merge_peak_20614	OAT		chr6	106327787	106328521	merge_peak_119637	PRDM1								chr20	259131	260216	merge_peak_79694	C20orf96		chr9	13278305	13279891	merge_peak_139598	MPDZ		chr4	36718274	36718992	merge_peak_99447	LINC02616
chr4	185338436	185339613	merge_peak_105241	LINC02362		chr4	75230114	75231216	merge_peak_100801	EREG								chr4	124542436	124542856	merge_peak_102965	LINC01091		chr8	22638511	22639348	merge_peak_132928	EGR3		chr4	30804103	30804730	merge_peak_99336	PCDH7
chr5	110614495	110615113	merge_peak_110088	CAMK4		chr13	49305214	49305851	merge_peak_37866	CYSLTR2								chr4	149276418	149277095	merge_peak_103863	NR3C2		chr2	230271754	230272445	merge_peak_78686	PID1		chr18	57594239	57595116	merge_peak_62135	PMAIP1
chr5	110590016	110590818	merge_peak_110087	CAMK4		chr13	49304114	49304742	merge_peak_37865	CYSLTR2								chr11	2118249	2119089	merge_peak_21266	MIR483		chr6	81166953	81167477	merge_peak_118898	BCKDHB		chr11	16809544	16810403	merge_peak_22292	C11orf58
chr5	110568202	110568858	merge_peak_110085	CAMK4		chr2	198119940	198120802	merge_peak_76845	ANKRD44-IT1								chr4	89028573	89029220	merge_peak_101641	ABCG2		chr11	6526611	6527291	merge_peak_21527	DNHD1		chr7	129419295	129420529	merge_peak_130091	MIR183
chr13	24828050	24828990	merge_peak_36327	SPATA13-AS1		chr21	26874095	26875088	merge_peak_83764	MIR155HG								chr7	2146502	2147035	merge_peak_124058	MAD1L1		chr6	113697239	113698038	merge_peak_120168	LINC02541		chr12	70360094	70361211	merge_peak_32675	MYRFL
chr13	24804352	24805050	merge_peak_36325	SPATA13-AS1		chr2	227288077	227288725	merge_peak_78546	MIR5702								chr1	145542503	145543254	merge_peak_7278	ANKRD35		chr12	6722830	6723702	merge_peak_29087	CHD4		chr15	56332290	56333263	merge_peak_46319	NEDD4
chr1	118198635	118199293	merge_peak_6978	TENT5C		chr17	39334330	39335171	merge_peak_56383	KRTAP4-2								chr19	57182993	57183425	merge_peak_66809	ZNF835		chr1	206807599	206807982	merge_peak_11043	DYRK3		chr15	56311209	56312113	merge_peak_46317	NEDD4
chr1	118199671	118199977	merge_peak_6979	TENT5C		chr19	12896974	12897413	merge_peak_64093	MIR5684								chr17	62007811	62008136	merge_peak_57855	CD79B		chr2	219725565	219726065	merge_peak_78119	WNT6		chr6	22056463	22057425	merge_peak_116011	NBAT1
chr8	81289529	81290568	merge_peak_135580	ZBTB10		chr12	26493425	26494140	merge_peak_30273	SSPN								chr3	46933675	46934317	merge_peak_90251	PTH1R		chr1	154298707	154299538	merge_peak_7765	ATP8B2		chr10	35047269	35048012	merge_peak_15819	PARD3
chr3	122296327	122296872	merge_peak_93591	PARP15		chr2	223595319	223596536	merge_peak_78305	MOGAT1								chr14	71349465	71350301	merge_peak_42514	PCNX1		chr14	81867126	81868711	merge_peak_43145	STON2		chr10	93412993	93413688	merge_peak_18634	PPP1R3C
chr3	122328597	122329353	merge_peak_93593	PARP15		chr17	58654463	58655257	merge_peak_57677	LINC01999								chr1	1790057	1790540	merge_peak_105	GNB1		chr9	20558606	20559176	merge_peak_139933	MIR4474		chr17	71330984	71332236	merge_peak_58434	CDC42EP4
chr18	42686252	42686697	merge_peak_61272	SLC14A2		chr2	223573830	223574641	merge_peak_78302	MOGAT1								chr13	107001373	107002109	merge_peak_39581	LINC00460		chr20	48924841	48925805	merge_peak_82505	LINC01271		chr2	106382095	106382794	merge_peak_72552	NCK2
chrX	124427849	124428610	merge_peak_148037	TEX13C		chr2	223572183	223572880	merge_peak_78300	MOGAT1								chr2	218767213	218767945	merge_peak_78002	MIR6809		chr17	55951815	55953071	merge_peak_57480	MRPS23		chr7	32516310	32517201	merge_peak_125796	LSM5
chr11	121352515	121353517	merge_peak_27701	SORL1		chr5	134451801	134452586	merge_peak_111325	C5orf66-AS1								chr16	69050834	69051705	merge_peak_52416	HAS3		chr7	95258093	95258769	merge_peak_128458	PDK4		chr9	119599322	119600814	merge_peak_143791	TRIM32
chrX	123540289	123540923	merge_peak_148032	SH2D1A		chr14	77444063	77444890	merge_peak_42959	LINC01629								chr14	24905574	24906254	merge_peak_40435	SDR39U1		chr6	2630555	2631286	merge_peak_114504	LINC01600		chr4	68995357	68996126	merge_peak_100547	TMPRSS11F
chr4	153176508	153177071	merge_peak_104040	FBXW7-AS1		chr4	159730661	159732354	merge_peak_104435	FNIP2								chr12	54821849	54822804	merge_peak_31791	LOC102724050		chr4	79555119	79555805	merge_peak_101090	LINC01094		chr16	72047111	72047838	merge_peak_52615	DHODH
chr8	103109657	103110469	merge_peak_136585	NCALD		chr20	44639023	44639671	merge_peak_82157	MMP9								chr11	844536	845047	merge_peak_21181	TSPAN4		chr1	115879986	115881164	merge_peak_6750	NGF		chr4	38190095	38191484	merge_peak_99536	TBC1D1
chr20	30190667	30191113	merge_peak_81295	ID1		chr20	44633548	44634184	merge_peak_82155	MMP9								chr6	129674150	129674794	merge_peak_120891	ARHGAP18		chr13	33699976	33700756	merge_peak_36920	STARD13		chr7	116921394	116922102	merge_peak_129638	WNT2
chr3	88080755	88081467	merge_peak_92177	CGGBP1		chr16	50718690	50719444	merge_peak_51473	SNX20								chr9	133326962	133327608	merge_peak_144713	ASS1		chr6	52368280	52369723	merge_peak_118098	TRAM2		chr2	33294752	33296213	merge_peak_68850	LTBP1
chr3	11348268	11348983	merge_peak_88029	ATG7		chr20	44626940	44627825	merge_peak_82153	MMP9								chr9	116756309	116756862	merge_peak_143562	AMBP		chr6	1609613	1610490	merge_peak_114432	FOXC1		chr2	241172436	241173494	merge_peak_79556	OTOS
chr5	127120921	127121763	merge_peak_110887	CCDC192		chr21	30605562	30606345	merge_peak_83978	LINC00189								chr9	80129749	80130298	merge_peak_141363	GNA14-AS1		chr1	204041944	204042871	merge_peak_10804	SOX13		chr14	65819767	65820327	merge_peak_42143	MIR4708
chr3	11332756	11333616	merge_peak_88027	ATG7		chr2	174900768	174901540	merge_peak_75790	LINC01960								chr2	71842126	71842891	merge_peak_71109	DYSF		chr11	19599407	19600231	merge_peak_22499	MIR4486		chr14	65822889	65823743	merge_peak_42144	MIR4708
chr3	12512613	12513217	merge_peak_88124	TSEN2		chr11	115795561	115796614	merge_peak_27200	LINC00900								chr20	60932126	60932571	merge_peak_83229	LAMA5-AS1		chr12	116871830	116872886	merge_peak_34984	MIR4472-2		chr12	86658208	86659288	merge_peak_33173	NTS
chr16	89475439	89476136	merge_peak_53829	LOC101927817		chr11	74885500	74886207	merge_peak_25245	SLCO2B1								chr17	2907066	2908007	merge_peak_54196	LOC101927911		chr12	116892582	116894229	merge_peak_34986	MIR4472-2		chr6	73497079	73498334	merge_peak_118630	KCNQ5-IT1
chr16	89424721	89425295	merge_peak_53821	LOC100287036		chr10	49892616	49893705	merge_peak_16313	WDFY4								chr5	176754541	176755549	merge_peak_114029	MXD3		chr15	71184379	71185535	merge_peak_47429	LRRC49		chr8	28208689	28209906	merge_peak_133341	PNOC
chr16	89427377	89427831	merge_peak_53822	LOC100287036		chr1	15505257	15506096	merge_peak_978	C1orf195								chr21	38232367	38232812	merge_peak_84544	HLCS		chr15	71145558	71146998	merge_peak_47426	LARP6		chr4	8239719	8240736	merge_peak_98486	HTRA3
chr12	128043953	128044753	merge_peak_35749	LINC02411		chr10	49951490	49951994	merge_peak_16317	WDFY4								chr6	6008699	6009704	merge_peak_114845	NRN1		chr7	79763582	79764951	merge_peak_127814	GNAI1		chr8	56834005	56835231	merge_peak_134565	LYN
chr2	8595918	8596772	merge_peak_67266	LINC01814		chr19	16216868	16217413	merge_peak_64361	RAB8A								chr10	100076387	100076807	merge_peak_19103	LOXL4		chr3	4818421	4819264	merge_peak_87609	EGOT		chr9	100565560	100566410	merge_peak_142550	FOXE1
chr2	8597141	8597872	merge_peak_67267	LINC01814		chr19	16229208	16229884	merge_peak_64363	RAB8A								chr7	650136	651052	merge_peak_123929	LOC101926963		chr3	187121383	187122093	merge_peak_97104	RTP4		chr12	48294234	48294903	merge_peak_31205	VDR
chr5	142163076	142163744	merge_peak_111937	ARHGAP26		chr8	135731496	135732187	merge_peak_138505	ZFAT								chr1	20820270	20821776	merge_peak_1374	CAMK2N1		chr4	187065320	187066670	merge_peak_105399	FAM149A		chr9	100638943	100639952	merge_peak_142556	FOXE1
chr8	95131901	95132921	merge_peak_136059	CDH17		chr8	135732481	135733630	merge_peak_138506	ZFAT								chrX	39168409	39169386	merge_peak_146229	LINC01281		chr11	43963625	43965000	merge_peak_23361	C11orf96		chr2	36842272	36842859	merge_peak_68980	FEZ2
chr12	40063302	40063782	merge_peak_30768	C12orf40		chr1	150158918	150159693	merge_peak_7424	LOC105371433								chr20	3719941	3720534	merge_peak_79969	HSPA12B		chr6	110114921	110115851	merge_peak_119923			chr2	169374949	169375695	merge_peak_75413	CERS6
chr3	98282355	98283884	merge_peak_92315	CPOX		chr9	113535	114677	merge_peak_139052	FOXD4								chr3	45594494	45595169	merge_peak_90093	LIMD1		chr3	105732804	105733485	merge_peak_92730	CBLB		chr10	5607505	5608382	merge_peak_13946	LINC02657
chr8	95003180	95004239	merge_peak_136050	PDP1		chr7	98399578	98400367	merge_peak_128599	TMEM130								chr21	40105854	40106551	merge_peak_84660	LINC00114		chr16	49890781	49891269	merge_peak_51409	ZNF423		chr7	139167754	139169099	merge_peak_130679	KLRG2
chr3	98274633	98275687	merge_peak_92312	GPR15		chr2	69309391	69310177	merge_peak_70898	MIR3126								chr13	31479952	31480916	merge_peak_36761	MEDAG		chr11	8892037	8893138	merge_peak_21707	ST5		chr1	207193376	207194195	merge_peak_11103	C1orf116
chr10	111693608	111694317	merge_peak_19687	XPNPEP1		chr7	87103621	87104615	merge_peak_128066	ABCB4								chr11	62107267	62107882	merge_peak_24182	ASRGL1		chr1	235105767	235107208	merge_peak_12958	LOC101927851		chr11	57225484	57226419	merge_peak_23806	RTN4RL2
chr16	79251374	79251997	merge_peak_52998	MAF		chr2	109211397	109211965	merge_peak_72677	LIMS1								chr11	72888432	72889488	merge_peak_25109	FCHSD2		chr18	839300	840152	merge_peak_59449	YES1		chr8	74268447	74269215	merge_peak_135349	RDH10-AS1
chr2	9849075	9849674	merge_peak_67404	YWHAQ		chr13	29699791	29700607	merge_peak_36600	MTUS2								chr10	65471626	65472661	merge_peak_17043	JMJD1C		chr18	74819865	74820890	merge_peak_62819	MBP		chr14	71173733	71174570	merge_peak_42498	LINC01269
chr5	131391649	131392369	merge_peak_111065	IL3		chr1	154379644	154380423	merge_peak_7777	IL6R								chr5	113661082	113661723	merge_peak_110280	KCNN2		chr21	18826642	18827234	merge_peak_83637	LINC01549		chr2	166649540	166649963	merge_peak_75329	GALNT3
chr14	49928408	49928933	merge_peak_41106	RPS29		chr6	138111406	138112081	merge_peak_121557	LINC02539								chr20	38960199	38960817	merge_peak_81836	LINC01370		chr1	99729681	99730452	merge_peak_5950	PLPPR4		chr12	76053833	76054886	merge_peak_32823	KRR1
chr5	131355571	131356471	merge_peak_111061	ACSL6		chr6	36308337	36309055	merge_peak_117043	BNIP5								chr8	101387850	101388783	merge_peak_136420	MIR4471		chr6	168161576	168162312	merge_peak_123680	LINC01558		chr5	80564352	80565333	merge_peak_108976	CKMT2-AS1
chr2	98361947	98362307	merge_peak_72018	ZAP70		chr6	154927313	154928165	merge_peak_122787	CNKSR3								chr3	16509673	16510756	merge_peak_88503	RFTN1		chr17	13505014	13505769	merge_peak_54899	HS3ST3A1		chr1	223429048	223430011	merge_peak_12095	SUSD4
chr2	98334980	98335646	merge_peak_72014	ZAP70		chr8	118893560	118894329	merge_peak_137174	EXT1								chr11	118116721	118117352	merge_peak_27381	MPZL3		chr3	87039542	87040843	merge_peak_92140	VGLL3		chr12	26278331	26279755	merge_peak_30243	BHLHE41
chr2	98329605	98330273	merge_peak_72013	ZAP70		chr5	176921177	176922089	merge_peak_114065	PDLIM7								chr12	45662277	45663275	merge_peak_30965	ANO6		chr1	156261015	156261767	merge_peak_7971	SMG5		chr5	172331632	172332493	merge_peak_113770	RPL26L1
chr5	142601742	142602877	merge_peak_112014	ARHGAP26-IT1		chr22	31005102	31005756	merge_peak_86098	TCN2								chr8	62672082	62673502	merge_peak_134894	MIR4470		chr18	42748932	42749972	merge_peak_61276	SLC14A2		chr2	165367337	165368554	merge_peak_75250	GRB14
chr12	103835140	103835904	merge_peak_34164	C12orf42		chr1	53833268	53833938	merge_peak_3641	LINC01771								chr16	85268798	85269791	merge_peak_53484	LINC00311		chrX	124338922	124339804	merge_peak_148036	TEX13C		chr2	165370890	165371916	merge_peak_75251	GRB14
chr8	131256845	131257629	merge_peak_138184	ASAP1-IT1		chr17	56025829	56026612	merge_peak_57495	CUEDC1								chr1	151801400	151801763	merge_peak_7553	RORC		chrX	124337977	124338696	merge_peak_148035	TEX13C		chr7	22248112	22248962	merge_peak_125089	RAPGEF5
chr12	103888971	103890061	merge_peak_34169	C12orf42		chr5	156710373	156710855	merge_peak_112896	CYFIP2								chr6	19804581	19805692	merge_peak_115889	LOC100506885		chr10	123357588	123358410	merge_peak_20439	FGFR2		chr13	22211186	22211892	merge_peak_36174	MICU2
chr8	131248432	131249113	merge_peak_138182	ASAP1-IT1		chr9	134573230	134574209	merge_peak_144811	RAPGEF1								chr12	89938481	89939177	merge_peak_33316	POC1B-GALNT4		chr10	101742986	101743703	merge_peak_19190	DNMBP		chr2	23603934	23604412	merge_peak_68185	KLHL29
chr1	229576652	229577381	merge_peak_12559	ACTA1		chr6	6712608	6713550	merge_peak_114889	LY86-AS1								chr12	94493639	94494509	merge_peak_33646	PLXNC1		chr7	120496797	120498449	merge_peak_129709	TSPAN12		chr12	96612987	96614040	merge_peak_33863	ELK3
chr14	66104355	66105044	merge_peak_42153	MIR625		chr4	78514087	78515170	merge_peak_101048	CXCL13								chr17	17464922	17465744	merge_peak_55154	PEMT		chr6	129204025	129204788	merge_peak_120873	LAMA2		chr2	230272972	230273619	merge_peak_78687	PID1
chr15	52027579	52028167	merge_peak_46107	LYSMD2		chr5	98362898	98363472	merge_peak_109701	LOC100289230								chr1	39598089	39599131	merge_peak_2733	MACF1		chr4	146600722	146601602	merge_peak_103703	C4orf51		chr7	124404855	124406661	merge_peak_129857	GPR37
chr5	153577434	153578272	merge_peak_112726	GALNT10		chr4	90245664	90246306	merge_peak_101733	GPRIN3								chr6	22470734	22471690	merge_peak_116029	HDGFL1		chr4	146655673	146656819	merge_peak_103708	C4orf51		chr7	97916679	97917386	merge_peak_128581	BRI3
chr3	32326711	32327291	merge_peak_89297	CMTM8		chr4	78414121	78415604	merge_peak_101040	CXCL13								chr11	117694419	117695191	merge_peak_27310	FXYD2		chr4	159835252	159835777	merge_peak_104444	FNIP2		chr6	81163835	81165109	merge_peak_118897	BCKDHB
chr6	106094010	106094806	merge_peak_119599	PREP		chr2	219121972	219122682	merge_peak_78052	GPBAR1								chr17	43462822	43463283	merge_peak_56774	ARHGAP27		chr14	52389242	52389792	merge_peak_41327	LOC102723604		chr2	225713183	225714395	merge_peak_78446	DOCK10
chr3	32337882	32339254	merge_peak_89299	CMTM8		chr14	89742619	89743363	merge_peak_43378	FOXN3								chr13	60105585	60106264	merge_peak_38230	DIAPH3-AS1		chr11	35561257	35561937	merge_peak_23149	PAMR1		chr5	61563975	61564809	merge_peak_107929	KIF2A
chr5	56678849	56679617	merge_peak_107668	ACTBL2		chr2	55260494	55261441	merge_peak_70098	RTN4								chr2	65302882	65303493	merge_peak_70682	CEP68		chr18	54069975	54070578	merge_peak_61859	TXNL1		chr5	111165980	111166623	merge_peak_110123	NREP
chr2	242382797	242383731	merge_peak_79631	MIR3133		chr11	105051891	105052790	merge_peak_26622	CARD18								chr15	56189364	56190298	merge_peak_46304	NEDD4		chr3	12549438	12550333	merge_peak_88129	TSEN2		chr12	14921850	14922334	merge_peak_29737	HIST4H4
chr13	33479171	33479672	merge_peak_36898	LINC00423		chr4	57729310	57730408	merge_peak_100319	SPINK2								chr7	475457	476541	merge_peak_123908	LOC442497		chr8	118990429	118991166	merge_peak_137188	EXT1		chr10	72146950	72147689	merge_peak_17326	LRRC20
chr8	133991052	133991820	merge_peak_138324	MIR7848		chr2	85545469	85546287	merge_peak_71549	TGOLN2								chr8	27975943	27976602	merge_peak_133324	ELP3		chr14	59103748	59105207	merge_peak_41694	DACT1		chr7	87918770	87919425	merge_peak_128102	STEAP4
chr12	76116379	76117070	merge_peak_32833	KRR1		chr6	2857675	2858542	merge_peak_114532	MIR4645								chr15	85498577	85499155	merge_peak_48270	PDE8A		chr16	70736939	70737649	merge_peak_52536	MTSS2		chr1	53974897	53975353	merge_peak_3653	DMRTB1
chr12	76132153	76132676	merge_peak_32837	KRR1		chr5	130560025	130561017	merge_peak_110998	CDC42SE2								chr10	86055729	86056708	merge_peak_18189	LINC00858		chr11	85396566	85397647	merge_peak_25739	CCDC89		chr10	48331951	48332696	merge_peak_16232	LOC107001062
chr1	110333354	110333840	merge_peak_6375	EPS8L3		chr14	103993509	103994280	merge_peak_44431	TRMT61A								chr12	63179499	63180374	merge_peak_32197	PPM1H		chr13	107185454	107185755	merge_peak_39597	EFNB2		chr3	73149744	73150615	merge_peak_91865	EBLN2
chr1	110344797	110345719	merge_peak_6378	EPS8L3		chr5	159934137	159934832	merge_peak_113216	MIR146A								chr15	62456635	62457756	merge_peak_46715	C2CD4B		chr13	99147912	99149038	merge_peak_39224	STK24		chr3	171470565	171472150	merge_peak_96179	PLD1
chr8	60054283	60055051	merge_peak_134750	TOX		chr15	40398772	40399398	merge_peak_45435	BMF								chr4	10079322	10080030	merge_peak_98582	MIR3138		chr8	120439399	120440369	merge_peak_137294	CCN3		chr22	38732002	38732658	merge_peak_86647	CSNK1E
chr8	60187453	60187919	merge_peak_134758	TOX		chr3	16946076	16946905	merge_peak_88543	PLCL2								chr5	73092244	73093295	merge_peak_108484	ARHGEF28		chr4	156550198	156551009	merge_peak_104288	GUCY1A1		chr12	87833620	87834528	merge_peak_33191	LOC105369879
chr6	80874870	80875294	merge_peak_118889	BCKDHB		chr15	40407867	40408468	merge_peak_45437	BMF								chr9	129250830	129251462	merge_peak_144297	NRON		chr11	70245773	70246282	merge_peak_24936	CTTN		chr4	89922010	89923092	merge_peak_101704	FAM13A
chr14	92997683	92998328	merge_peak_43683	RIN3		chr2	60582881	60583828	merge_peak_70302	MIR4432HG								chr11	123460989	123461802	merge_peak_27864	GRAMD1B		chr13	97777454	97778868	merge_peak_39133	LINC00456		chr7	157092430	157093304	merge_peak_131612	DNAJB6
chr9	129285925	129286520	merge_peak_144304	LMX1B		chr10	80338438	80339220	merge_peak_17912	LINC00595								chr17	71288157	71288690	merge_peak_58428	CDC42EP4		chr11	129154417	129155066	merge_peak_28271	BARX2		chr4	89884918	89886007	merge_peak_101702	FAM13A
chr5	169705488	169706403	merge_peak_113509	LCP2		chr1	204386209	204387129	merge_peak_10837	PPP1R15B								chr3	113840853	113841793	merge_peak_93200	DRD3		chr8	120565440	120566188	merge_peak_137299	ENPP2		chr5	99235737	99237103	merge_peak_109716	LINC02113
chr14	71121963	71122682	merge_peak_42488	TTC9		chr6	20681107	20681703	merge_peak_115938	CDKAL1								chr1	175138333	175139236	merge_peak_9297	KIAA0040		chr4	41613788	41615099	merge_peak_99833	LIMCH1		chr1	10863931	10864973	merge_peak_705	CASZ1
chr5	32537526	32538475	merge_peak_106537	SUB1		chr21	17114330	17114852	merge_peak_83578	USP25								chr9	133971694	133972551	merge_peak_144745	AIF1L		chr5	131725238	131725952	merge_peak_111111	MIR3936HG		chr9	4932902	4933920	merge_peak_139330	JAK2
chr5	32531589	32532804	merge_peak_106536	SUB1		chr5	35884084	35884825	merge_peak_106733	IL7R								chr12	50067147	50067985	merge_peak_31347	FMNL3		chr10	81158983	81159686	merge_peak_18027	ZCCHC24		chr10	27158247	27158948	merge_peak_15258	ABI1
chr11	3806291	3807048	merge_peak_21391	PGAP2		chr4	85494424	85495619	merge_peak_101425	CDS1								chr11	114210990	114211732	merge_peak_27138	LOC101928940		chr1	172368361	172368993	merge_peak_9100	C1orf105		chr18	74270831	74271900	merge_peak_62764	LINC00908
chr11	3830362	3830706	merge_peak_21394	PGAP2		chr6	140262088	140262848	merge_peak_121794	LOC100507477								chr12	111834638	111835917	merge_peak_34745	SH2B3		chr4	122589358	122590161	merge_peak_102839	ANXA5		chr3	4777848	4778686	merge_peak_87599	EGOT
chr3	69247076	69247846	merge_peak_91529	LMOD3		chr3	187551751	187552429	merge_peak_97136	BCL6								chr1	201278531	201279007	merge_peak_10517	PKP1		chr10	111658936	111660013	merge_peak_19681	XPNPEP1		chr6	138571816	138572523	merge_peak_121630	PBOV1
chr11	48034832	48035498	merge_peak_23704	PTPRJ		chr20	21295607	21296422	merge_peak_80955	XRN2								chr19	35531737	35532229	merge_peak_65099	HPN		chr14	35810596	35811856	merge_peak_40853	PSMA6		chr1	221785369	221786324	merge_peak_11954	DUSP10
chr11	48033394	48033945	merge_peak_23703	PTPRJ		chr13	43881980	43882489	merge_peak_37464	ENOX1-AS2								chr21	44203902	44204867	merge_peak_84932	LINC01668		chr11	82444170	82445124	merge_peak_25640	FAM181B		chr14	103978989	103979920	merge_peak_44429	CKB
chr3	69170011	69170377	merge_peak_91523	LMOD3		chr1	12192781	12193583	merge_peak_800	MIR7846								chr8	93680437	93681328	merge_peak_135997	LOC102724710		chr8	65710736	65711838	merge_peak_134976	CYP7B1		chr15	92496474	92497155	merge_peak_48754	SLCO3A1
chr11	48028044	48028663	merge_peak_23700	PTPRJ		chr3	187570831	187571446	merge_peak_97139	BCL6								chr1	205239899	205240963	merge_peak_10905	TMCC2		chr13	111607356	111607885	merge_peak_39827	LINC00431		chr3	42556404	42557843	merge_peak_89866	VIPR1
chr2	44396720	44396938	merge_peak_69557	PPM1B		chr1	12203262	12204317	merge_peak_802	MIR7846								chr22	47008999	47009786	merge_peak_87311	GRAMD4		chr13	61157339	61158998	merge_peak_38262	LINC00378		chr5	167420657	167421528	merge_peak_113355	CTB-178M22.2
chr6	52254354	52255596	merge_peak_118084	PAQR8		chr21	17566330	17566980	merge_peak_83590	MIR99AHG								chr5	81647637	81648751	merge_peak_109040	ATP6AP1L		chr6	143014005	143014851	merge_peak_121897	LOC153910		chr9	77726051	77726631	merge_peak_141234	OSTF1
chr14	90083256	90083581	merge_peak_43425	FOXN3		chr1	209846309	209847141	merge_peak_11307	HSD11B1-AS1								chr6	34309147	34309829	merge_peak_116895	NUDT3		chr17	73872976	73873791	merge_peak_58693	TRIM47		chr3	191366586	191367123	merge_peak_97458	PYDC2
chr14	90087387	90087883	merge_peak_43428	FOXN3		chr1	209833276	209833713	merge_peak_11305	LAMB3								chr3	119051345	119051984	merge_peak_93382	ARHGAP31-AS1		chr2	134431893	134432909	merge_peak_73830	NCKAP5		chr3	139153490	139154236	merge_peak_94635	RBP2
chr14	90092475	90093294	merge_peak_43429	FOXN3		chr3	188003750	188004405	merge_peak_97199	LPP								chr22	46475848	46476676	merge_peak_87250	MIRLET7BHG		chr7	906751	907752	merge_peak_123950	GET4		chr7	79780138	79781029	merge_peak_127817	GNAI1
chr16	48642451	48642773	merge_peak_51364	N4BP1		chr3	141055532	141056556	merge_peak_94726	ZBTB38								chr18	9575517	9575854	merge_peak_59888	PPP4R1		chr12	69928112	69928675	merge_peak_32654	MIR3913-2		chr3	111395299	111396024	merge_peak_92968	PLCXD2-AS1
chr16	48646920	48647349	merge_peak_51367	N4BP1		chr9	125151950	125152850	merge_peak_144072	PTGS1								chr19	3459200	3459919	merge_peak_63330	SMIM24		chr2	113956226	113957192	merge_peak_73013	PSD4		chr15	42130488	42131154	merge_peak_45595	PLA2G4B
chr2	55757556	55758251	merge_peak_70140	CFAP36		chr5	111490965	111491429	merge_peak_110146	EPB41L4A-AS1								chr17	27912157	27912648	merge_peak_55650	GIT1		chr3	157823349	157823851	merge_peak_95687	SHOX2		chr6	151134338	151135484	merge_peak_122540	MTHFD1L
chr2	55817852	55818537	merge_peak_70144	PPP4R3B		chr3	188107509	188108225	merge_peak_97213	LPP								chr20	33169524	33170039	merge_peak_81508	MAP1LC3A		chr5	53751232	53752229	merge_peak_107395	HSPB3		chr11	102469986	102471202	merge_peak_26470	MMP20
chr7	128911568	128911979	merge_peak_130044	AHCYL2		chr3	40270825	40271908	merge_peak_89705	EIF1B								chr6	16215611	16216192	merge_peak_115645	GMPR		chr2	3583375	3584572	merge_peak_67084	RNASEH1		chr18	32573028	32573704	merge_peak_60899	MAPRE2
chr11	95991297	95992067	merge_peak_26280	MIR1260B		chr21	26768357	26769088	merge_peak_83755	LINC00158								chr3	194276980	194277696	merge_peak_97651	TMEM44-AS1		chr11	76481678	76482176	merge_peak_25399	TSKU		chr2	60757135	60758113	merge_peak_70330	BCL11A
chr7	148611298	148611849	merge_peak_131136	EZH2		chr21	26800839	26801367	merge_peak_83758	LINC00158								chr19	42937567	42938204	merge_peak_65694	LIPE		chr2	20423706	20424205	merge_peak_68064	SDC1		chr4	87898395	87899401	merge_peak_101562	AFF1
chr7	148610100	148610763	merge_peak_131135	EZH2		chr3	142876905	142877882	merge_peak_94881	CHST2								chr4	185517208	185518172	merge_peak_105264	LINC02365		chr21	43944831	43945630	merge_peak_84917	SLC37A1		chr18	20863802	20864444	merge_peak_60419	CABLES1
chr3	111290873	111291303	merge_peak_92952	ZBED2		chr10	126329280	126330322	merge_peak_20644	FAM53B-AS1								chr1	27951296	27952318	merge_peak_2029	FGR		chr8	128961580	128962563	merge_peak_137984	TMEM75		chr7	73474015	73474865	merge_peak_127498	LIMK1
chr3	111266371	111267315	merge_peak_92950	CD96		chr20	17615277	17616071	merge_peak_80716	RRBP1								chr17	30147641	30148371	merge_peak_55792	COPRS		chr8	128981546	128982125	merge_peak_137985	MIR1205		chr7	142115252	142115999	merge_peak_130888	TRY2P
chr11	118785084	118785458	merge_peak_27453	BCL9L		chr4	87839540	87840314	merge_peak_101550	AFF1-AS1								chr5	169437	170100	merge_peak_105532	LRRC14B		chr10	78435432	78436337	merge_peak_17795	KCNMA1-AS1		chr7	142123087	142123777	merge_peak_130889	TRY2P
chr2	100851346	100852091	merge_peak_72184	LINC01104		chr2	173908025	173908835	merge_peak_75714	MAP3K20								chr10	15481311	15481953	merge_peak_14663	FAM171A1		chr19	3093906	3094541	merge_peak_63293	GNA11		chrX	18905527	18906023	merge_peak_145806	PHKA2-AS1
chr7	144515527	144516056	merge_peak_131050	TPK1		chr6	114011353	114012310	merge_peak_120203	LINC02541								chr12	109956641	109957382	merge_peak_34595	UBE3B		chr9	19128645	19129111	merge_peak_139857	PLIN2		chr18	74800872	74801653	merge_peak_62815	MBP
chr7	144518036	144518628	merge_peak_131051	TPK1		chr3	131079923	131081270	merge_peak_94245	NUDT16P1								chr9	93800046	93800641	merge_peak_142093	LOC100129316		chr6	106056568	106057952	merge_peak_119594	PREP		chr5	134581243	134582051	merge_peak_111339	C5orf66-AS2
chr12	56323927	56324264	merge_peak_31870	DGKA		chr16	31139977	31140814	merge_peak_51143	PRSS8								chr18	34973901	34974671	merge_peak_61057	SNORA111		chr15	78357713	78358193	merge_peak_47852	TBC1D2B		chr8	126043925	126044747	merge_peak_137725	SQLE
chr1	200988473	200989015	merge_peak_10485	KIF21B		chr9	73081733	73082652	merge_peak_140957	KLF9								chr2	109781126	109781751	merge_peak_72715	MIR4265		chr3	129315036	129315988	merge_peak_94138	PLXND1		chr6	10383447	10384102	merge_peak_115103	TFAP2A-AS1
chr2	68953839	68954636	merge_peak_70856	ARHGAP25		chr16	50127409	50128135	merge_peak_51419	HEATR3								chr22	19793466	19794563	merge_peak_85439	RTL10		chr1	32166731	32167314	merge_peak_2263	COL16A1		chr16	57653466	57654602	merge_peak_51884	ADGRG1
chr2	68948582	68949289	merge_peak_70855	ARHGAP25		chr9	73021182	73021832	merge_peak_140950	KLF9								chr7	130756563	130757207	merge_peak_130192	LINC-PINT		chr2	235959529	235960315	merge_peak_79182	SH3BP4		chr10	127591576	127592166	merge_peak_20726	FANK1
chr2	68944236	68944841	merge_peak_70854	ARHGAP25		chr2	216882088	216882615	merge_peak_77836	MREG								chr4	186494852	186495460	merge_peak_105348	PDLIM3		chr2	176464610	176465629	merge_peak_75896	LNPK		chr3	194395658	194396644	merge_peak_97671	LSG1
chr2	68961766	68962315	merge_peak_70859	ARHGAP25		chrX	9644960	9645916	merge_peak_145430	GPR143								chr14	101984850	101985415	merge_peak_44272	DIO3OS		chr6	132270854	132272826	merge_peak_121080	CCN2		chr3	118582396	118583241	merge_peak_93352	LOC105374060
chr18	19862240	19863089	merge_peak_60321	GATA6		chr7	6065868	6067062	merge_peak_124352	ANKRD61								chr7	26488807	26489718	merge_peak_125373	LOC441204		chr3	129279856	129280513	merge_peak_94132	H1FOO		chr5	2685726	2687206	merge_peak_105719	IRX2
chr3	188040781	188041552	merge_peak_97205	LPP		chr4	186979610	186980286	merge_peak_105388	TLR3								chr6	53820843	53821346	merge_peak_118237	LOC101927189		chr14	69444450	69444914	merge_peak_42378	ACTN1		chr12	51014041	51014776	merge_peak_31440	DIP2B
chr3	188057166	188058085	merge_peak_97206	LPP		chr3	50664672	50665379	merge_peak_90552	MAPKAPK3								chr1	31313607	31314370	merge_peak_2205	SDC3		chr9	694497	695368	merge_peak_139103	KANK1		chrX	105951108	105951814	merge_peak_147539	RNF128
chr3	188076779	188077535	merge_peak_97209	LPP		chr2	41962698	41963964	merge_peak_69326	LINC01913								chr4	6326314	6327353	merge_peak_98326	WFS1		chr8	21646232	21646720	merge_peak_132808	GFRA2		chr10	117616099	117616538	merge_peak_20123	GFRA1
chr18	20808741	20809017	merge_peak_60408	CABLES1		chr8	126203973	126204482	merge_peak_137739	NSMCE2								chr4	6310345	6311297	merge_peak_98325	WFS1		chr5	172324443	172325391	merge_peak_113768	RPL26L1		chr4	153199367	153200683	merge_peak_104045	FBXW7-AS1
chrX	20270469	20271417	merge_peak_145876	RPS6KA3		chr3	39168121	39168709	merge_peak_89638	MIR6822								chr19	4575218	4576007	merge_peak_63445	SEMA6B		chr2	110271533	110272230	merge_peak_72760	SEPTIN10		chr1	159883431	159883978	merge_peak_8246	TAGLN2
chr18	74781523	74782304	merge_peak_62807	MBP		chr6	109162452	109163178	merge_peak_119848	ARMC2								chr8	142427747	142428228	merge_peak_138779	PTP4A3		chr2	201117116	201117947	merge_peak_76992	SPATS2L		chr20	30154229	30155117	merge_peak_81290	HM13-AS1
chr10	6312131	6312815	merge_peak_14046	LINC02649		chr17	29378565	29379913	merge_peak_55734	MIR4733								chr15	33602732	33603482	merge_peak_45096	RYR3		chr5	172296057	172296622	merge_peak_113760	ERGIC1		chr20	30180919	30181834	merge_peak_81293	ID1
chr18	74773902	74774966	merge_peak_62802	MBP		chr17	29295364	29295994	merge_peak_55730	RNF135								chr2	206062533	206063298	merge_peak_77349	NRP2		chr5	172305767	172306770	merge_peak_113764	ERGIC1		chr1	156719918	156720406	merge_peak_8030	HDGF
chr6	109242594	109243413	merge_peak_119860	ARMC2-AS1		chr4	55181387	55182298	merge_peak_100175	PDGFRA								chr19	38182796	38183455	merge_peak_65266	ZNF781		chr5	159592121	159593075	merge_peak_113169	FABP6		chr18	77312530	77313658	merge_peak_62929	LOC284241
chr10	6333467	6334233	merge_peak_14048	LINC02649		chr4	55143109	55144299	merge_peak_100173	PDGFRA								chr3	123410869	123411490	merge_peak_93688	MYLK-AS2		chr3	10201784	10202762	merge_peak_87930	IRAK2		chr6	154795727	154796741	merge_peak_122769	CNKSR3
chr14	103273777	103274227	merge_peak_44369	TRAF3		chr14	21182935	21184130	merge_peak_40089	RNASE4								chr17	74236301	74237229	merge_peak_58723	RNF157		chr5	159560161	159560976	merge_peak_113167	PWWP2A		chr1	183248240	183249371	merge_peak_9740	NMNAT2
chr11	13945558	13946189	merge_peak_22159	LINC02683		chr19	44267505	44268101	merge_peak_65767	SMG9								chr7	99526856	99527491	merge_peak_128684	GJC3		chr12	88973294	88974676	merge_peak_33234	KITLG		chr1	202003692	202004481	merge_peak_10622	ELF3
chr1	150123498	150124009	merge_peak_7417	PLEKHO1		chr1	160751004	160752439	merge_peak_8355	LY9								chr13	49877818	49878199	merge_peak_37906	CDADC1		chr9	83314206	83314946	merge_peak_141524	LINC01507		chr8	118946243	118947196	merge_peak_137180	EXT1
chr11	13890487	13891210	merge_peak_22157	LINC02683		chr10	126410067	126410692	merge_peak_20665	FAM53B-AS1								chr11	128198707	128199547	merge_peak_28150	ETS1		chr3	108190715	108191534	merge_peak_92883	MYH15		chr11	34706587	34707397	merge_peak_23039	EHF
chr11	110396285	110397407	merge_peak_26866	FDX1		chr4	185427654	185428268	merge_peak_105254	IRF2								chr9	137787808	137788697	merge_peak_145037	FCN2		chr6	160137068	160138289	merge_peak_123225	SOD2		chr13	97793763	97794348	merge_peak_39136	LINC00456
chr10	11222175	11222664	merge_peak_14309	CELF2		chr10	126411647	126412403	merge_peak_20666	FAM53B-AS1								chr12	71003433	71004267	merge_peak_32700	PTPRB		chr9	89763065	89763916	merge_peak_141828			chr20	25159337	25160140	merge_peak_81183	ENTPD6
chr10	11220487	11221095	merge_peak_14308	CELF2		chr15	43545557	43546716	merge_peak_45699	TGM5								chr17	38170655	38171987	merge_peak_56264	CSF3		chr6	82723108	82723967	merge_peak_118955	LINC01526		chr3	124512038	124512850	merge_peak_93772	MIR544B
chr10	11207687	11208462	merge_peak_14304	CELF2		chr10	126416813	126418129	merge_peak_20668	FAM53B								chr15	101442628	101443244	merge_peak_49236	LRRK1		chr6	82726904	82727482	merge_peak_118957	LINC01526		chr6	169770074	169770703	merge_peak_123792	THBS2
chr10	11191229	11192451	merge_peak_14301	CELF2		chr13	111846951	111847414	merge_peak_39845	ARHGEF7								chr20	37897165	37897813	merge_peak_81800	LINC01734		chr3	72956231	72957431	merge_peak_91853	GXYLT2		chr15	31751012	31751672	merge_peak_45008	KLF13
chr17	80821721	80822602	merge_peak_59365	ZNF750		chr12	131576543	131578288	merge_peak_35876	LINC01257								chr1	156631048	156631494	merge_peak_8013	NES		chr9	116437593	116438356	merge_peak_143540	RGS3		chr15	31757353	31758351	merge_peak_45009	KLF13
chr19	42375665	42376134	merge_peak_65631	MIR6797		chr1	156457565	156458151	merge_peak_7989	MEF2D								chr17	72673603	72674312	merge_peak_58551	RAB37		chr3	124531327	124532087	merge_peak_93774	ITGB5		chr1	172400660	172401455	merge_peak_9103	C1orf105
chr8	71129266	71130074	merge_peak_135240	PRDM14		chr19	38536380	38537305	merge_peak_65291	SIPA1L3								chr4	153878559	153879275	merge_peak_104117	FHDC1		chr2	85359934	85360903	merge_peak_71524	TCF7L1		chr8	8244492	8244941	merge_peak_132028	PRAG1
chr19	42379384	42379974	merge_peak_65632	CD79A		chr8	81394834	81395455	merge_peak_135591	ZBTB10								chr3	186730221	186730909	merge_peak_97068	ST6GAL1		chr1	116088098	116089113	merge_peak_6765	VANGL1		chr11	129309676	129310473	merge_peak_28290	BARX2
chr19	42391534	42392255	merge_peak_65636	ARHGEF1		chr20	62434768	62435620	merge_peak_83346	ZBTB46								chr19	23257740	23258514	merge_peak_64791	LINC01858		chr14	89466882	89467523	merge_peak_43353	TTC8		chr12	122224165	122224796	merge_peak_35367	RHOF
chr1	92269318	92270737	merge_peak_5542	TGFBR3		chr1	212803313	212803948	merge_peak_11545	FAM71A								chr2	20778585	20779556	merge_peak_68118	HS1BP3-IT1		chr14	89506652	89507792	merge_peak_43356	TTC8		chr4	138881616	138882761	merge_peak_103234	SLC7A11-AS1
chr5	86636385	86637024	merge_peak_109176	LOC644285		chr1	212808358	212808956	merge_peak_11546	FAM71A								chr10	111935737	111936608	merge_peak_19720	MXI1		chr14	89491849	89492596	merge_peak_43354	TTC8		chr4	138955883	138957243	merge_peak_103237	SLC7A11-AS1
chr8	10981403	10982351	merge_peak_132236	LOC101929269		chr16	10914987	10915912	merge_peak_49942	TVP23A								chr2	218752480	218753563	merge_peak_77998	MIR6809		chr3	124509975	124510980	merge_peak_93771	MIR544B		chr1	182056594	182057824	merge_peak_9639	ZNF648
chr2	97589863	97590775	merge_peak_71986	LOC101927053		chr20	39135044	39135732	merge_peak_81848	MAFB								chr17	40915070	40915765	merge_peak_56553	RAMP2-AS1		chr1	219239855	219240757	merge_peak_11784	LYPLAL1-DT		chr14	56273498	56274605	merge_peak_41584	LINC00520
chr3	60033932	60034564	merge_peak_91129	FHIT		chr1	212780753	212781231	merge_peak_11543	ATF3								chr19	23598312	23599040	merge_peak_64799	LINC01224		chr11	96039925	96041277	merge_peak_26289	MIR1260B		chr2	127983571	127984786	merge_peak_73497	CYP27C1
chr14	25142302	25143378	merge_peak_40449	GZMB		chr2	201320710	201321294	merge_peak_77016	KCTD18								chr11	86194903	86195898	merge_peak_25817	CCDC81		chr6	111925369	111925833	merge_peak_120043	TRAF3IP2		chr2	127975186	127976010	merge_peak_73494	CYP27C1
chr13	99128393	99129202	merge_peak_39219	STK24		chr10	11284417	11285246	merge_peak_14322	CELF2								chr6	94126317	94126898	merge_peak_119379	EPHA7		chr20	1875008	1876243	merge_peak_79851	SIRPA		chr3	151739338	151740361	merge_peak_95337	AADACL2-AS1
chr14	25103255	25103867	merge_peak_40445	GZMB		chr6	14108623	14109856	merge_peak_115448	CD83								chr2	239329757	239330396	merge_peak_79436	ASB1		chr3	48128809	48129494	merge_peak_90327	MAP4		chr3	151636522	151637689	merge_peak_95333	AADACL2-AS1
chr1	194264717	194265251	merge_peak_10213	LINC01031		chr2	201273136	201273734	merge_peak_77011	SPATS2L								chr1	27125977	27126789	merge_peak_1919	PIGV		chr12	116820641	116821362	merge_peak_34976	MIR4472-2		chr8	8902486	8903082	merge_peak_132118	MIR4660
chr1	194258580	194259279	merge_peak_10212	LINC01031		chr2	111574011	111574660	merge_peak_72810	ACOXL								chr1	44870769	44871556	merge_peak_3163	RNF220		chr1	234998619	234999620	merge_peak_12940	LOC101927851		chr16	15686068	15686715	merge_peak_50287	MIR6506
chr2	12654776	12655364	merge_peak_67673	TRIB2		chr22	41613530	41614158	merge_peak_86892	L3MBTL2								chr6	148685104	148686055	merge_peak_122268	SASH1		chr3	182082361	182083529	merge_peak_96649	LINC01994		chr4	48018301	48019768	merge_peak_99945	NIPAL1
chr2	12647287	12647970	merge_peak_67671	TRIB2		chr10	113992482	113993075	merge_peak_19872	GPAM								chr4	74593359	74594399	merge_peak_100734	CXCL8		chr12	42983303	42984230	merge_peak_30879	PRICKLE1		chr1	22283132	22284098	merge_peak_1482	CELA3B
chr1	195164465	195165142	merge_peak_10219	MIR4735		chr12	125197451	125198624	merge_peak_35643	NCOR2								chr1	44882946	44884127	merge_peak_3166	RNF220		chr11	102431234	102431773	merge_peak_26463	MMP7		chr10	34954944	34956105	merge_peak_15805	PARD3
chr6	149554178	149554943	merge_peak_122362	TAB2		chr11	44580986	44581496	merge_peak_23391	CD82								chr1	27049737	27050563	merge_peak_1913	ARID1A		chr5	71747676	71749175	merge_peak_108386	ZNF366		chr2	46635861	46636822	merge_peak_69725	LINC02583
chr6	149555229	149556045	merge_peak_122363	TAB2		chr12	116974864	116975638	merge_peak_35000	LINC00173								chr7	139420523	139421041	merge_peak_130701	HIPK2		chr4	87959900	87960394	merge_peak_101571	AFF1		chr5	53711553	53712666	merge_peak_107391	HSPB3
chr1	236680060	236681177	merge_peak_13095	LGALS8		chr20	30111350	30111958	merge_peak_81283	HM13								chr1	26551616	26552249	merge_peak_1859	LOC101928303		chr20	17854548	17855158	merge_peak_80737	SNORD17		chr4	38276909	38277663	merge_peak_99545	TBC1D1
chr14	61854941	61855797	merge_peak_41862	PRKCH		chr20	30129795	30130464	merge_peak_81284	HM13								chr1	1370626	1371229	merge_peak_80	VWA1		chr20	17830340	17831446	merge_peak_80733	SNORD17		chr2	20412139	20413251	merge_peak_68061	SDC1
chr1	175307648	175307968	merge_peak_9310	KIAA0040		chr5	157297679	157298936	merge_peak_112964	CLINT1								chr7	101330910	101332020	merge_peak_128844	MYL10		chr3	188012650	188013307	merge_peak_97200	LPP		chr12	94954469	94955167	merge_peak_33690	MIR5700
chr14	61851883	61852527	merge_peak_41861	PRKCH		chr4	124410003	124410763	merge_peak_102954	SPRY1								chr12	116037040	116037762	merge_peak_34929	MIR620		chr8	66872174	66873228	merge_peak_135025	DNAJC5B		chr3	146220837	146221944	merge_peak_95023	PLSCR2
chr2	62020423	62020927	merge_peak_70425	FAM161A		chr1	183536579	183537209	merge_peak_9754	NCF2								chr11	103495358	103496493	merge_peak_26536	MIR4693		chr4	169552488	169553400	merge_peak_104701	PALLD		chr2	8943853	8944613	merge_peak_67311	KIDINS220
chr14	39698138	39699118	merge_peak_40998	MIA2		chr6	166672251	166673476	merge_peak_123547	LOC101929297								chr12	56959245	56959945	merge_peak_31927	RBMS2		chr4	169557615	169558280	merge_peak_104702	PALLD		chr3	126577633	126578260	merge_peak_93917	PLXNA1
chr15	61132958	61133574	merge_peak_46667	RORA-AS2		chr3	158138608	158139286	merge_peak_95697	LOC100996447								chr14	91724084	91725004	merge_peak_43570	GPR68		chr6	109265942	109267248	merge_peak_119862	ARMC2-AS1		chr21	43894101	43895485	merge_peak_84911	RSPH1
chr15	61136599	61137407	merge_peak_46668	RORA-AS2		chr6	88457283	88457960	merge_peak_119144	LOC101928911								chr9	6197401	6198868	merge_peak_139429	IL33		chr1	91869627	91870547	merge_peak_5499	HFM1		chr15	52018450	52019065	merge_peak_46104	LYSMD2
chr12	125477363	125477757	merge_peak_35686	BRI3BP		chr1	100988552	100989289	merge_peak_6033	GPR88								chr11	68181731	68182606	merge_peak_24783	PPP6R3		chr1	201507734	201508608	merge_peak_10561	RPS10P7		chr21	43147024	43148100	merge_peak_84820	LINC00112
chr15	90951020	90951683	merge_peak_48623	IQGAP1		chr11	124345037	124345756	merge_peak_27905	OR8B8								chr11	68147778	68148970	merge_peak_24781	LRP5		chr1	153544912	153545618	merge_peak_7699	S100A2		chr6	30068405	30068934	merge_peak_116464	TRIM31-AS1
chr12	90343231	90344211	merge_peak_33355	LINC02399		chr5	71806383	71807074	merge_peak_108402	ZNF366								chr8	131684913	131685673	merge_peak_138244	ASAP1		chr2	213403298	213404313	merge_peak_77671	ERBB4		chr12	95387743	95388534	merge_peak_33743	NDUFA12
chr2	190523199	190523485	merge_peak_76451	ASNSD1		chr1	183559435	183560532	merge_peak_9759	NCF2								chr20	62604961	62605557	merge_peak_83375	ZNF512B		chr20	5484688	5485430	merge_peak_80119	LINC00654		chr8	56883128	56884066	merge_peak_134575	LYN
chr2	190522577	190523155	merge_peak_76450	ASNSD1		chr5	71813618	71814336	merge_peak_108404	ZNF366								chr14	90741398	90741953	merge_peak_43471	PSMC1		chr4	54424243	54425156	merge_peak_100113	LNX1		chr7	28651438	28652135	merge_peak_125521	CREB5
chr13	96130683	96131338	merge_peak_39076	CLDN10		chr8	119031478	119032218	merge_peak_137197	EXT1								chr11	132933977	132934800	merge_peak_28515	OPCML		chr11	7598114	7598777	merge_peak_21600	PPFIBP2		chr1	38591682	38592210	merge_peak_2681	MIR3659
chr2	190615789	190616219	merge_peak_76457	OSGEPL1-AS1		chr2	8723371	8724346	merge_peak_67294	LINC01814								chr2	205186489	205187541	merge_peak_77322	PARD3B		chr17	9144126	9144580	merge_peak_54718	LOC101928266		chr6	106047379	106047998	merge_peak_119591	PREP
chr2	190563037	190563680	merge_peak_76456	ANKAR		chr2	238813392	238815014	merge_peak_79393	RAMP1								chr22	50118449	50118803	merge_peak_87380	C22orf34		chr5	6732769	6733537	merge_peak_105837	TENT4A		chr1	32131763	32132542	merge_peak_2261	PEF1
chr22	20923226	20923964	merge_peak_85506	MED15		chr2	8716816	8717421	merge_peak_67293	LINC01814								chr12	121527298	121527846	merge_peak_35285	P2RX7		chr18	47166165	47167039	merge_peak_61597	LIPG		chr11	31832548	31833202	merge_peak_22817	PAX6
chr1	28525967	28526909	merge_peak_2090	PTAFR		chr4	26051634	26052388	merge_peak_99206	SMIM20								chr12	12016441	12017366	merge_peak_29499	BCL2L14		chr20	19765320	19765933	merge_peak_80841	RIN2		chr1	120229019	120230524	merge_peak_7083	PHGDH
chr12	92997548	92998272	merge_peak_33531	C12orf74		chr18	56202139	56202967	merge_peak_62002	SNORA108								chr5	170172464	170173121	merge_peak_113562	GABRP		chr5	119800539	119801669	merge_peak_110524	PRR16		chr1	32202164	32202862	merge_peak_2269	MIR4254
chr1	895834	896056	merge_peak_15	KLHL17		chr18	56192758	56193459	merge_peak_62001	MIR3591								chr12	15038580	15039219	merge_peak_29751	MGP		chr18	25756754	25757477	merge_peak_60666	CDH2		chr5	153775081	153775705	merge_peak_112745	MIR1294
chr6	157694679	157695032	merge_peak_122984	TMEM242		chr5	142177751	142178459	merge_peak_111940	ARHGAP26								chr2	142943018	142944015	merge_peak_74141	LRP1B		chr17	21189731	21189960	merge_peak_55395	MAP2K3		chr10	28580654	28581401	merge_peak_15334	MIR8086
chr6	106573905	106574521	merge_peak_119671	PRDM1		chr12	67851483	67852022	merge_peak_32475	LINC02408								chr3	71029785	71031079	merge_peak_91634	FOXP1		chr5	119799714	119800183	merge_peak_110523	PRR16		chr18	76391792	76392705	merge_peak_62878	SALL3
chr2	183517001	183517444	merge_peak_76231	DNAJC10		chr15	80240465	80241590	merge_peak_47977	BCL2A1								chr19	50057911	50058595	merge_peak_66365	NOSIP		chr1	116270347	116270995	merge_peak_6783	CASQ2		chr5	172064003	172064619	merge_peak_113699	NEURL1B
chr6	106589190	106590190	merge_peak_119674	PRDM1		chr5	131773167	131773954	merge_peak_111124									chr3	134513698	134514691	merge_peak_94451	EPHB1		chr20	39318541	39318967	merge_peak_81865	MAFB		chr7	142553563	142554019	merge_peak_130936	EPHB6
chr2	183531425	183532115	merge_peak_76232	DNAJC10		chr16	78680657	78681284	merge_peak_52946	WWOX								chr2	36769024	36769773	merge_peak_68972	FEZ2		chr2	120301586	120302313	merge_peak_73228	CFAP221		chr2	191674526	191675113	merge_peak_76538	GLS
chr2	113678358	113678966	merge_peak_72972	IL37		chr10	92619029	92619643	merge_peak_18581	HTR7								chr9	132369675	132370297	merge_peak_144611	NTMT1		chr2	120188917	120189662	merge_peak_73221	TMEM37		chr2	201123546	201124805	merge_peak_76994	SPATS2L
chr2	101196838	101197914	merge_peak_72202	PDCL3		chr14	36347692	36348806	merge_peak_40888	BRMS1L								chr19	14089106	14089916	merge_peak_64195	PODNL1		chr17	21305375	21305981	merge_peak_55406	KCNJ18		chr2	110362026	110362690	merge_peak_72766	SEPTIN10
chr2	101204464	101205158	merge_peak_72203	PDCL3		chr6	11732152	11732879	merge_peak_115242	ADTRP								chr15	79001626	79002140	merge_peak_47910	LOC646938		chr4	74734497	74735515	merge_peak_100754	CXCL1		chr7	141160480	141161559	merge_peak_130839	AGK
chr7	92250276	92251211	merge_peak_128272	FAM133B		chr15	89183083	89183752	merge_peak_48436	ISG20								chr5	73423281	73423940	merge_peak_108508	LINC01335		chr1	156716522	156717148	merge_peak_8028	HDGF		chr6	135122094	135122748	merge_peak_121316	ALDH8A1
chr6	135335355	135336089	merge_peak_121326	MIR3662		chr2	127402174	127403120	merge_peak_73447	GYPC								chr2	12332893	12333434	merge_peak_67641	MIR3681		chr17	70679764	70680460	merge_peak_58392	LINC00511		chr5	148664594	148665330	merge_peak_112342	AFAP1L1
chr1	32739343	32739842	merge_peak_2328	LCK		chr6	57402063	57402685	merge_peak_118412	MIR548U								chr2	69001600	69002625	merge_peak_70868	ARHGAP25		chr2	157912636	157913414	merge_peak_74804	GALNT5		chr1	24562584	24563667	merge_peak_1664	LINC02800
chr15	63898070	63898395	merge_peak_46846	USP3-AS1		chr14	61796061	61796621	merge_peak_41848	PRKCH								chr6	6687027	6687909	merge_peak_114884	LY86-AS1		chr3	112930131	112931599	merge_peak_93145	BOC		chr10	50278892	50279935	merge_peak_16333	VSTM4
chr6	34641345	34641756	merge_peak_116922	LOC101929243		chr13	96132108	96132859	merge_peak_39077	CLDN10								chr11	124768080	124769082	merge_peak_27940	ROBO4		chr5	38323805	38324489	merge_peak_106855	EGFLAM-AS4		chr13	86373157	86373881	merge_peak_38889	SLITRK6
chr1	27159925	27160555	merge_peak_1924	ZDHHC18		chr12	122101687	122102198	merge_peak_35354	MORN3								chr17	62788818	62789482	merge_peak_57922	ARHGAP27P1-BPTFP1-KPNA2P3		chr18	77348722	77349946	merge_peak_62935	LOC284241		chr7	157148194	157149244	merge_peak_131621	DNAJB6
chr1	32715346	32716192	merge_peak_2325	LCK		chr8	27743829	27744543	merge_peak_133299	MIR4287								chr12	28075371	28076113	merge_peak_30412	PTHLH		chr16	24680541	24681243	merge_peak_50747	LINC01567		chr1	27185388	27186007	merge_peak_1931	SFN
chr1	32729400	32729870	merge_peak_2327	LCK		chr3	71561668	71562690	merge_peak_91697	MIR1284								chr20	23066804	23067292	merge_peak_81020	CD93		chr16	24679765	24680373	merge_peak_50746	LINC01567		chr8	135917773	135918711	merge_peak_138522	LOC101927845
chr1	206729534	206729859	merge_peak_11027	RASSF5		chr15	90547893	90548296	merge_peak_48559	MIR3174								chr10	47129231	47130223	merge_peak_16212	HNRNPA1P33		chr2	121493242	121494185	merge_peak_73318	GLI2		chr1	27189310	27189857	merge_peak_1933	SFN
chr1	206725117	206725777	merge_peak_11026	RASSF5		chr3	99596805	99597236	merge_peak_92411	FILIP1L								chr1	42637935	42638648	merge_peak_3010	GUCA2A		chr4	129438759	129439689	merge_peak_103131	LINC02615		chr1	222927540	222928577	merge_peak_12047	FAM177B
chr2	225817947	225818561	merge_peak_78468	DOCK10		chr4	2802794	2803323	merge_peak_98134	SH3BP2								chr1	182205072	182205874	merge_peak_9657	LINC01344		chr19	58570378	58571132	merge_peak_66857	ZNF135		chr10	34762550	34763459	merge_peak_15791	PARD3
chr15	31653237	31654052	merge_peak_44990	KLF13		chr3	151589273	151589926	merge_peak_95327	SUCNR1								chr15	41221142	41222280	merge_peak_45535	DLL4		chr11	84431344	84432411	merge_peak_25722	DLG2		chr7	157197603	157198227	merge_peak_131628	LOC101927914
chr14	106324203	106324642	merge_peak_44621	MIR4538		chr4	10675342	10676027	merge_peak_98629	CLNK								chr1	79471668	79472769	merge_peak_4913	ADGRL4		chr12	308562	309234	merge_peak_28608	LOC101929384		chr2	239628856	239629465	merge_peak_79451	TWIST2
chr15	31657894	31658516	merge_peak_44992	KLF13		chr1	66717206	66717705	merge_peak_4443	PDE4B								chr1	112057824	112059118	merge_peak_6527	ADORA3		chr13	99106474	99107084	merge_peak_39217	STK24		chr12	14717203	14717848	merge_peak_29722	PLBD1-AS1
chr2	225803394	225803848	merge_peak_78462	DOCK10		chr4	119959138	119960002	merge_peak_102739	MYOZ2								chr3	128274028	128274691	merge_peak_94044	LINC01565		chr5	141443342	141444001	merge_peak_111855	NDFIP1		chr2	166650138	166651589	merge_peak_75330	GALNT3
chr12	24948536	24949214	merge_peak_30131	BCAT1		chr7	43611932	43612625	merge_peak_126462	STK17A								chr18	56455987	56457125	merge_peak_62045	ZNF532		chr3	174157394	174158025	merge_peak_96336	NAALADL2		chr2	156736306	156736956	merge_peak_74752	LINC01876
chr10	30735874	30736748	merge_peak_15498	MAP3K8		chr6	22062953	22063897	merge_peak_116012	NBAT1								chr19	1016590	1017095	merge_peak_63069	TMEM259		chr3	174158342	174159620	merge_peak_96337	NAALADL2		chr10	58076904	58077853	merge_peak_16590	ZWINT
chr12	24992057	24992834	merge_peak_30137	BCAT1		chr15	100154461	100155459	merge_peak_49150	MEF2A								chr16	49525575	49526732	merge_peak_51388	ADAM3B		chr2	97572473	97573679	merge_peak_71980	FAM178B		chr5	17181013	17181873	merge_peak_106288	BASP1
chr10	30725892	30726447	merge_peak_15495	MAP3K8		chr17	71336214	71336847	merge_peak_58435	CDC42EP4								chr14	96721988	96723102	merge_peak_43978	BDKRB1		chr13	96704849	96706236	merge_peak_39102	UGGT2		chr10	47056580	47057552	merge_peak_16200	NPY4R
chr10	47639642	47640275	merge_peak_16219	ANTXRLP1		chr16	22364444	22365312	merge_peak_50616	CDR2								chrX	119931151	119931792	merge_peak_147974	CT47B1		chr3	124564228	124564859	merge_peak_93781	ITGB5		chr7	17108564	17109335	merge_peak_124785	AGR3
chr13	41593126	41593726	merge_peak_37305	ELF1		chr8	35755108	35755752	merge_peak_133727	LOC101929550								chr4	37838849	37839562	merge_peak_99491	PGM2		chr6	169541689	169542555	merge_peak_123768	LINC01615		chr10	47107407	47108221	merge_peak_16205	NPY4R2
chr2	54801268	54802169	merge_peak_70053	SPTBN1		chr15	83479400	83480250	merge_peak_48159	WHAMM								chr13	29328761	29329695	merge_peak_36595	SLC46A3		chr3	155108896	155109976	merge_peak_95529			chr1	10959853	10962001	merge_peak_713	C1orf127
chr22	39269837	39270477	merge_peak_86680	CBX6		chr3	52271405	52272114	merge_peak_90635	TWF2								chr14	104604431	104605144	merge_peak_44481	KIF26A		chr3	154788611	154789429	merge_peak_95522	MME		chr13	40675918	40676655	merge_peak_37194	LINC00332
chr9	80090750	80091547	merge_peak_141361	GNA14-AS1		chr2	97553645	97554688	merge_peak_71976	FAM178B								chr14	104603847	104604260	merge_peak_44480	KIF26A		chr3	154797240	154798207	merge_peak_95523	MME		chr13	40634302	40634864	merge_peak_37190	LINC00332
chr2	136889580	136890215	merge_peak_74002	CXCR4		chr9	5459185	5459715	merge_peak_139365	CD274								chr7	5701524	5702119	merge_peak_124320	RNF216-IT1		chr8	18836154	18837242	merge_peak_132581	PSD3		chr10	7299091	7299721	merge_peak_14128	SNORD129
chr3	111847675	111848272	merge_peak_93025	GCSAM		chr5	53545087	53545833	merge_peak_107380	ARL15								chr15	89191793	89193104	merge_peak_48437	ISG20		chr6	169470488	169471320	merge_peak_123764	LOC102724357		chr4	79550035	79550920	merge_peak_101088	LINC01094
chr3	135861342	135861835	merge_peak_94497	MSL2		chr3	52259516	52260165	merge_peak_90633	TLR9								chr15	89173294	89174073	merge_peak_48432	ISG20		chr4	138453115	138454002	merge_peak_103222	PCDH18		chr4	79472582	79474180	merge_peak_101081	ANXA3
chr3	135913207	135913637	merge_peak_94499	MSL2		chr1	47877008	47877597	merge_peak_3368	FOXE3								chr2	69910359	69910896	merge_peak_70944	AAK1		chr5	77189163	77189730	merge_peak_108773	LOC101929154		chr16	48640954	48641403	merge_peak_51363	N4BP1
chr16	10970546	10971303	merge_peak_49955	CIITA		chr3	52278064	52279303	merge_peak_90639	PPM1M								chr22	36461592	36462594	merge_peak_86371	RBFOX2		chr11	34214223	34215132	merge_peak_22971	NAT10		chr3	141658867	141659680	merge_peak_94799	TFDP2
chr3	4872633	4873461	merge_peak_87622	BHLHE40-AS1		chr13	53725432	53726253	merge_peak_38184	LINC01065								chr7	150691588	150691962	merge_peak_131289	NOS3		chr2	127932510	127934618	merge_peak_73489	CYP27C1		chr9	77686456	77687285	merge_peak_141226	NMRK1
chr3	4891911	4893310	merge_peak_87626	BHLHE40-AS1		chr9	114790887	114791542	merge_peak_143401	MIR4668								chr18	44298301	44299339	merge_peak_61400	ST8SIA5		chr12	67752555	67753287	merge_peak_32463	CAND1		chr5	167254718	167255342	merge_peak_113347	TENM2
chr1	203576187	203576838	merge_peak_10771	ATP2B4		chr4	9772593	9773130	merge_peak_98554	DRD5								chr13	47237325	47238164	merge_peak_37741	LRCH1		chr12	67828433	67829238	merge_peak_32469	LINC02408		chr6	111912304	111913502	merge_peak_120040	TRAF3IP2
chr5	14925915	14926566	merge_peak_106173	ANKH		chr1	206939570	206940220	merge_peak_11065	IL10								chr6	74423293	74424249	merge_peak_118697	LOC101928489		chr7	38670356	38671347	merge_peak_126191	AMPH		chr9	77698097	77698559	merge_peak_141228	NMRK1
chr7	74867346	74867802	merge_peak_127583	CASTOR2		chr1	185346128	185346820	merge_peak_9930	GS1-279B7.1								chr15	73989213	73989931	merge_peak_47543	CD276		chr1	95248979	95249840	merge_peak_5793	SLC44A3-AS1		chr9	77700592	77700933	merge_peak_141229	NMRK1
chr6	116608828	116609289	merge_peak_120279	TSPYL1		chr13	52092928	52093414	merge_peak_38057	MIR4703								chr5	72576577	72577606	merge_peak_108445	LOC340090		chr16	75589059	75589511	merge_peak_52858	TMEM231		chr2	228028572	228029551	merge_peak_78589	COL4A4
chr6	90983965	90984788	merge_peak_119303	BACH2		chr13	52075911	52076829	merge_peak_38056	INTS6-AS1								chr2	68546220	68547643	merge_peak_70815	CNRIP1		chr6	85473941	85474766	merge_peak_119054	TBX18		chr18	28622129	28623248	merge_peak_60719	DSC3
chr5	14992657	14993889	merge_peak_106179	ANKH		chr1	28213698	28214356	merge_peak_2058	THEMIS2								chr15	63074282	63074941	merge_peak_46750	MIR190A		chr10	75758728	75759406	merge_peak_17651	VCL		chr16	66545489	66546287	merge_peak_52161	BEAN1-AS1
chr3	105595603	105596386	merge_peak_92714	CBLB		chr2	235216563	235217966	merge_peak_79108	ARL4C								chr2	177042516	177043885	merge_peak_75922	HAGLROS		chr3	28617182	28618115	merge_peak_89061	LINC00693		chr18	28566827	28567996	merge_peak_60716	DSC3
chr3	113940375	113940997	merge_peak_93204	ZNF80		chr22	26756429	26756962	merge_peak_85838	ASPHD2								chr2	177052892	177054135	merge_peak_75923	MIR7704		chr4	102112503	102113298	merge_peak_102061	MIR8066		chr3	139319889	139320793	merge_peak_94648	RBP1
chr3	113950473	113951156	merge_peak_93206	ZNF80		chr3	23691740	23692658	merge_peak_88803	UBE2E1								chr17	67824007	67824943	merge_peak_58285	LINC01497		chr3	145968338	145969726	merge_peak_95012	PLSCR4		chr18	45659657	45660447	merge_peak_61441	ZBTB7C
chr3	113932270	113934310	merge_peak_93203	DRD3		chr10	82280564	82281055	merge_peak_18120	TSPAN14								chr7	18702921	18703419	merge_peak_124921	HDAC9		chr2	8816659	8817137	merge_peak_67305	ID2-AS1		chr1	212352721	212353459	merge_peak_11491	LINC02608
chrX	131121178	131121859	merge_peak_148173	STK26		chr1	28189550	28190399	merge_peak_2051	THEMIS2								chr7	75278749	75280325	merge_peak_127598	HIP1		chr11	59333289	59334051	merge_peak_23952	MIR3162		chr2	208202289	208203185	merge_peak_77492	MIR1302-4
chr16	31498892	31499793	merge_peak_51192	SLC5A2		chr4	8203217	8203584	merge_peak_98482	SH3TC1								chr7	151384622	151385480	merge_peak_131372	PRKAG2		chr9	90340452	90341602	merge_peak_141873	CTSL		chr12	56326927	56327475	merge_peak_31873	DGKA
chr2	62532748	62533369	merge_peak_70461	B3GNT2		chr1	28201550	28202172	merge_peak_2055	THEMIS2								chr5	110401620	110402919	merge_peak_110068	TSLP		chr13	52164845	52165731	merge_peak_38071	WDFY2		chr6	125445132	125445913	merge_peak_120662	TPD52L1
chrX	64917750	64918563	merge_peak_146916	MSN		chr17	74242404	74243016	merge_peak_58724	RNF157								chr22	28425084	28425601	merge_peak_85925	MIR3199-1		chr21	36208333	36208865	merge_peak_84368	RUNX1		chr2	60705818	60707508	merge_peak_70320	BCL11A
chr1	117888866	117889562	merge_peak_6959	MAN1A2		chr1	15742360	15743134	merge_peak_1017	EFHD2								chr1	21900599	21901684	merge_peak_1442	ALPL		chr7	105410398	105411242	merge_peak_129056	ATXN7L1		chr18	20722986	20724242	merge_peak_60400	CABLES1
chr4	69364076	69364533	merge_peak_100565	TMPRSS11E		chr16	81785790	81786259	merge_peak_53235	PLCG2								chr3	169105492	169106323	merge_peak_96031	LOC105374205		chr3	23817875	23818500	merge_peak_88820	UBE2E1		chr18	596348	597354	merge_peak_59432	CLUL1
chr16	27246333	27247210	merge_peak_50822	KDM8		chr8	26308669	26309455	merge_peak_133174	BNIP3L								chr9	121284411	121285270	merge_peak_143825	TLR4		chr9	18393143	18394215	merge_peak_139820	ADAMTSL1		chr1	64127721	64129348	merge_peak_4266	PGM1
chr18	3380434	3381007	merge_peak_59557	TGIF1		chr3	172229580	172230643	merge_peak_96271	TNFSF10								chr9	35907709	35908693	merge_peak_140553			chr7	28724721	28725932	merge_peak_125530	CREB5		chr10	6260875	6261528	merge_peak_14041	PFKFB3
chr4	69317063	69318014	merge_peak_100561	TMPRSS11E		chr6	157284858	157285492	merge_peak_122948	MIR4466								chr12	42415270	42415816	merge_peak_30853	GXYLT1		chr9	18490527	18491144	merge_peak_139829	ADAMTSL1		chr21	18908721	18910082	merge_peak_83648	CXADR
chr10	126301213	126301504	merge_peak_20635	FAM53B-AS1		chr6	132459312	132460135	merge_peak_121097	LINC01013								chr11	119210521	119211742	merge_peak_27504	C1QTNF5		chr7	55000595	55001359	merge_peak_126998	EGFR		chr21	18883925	18885761	merge_peak_83645	CXADR
chr3	17815845	17816844	merge_peak_88594	LOC105376975		chr3	128949147	128949878	merge_peak_94103	COPG1								chr6	94128194	94129762	merge_peak_119380	EPHA7		chr11	20133671	20134641	merge_peak_22555	DBX1		chr4	54458903	54459674	merge_peak_100118	LNX1-AS2
chr15	91137477	91138166	merge_peak_48645	CRTC3		chr5	96232080	96232951	merge_peak_109622	ERAP2								chr16	3136709	3137698	merge_peak_49587	ZSCAN10		chr16	65104680	65105974	merge_peak_52073	CDH11		chr4	100736585	100737448	merge_peak_101978	DAPP1
chrX	123351499	123352215	merge_peak_148019	SH2D1A		chr4	88942838	88943914	merge_peak_101633	PKD2								chr11	59278389	59278828	merge_peak_23944	OR4D9		chr1	223894732	223895930	merge_peak_12128	CAPN2		chr20	4142484	4143169	merge_peak_80022	SMOX
chrX	123197771	123198318	merge_peak_148015	STAG2		chr11	57199546	57200604	merge_peak_23802	SLC43A3								chr4	38564279	38564879	merge_peak_99568	LINC01258		chr2	17719937	17721366	merge_peak_67892	VSNL1		chr11	7618111	7619246	merge_peak_21607	PPFIBP2
chr16	88655063	88656286	merge_peak_53738	ZC3H18		chr12	92896347	92897340	merge_peak_33511	LINC02397								chr21	44768723	44769324	merge_peak_84974	LINC01679		chr1	223888484	223889381	merge_peak_12125	CAPN2		chr18	47135717	47136687	merge_peak_61594	LIPG
chr4	153021292	153022342	merge_peak_104024	LINC02273		chr8	21766396	21767293	merge_peak_132814	DOK2								chr11	33200842	33201384	merge_peak_22887	CSTF3-DT		chr11	57405424	57406449	merge_peak_23825	MIR130A		chr19	34297002	34297617	merge_peak_65037	KCTD15
chr7	76876511	76876861	merge_peak_127720	FGL2		chr2	10176081	10177064	merge_peak_67459	LOC101929882								chr11	89224103	89224972	merge_peak_25956	NOX4		chr19	33674775	33675460	merge_peak_64992	LRP3		chr1	64728697	64729770	merge_peak_4304	UBE2U
chr19	47662231	47662792	merge_peak_66115	SAE1		chr2	169346407	169347458	merge_peak_75407	CERS6								chr15	58357560	58358838	merge_peak_46432	ALDH1A2		chr8	28912515	28913444	merge_peak_133411	HMBOX1		chr7	142583141	142583959	merge_peak_130941	TRPV6
chr3	87399693	87400190	merge_peak_92157	POU1F1		chr2	191394527	191395072	merge_peak_76505	NEMP2								chr12	48111256	48111992	merge_peak_31159	ENDOU		chr6	33739015	33739683	merge_peak_116856	LEMD2		chr8	96126435	96126974	merge_peak_136134	PLEKHF2
chr10	17470433	17471213	merge_peak_14768	ST8SIA6		chr11	128188632	128189797	merge_peak_28148	ETS1								chr13	107353957	107354984	merge_peak_39611	LINC00443		chr8	49532416	49533211	merge_peak_134326	LOC101929217		chr13	24682116	24682951	merge_peak_36312	SPATA13
chr17	77970721	77971577	merge_peak_59088	TBC1D16		chr14	89852575	89853325	merge_peak_43394	FOXN3								chr5	139691514	139692300	merge_peak_111715	PFDN1		chr8	49468281	49469134	merge_peak_134321	LOC101929268		chr16	10746620	10747441	merge_peak_49922	TEKT5
chr4	153406761	153407483	merge_peak_104064	MIR3140		chr2	47951193	47952202	merge_peak_69851	MSH6								chr6	167053524	167054320	merge_peak_123594	RPS6KA2		chr8	49493666	49495089	merge_peak_134323	LOC101929268		chr1	116257053	116257907	merge_peak_6781	CASQ2
chr2	202296683	202297276	merge_peak_77112	TRAK2		chr8	65775671	65777034	merge_peak_134982	CYP7B1								chr22	23863699	23864569	merge_peak_85671	FAM230I		chr2	183730832	183732120	merge_peak_76235	FRZB		chr16	12123905	12125030	merge_peak_50109	SNX29
chr2	202278850	202279452	merge_peak_77110	TRAK2		chr8	65828313	65828952	merge_peak_134985	CYP7B1								chr6	167104600	167105106	merge_peak_123599	RPS6KA2		chr5	172287713	172288486	merge_peak_113758	ERGIC1		chr5	76101690	76102416	merge_peak_108701	F2RL1
chr12	46917662	46918372	merge_peak_31072	LOC100288798		chr7	44113475	44114148	merge_peak_126518	MIR6838								chr6	150897547	150898428	merge_peak_122518	PLEKHG1		chr12	26110760	26112369	merge_peak_30224	RASSF8		chr12	67986468	67987521	merge_peak_32486	DYRK2
chr19	45519438	45520109	merge_peak_65860	RELB		chr7	25535982	25536564	merge_peak_125311	NPVF								chr3	193983142	193983838	merge_peak_97611	LINC02036		chr5	79436930	79437489	merge_peak_108910	CTD-2201I18.1		chr10	122837738	122838758	merge_peak_20422	WDR11-AS1
chr19	45520239	45520614	merge_peak_65861	RELB		chr22	24899125	24900118	merge_peak_85741	UPB1								chr17	73805008	73805595	merge_peak_58679	UNK		chr2	201088091	201088603	merge_peak_76989	SPATS2L		chr4	48969597	48970119	merge_peak_100021	CWH43
chr22	42929007	42929763	merge_peak_86995	RRP7A		chr17	54992809	54993645	merge_peak_57397	TRIM25								chr3	117340870	117341838	merge_peak_93336	LINC00901		chr6	135229818	135230757	merge_peak_121322	ALDH8A1		chr14	69178319	69179000	merge_peak_42328	ZFP36L1
chr5	95874416	95875039	merge_peak_109573	PCSK1		chr17	54985304	54986045	merge_peak_57394	TRIM25								chr6	5996254	5996844	merge_peak_114841	NRN1		chr11	49229557	49230338	merge_peak_23733	FOLH1		chr3	82558208	82559802	merge_peak_92095	GBE1
chr2	8443392	8444039	merge_peak_67245	LINC00299		chr2	100758843	100759317	merge_peak_72178	AFF3								chr3	12045390	12046128	merge_peak_88089	SYN2		chr3	44753884	44754549	merge_peak_90009	ZNF502		chr11	11589442	11590819	merge_peak_21953	GALNT18
chr2	8422502	8423369	merge_peak_67241	LINC00299		chr10	49842111	49842948	merge_peak_16307	ARHGAP22								chr1	28520120	28520780	merge_peak_2088	PTAFR		chr20	19737982	19740052	merge_peak_80837	RIN2		chr11	131561465	131561984	merge_peak_28467	NTM-AS1
chr1	172607903	172608975	merge_peak_9126	FASLG		chr10	49820451	49821410	merge_peak_16304	ARHGAP22								chr18	830143	830929	merge_peak_59447	YES1		chr2	239552538	239553630	merge_peak_79447	LINC01107		chr17	3460751	3461516	merge_peak_54205	TRPV3
chr6	169983932	169984600	merge_peak_123809	WDR27		chr14	75308015	75308763	merge_peak_42761	PROX2								chr10	97501555	97502349	merge_peak_18875	ENTPD1		chr12	88814107	88814814	merge_peak_33225	KITLG		chr4	146729070	146729997	merge_peak_103716	C4orf51
chr1	172616037	172616758	merge_peak_9128	FASLG		chr7	101499667	101500691	merge_peak_128859	CUX1								chr2	242163084	242163863	merge_peak_79616			chr3	8783165	8783870	merge_peak_87829	CAV3		chr4	146694495	146695346	merge_peak_103710	C4orf51
chr14	35885942	35886540	merge_peak_40872	NFKBIA		chr5	159760529	159761276	merge_peak_113191	CCNJL								chr10	126772773	126773746	merge_peak_20695	MIR4296		chr3	44626013	44626974	merge_peak_90004	ZNF660		chr1	156679514	156680026	merge_peak_8022	CRABP2
chr14	35885213	35885755	merge_peak_40871	NFKBIA		chr3	169761995	169763064	merge_peak_96075	GPR160								chr4	147162458	147163622	merge_peak_103759	LSM6		chr15	67134482	67135460	merge_peak_47084	LINC02206		chr6	154689273	154689919	merge_peak_122756	IPCEF1
chr11	33915227	33915889	merge_peak_22944	LMO2		chr14	71865593	71866224	merge_peak_42564	SNORD56B								chr2	62176914	62178041	merge_peak_70432	COMMD1		chr7	84815465	84816646	merge_peak_128015	SEMA3D		chr18	47720904	47721829	merge_peak_61621	MYO5B
chr9	117453185	117454123	merge_peak_143639	TEX48		chr17	44234074	44234765	merge_peak_56820	KANSL1								chr13	58203575	58204445	merge_peak_38208	PCDH17		chr7	30954153	30954652	merge_peak_125751	AQP1		chr6	154664597	154665545	merge_peak_122752	IPCEF1
chr9	117443840	117444734	merge_peak_143638	TEX48		chr11	102753140	102754106	merge_peak_26501	MMP12								chr5	115949458	115949999	merge_peak_110398	SEMA6A		chr5	77973543	77974518	merge_peak_108826	LHFPL2		chr16	11451324	11452234	merge_peak_50034	RMI2
chr2	136577468	136578131	merge_peak_73965	LOC100507600		chr17	44292441	44293271	merge_peak_56826	KANSL1								chr2	236402096	236402921	merge_peak_79200	AGAP1		chr14	82297537	82298194	merge_peak_43164	LINC01467		chr7	41068381	41069252	merge_peak_126289	LINC01450
chr1	66902017	66902866	merge_peak_4491	PDE4B		chr7	2799699	2800590	merge_peak_124138	GNA12								chr22	50050730	50051732	merge_peak_87378	C22orf34		chr12	7244584	7245412	merge_peak_29157	C1R		chr8	109151808	109152616	merge_peak_136917	RSPO2
chr12	67843219	67843852	merge_peak_32471	LINC02408		chr6	167566848	167567451	merge_peak_123645	GPR31								chr7	70079479	70080444	merge_peak_127368	GALNT17		chr1	86952691	86953659	merge_peak_5207	CLCA1		chr12	106505868	106506653	merge_peak_34373	NUAK1
chr7	45040848	45041782	merge_peak_126592	CCM2		chr5	169739507	169740192	merge_peak_113517	LCP2								chr19	14258956	14259481	merge_peak_64212	LOC100507373		chr1	220700721	220702241	merge_peak_11866	MARK1		chr18	60112530	60113153	merge_peak_62245	ZCCHC2
chr12	67876876	67877855	merge_peak_32477	LINC02408		chr17	55980333	55981075	merge_peak_57487	CUEDC1								chr2	191844661	191845400	merge_peak_76551	STAT1		chr11	27200220	27201135	merge_peak_22706	BBOX1-AS1		chr14	69285851	69286586	merge_peak_42353	ZFP36L1
chr12	672397	673030	merge_peak_28637	LOC105369595		chr3	44481823	44482484	merge_peak_89993	LINC01988								chr19	14317466	14318428	merge_peak_64216	ADGRL1		chr2	71127110	71127994	merge_peak_71056	VAX2		chr13	111560681	111561401	merge_peak_39820	ANKRD10
chr5	130592614	130593311	merge_peak_111004	CDC42SE2		chr5	169723922	169724429	merge_peak_113512	LCP2								chr19	18484657	18485716	merge_peak_64600	GDF15		chr1	95329453	95330022	merge_peak_5803	SLC44A3		chr17	13922758	13923606	merge_peak_54919	CDRT15P1
chr10	88843557	88844677	merge_peak_18314	GLUD1		chr3	148942553	148943522	merge_peak_95099	CP								chr6	40511380	40512129	merge_peak_117340	LRFN2		chr7	80548159	80548880	merge_peak_127872	SEMA3C		chr11	129061564	129062463	merge_peak_28266	ARHGAP32
chr12	67878643	67879021	merge_peak_32478	LINC02408		chr4	90021999	90023168	merge_peak_101709	TIGD2								chr19	17790870	17791501	merge_peak_64505	UNC13A		chr2	54772800	54773390	merge_peak_70046	SPTBN1		chr3	98231744	98232562	merge_peak_92303	CLDND1
chr15	89167671	89168108	merge_peak_48430	AEN		chr9	75834656	75835689	merge_peak_141179	ANXA1								chr22	27152650	27153192	merge_peak_85872	MIATNB		chr1	219596026	219596813	merge_peak_11805	LYPLAL1-AS1		chr11	128893837	128894603	merge_peak_28262	ARHGAP32
chr5	130588144	130589082	merge_peak_111002	CDC42SE2		chr3	141130099	141130707	merge_peak_94744	RASA2								chr11	17034352	17035187	merge_peak_22320	PLEKHA7		chr5	168221083	168221797	merge_peak_113405	MIR218-2		chr8	116879097	116880221	merge_peak_137067	TRPS1
chr3	32474290	32475077	merge_peak_89315	CMTM7		chr7	157110478	157111633	merge_peak_131615	DNAJB6								chr7	51136909	51137516	merge_peak_126935	COBL		chr3	42725262	42726041	merge_peak_89884	KLHL40		chr3	36999156	37000594	merge_peak_89474	TRANK1
chr4	160039123	160039509	merge_peak_104461	MIR3688-2		chr15	64188658	64189433	merge_peak_46863	MIR422A								chr2	169658607	169659380	merge_peak_75450	NOSTRIN		chr5	140098290	140098847	merge_peak_111752	VTRNA1-2		chr3	185270152	185270784	merge_peak_96932	LIPH
chr16	72508351	72508902	merge_peak_52642	LINC01572		chr3	69131902	69132390	merge_peak_91514	ARL6IP5								chr8	103669522	103669887	merge_peak_136626	KLF10		chr3	139653393	139654737	merge_peak_94659	CLSTN2		chr6	135491350	135492447	merge_peak_121342	MYB
chr8	37274022	37274644	merge_peak_133790	LINC01605		chr9	4938975	4939562	merge_peak_139332	JAK2								chr4	144302615	144303281	merge_peak_103606	MIR3139		chr7	143579112	143580246	merge_peak_131025	TCAF1		chr5	77175419	77176255	merge_peak_108771	LOC101929154
chr11	88069638	88070167	merge_peak_25914	CTSC		chr12	60013773	60014709	merge_peak_32136	SLC16A7								chr17	79339486	79340023	merge_peak_59207	LOC100130370		chr9	90328288	90328982	merge_peak_141871	CTSL		chr1	107540822	107541640	merge_peak_6163	PRMT6
chr4	102249143	102249910	merge_peak_102073	MIR1255A		chr17	62981033	62982838	merge_peak_57939	AMZ2P1								chr14	75990102	75990587	merge_peak_42858	BATF		chr2	85999158	86000016	merge_peak_71621	MIR6071		chr1	236694964	236695553	merge_peak_13097	LGALS8-AS1
chr15	52153874	52154569	merge_peak_46121	TMOD3		chr10	27069781	27071089	merge_peak_15250	ABI1								chr10	45491569	45492310	merge_peak_16136	ZNF22		chr12	13500094	13500923	merge_peak_29668	LINC01559		chr6	106808059	106809413	merge_peak_119691	ATG5
chr4	2937729	2938169	merge_peak_98146	NOP14-AS1		chr2	219194076	219194856	merge_peak_78068	PNKD								chr3	170137354	170137955	merge_peak_96102	CLDN11		chr18	32073004	32074323	merge_peak_60870	DTNA		chr6	106818334	106819440	merge_peak_119692	ATG5
chr7	105318222	105318689	merge_peak_129048	ATXN7L1		chr18	32995387	32995962	merge_peak_60941	ZNF396								chr12	51378822	51379532	merge_peak_31455	SLC11A2		chr7	143088473	143089396	merge_peak_130995	MIR6892		chr4	14881205	14882209	merge_peak_98791	LINC00504
chr2	9922149	9922895	merge_peak_67421	TAF1B		chr5	146860995	146862359	merge_peak_112196	DPYSL3								chr13	37701577	37702408	merge_peak_37086	CSNK1A1L		chr2	59528668	59529355	merge_peak_70261	LINC01793		chr1	179156981	179157759	merge_peak_9489	ABL2
chr3	156847764	156848644	merge_peak_95646	LINC00880		chr4	79566858	79567963	merge_peak_101093	LINC01094								chr11	76289456	76290377	merge_peak_25368	LRRC32		chr22	37055766	37056657	merge_peak_86441	CACNG2		chr21	40285046	40285682	merge_peak_84691	LOC400867
chr1	117279892	117280935	merge_peak_6897	CD2		chr5	159983753	159984324	merge_peak_113220	MIR146A								chr1	211794603	211795233	merge_peak_11429	LINC01693		chr3	131748107	131748945	merge_peak_94271	CPNE4		chr3	99720162	99720926	merge_peak_92433	MIR548G
chr7	105316235	105316874	merge_peak_129047	ATXN7L1		chr12	19021588	19022409	merge_peak_29886	CAPZA3								chr1	154943083	154943903	merge_peak_7844	SHC1		chr12	115121770	115122885	merge_peak_34891	TBX3		chr2	9894216	9894858	merge_peak_67412	TAF1B
chr10	85916472	85916957	merge_peak_18174	CERNA2		chr20	57579708	57580404	merge_peak_83103	CTSZ								chr12	52299261	52300204	merge_peak_31514	ACVRL1		chr12	115105893	115106650	merge_peak_34890	TBX3		chr21	38905257	38906174	merge_peak_84582	DYRK1A
chr5	43019664	43020614	merge_peak_107132	LOC648987		chr9	77715588	77716382	merge_peak_141232	OSTF1								chr1	247802575	247803415	merge_peak_13554	OR13G1		chr18	21405584	21406493	merge_peak_60475	LAMA3		chr2	134336743	134337435	merge_peak_73823	NCKAP5
chr10	85937329	85937816	merge_peak_18178	C10orf99		chr9	91769175	91770113	merge_peak_141945	SHC3								chr8	80695658	80696960	merge_peak_135523	LINC01607		chr15	75986055	75987208	merge_peak_47715	CSPG4		chr2	3352531	3353463	merge_peak_67073	EIPR1
chr5	43040292	43041164	merge_peak_107136	ANXA2R		chr9	91768334	91768995	merge_peak_141944	SHC3								chr8	8663655	8664130	merge_peak_132082	MFHAS1		chr18	21299530	21300392	merge_peak_60473	LAMA3		chr15	61111765	61112594	merge_peak_46664	RORA-AS2
chr1	38474944	38475384	merge_peak_2669	UTP11		chr6	20416433	20417229	merge_peak_115922	E2F3								chr2	237741902	237742864	merge_peak_79275	LOC93463		chr3	113863672	113864514	merge_peak_93201	DRD3		chr2	113874882	113875676	merge_peak_73002	IL1RN
chr5	56413256	56413928	merge_peak_107642	GPBP1		chr5	35827485	35828684	merge_peak_106722	IL7R								chr10	46974172	46974995	merge_peak_16189	SYT15		chr2	65170587	65171685	merge_peak_70662	LINC02245		chr8	103768813	103769442	merge_peak_136644	KLF10
chr9	100837614	100838543	merge_peak_142580	NANS		chr6	146678660	146679828	merge_peak_122163	RAB32								chr20	23609648	23610559	merge_peak_81093	CST3		chr16	10673799	10674854	merge_peak_49911	EMP2		chr10	52230242	52231015	merge_peak_16439	SGMS1
chr9	100863979	100864740	merge_peak_142587	TRIM14		chr6	24743410	24744248	merge_peak_116091	C6orf62								chr2	176986976	176988144	merge_peak_75917	HOXD9		chr1	100150908	100151702	merge_peak_5977	MIR548AA1		chr2	20379290	20380048	merge_peak_68057	SDC1
chr8	133715725	133716400	merge_peak_138303	LRRC6		chr9	37371658	37372417	merge_peak_140632	GRHPR								chr7	100769466	100770869	merge_peak_128804	SERPINE1		chr8	104144606	104145252	merge_peak_136690	BAALC		chr10	52154600	52155438	merge_peak_16430	ASAH2
chr2	36630794	36631392	merge_peak_68956	CRIM1		chr11	96071991	96072824	merge_peak_26295	MIR1260B								chr16	1047467	1048119	merge_peak_49403	SOX8		chr10	126848743	126849459	merge_peak_20703	CTBP2		chr4	38315448	38316705	merge_peak_99550	TBC1D1
chr13	48893902	48894789	merge_peak_37827	RB1		chr12	116881553	116882565	merge_peak_34985	MIR4472-2								chr16	1052755	1053203	merge_peak_49404	SOX8		chr11	7694471	7695681	merge_peak_21617	CYB5R2		chr22	29735220	29736067	merge_peak_85985
chr8	21906310	21906829	merge_peak_132827	DMTN		chr15	64799491	64800052	merge_peak_46911	ZNF609								chr10	62587459	62588661	merge_peak_16792	CDK1		chr17	9018760	9019338	merge_peak_54707	LOC101928266		chr1	244360912	244361954	merge_peak_13320	ZBTB18
chr8	29107337	29107920	merge_peak_133428	KIF13B		chr11	3915240	3915866	merge_peak_21410	MIR4687								chr6	81348354	81348862	merge_peak_118907	BCKDHB		chr16	27256704	27257526	merge_peak_50826	NSMCE1-DT		chr5	108089593	108089959	merge_peak_109958	FER
chr1	109656267	109657129	merge_peak_6312	KIAA1324		chr7	148232204	148232846	merge_peak_131104	C7orf33								chr8	40246245	40247135	merge_peak_134029	TCIM		chr8	81904020	81904606	merge_peak_135633	ZNF704		chr13	73664340	73665052	merge_peak_38410	KLF5
chr1	33564790	33565571	merge_peak_2403	AZIN2		chr12	116848423	116849179	merge_peak_34982	MIR4472-2								chr19	12175263	12176106	merge_peak_64049	ZNF844		chr4	151146084	151146807	merge_peak_103921	DCLK2		chr6	72892184	72893027	merge_peak_118613	RIMS1
chr1	89725090	89726003	merge_peak_5365	GBP5		chr5	157661076	157661915	merge_peak_112995	LINC02227								chr17	6817147	6817621	merge_peak_54461	ALOX12P2		chr1	233749178	233750322	merge_peak_12846	KCNK1		chr10	25190666	25191516	merge_peak_15170	PRTFDC1
chr1	89737989	89738942	merge_peak_5368	GBP5		chr5	66478083	66478708	merge_peak_108150	CD180								chr9	139872506	139873411	merge_peak_145184	PTGDS		chr2	232419389	232419965	merge_peak_78873	NMUR1		chr14	64389455	64390347	merge_peak_42010	SYNE2
chr7	26136804	26137575	merge_peak_125348	NFE2L3		chr1	209894419	209895369	merge_peak_11315	HSD11B1-AS1								chr18	52626395	52626915	merge_peak_61760	CCDC68		chr15	35013980	35015012	merge_peak_45156	GJD2		chr10	82756311	82757001	merge_peak_18140	SH2D4B
chr17	59299894	59300480	merge_peak_57697	LOC101927855		chrX	109330189	109331348	merge_peak_147665	MIR3978								chr17	72352832	72353751	merge_peak_58507	BTBD17		chr17	25886606	25887669	merge_peak_55479	LGALS9		chr6	147769168	147769896	merge_peak_122218	SAMD5
chr10	22900583	22901251	merge_peak_15001	PIP4K2A		chr1	192921045	192921629	merge_peak_10151	LINC01032								chr17	41723187	41723975	merge_peak_56615	MEOX1		chr17	25867323	25868223	merge_peak_55476	KSR1		chr16	81678795	81679412	merge_peak_53212	LOC100129617
chr5	149381110	149381643	merge_peak_112433	TIGD6		chr1	28210763	28211655	merge_peak_2057	THEMIS2								chr7	36297813	36298545	merge_peak_125982	EEPD1		chr4	153027059	153027879	merge_peak_104026	LINC02273		chr1	38492692	38493389	merge_peak_2671	UTP11
chr10	22919227	22920142	merge_peak_15004	PIP4K2A		chr8	21049900	21050697	merge_peak_132770	LOC101929172								chr18	47249959	47250591	merge_peak_61606	ACAA2		chr14	27066960	27068194	merge_peak_40501	NOVA1		chr7	39664102	39664539	merge_peak_126229	RALA
chr12	10693275	10693930	merge_peak_29418	KLRA1P		chr22	37699802	37700357	merge_peak_86518	CYTH4								chr19	41830751	41831372	merge_peak_65580	CCDC97		chr8	6404726	6405600	merge_peak_131933	ANGPT2		chr5	74616579	74617582	merge_peak_108602	HMGCR
chr12	76029283	76030043	merge_peak_32817	KRR1		chr6	119631601	119632268	merge_peak_120453	MAN1A1								chr5	54281119	54282034	merge_peak_107450	ESM1		chr8	91682298	91683797	merge_peak_135929	TMEM64		chr3	32022008	32023598	merge_peak_89265	ZNF860
chr12	76034678	76035355	merge_peak_32818	KRR1		chr1	62761496	62762008	merge_peak_4204	KANK4								chr9	104248246	104249768	merge_peak_142803	TMEM246		chr14	27244884	27245788	merge_peak_40504	LINC02293		chr9	100924813	100925609	merge_peak_142594	CORO2A
chr12	10547896	10548602	merge_peak_29413	KLRK1		chr1	183776529	183777308	merge_peak_9780	RGL1								chr3	39949458	39950071	merge_peak_89686	MYRIP		chr9	133722763	133723570	merge_peak_144730	ABL1		chr9	100908378	100909323	merge_peak_142593	CORO2A
chrX	13069335	13070258	merge_peak_145582	FAM9C		chr20	17660714	17661266	merge_peak_80720	RRBP1								chr12	96558801	96559789	merge_peak_33850	ELK3		chr3	112967772	112968777	merge_peak_93157	BOC		chr6	71108331	71109355	merge_peak_118532	EVADR
chrX	13105279	13106097	merge_peak_145589	FAM9C		chr2	32489572	32490320	merge_peak_68814	NLRC4								chr3	39850334	39851378	merge_peak_89685	MYRIP		chr6	90840982	90842069	merge_peak_119279	BACH2		chr8	134012255	134012809	merge_peak_138332	MIR7848
chr17	63169412	63170091	merge_peak_57969	RGS9		chr22	44578409	44578907	merge_peak_87115	PARVG								chr1	11538749	11539434	merge_peak_737	DISP3		chr6	90807595	90808354	merge_peak_119274	BACH2		chr3	193548449	193549702	merge_peak_97549	DPPA2P3
chr9	4653900	4654542	merge_peak_139300	PLPP6		chr6	114084968	114085565	merge_peak_120216	MARCKS								chr1	85785602	85787294	merge_peak_5146	BCL10		chr5	87436533	87437703	merge_peak_109187	TMEM161B		chr13	48974819	48975436	merge_peak_37830	LPAR6
chr13	21918713	21919378	merge_peak_36155	LINC00539		chr18	702721	703800	merge_peak_59440	ENOSF1								chr5	138841004	138841714	merge_peak_111623	ECSCR		chr12	20522048	20523007	merge_peak_29969	PDE3A		chr2	110092128	110092629	merge_peak_72755	MIR4266
chr14	89896892	89897563	merge_peak_43404	FOXN3-AS1		chr4	169680584	169681529	merge_peak_104719	PALLD								chr9	3992823	3993383	merge_peak_139257	GLIS3-AS1		chr2	85972011	85972786	merge_peak_71617	ATOH8		chr2	47566931	47567810	merge_peak_69833	EPCAM-DT
chr19	14550788	14551313	merge_peak_64242	PKN1		chr6	16635995	16636949	merge_peak_115695	LOC101928433								chr17	80188676	80189320	merge_peak_59289	SLC16A3		chr7	37122758	37123667	merge_peak_126054	ELMO1-AS1		chr2	113648497	113649472	merge_peak_72970	IL37
chr7	12297106	12297778	merge_peak_124562	TMEM106B		chr1	114656163	114657404	merge_peak_6680	SYT6								chr19	7294113	7295153	merge_peak_63660	INSR		chr10	95753348	95754176	merge_peak_18793	PLCE1		chr9	98842225	98843199	merge_peak_142449	LOC158435
chr2	143867972	143868745	merge_peak_74175	ARHGAP15		chr8	143757347	143758030	merge_peak_138834	PSCA								chr15	56034438	56035793	merge_peak_46298	PRTG		chr10	61469059	61470314	merge_peak_16694	SLC16A9		chr20	50722135	50723133	merge_peak_82691	ZFP64
chr2	143886182	143887197	merge_peak_74176	ARHGAP15		chr3	16413950	16414878	merge_peak_88485	OXNAD1								chr22	18269272	18270165	merge_peak_85338	LINC00528		chr2	15870325	15871189	merge_peak_67796	LINC01804		chr2	47596012	47597351	merge_peak_69839	EPCAM
chr7	12295673	12296230	merge_peak_124561	TMEM106B		chr4	169644098	169644901	merge_peak_104710	PALLD								chr19	56879222	56879994	merge_peak_66800	ZNF542P		chr20	23617902	23619012	merge_peak_81096	CST3		chr5	172246895	172247778	merge_peak_113750	ERGIC1
chr6	131520718	131521619	merge_peak_121045	AKAP7		chr16	70461850	70462823	merge_peak_52507	ST3GAL2								chr5	175868568	175869396	merge_peak_113961	FAF2		chr12	96199466	96200391	merge_peak_33816	LINC02410		chr5	7742128	7742950	merge_peak_105870	C5orf49
chr1	9689682	9690160	merge_peak_597	PIK3CD		chr5	95487486	95487996	merge_peak_109547	MIR583								chr19	11908277	11908697	merge_peak_64036	ZNF491		chr5	142064048	142064772	merge_peak_111918	FGF1		chr7	25965659	25966554	merge_peak_125333	MIR148A
chr7	12443002	12444128	merge_peak_124568	VWDE		chr18	74813224	74814341	merge_peak_62816	MBP								chr10	30337868	30338571	merge_peak_15464	JCAD		chr4	112562856	112563621	merge_peak_102520	FAM241A		chr7	3995415	3996165	merge_peak_124202	SDK1
chr6	131602499	131603261	merge_peak_121049	AKAP7		chr1	151964808	151965433	merge_peak_7581	S100A10								chr3	192127062	192128024	merge_peak_97468	FGF12		chr3	173115148	173116016	merge_peak_96320	NLGN1		chr6	135192256	135192954	merge_peak_121320	ALDH8A1
chr1	12509483	12510018	merge_peak_842	SNORA59A		chr3	38620745	38621921	merge_peak_89608	SCN5A								chr19	13213329	13213930	merge_peak_64133	LYL1		chr4	22516792	22518223	merge_peak_99038	ADGRA3		chr1	24645643	24646318	merge_peak_1676	GRHL3
chr1	45275114	45275589	merge_peak_3206	BTBD19		chr9	132835117	132836054	merge_peak_144682	GPR107								chr6	30468402	30468875	merge_peak_116496	HLA-E		chr4	41362263	41363212	merge_peak_99810	LIMCH1		chr7	16954929	16955572	merge_peak_124757	AGR3
chr5	179035059	179035530	merge_peak_114173	LOC101928445		chr1	99906832	99907760	merge_peak_5952	LINC01708								chr1	161410005	161410588	merge_peak_8434	FCGR2A		chr8	18991854	18992491	merge_peak_132597	LOC100128993		chr3	8724590	8725233	merge_peak_87824	SSUH2
chrX	19817584	19818229	merge_peak_145851	SH3KBP1		chr20	5053679	5054381	merge_peak_80100	TMEM230								chr1	236165005	236165540	merge_peak_13048	NID1		chr10	81033947	81034919	merge_peak_18006	PPIF		chr2	165824099	165824902	merge_peak_75290	SLC38A11
chr2	230697121	230697592	merge_peak_78706	TRIP12		chr22	47226048	47226857	merge_peak_87336	TBC1D22A								chr12	5854488	5855144	merge_peak_28985	ANO2		chr11	46315178	46315659	merge_peak_23539	CREB3L1		chr3	8781652	8782238	merge_peak_87828	CAV3
chr2	230686568	230687448	merge_peak_78705	TRIP12		chr10	116258398	116260155	merge_peak_20055	ABLIM1								chr3	101587353	101587954	merge_peak_92568	NFKBIZ		chr13	80914999	80915847	merge_peak_38796	SPRY2		chr12	121363352	121364363	merge_peak_35270	XLOC_009911
chr2	230717255	230717766	merge_peak_78709	TRIP12		chr6	2733398	2734060	merge_peak_114515	MYLK4								chr21	46728878	46729869	merge_peak_85174	LINC00205		chr14	42079060	42079445	merge_peak_41012	LRFN5		chr1	154405584	154406254	merge_peak_7784	IL6R
chrX	120441850	120442701	merge_peak_147980	MIR3672		chr1	118116007	118116483	merge_peak_6971	LOC100996263								chr9	80263096	80263855	merge_peak_141370	GNA14		chr14	42075254	42076522	merge_peak_41011	LRFN5		chr8	40457355	40458447	merge_peak_134032	ZMAT4
chr8	38220078	38220828	merge_peak_133880	NSD3		chr3	186734483	186735049	merge_peak_97070	ST6GAL1								chr2	54643132	54644020	merge_peak_70029	SPTBN1		chr14	25518930	25519607	merge_peak_40477	STXBP6		chr9	10612531	10613428	merge_peak_139555	PTPRD-AS2
chr3	20145511	20146265	merge_peak_88692	MIR3135A		chr2	130915571	130916143	merge_peak_73666	CCDC74B								chr11	19736064	19737359	merge_peak_22517	LOC100126784		chr4	107286613	107287511	merge_peak_102293	GIMD1		chr12	14667090	14668398	merge_peak_29719	PLBD1-AS1
chr10	43726930	43727373	merge_peak_16000	RASGEF1A		chr3	169846445	169847301	merge_peak_96079	PHC3								chr16	85339725	85340247	merge_peak_53491	MIR5093		chr8	19796610	19798114	merge_peak_132686	LPL		chr11	93885083	93886034	merge_peak_26076	PANX1
chr6	13428193	13428902	merge_peak_115378	GFOD1		chr18	46394761	46395832	merge_peak_61524	SMAD7								chr19	49841986	49843116	merge_peak_66336	CD37		chrX	38079226	38080452	merge_peak_146174	SRPX		chr1	208011553	208012308	merge_peak_11161	MIR29B2CHG
chr10	43761436	43761679	merge_peak_16004	RASGEF1A		chr2	216613962	216614807	merge_peak_77799	LINC01614								chr17	40559389	40559870	merge_peak_56509	CAVIN1		chr17	67604844	67605490	merge_peak_58280	LINC01483		chr2	172961779	172962308	merge_peak_75613	DLX2
chr2	147938997	147940334	merge_peak_74391	PABPC1P2		chr2	159475678	159476379	merge_peak_74905	PKP4-AS1								chr19	47231496	47232394	merge_peak_66062	PRKD2		chr1	146745048	146745757	merge_peak_7310	CHD1L		chr5	77995213	77996276	merge_peak_108828	LHFPL2
chr2	148045654	148046297	merge_peak_74393	ACVR2A		chr3	122294969	122295620	merge_peak_93590	PARP15								chr4	110105352	110106420	merge_peak_102418	COL25A1		chr11	128168881	128169639	merge_peak_28143	ETS1		chr12	10513394	10514157	merge_peak_29405	LOC101928100
chr2	148051200	148052051	merge_peak_74394	ACVR2A		chr1	212851731	212852719	merge_peak_11551	BATF3								chr3	153319115	153319869	merge_peak_95464			chr1	244436832	244437999	merge_peak_13337	C1orf100		chr5	147412645	147413253	merge_peak_112230	SPINK5
chr18	74836446	74836910	merge_peak_62823	MBP		chr1	212844513	212845413	merge_peak_11550	BATF3								chr2	241930819	241931672	merge_peak_79602	SNED1		chr4	38491832	38492512	merge_peak_99561	LINC01258		chr10	47126768	47127544	merge_peak_16210	HNRNPA1P33
chr20	4646507	4647165	merge_peak_80045	PRNP		chr12	32204396	32204995	merge_peak_30645	BICD1								chr5	135423608	135424655	merge_peak_111434	VTRNA2-1		chr2	129230706	129231465	merge_peak_73589	HS6ST1		chr21	27777976	27778761	merge_peak_83833	CYYR1-AS1
chr4	81413748	81414503	merge_peak_101207	CFAP299		chr10	11239064	11239778	merge_peak_14311	CELF2								chr11	12111540	12112656	merge_peak_22005	MICAL2		chr2	196942611	196943304	merge_peak_76735	DNAH7		chr21	27762110	27763021	merge_peak_83832	CYYR1-AS1
chr3	186848186	186849081	merge_peak_97082	RPL39L		chr19	46018194	46018768	merge_peak_65930	VASP								chr6	148688543	148689201	merge_peak_122269	SASH1		chr8	141655640	141656450	merge_peak_138694	AGO2		chr12	10344115	10345156	merge_peak_29396	TMEM52B
chr5	74270118	74271073	merge_peak_108580	GCNT4		chr4	146641204	146642151	merge_peak_103705	C4orf51								chr18	46316594	46317454	merge_peak_61504	MIR4743		chr15	51401039	51401751	merge_peak_46059	TNFAIP8L3		chr2	37416915	37417438	merge_peak_69017	SULT6B1
chr17	1973575	1974162	merge_peak_54112	HIC1		chr8	103050774	103051475	merge_peak_136582	LOC104054148								chr2	40471367	40472094	merge_peak_69270	SLC8A1		chr2	190212230	190212758	merge_peak_76422	WDR75		chr11	27061681	27063260	merge_peak_22701	BBOX1
chr19	38704582	38705281	merge_peak_65304	DPF1		chr12	117298893	117299645	merge_peak_35034	HRK								chr18	3794361	3795208	merge_peak_59610	DLGAP1		chr5	139076287	139077615	merge_peak_111653	CXXC5		chr1	95328149	95329292	merge_peak_5802	SLC44A3
chr1	193417979	193418669	merge_peak_10181	LINC01031		chr11	119088842	119089641	merge_peak_27491	CBL								chr12	122186421	122187204	merge_peak_35359	TMEM120B		chr2	102643585	102644379	merge_peak_72360	IL1R2		chr14	89297389	89298163	merge_peak_43346	TTC8
chr6	154568581	154569027	merge_peak_122739	IPCEF1		chr6	143023478	143024613	merge_peak_121899	LOC153910								chr16	81900408	81901003	merge_peak_53249	PLCG2		chr2	169440036	169441127	merge_peak_75426	MIR4774		chr11	106820580	106821511	merge_peak_26671	GUCY1A2
chr1	193448138	193448903	merge_peak_10185	LINC01031		chr10	73119018	73119648	merge_peak_17412	CDH23								chr11	44915538	44916039	merge_peak_23430	TP53I11		chr6	147829333	147830330	merge_peak_122220	SAMD5		chr1	116219211	116219744	merge_peak_6774	VANGL1
chr3	156201091	156201758	merge_peak_95575	KCNAB1-AS1		chr3	11330447	11331443	merge_peak_88026	ATG7								chrX	23825364	23825962	merge_peak_145995	SAT1		chr11	32102432	32103151	merge_peak_22832	RCN1		chr9	127580721	127581503	merge_peak_144202	OLFML2A
chr1	193509001	193509835	merge_peak_10189	LINC01031		chr15	81561435	81562079	merge_peak_48096	IL16								chr2	11543769	11544353	merge_peak_67571	LINC00570		chr5	15500018	15501126	merge_peak_106192	FBXL7		chr13	33962419	33963175	merge_peak_36947	STARD13
chr6	73329623	73330374	merge_peak_118620	KCNQ5		chrX	53292221	53293379	merge_peak_146752	IQSEC2								chr5	66540100	66540791	merge_peak_108162	CD180		chr9	100849645	100850500	merge_peak_142583	NANS		chr3	141549312	141550026	merge_peak_94785	ATP1B3
chr5	87797973	87798727	merge_peak_109197	LINC02060		chr12	83219	84171	merge_peak_28589	WASH8P								chr21	27297993	27298929	merge_peak_83798	ATP5PF		chr1	145032309	145032775	merge_peak_7227	LOC100996724		chr5	168249558	168250141	merge_peak_113407	MIR218-2
chr2	158320647	158321264	merge_peak_74829	CYTIP		chr4	71579048	71580145	merge_peak_100615	RUFY3								chr11	119522524	119523337	merge_peak_27544	NECTIN1		chr2	162949143	162950139	merge_peak_75190	DPP4		chr1	113007021	113007674	merge_peak_6577	WNT2B
chr2	175471046	175471511	merge_peak_75833	WIPF1		chr10	124889045	124889734	merge_peak_20548	HMX3								chr13	110917726	110918847	merge_peak_39759	COL4A1		chr5	7395621	7396871	merge_peak_105862	ADCY2		chr9	140506123	140507059	merge_peak_145262	ARRDC1-AS1
chr18	21698798	21699309	merge_peak_60518	TTC39C		chr5	71895985	71896734	merge_peak_108415	LOC102503427								chr17	67576801	67578044	merge_peak_58276	LINC01483		chr1	89737259	89737852	merge_peak_5367	GBP5		chr22	32446619	32447481	merge_peak_86201	SLC5A1
chr3	156225085	156225503	merge_peak_95578	SSR3		chr2	113596868	113597749	merge_peak_72960	IL1B								chr2	208095814	208096593	merge_peak_77474	MYOSLID-AS1		chr5	33891887	33892692	merge_peak_106600	ADAMTS12		chr1	203612190	203613195	merge_peak_10778	ATP2B4
chr18	60985250	60985700	merge_peak_62351	BCL2		chr11	66418397	66418963	merge_peak_24605	RBM4								chr5	65163091	65163902	merge_peak_108046	ERBIN		chr2	47261106	47262096	merge_peak_69796	MCFD2		chr13	28882113	28882832	merge_peak_36541	PAN3-AS1
chr16	57311440	57311912	merge_peak_51835	PLLP		chr19	45151807	45152604	merge_peak_65809	MIR4531								chr11	119486305	119486947	merge_peak_27542	NECTIN1		chr1	32866439	32867055	merge_peak_2339	BSDC1		chr18	45856542	45857359	merge_peak_61458	ZBTB7C
chr11	63321176	63321685	merge_peak_24275	PLAAT2		chr12	110316570	110317588	merge_peak_34619	GLTP								chr16	75322228	75323565	merge_peak_52831	BCAR1		chr10	22909121	22909894	merge_peak_15003	PIP4K2A		chr2	20432031	20433020	merge_peak_68067	SDC1
chr11	63298731	63299331	merge_peak_24272	PLAAT4		chr5	138517835	138519058	merge_peak_111592	SIL1								chr10	43750265	43751012	merge_peak_16002	RASGEF1A		chr7	100765160	100765923	merge_peak_128803	SERPINE1		chr1	212314762	212315422	merge_peak_11483	MIR3122
chr1	104072341	104072791	merge_peak_6143	RNPC3		chr12	110284870	110285440	merge_peak_34614	TRPV4								chr5	140345756	140346700	merge_peak_111758	PCDHAC2		chr5	52775440	52776696	merge_peak_107351	FST		chr7	143105558	143106553	merge_peak_130998	EPHA1
chr6	149381365	149382070	merge_peak_122344	LOC105378047		chr12	329032	329423	merge_peak_28611	SLC6A12								chr17	40573676	40575591	merge_peak_56512	CAVIN1		chr9	1049943	1050571	merge_peak_139126	DMRT2		chr1	82016324	82016987	merge_peak_4955	LOC101927434
chr5	137001751	137002536	merge_peak_111492	MIR874		chr4	101003957	101004880	merge_peak_102004	LOC101929353								chr7	816532	817585	merge_peak_123942	SUN1		chr1	54685647	54686601	merge_peak_3689	SSBP3-AS1		chr20	56232511	56233126	merge_peak_83014	PMEPA1
chr3	171824790	171825687	merge_peak_96225	FNDC3B		chr10	99433598	99434206	merge_peak_19049	AVPI1								chr2	75426380	75427699	merge_peak_71369	TACR1		chr8	129139806	129140523	merge_peak_138014	MIR1208		chr1	3633611	3634353	merge_peak_216	TP73
chr12	54891125	54891988	merge_peak_31796	NCKAP1L		chr12	4262464	4263183	merge_peak_28909	CCND2								chr10	80095271	80096061	merge_peak_17895	LINC00595		chr2	223155388	223156324	merge_peak_78278	CCDC140		chr7	116416548	116417352	merge_peak_129583	CAPZA2
chr8	72912417	72913203	merge_peak_135311	TRPA1		chr11	70169969	70170876	merge_peak_24931	MIR548K								chr3	169379764	169381104	merge_peak_96047	MECOM		chr6	136724090	136725211	merge_peak_121426	MAP7		chr16	31397160	31398547	merge_peak_51179	ITGAD
chr10	35438082	35438951	merge_peak_15851	CREM		chr12	96430810	96431591	merge_peak_33835	LTA4H								chr17	71300970	71301646	merge_peak_58430	CDC42EP4		chr12	10253384	10254359	merge_peak_29381	CLEC1A		chr11	32850792	32852136	merge_peak_22864	PRRG4
chr10	35483924	35484196	merge_peak_15854	CREM		chr5	139511291	139512089	merge_peak_111685	IGIP								chr5	1790125	1790584	merge_peak_105672	MRPL36		chr11	27303569	27304124	merge_peak_22716	BBOX1-AS1		chr7	73236580	73237489	merge_peak_127474	CLDN4
chr10	70803653	70804314	merge_peak_17180	SRGN		chr12	96441311	96442095	merge_peak_33837	LTA4H								chr3	58884891	58885810	merge_peak_91058	C3orf67-AS1		chr1	56161738	56162456	merge_peak_3815	MIR4422		chr7	73246412	73246895	merge_peak_127477	CLDN4
chr10	70805112	70805899	merge_peak_17181	SRGN		chr12	4242717	4243241	merge_peak_28904	CCND2								chr4	166143511	166144133	merge_peak_104586	KLHL2		chr17	70418539	70419464	merge_peak_58372	LINC02003		chr15	75961328	75962052	merge_peak_47712	SNX33
chr19	1069203	1069661	merge_peak_63081	ARHGAP45		chr12	4245001	4245660	merge_peak_28905	CCND2								chr7	150283115	150284349	merge_peak_131247	GIMAP4		chr2	151343985	151344477	merge_peak_74550	RND3		chr11	12159796	12160366	merge_peak_22014	MICAL2
chr19	1074662	1075194	merge_peak_63082	ARHGAP45		chr12	4255078	4255860	merge_peak_28907	CCND2								chr10	16874612	16875115	merge_peak_14705	RSU1		chr5	168358577	168359119	merge_peak_113419	LOC728095		chr13	44875005	44875872	merge_peak_37543	SERP2
chr19	1076923	1077466	merge_peak_63083	ARHGAP45		chr10	74016798	74017403	merge_peak_17522	DDIT4								chr3	52250713	52251668	merge_peak_90630	TLR9		chr1	185615053	185615840	merge_peak_9957	LINC01350		chr1	201279701	201281217	merge_peak_10518	PKP1
chr21	42741464	42742080	merge_peak_84783	MX2		chr15	31735719	31736565	merge_peak_45004	KLF13								chr6	13555100	13555658	merge_peak_115396	SIRT5		chr7	6296309	6296935	merge_peak_124366	CYTH3		chr10	101908223	101909055	merge_peak_19200	ERLIN1
chr12	90150153	90151198	merge_peak_33333	ATP2B1-AS1		chr3	36828645	36829282	merge_peak_89461	DCLK3								chr9	109622232	109623320	merge_peak_142956	ZNF462		chr2	69405166	69405837	merge_peak_70906	MIR3126		chr16	10712675	10713743	merge_peak_49918	EMP2
chr18	72706454	72707400	merge_peak_62680	ZADH2		chr2	233925724	233926905	merge_peak_78996	INPP5D								chr1	227133390	227134434	merge_peak_12397	COQ8A		chr2	85968674	85969901	merge_peak_71616	ATOH8		chr4	57479115	57480137	merge_peak_100292	HOPX
chr7	37382120	37383010	merge_peak_126083	ELMO1		chr5	131758406	131758852	merge_peak_111118									chr3	126205908	126206467	merge_peak_93903	ZXDC		chr12	20520992	20521946	merge_peak_29968	PDE3A		chr1	201264994	201265685	merge_peak_10513	PKP1
chr4	37817559	37818119	merge_peak_99488	PGM2		chr12	122219800	122220658	merge_peak_35365	RHOF								chr11	76596350	76596922	merge_peak_25417	ACER3		chr14	85997569	85998637	merge_peak_43241	FLRT2		chr21	43483888	43484744	merge_peak_84858	UMODL1
chr8	27754879	27755307	merge_peak_133302	MIR4287		chr11	122727111	122728070	merge_peak_27801	CRTAM								chr1	25031669	25032358	merge_peak_1716	CLIC4		chr2	85980705	85981308	merge_peak_71619	ATOH8		chr17	19166188	19167273	merge_peak_55275	EPN2-IT1
chr22	22121110	22121787	merge_peak_85563	YPEL1		chr16	79127312	79127997	merge_peak_52990	MAF								chr14	95981506	95981868	merge_peak_43935	SCARNA13		chr11	120195646	120196555	merge_peak_27620	TLCD5		chr4	100738691	100739145	merge_peak_101980	DAPP1
chr3	46106707	46107360	merge_peak_90160	XCR1		chr14	35834389	35835884	merge_peak_40857	NFKBIA								chr9	98389167	98390425	merge_peak_142429	PTCH1		chr9	84352645	84353495	merge_peak_141572	LOC101927502		chr6	119814980	119815736	merge_peak_120477	LOC285762
chr5	15003537	15003945	merge_peak_106183	ANKH		chr1	249098990	249099743	merge_peak_13570	SH3BP5L								chr10	126342691	126343744	merge_peak_20650	FAM53B-AS1		chr1	178577608	178578466	merge_peak_9448	C1orf220		chr19	33789342	33789816	merge_peak_65008	CEBPA
chr7	17273645	17274864	merge_peak_124807	AHR		chr1	101758895	101759714	merge_peak_6112	LINC01307								chr7	107641709	107642114	merge_peak_129225	LAMB1		chr5	66597007	66597687	merge_peak_108168	CD180		chr19	33783515	33784031	merge_peak_65006	CEBPA
chr3	148994986	148995700	merge_peak_95104	CP		chr11	34175859	34176560	merge_peak_22965	NAT10								chr10	121030355	121031369	merge_peak_20305	GRK5		chr1	82266081	82267435	merge_peak_4963	ADGRL2		chr8	73448647	73450283	merge_peak_135324	KCNB2
chr2	162813040	162813636	merge_peak_75163	DPP4		chr5	65735992	65736678	merge_peak_108073	LINC02229								chr15	66662022	66662875	merge_peak_47042	TIPIN		chr2	208103688	208104629	merge_peak_77475	MYOSLID-AS1		chr3	189208155	189209005	merge_peak_97303	TP63
chr7	25068042	25068932	merge_peak_125286	OSBPL3		chr11	126215680	126216456	merge_peak_28051	GSEC								chr19	3429572	3429942	merge_peak_63326	SMIM24		chr4	57975976	57977589	merge_peak_100350	IGFBP7		chr11	13282026	13282678	merge_peak_22120	ARNTL
chr9	99198380	99198939	merge_peak_142469	HABP4		chr2	9878421	9879332	merge_peak_67408	TAF1B								chr17	32581812	32582683	merge_peak_55908	CCL2		chr6	18043385	18044000	merge_peak_115809	KIF13A		chr18	3350706	3351634	merge_peak_59555	TGIF1
chr5	150880215	150880731	merge_peak_112609	MIR6499		chr13	95878976	95880051	merge_peak_39049	ABCC4								chr5	113697244	113698420	merge_peak_110282	KCNN2		chr11	7559150	7560094	merge_peak_21593	PPFIBP2		chr19	33764294	33765542	merge_peak_65001	CEBPA
chr10	17045020	17045515	merge_peak_14727	CUBN		chr11	72518758	72519760	merge_peak_25082	ATG16L2								chr18	11752406	11752936	merge_peak_60041	GNAL		chr4	183369487	183370591	merge_peak_105076	TENM3		chr1	233763087	233764036	merge_peak_12848	MIR4427
chrX	82889857	82890648	merge_peak_147298	POU3F4		chr3	124865927	124866534	merge_peak_93824	MIR5092								chr12	48147169	48147801	merge_peak_31169	RAPGEF3		chr12	58807552	58808751	merge_peak_32079	LOC100506869		chr8	81914927	81915652	merge_peak_135636	PAG1
chr13	113423171	113423713	merge_peak_39894	ATP11A-AS1		chr10	3803244	3803971	merge_peak_13776	KLF6								chr7	50894228	50895309	merge_peak_126923	GRB10		chr11	12107864	12108666	merge_peak_22002	MICAL2		chr2	160013380	160014196	merge_peak_74968	MIR6888
chr7	105662311	105663415	merge_peak_129080	CDHR3		chr2	9843099	9844276	merge_peak_67403	YWHAQ								chr22	29075470	29076255	merge_peak_85938	TTC28		chr7	81398906	81399972	merge_peak_127911	HGF		chr1	233656177	233656805	merge_peak_12841	KCNK1
chr7	17071551	17072089	merge_peak_124779	AGR3		chr8	26458134	26458941	merge_peak_133190	DPYSL2								chr10	82300647	82301469	merge_peak_18127	SH2D4B		chr15	75913049	75913830	merge_peak_47704	SNUPN		chr2	160003472	160004261	merge_peak_74965	MIR6888
chr7	17062319	17063151	merge_peak_124777	AGR3		chr8	26485903	26486656	merge_peak_133197	DPYSL2								chr7	22691183	22692047	merge_peak_125140	LOC401312		chr15	75930725	75931282	merge_peak_47707	IMP3		chr1	233679243	233680667	merge_peak_12843	KCNK1
chr22	25472116	25472672	merge_peak_85782	LOC100128531		chr4	26219642	26220854	merge_peak_99235	RBPJ								chr3	194838645	194839336	merge_peak_97723	MIR3137		chr11	86451642	86452682	merge_peak_25853	PRSS23		chr1	233750646	233751778	merge_peak_12847	KCNK1
chr7	8171558	8172286	merge_peak_124485	ICA1		chr18	56428511	56429159	merge_peak_62038	LOC101927322								chr3	30327444	30328089	merge_peak_89129	TGFBR2		chr6	150161720	150162252	merge_peak_122426	RAET1E-AS1		chr16	87840312	87841161	merge_peak_53673	MIR6775
chr7	8165221	8166138	merge_peak_124484	ICA1		chr10	89395367	89395963	merge_peak_18333	PAPSS2								chr16	134472	135290	merge_peak_49331	MPG		chr9	34463539	34464111	merge_peak_140420	DNAI1		chr21	31628225	31628862	merge_peak_84026	KRTAP24-1
chr5	100226109	100226642	merge_peak_109756	ST8SIA4		chr1	22345406	22346096	merge_peak_1488	LINC00339								chr7	4746079	4747408	merge_peak_124238	FOXK1		chr4	100919221	100919858	merge_peak_101999	LOC256880		chr17	25821327	25822168	merge_peak_55471	KSR1
chr7	8075170	8075895	merge_peak_124483	LOC100505921		chr5	131406255	131406909	merge_peak_111068	CSF2								chr1	39857684	39858130	merge_peak_2752	KIAA0754		chr1	165451241	165452125	merge_peak_8648	RXRG		chr10	118177856	118178410	merge_peak_20146	PNLIPRP3
chr14	74868012	74868770	merge_peak_42720	SYNDIG1L		chr2	128507039	128507877	merge_peak_73545	SFT2D3								chr4	55275295	55276074	merge_peak_100181	PDGFRA		chr8	87051454	87052274	merge_peak_135799	PSKH2		chr14	34566627	34568092	merge_peak_40764	EGLN3
chr5	100237642	100238452	merge_peak_109759	ST8SIA4		chr2	106329427	106330092	merge_peak_72542	NCK2								chr20	50108664	50109589	merge_peak_82643	MIR3194		chr3	3840745	3841738	merge_peak_87542	LRRN1		chr10	118188922	118190136	merge_peak_20148	PNLIPRP3
chrX	9971569	9972193	merge_peak_145448	WWC3		chr22	23062757	23063942	merge_peak_85606	GGTLC2								chr11	64992851	64993461	merge_peak_24439	SLC22A20P		chr18	3453640	3454179	merge_peak_59568	TGIF1		chr19	38791178	38791860	merge_peak_65315	C19orf33
chr5	40277228	40277995	merge_peak_106981	LINC00603		chr1	19278048	19278988	merge_peak_1248	IFFO2								chr18	45548970	45550529	merge_peak_61430	SMAD2		chr14	23834176	23836126	merge_peak_40325	EFS		chr8	91661556	91661938	merge_peak_135928	TMEM64
chr5	40333510	40334094	merge_peak_106982	LINC00603		chr3	138609458	138610480	merge_peak_94610	LINC01391								chr2	109744403	109745040	merge_peak_72709	SH3RF3		chr6	119862109	119862909	merge_peak_120484	LOC105377975		chr5	122765430	122766324	merge_peak_110627	CEP120
chr9	75764196	75764769	merge_peak_141168	ANXA1		chr2	224700653	224701240	merge_peak_78378	AP1S3								chr6	151695793	151696345	merge_peak_122583	ZBTB2		chr16	27285023	27285557	merge_peak_50835	NSMCE1		chr2	158117604	158118248	merge_peak_74813	GALNT5
chr5	40378414	40379058	merge_peak_106989	PTGER4		chr4	40631458	40633208	merge_peak_99751	RBM47								chr13	37462175	37463110	merge_peak_37078	SMAD9		chrX	21944880	21945429	merge_peak_145924	SMS		chr2	158102827	158103729	merge_peak_74811	GALNT5
chr13	32504954	32505491	merge_peak_36819	EEF1DP3		chr16	72965547	72966412	merge_peak_52667	ZFHX3								chr12	106532460	106533754	merge_peak_34378	NUAK1		chr4	166597867	166598513	merge_peak_104613	LINC01179		chr9	95442161	95443476	merge_peak_142233	IPPK
chr1	85341943	85342442	merge_peak_5103	LPAR3		chr5	53775598	53776777	merge_peak_107398	HSPB3								chr16	86542968	86544232	merge_peak_53589	FOXF1		chr1	167766190	167766852	merge_peak_8798	MPZL1		chr1	193624124	193625018	merge_peak_10199	LINC01031
chr20	43279746	43280026	merge_peak_82034	ADA		chr4	38238665	38239191	merge_peak_99543	TBC1D1								chr11	122099949	122100871	merge_peak_27751	MIR100HG		chr1	167760413	167761659	merge_peak_8796	MPZL1		chr5	156888093	156888762	merge_peak_112914	LOC102724404
chr17	48981263	48982361	merge_peak_57208	TOB1		chr7	116772380	116773184	merge_peak_129628	ST7-AS2								chr4	8091779	8092596	merge_peak_98462	ABLIM2		chr7	150948768	150949304	merge_peak_131323	SMARCD3		chr18	48086033	48086783	merge_peak_61639	MAPK4
chr2	28632998	28633553	merge_peak_68565	FLJ31356		chr9	109514768	109516044	merge_peak_142944	ZNF462								chr7	111802146	111802641	merge_peak_129357	DOCK4		chr10	64323498	64324669	merge_peak_16917	ZNF365		chr5	156886864	156887474	merge_peak_112913	LOC102724404
chr20	61347414	61348083	merge_peak_83259	NTSR1		chr4	917869	918903	merge_peak_98013	TMEM175								chr4	153164846	153165575	merge_peak_104038	FBXW7-AS1		chr10	122216165	122216880	merge_peak_20398	PLPP4		chr2	122042117	122043126	merge_peak_73363	TFCP2L1
chr6	116713567	116714227	merge_peak_120293	DSE		chr8	131440064	131440661	merge_peak_138215	ASAP1								chr11	67210719	67211456	merge_peak_24699	CORO1B		chr2	121100854	121101415	merge_peak_73282	INHBB		chr2	122120954	122121838	merge_peak_73368	TFCP2L1
chr12	9917294	9918027	merge_peak_29351	CD69		chr2	29829907	29830692	merge_peak_68667	LOC105374389								chr13	40526382	40526978	merge_peak_37179	LINC00332		chr3	62859364	62860348	merge_peak_91235	CADPS		chr4	125025306	125026734	merge_peak_102989	LINC01091
chr3	193323623	193324073	merge_peak_97528	OPA1		chr2	179395209	179396475	merge_peak_76057	TTN-AS1								chr6	3813257	3813935	merge_peak_114656	FAM50B		chr18	10453842	10455269	merge_peak_59986	APCDD1		chr6	139145745	139146475	merge_peak_121684	ECT2L
chr3	67713084	67713563	merge_peak_91489	SUCLG2-AS1		chr15	52023723	52024437	merge_peak_46106	LYSMD2								chr19	48216433	48217149	merge_peak_66170	EHD2		chr5	122371492	122372997	merge_peak_110610	PPIC		chr14	23448176	23448864	merge_peak_40276	AJUBA
chr3	67705682	67706919	merge_peak_91488	SUCLG2-AS1		chr13	73574116	73574762	merge_peak_38403	KLF5								chr15	68724331	68724745	merge_peak_47209	ITGA11		chr5	71402827	71403812	merge_peak_108348	MAP1B		chr14	62040439	62041341	merge_peak_41905	LINC01303
chr20	46115826	46116795	merge_peak_82252	NCOA3		chr13	52136117	52136786	merge_peak_38068	MIR4703								chr19	21657341	21658069	merge_peak_64771	LINC00664		chr5	71403866	71404856	merge_peak_108349	MAP1B		chr14	62035187	62035711	merge_peak_41903	LINC01303
chr6	112126683	112127442	merge_peak_120075	FYN		chr12	49366208	49366768	merge_peak_31278	WNT10B								chr8	49701145	49701794	merge_peak_134348	EFCAB1		chr8	97505619	97506783	merge_peak_136206	SDC2		chr5	139256504	139257231	merge_peak_111668	PSD2
chr14	54902144	54902797	merge_peak_41455	CNIH1		chr7	110777631	110778754	merge_peak_129301	LRRN3								chr21	45559670	45560672	merge_peak_85066	GATD3A		chr5	71227942	71229071	merge_peak_108342	MAP1B		chr8	107656742	107657911	merge_peak_136857	OXR1
chr17	33639765	33640803	merge_peak_55980	SLFN11		chr19	16696580	16697171	merge_peak_64415	SLC35E1								chr18	46206920	46207773	merge_peak_61487	MIR4743		chr12	64646209	64647010	merge_peak_32265	C12orf66		chr3	134528165	134529371	merge_peak_94454	EPHB1
chr8	66843899	66844448	merge_peak_135015	DNAJC5B		chr2	102246623	102247327	merge_peak_72301	MAP4K4								chr4	26788984	26790172	merge_peak_99268	STIM2-AS1		chr12	64574670	64575930	merge_peak_32262	C12orf66		chr16	80060780	80061732	merge_peak_53074	LINC01229
chr8	66858294	66858727	merge_peak_135017	DNAJC5B		chr8	56885277	56886161	merge_peak_134576	LYN								chr2	113569206	113570130	merge_peak_72957	IL1B		chr2	202517095	202517712	merge_peak_77121	TMEM237		chr10	105631749	105632677	merge_peak_19536	SH3PXD2A
chr6	109216935	109217851	merge_peak_119857	ARMC2-AS1		chr1	16163278	16164183	merge_peak_1064	SPEN								chr19	16530748	16531606	merge_peak_64399	EPS15L1		chr14	23316964	23318388	merge_peak_40260	MMP14		chr10	81024572	81025114	merge_peak_18003	PPIF
chr6	139348668	139349280	merge_peak_121701	ABRACL		chr8	56901198	56902253	merge_peak_134578	SNORD54								chr1	223406642	223407436	merge_peak_12091	TLR5		chr4	129162555	129163235	merge_peak_103110	PGRMC2		chr13	109571465	109572431	merge_peak_39681	MYO16-AS1
chr6	139446007	139446782	merge_peak_121705	HECA		chr8	56903161	56904086	merge_peak_134579	SNORD54								chr11	72335667	72336415	merge_peak_25058	MIR139		chr8	1771295	1772400	merge_peak_131814	ARHGEF10		chr14	36002574	36004007	merge_peak_40876	INSM2
chr6	139434203	139434875	merge_peak_121704	HECA		chr3	129318266	129319165	merge_peak_94139	PLXND1								chr14	93159082	93159639	merge_peak_43713	LGMN		chr1	61803602	61804486	merge_peak_4155	NFIA-AS1		chr12	121667450	121668319	merge_peak_35307	P2RX4
chr6	139447341	139447752	merge_peak_121706	HECA		chr11	75051648	75052154	merge_peak_25266	MIR326								chr5	52323685	52324266	merge_peak_107314	ITGA2		chr1	61767456	61768480	merge_peak_4151	NFIA-AS1		chr9	112093542	112094109	merge_peak_143186	EPB41L4B
chr5	162933861	162934092	merge_peak_113262	MAT2B		chr2	235953710	235954357	merge_peak_79181	SH3BP4								chr5	172337926	172338595	merge_peak_113772	RPL26L1		chr4	111543955	111544624	merge_peak_102510	PITX2		chr1	85755037	85755905	merge_peak_5141	BCL10
chr6	2940427	2941137	merge_peak_114549	SERPINB6		chr13	36992105	36992683	merge_peak_37063	CCNA1								chr10	123942707	123943192	merge_peak_20497	TACC2		chr2	12461154	12462050	merge_peak_67651	MIR3681		chr2	136502350	136502858	merge_peak_73960	UBXN4
chr7	106358454	106359344	merge_peak_129151	CCDC71L		chr3	66773020	66774006	merge_peak_91450	LOC105377143								chr3	69469945	69470676	merge_peak_91564	FRMD4B		chr2	12458047	12459192	merge_peak_67650	MIR3681		chr13	60586521	60587072	merge_peak_38241	DIAPH3-AS1
chr2	217214919	217215562	merge_peak_77865	2020-03-04		chr1	223902874	223903370	merge_peak_12130	CAPN2								chrX	129219665	129220021	merge_peak_148111	ELF4		chr1	182309351	182309894	merge_peak_9667	LINC01344		chr11	64610367	64611235	merge_peak_24391	CDC42BPG
chr2	231525977	231526758	merge_peak_78771	LINC01907		chr3	129312364	129313086	merge_peak_94137	PLXND1								chr8	1424416	1424882	merge_peak_131790	DLGAP2		chr7	27403978	27404545	merge_peak_125429	EVX1-AS		chr9	116342796	116343521	merge_peak_143524	RGS3
chr3	112395515	112396179	merge_peak_93086	CCDC80		chr6	32996949	32997694	merge_peak_116768	HLA-DOA								chr8	10646105	10646797	merge_peak_132218	MIR1322		chr2	106012842	106013836	merge_peak_72512	FHL2		chr20	50382904	50384251	merge_peak_82675	ATP9A
chr3	112391225	112391851	merge_peak_93085	CCDC80		chr12	92947088	92947654	merge_peak_33522	LINC02397								chr10	71451778	71452590	merge_peak_17257	FAM241B		chr14	35853488	35854083	merge_peak_40861	NFKBIA		chr10	35595684	35596625	merge_peak_15868	CCNY
chr3	112362651	112363072	merge_peak_93080	CCDC80		chr8	134764918	134765808	merge_peak_138452	LOC101927798								chr11	74991257	74992096	merge_peak_25256	TPBGL		chr14	35854510	35855188	merge_peak_40862	NFKBIA		chr8	10218394	10219046	merge_peak_132177	LINCR-0001
chr17	17695910	17696550	merge_peak_55186	SMCR5		chr7	102065941	102067449	merge_peak_128919	ORAI2								chr8	10587339	10588475	merge_peak_132211	SOX7		chr3	189428286	189429090	merge_peak_97316	TP63		chr16	75598775	75599446	merge_peak_52860	GABARAPL2
chr5	177676321	177676946	merge_peak_114104	PHYKPL		chr2	191657653	191658560	merge_peak_76535	GLS								chr18	7324288	7325478	merge_peak_59749	LRRC30		chr14	61115932	61116623	merge_peak_41807	SIX1		chr12	54781467	54782004	merge_peak_31781	ZNF385A
chrX	131871786	131872248	merge_peak_148197	HS6ST2-AS1		chr20	8434727	8435510	merge_peak_80278	PLCB1-IT1								chr12	3334566	3335343	merge_peak_28841	TSPAN9		chr1	86046166	86047499	merge_peak_5173	CCN1		chr15	99975263	99975933	merge_peak_49127	MEF2A
chr6	16137068	16137768	merge_peak_115636	MIR4639		chr12	92952572	92953073	merge_peak_33524	LINC02397								chr17	38479847	38480657	merge_peak_56308	RARA		chr1	86042106	86042994	merge_peak_5172	DDAH1		chr10	16482397	16483144	merge_peak_14686	PTER
chr9	33414986	33416012	merge_peak_140343	AQP7		chr7	134677342	134678286	merge_peak_130423	AGBL3								chr10	23138074	23138727	merge_peak_15038	ARMC3		chr12	109226668	109227828	merge_peak_34556	MIR619		chr4	106816174	106817841	merge_peak_102273	NPNT
chr6	16180106	16180785	merge_peak_115639	MIR4639		chr6	42488440	42489319	merge_peak_117516	UBR2								chr12	124853737	124854832	merge_peak_35578	MIR6880		chr4	41216072	41217118	merge_peak_99799	APBB2		chr18	59575643	59576547	merge_peak_62201	RNF152
chr15	41074791	41075237	merge_peak_45510	C15orf62		chr2	96907621	96908431	merge_peak_71898	TMEM127								chr9	138884529	138885239	merge_peak_145093	UBAC1		chr3	93562648	93563415	merge_peak_92217	PROS1		chr8	128047565	128048599	merge_peak_137898	PCAT1
chr16	71889903	71890646	merge_peak_52600	ATXN1L		chr2	113470655	113471324	merge_peak_72942	CKAP2L								chr19	16394226	16395023	merge_peak_64375	KLF2		chr10	88729880	88730255	merge_peak_18301	AGAP11		chr10	4775231	4776262	merge_peak_13881	MANCR
chr11	45114665	45115402	merge_peak_23459			chr17	48225673	48226637	merge_peak_57123	PPP1R9B								chr10	29980266	29981448	merge_peak_15428	SVIL		chrX	132549029	132550113	merge_peak_148208	GPC4		chr2	9252089	9252900	merge_peak_67331	ASAP2
chr2	39326966	39327850	merge_peak_69215	SOS1		chr5	172313680	172314737	merge_peak_113766	ERGIC1								chr18	13641499	13642336	merge_peak_60225	LDLRAD4		chr10	88739689	88740394	merge_peak_18303	AGAP11		chr11	36796006	36797127	merge_peak_23249	RAG2
chr18	3511869	3512507	merge_peak_59576	GAPLINC		chr5	172308791	172309437	merge_peak_113765	ERGIC1								chr7	6357398	6358047	merge_peak_124374	FAM220A		chr13	111064354	111065179	merge_peak_39780	COL4A2-AS2		chr20	18233044	18234098	merge_peak_80764	ZNF133
chr12	50614135	50614467	merge_peak_31407	LIMA1		chr10	3877987	3878971	merge_peak_13793	LINC02639								chrX	138276791	138277472	merge_peak_148378	FGF13		chr8	122273098	122273675	merge_peak_137425	HAS2-AS1		chr12	47096472	47097276	merge_peak_31090	SLC38A4
chr2	39356020	39356681	merge_peak_69219	SOS1		chr5	79421147	79422398	merge_peak_108906	CTD-2201I18.1								chr6	72103052	72103969	merge_peak_118593	MIR30A		chr21	42485107	42485789	merge_peak_84762	LINC00323		chr3	172234305	172235158	merge_peak_96272	TNFSF10
chr2	39355213	39355543	merge_peak_69218	SOS1		chr5	106724773	106725342	merge_peak_109893	EFNA5								chr14	23320192	23321069	merge_peak_40262	MMP14		chr2	129059054	129059689	merge_peak_73573	HS6ST1		chr2	9941086	9942507	merge_peak_67424	TAF1B
chr13	25283203	25283978	merge_peak_36363	ATP12A		chr5	106723778	106724599	merge_peak_109892	EFNA5								chr8	2363614	2364554	merge_peak_131863	LOC101927815		chr4	40889673	40890245	merge_peak_99773	APBB2		chr21	29765452	29766341	merge_peak_83913	LINC00161
chr2	204735620	204736864	merge_peak_77281	CTLA4		chr10	3893363	3894108	merge_peak_13794	LINC02639								chr1	154757431	154758083	merge_peak_7826	KCNN3		chr3	145877954	145879661	merge_peak_95004	PLOD2		chr3	66813575	66814327	merge_peak_91452	LOC105377143
chr2	204734220	204734865	merge_peak_77280	CTLA4		chr16	67538267	67538823	merge_peak_52269	AGRP								chr14	38724615	38725979	merge_peak_40961	CLEC14A		chr2	20271154	20272106	merge_peak_68036	LAPTM4A		chrX	23919100	23919733	merge_peak_146005	APOO
chr10	103599434	103599846	merge_peak_19314	KCNIP2		chr5	10635346	10636105	merge_peak_106002	ANKRD33B								chr11	128698185	128698766	merge_peak_28236	KCNJ1		chr2	20291078	20291842	merge_peak_68037	LAPTM4A		chr16	30939199	30940127	merge_peak_51115	FBXL19
chr6	141805864	141806218	merge_peak_121853	NMBR		chr13	51209293	51210451	merge_peak_37998	DLEU1-AS1								chr20	62504706	62505282	merge_peak_83361	TPD52L2		chr1	173159083	173160537	merge_peak_9207	TNFSF4		chr1	75195548	75196202	merge_peak_4769	TYW3
chr6	141804580	141805281	merge_peak_121852	NMBR		chr7	157145103	157145700	merge_peak_131620	DNAJB6								chr1	76719799	76720707	merge_peak_4799	ST6GALNAC3		chr2	20252312	20252998	merge_peak_68031	LAPTM4A		chr10	85938715	85939626	merge_peak_18179	C10orf99
chr6	141873491	141874109	merge_peak_121856	NMBR		chr6	41691021	41691805	merge_peak_117429	TFEB								chr8	20925287	20926018	merge_peak_132762	LINC02153		chr16	72882558	72883291	merge_peak_52653	LINC01572		chr7	110174247	110175133	merge_peak_129282	LRRN3
chr20	8137106	8137677	merge_peak_80253	PLCB1		chr4	154572675	154574054	merge_peak_104214	LOC100419170								chr11	68622641	68623352	merge_peak_24804	CPT1A		chr3	126720866	126721617	merge_peak_93942	PLXNA1		chr21	30106746	30107544	merge_peak_83930	N6AMT1
chr20	8131994	8132372	merge_peak_80250	PLCB1		chr10	22993377	22994231	merge_peak_15021	PIP4K2A								chr8	104291294	104292171	merge_peak_136709	FZD6		chr3	148673299	148673949	merge_peak_95077	GYG1		chr7	12609715	12610760	merge_peak_124582	SCIN
chr17	19675276	19675805	merge_peak_55324	ALDH3A1		chr7	101525885	101526695	merge_peak_128863	CUX1								chr15	81391017	81392112	merge_peak_48077	CFAP161		chr15	90858494	90859666	merge_peak_48606	GABARAPL3		chr1	228246766	228248310	merge_peak_12445	ARF1
chr6	167527477	167528341	merge_peak_123636	CCR6		chr6	80739113	80739715	merge_peak_118883	TTK								chr12	10794034	10794789	merge_peak_29423	MAGOHB		chr4	114899770	114901274	merge_peak_102645	ARSJ		chr1	223678067	223678586	merge_peak_12110	CCDC185
chr20	37503464	37504581	merge_peak_81785	FAM83D		chr13	40711473	40712013	merge_peak_37201	LINC00332								chr10	21661744	21662480	merge_peak_14925	MIR1915		chr13	96296083	96297236	merge_peak_39090	DZIP1		chr2	36604161	36604610	merge_peak_68954	CRIM1
chr20	37501564	37502296	merge_peak_81784	FAM83D		chr15	73077612	73078184	merge_peak_47504									chr16	88987276	88988107	merge_peak_53777	LOC100129697		chr15	81071337	81072032	merge_peak_48049	CEMIP		chr10	32437955	32438936	merge_peak_15643	KIF5B
chr20	37499346	37499777	merge_peak_81783	FAM83D		chr2	225786821	225787513	merge_peak_78457	DOCK10								chr7	15725493	15727042	merge_peak_124688	MEOX2		chr3	24033127	24034166	merge_peak_88844	NR1D2		chr14	93509629	93510373	merge_peak_43757	ITPK1-AS1
chr1	154927528	154928915	merge_peak_7842	PBXIP1		chr17	53653542	53655435	merge_peak_57341	TMEM100								chr7	1781816	1782197	merge_peak_124031	ELFN1-AS1		chr11	355467	356498	merge_peak_21119	B4GALNT4		chr2	24123094	24124168	merge_peak_68229	ATAD2B
chr20	37468774	37470165	merge_peak_81780	PPP1R16B		chr5	159687907	159688598	merge_peak_113181	FABP6								chr14	96647560	96648696	merge_peak_43967	BDKRB2		chr10	77228682	77229459	merge_peak_17746	LRMDA		chr8	144952085	144952975	merge_peak_138943	EPPK1
chrX	95937504	95937878	merge_peak_147376	DIAPH2		chr1	206748534	206749176	merge_peak_11032	RASSF5								chr3	128201727	128202359	merge_peak_94038	GATA2		chr5	32505141	32506096	merge_peak_106532	ZFR		chr1	48559320	48560206	merge_peak_3420	SKINT1L
chr6	169305878	169306487	merge_peak_123754	LOC105378146		chr2	43440013	43440606	merge_peak_69487	ZFP36L2								chr10	81923433	81924281	merge_peak_18067	PLAC9		chr9	107668981	107669674	merge_peak_142860	ABCA1		chr19	19514072	19514642	merge_peak_64696	GATAD2A
chr3	122694095	122695138	merge_peak_93626	SEMA5B		chr6	138019745	138020825	merge_peak_121535	LOC102723649								chr19	56616556	56616897	merge_peak_66783	ZNF787		chr7	25109455	25110157	merge_peak_125288	CYCS		chr10	58297659	58298446	merge_peak_16594	ZWINT
chr5	81521359	81521769	merge_peak_109031	RPS23		chr12	95069556	95070520	merge_peak_33711	TMCC3								chr15	64231864	64232266	merge_peak_46867	LOC101928988		chr3	149017713	149018436	merge_peak_95107	TM4SF18		chr5	18807375	18808359	merge_peak_106353	LINC02223
chr4	164602404	164602814	merge_peak_104553	2020-03-01		chr6	138001858	138002555	merge_peak_121533	LOC102723649								chr10	116412609	116413210	merge_peak_20080	ABLIM1		chr13	67803997	67805516	merge_peak_38325	PCDH9		chr7	16792868	16794200	merge_peak_124746	TSPAN13
chr4	164816493	164817149	merge_peak_104558	2020-03-01		chr9	129279108	129279844	merge_peak_144302	LMX1B								chr3	128145194	128145602	merge_peak_94036	DNAJB8-AS1		chr10	17028292	17029423	merge_peak_14723	CUBN		chr7	128947191	128948343	merge_peak_130046	AHCYL2
chr5	139015797	139016184	merge_peak_111642	CXXC5		chr11	102416975	102418284	merge_peak_26459	MMP7								chr13	103381825	103382682	merge_peak_39499	CCDC168		chr1	224895710	224896492	merge_peak_12215	CNIH3		chr2	47253627	47254372	merge_peak_69795	MCFD2
chr12	39766509	39767150	merge_peak_30752	KIF21A		chr22	30710726	30711333	merge_peak_86078	TBC1D10A								chr10	31100754	31101824	merge_peak_15552	LINC02644		chr7	23286065	23286941	merge_peak_125191	GPNMB		chr2	69034768	69035443	merge_peak_70875	ARHGAP25
chr5	67678482	67678913	merge_peak_108242	PIK3R1		chr3	185617942	185618463	merge_peak_96959	TRA2B								chr8	109960752	109961499	merge_peak_136945	TRHR		chr1	224924357	224925182	merge_peak_12219	CNIH3		chr3	44925234	44926044	merge_peak_90016	TGM4
chr5	67720860	67721462	merge_peak_108249	PIK3R1		chr2	166734231	166734736	merge_peak_75334	LOC100506124								chr2	85151177	85151692	merge_peak_71497	TMSB10		chr1	182583806	182584731	merge_peak_9682	LINC01686		chr8	22543005	22543599	merge_peak_132911	EGR3
chr4	123587964	123588476	merge_peak_102893	IL21		chr13	32525155	32525895	merge_peak_36822	FRY								chr16	1593108	1593910	merge_peak_49433	TMEM204		chr16	67427200	67427688	merge_peak_52250	TPPP3		chr8	22576045	22577588	merge_peak_132917	EGR3
chr16	68789933	68790992	merge_peak_52400			chr5	17118418	17119372	merge_peak_106280	BASP1								chr1	79658770	79659509	merge_peak_4921	ADGRL4		chr5	45696108	45696770	merge_peak_107218	HCN1		chr17	75282646	75283394	merge_peak_58828	SEPTIN9
chr8	30580158	30581085	merge_peak_133605	GSR		chr5	150531255	150531874	merge_peak_112581	ANXA6								chr4	126235739	126236967	merge_peak_103038	FAT4		chr3	126006215	126006992	merge_peak_93891	KLF15		chr5	61086395	61086988	merge_peak_107913	C5orf64-AS1
chr5	130714869	130715938	merge_peak_111023	CDC42SE2		chr5	169704001	169704460	merge_peak_113507	LCP2								chr6	21846893	21847877	merge_peak_115997	CASC15		chr11	7272835	7273659	merge_peak_21569	SYT9		chr2	38674015	38674712	merge_peak_69158	LINC02613
chrX	41781410	41781717	merge_peak_146393	CASK		chr6	82724667	82725183	merge_peak_118956	LINC01526								chr14	24784965	24786163	merge_peak_40413	LTB4R		chr9	99374343	99374911	merge_peak_142484	CDC14B		chr13	40846291	40847287	merge_peak_37228	LINC00548
chr5	130729145	130730250	merge_peak_111026	CDC42SE2		chr2	87008599	87009370	merge_peak_71707	CD8A								chr1	208409263	208410057	merge_peak_11221	PLXNA2		chr11	7041020	7042095	merge_peak_21565	ZNF214		chr5	61105360	61105882	merge_peak_107916	C5orf64-AS1
chr5	130718066	130718430	merge_peak_111024	CDC42SE2		chr5	32522752	32523334	merge_peak_106535	SUB1								chr17	32562166	32563231	merge_peak_55902	CCL2		chr13	39722546	39723202	merge_peak_37143	NHLRC3		chr16	2029203	2029802	merge_peak_49471	NOXO1
chr18	68220442	68221235	merge_peak_62546			chr8	42753255	42753767	merge_peak_134194	HOOK3								chr2	2060792	2061581	merge_peak_67029	MYT1L-AS1		chr8	40029851	40030776	merge_peak_134017	TCIM		chr1	54623628	54624206	merge_peak_3684	CDCP2
chr18	68266130	68266588	merge_peak_62547			chr10	72254247	72255151	merge_peak_17336	PALD1								chr14	24804122	24804591	merge_peak_40418	ADCY4		chr2	239860076	239860830	merge_peak_79464	LINC01940		chr6	7479902	7480576	merge_peak_114992	DSP
chr5	75470983	75471380	merge_peak_108636	SV2C		chr1	11024970	11026250	merge_peak_718	C1orf127								chr1	94159620	94160101	merge_peak_5675	BCAR3		chr9	12784247	12786345	merge_peak_139574	LURAP1L		chr9	74325495	74326152	merge_peak_141028	CEMIP2
chr8	130983806	130984513	merge_peak_138149	FAM49B		chr22	39266306	39266720	merge_peak_86678	CBX6								chr11	69263786	69265041	merge_peak_24869	LOC102724265		chr9	12775386	12776761	merge_peak_139573	LURAP1L		chr7	2562646	2563421	merge_peak_124101	LFNG
chr2	20171320	20171880	merge_peak_68020	WDR35		chr9	134503050	134503899	merge_peak_144796	RAPGEF1								chr1	66836910	66837734	merge_peak_4480	PDE4B		chr12	76347313	76348291	merge_peak_32862	PHLDA1		chr9	7433127	7434564	merge_peak_139496	DMAC1
chr8	130897855	130898616	merge_peak_138143			chr13	40683346	40684051	merge_peak_37196	LINC00332								chr1	23503903	23504744	merge_peak_1561	LUZP1		chr8	58773783	58775077	merge_peak_134656	LOC286178		chr2	18335274	18336486	merge_peak_67937	KCNS3
chr8	130898882	130899654	merge_peak_138144			chr11	3852739	3853308	merge_peak_21398	RHOG								chr9	116417626	116417967	merge_peak_143537	RGS3		chr2	168148876	168150260	merge_peak_75363	XIRP2		chr1	44015609	44016213	merge_peak_3111	PTPRF
chr1	101577440	101578322	merge_peak_6083	LOC102606465		chr19	47033109	47034249	merge_peak_66040	PNMA8B								chr7	100424481	100425663	merge_peak_128771	EPHB4		chr1	230209202	230209658	merge_peak_12589	GALNT2		chr1	44047766	44048421	merge_peak_3116	PTPRF
chr19	10870141	10870833	merge_peak_63942	MIR4748		chr3	69143484	69144375	merge_peak_91520	ARL6IP5								chr6	1614378	1614677	merge_peak_114434	FOXC1		chr7	155049083	155050237	merge_peak_131499	INSIG1		chr10	27234834	27235922	merge_peak_15264	FAM238C
chr19	10908012	10908882	merge_peak_63946	MIR4748		chr9	135987961	135989128	merge_peak_144879	RALGDS								chr19	47428155	47429207	merge_peak_66090	ARHGAP35		chr5	108791125	108791956	merge_peak_109990	PJA2		chr2	151377436	151378276	merge_peak_74553	RND3
chr1	94224475	94225000	merge_peak_5690	BCAR3		chr2	44327355	44328105	merge_peak_69551	PPM1B								chr16	16092140	16092752	merge_peak_50316	ABCC1		chr6	112358825	112359562	merge_peak_120108	CCN6		chr16	48544745	48546029	merge_peak_51348	N4BP1
chr3	16865593	16866109	merge_peak_88533	PLCL2		chr2	37178597	37179120	merge_peak_69000	STRN								chr6	5728863	5729801	merge_peak_114823	LOC101927950		chr11	3181457	3182116	merge_peak_21362	OSBPL5		chr6	138299380	138300208	merge_peak_121606	WAKMAR2
chrX	24389483	24389895	merge_peak_146023	SUPT20HL1		chr2	44347169	44348048	merge_peak_69553	PPM1B								chr8	26184590	26185167	merge_peak_133164	PPP2R2A		chr3	48632864	48633524	merge_peak_90372	COL7A1		chr11	2292083	2292769	merge_peak_21281	ASCL2
chr7	105447015	105447422	merge_peak_129066	ATXN7L1		chr2	37312896	37313321	merge_peak_69008	GPATCH11								chr1	204043633	204044189	merge_peak_10805	SOX13		chrX	151142313	151143684	merge_peak_148573	GABRE		chr2	223724538	223724964	merge_peak_78324	ACSL3
chr7	105449384	105450214	merge_peak_129067	ATXN7L1		chr10	27026445	27027122	merge_peak_15244	PDSS1								chr7	421568	422235	merge_peak_123906	LOC442497		chr2	151341629	151343177	merge_peak_74549	RND3		chr3	4947494	4948453	merge_peak_87635	BHLHE40-AS1
chr6	128058075	128058702	merge_peak_120817	THEMIS		chr11	104917624	104918416	merge_peak_26601	CARD16								chr2	129105242	129106100	merge_peak_73578	HS6ST1		chr2	54861769	54863066	merge_peak_70062	SPTBN1		chr20	20529248	20530855	merge_peak_80911	RALGAPA2
chr10	86093566	86094384	merge_peak_18194	CCSER2		chr1	221881353	221881906	merge_peak_11965	DUSP10								chr2	230845229	230846085	merge_peak_78719	FBXO36		chr14	91305377	91305998	merge_peak_43528	TTC7B		chr2	149894878	149895552	merge_peak_74489	LYPD6B
chr3	61235611	61236194	merge_peak_91174	FHIT		chr7	99962922	99963782	merge_peak_128715	PILRA								chr19	54523297	54523866	merge_peak_66646	CACNG6		chr16	56640484	56641699	merge_peak_51754	MT2A		chr20	52522847	52524042	merge_peak_82829	SUMO1P1
chr6	41301507	41302253	merge_peak_117390	NCR2		chr6	161407805	161408423	merge_peak_123315	MAP3K4								chr3	48192749	48193354	merge_peak_90335	CDC25A		chr3	140185756	140186341	merge_peak_94672	CLSTN2-AS1		chr9	37966433	37967561	merge_peak_140682	SLC25A51
chr3	16883503	16884768	merge_peak_88535	PLCL2		chr1	2177510	2178455	merge_peak_139	SKI								chr11	28643029	28643988	merge_peak_22760	MIR8068		chr4	171010801	171011646	merge_peak_104820	AADAT		chr6	125276773	125277729	merge_peak_120645	RNF217
chr19	14528775	14529266	merge_peak_64237	DDX39A		chr14	100539084	100539651	merge_peak_44183	EVL								chr22	19831661	19832551	merge_peak_85441	RTL10		chr7	137139000	137140080	merge_peak_130538	PTN		chr11	102654071	102655020	merge_peak_26488	WTAPP1
chr1	179286694	179287231	merge_peak_9501	SOAT1		chr9	79186230	79186555	merge_peak_141312	GCNT1								chr14	104171407	104172201	merge_peak_44451	XRCC3		chr15	26020407	26021178	merge_peak_44803	MIR4715		chr20	16552064	16552411	merge_peak_80681	KIF16B
chr8	134164932	134165584	merge_peak_138363	CCN4		chr6	2726158	2726987	merge_peak_114514	MYLK4								chr10	80908142	80908956	merge_peak_17979	ZMIZ1		chr15	26035160	26035964	merge_peak_44806	MIR4715		chr6	53480335	53481180	merge_peak_118197	LINC01564
chr19	14492766	14493304	merge_peak_64231	ADGRE5		chr1	219262201	219262698	merge_peak_11787	LYPLAL1-DT								chr14	74219916	74220653	merge_peak_42688	MIR4505		chr1	210405669	210407741	merge_peak_11352	SERTAD4		chr2	60013749	60014581	merge_peak_70272	LINC01793
chr2	172175549	172176205	merge_peak_75576	TLK1		chr14	100542436	100542897	merge_peak_44184	EVL								chr16	188460	189003	merge_peak_49335	NPRL3		chr18	31157738	31159237	merge_peak_60857	ASXL3		chr2	208104769	208105250	merge_peak_77476	MYOSLID-AS1
chr2	172174100	172174595	merge_peak_75575	TLK1		chr4	84474005	84474559	merge_peak_101395	GPAT3								chr1	110438374	110438938	merge_peak_6394	CSF1		chr3	140795520	140796433	merge_peak_94699	SPSB4		chr22	35711236	35712526	merge_peak_86306	TOM1
chr2	172116859	172117512	merge_peak_75571	TLK1		chr1	219634195	219634922	merge_peak_11810	LYPLAL1-AS1								chr4	11652402	11653113	merge_peak_98682	HS3ST1		chr15	45923451	45924014	merge_peak_45825	SQOR		chr12	12691916	12692891	merge_peak_29567	DUSP16
chr2	172104551	172105339	merge_peak_75570	TLK1		chr1	204255844	204256578	merge_peak_10819	PLEKHA6								chr18	2999127	2999666	merge_peak_59505	LPIN2		chr9	35489189	35490237	merge_peak_140500	RUSC2		chr5	148821457	148822468	merge_peak_112366	MIR145
chr7	26333381	26334142	merge_peak_125361	SNX10		chr4	84437076	84437734	merge_peak_101391	GPAT3								chr18	74409180	74409923	merge_peak_62775	LINC01879		chr11	120418538	120419100	merge_peak_27638	GRIK4		chr4	183064835	183066083	merge_peak_105071	TENM3-AS1
chr9	93833694	93834395	merge_peak_142099	LOC100129316		chr15	101498717	101499975	merge_peak_49245	LOC101927751								chr15	90577515	90578063	merge_peak_48563	MIR3174		chr9	27353716	27354517	merge_peak_140162	EQTN		chr2	69026734	69027539	merge_peak_70873	ARHGAP25
chr6	156495186	156495888	merge_peak_122886	MIR1202		chr11	96032578	96033267	merge_peak_26287	MIR1260B								chr11	44839146	44840230	merge_peak_23424	TSPAN18		chr2	177447608	177448683	merge_peak_75947	MIR1246		chr4	183167138	183168350	merge_peak_105075	TENM3
chr12	92601889	92602936	merge_peak_33473	LOC101928617		chr4	84551236	84551818	merge_peak_101404	GPAT3								chr2	234327263	234328054	merge_peak_79042	DGKD		chr2	177418334	177419398	merge_peak_75945	MIR1246		chr3	107749755	107751103	merge_peak_92841	CD47
chr6	37257757	37258265	merge_peak_117175	TMEM217		chr20	1878262	1879124	merge_peak_79852	SIRPA								chr22	29426598	29427927	merge_peak_85961	ZNRF3-AS1		chr9	73215854	73216903	merge_peak_140980	KLF9		chr13	44924857	44925702	merge_peak_37553	SERP2
chr10	23652118	23652864	merge_peak_15060	C10orf67		chr13	46747737	46748282	merge_peak_37687	LCP1								chr8	140845595	140846451	merge_peak_138634	KCNK9		chr2	177502090	177503211	merge_peak_75948	LINC01117		chr9	27519353	27520765	merge_peak_140192	IFNK
chr2	240210640	240211191	merge_peak_79493	MIR4269		chr13	46742449	46743243	merge_peak_37685	LCP1								chr7	155462395	155463385	merge_peak_131535	RBM33		chr6	150218266	150218927	merge_peak_122438	RAET1E		chr8	104132134	104133103	merge_peak_136689	BAALC
chr2	240220031	240220655	merge_peak_79496	MIR4269		chr4	84540085	84540776	merge_peak_101403	GPAT3								chr1	159721674	159722296	merge_peak_8218	DUSP23		chr11	100557743	100558894	merge_peak_26343	ARHGAP42		chr7	17411147	17412278	merge_peak_124819	KCCAT333
chr10	105670651	105671180	merge_peak_19544	STN1		chr11	47414406	47415327	merge_peak_23638	MIR4487								chr6	12585031	12586209	merge_peak_115322	PHACTR1		chr2	159855024	159855747	merge_peak_74940	TANC1		chr9	33452797	33453538	merge_peak_140352	AQP3
chr13	48729878	48730971	merge_peak_37801	MED4		chr1	235001841	235002583	merge_peak_12941	LOC101927851								chr7	73417044	73417595	merge_peak_127490	ELN		chr11	40315211	40316039	merge_peak_23291	LRRC4C		chr21	19061088	19062139	merge_peak_83661	BTG3
chr12	76378565	76379210	merge_peak_32871	PHLDA1		chr11	95888704	95889915	merge_peak_26260	MIR1260B								chr9	73018152	73019029	merge_peak_140949	KLF9		chr2	210360080	210361452	merge_peak_77609	MAP2		chr2	62694255	62695449	merge_peak_70479	TMEM17
chr11	35035128	35035711	merge_peak_23063	MIR1343		chr11	120483266	120484104	merge_peak_27642	GRIK4								chr8	21349309	21350343	merge_peak_132781	LOC101929172		chr6	161459069	161459952	merge_peak_123319	MAP3K4		chr4	155664839	155665567	merge_peak_104266	LRAT
chr2	17900857	17901235	merge_peak_67912	SMC6		chr18	10057995	10058681	merge_peak_59949	VAPA								chr2	208675327	208676127	merge_peak_77536	FZD5		chr1	150524664	150525149	merge_peak_7446	MIR4257		chr8	79472696	79473360	merge_peak_135481	PKIA-AS1
chr2	17854137	17854565	merge_peak_67911	SMC6		chrX	109132370	109133157	merge_peak_147651	MIR4454								chr11	8861313	8862209	merge_peak_21705	ST5		chr16	53125695	53126251	merge_peak_51533	CHD9		chr16	53086388	53087287	merge_peak_51524	LOC105371267
chr1	53102329	53103453	merge_peak_3597	SHISAL2A		chr1	192876731	192877627	merge_peak_10147	LINC01032								chr20	17730647	17731585	merge_peak_80725	BANF2		chr16	53124663	53125606	merge_peak_51532	CHD9		chr17	11847182	11848263	merge_peak_54846	ZNF18
chr5	33436017	33436327	merge_peak_106579	TARS		chr3	142800631	142801650	merge_peak_94869	CHST2								chr1	66818749	66819418	merge_peak_4475	PDE4B		chr20	4816108	4817040	merge_peak_80072	RASSF2		chr18	3412030	3413010	merge_peak_59564	TGIF1
chr3	109525593	109526391	merge_peak_92917	MIR4445		chr20	10521060	10522216	merge_peak_80406	SLX4IP								chr8	61821358	61823122	merge_peak_134832	LOC100130298		chr18	21851086	21852389	merge_peak_60524	OSBPL1A		chr4	185249254	185249948	merge_peak_105216	LINC02363
chr2	169193231	169193854	merge_peak_75394	STK39		chr22	43333391	43333910	merge_peak_87036	PACSIN2								chr3	193973048	193973733	merge_peak_97609	LINC02036		chr5	124820436	124821411	merge_peak_110754	LINC02240		chr6	51378917	51379882	merge_peak_118042	LOC101927082
chr4	77134024	77134304	merge_peak_100931	SCARB2		chr2	58259181	58259950	merge_peak_70213	VRK2								chr15	79103313	79104269	merge_peak_47922	ADAMTS7		chr11	8089962	8090744	merge_peak_21637	TUB-AS1		chr1	94866051	94867278	merge_peak_5758	ABCD3
chr5	118668517	118669479	merge_peak_110474	TNFAIP8		chr2	47262390	47262919	merge_peak_69797	MCFD2								chr5	156938571	156939348	merge_peak_112923	LOC102724404		chr11	45110641	45111777	merge_peak_23458			chr1	202933902	202934936	merge_peak_10695	CYB5R1
chr2	43653498	43654249	merge_peak_69513	THADA		chr6	13272346	13273300	merge_peak_115355	LOC100130357								chr1	154474002	154475236	merge_peak_7800	TDRD10		chr4	150999039	151000711	merge_peak_103903	DCLK2		chr11	44973828	44974361	merge_peak_23443	TP53I11
chr3	43221520	43221920	merge_peak_89922	POMGNT2		chr2	60742668	60743830	merge_peak_70327	BCL11A								chr1	152489621	152490362	merge_peak_7621	CRCT1		chr4	166794337	166795266	merge_peak_104626	TLL1		chr5	110120656	110121460	merge_peak_110054	SLC25A46
chr3	43204046	43204685	merge_peak_89920	POMGNT2		chr22	37256811	37257566	merge_peak_86456	NCF4								chr1	201566652	201567324	merge_peak_10573	NAV1		chr11	122067706	122068141	merge_peak_27746	MIR100HG		chr12	50640434	50641419	merge_peak_31413	MIR1293
chr17	63023412	63023919	merge_peak_57947	GNA13		chr16	31264923	31265468	merge_peak_51163	ITGAM								chr1	231707437	231708201	merge_peak_12693	LINC00582		chr6	90694713	90695864	merge_peak_119259	GJA10		chr4	39938091	39938987	merge_peak_99671	PDS5A
chr14	89831252	89832270	merge_peak_43390	FOXN3		chr4	183890257	183891496	merge_peak_105098	DCTD								chr21	30006054	30006810	merge_peak_83925	LINC00161		chr20	11871008	11872479	merge_peak_80524	BTBD3		chr3	11811704	11812980	merge_peak_88074	VGLL4
chr10	27649473	27649937	merge_peak_15284	PTCHD3		chr9	73177921	73179411	merge_peak_140973	KLF9								chr18	72992437	72993031	merge_peak_62709	TSHZ1		chr1	59616494	59617309	merge_peak_4018	HSD52		chr18	77235892	77236674	merge_peak_62918	NFATC1
chr17	76352411	76352925	merge_peak_58951	SOCS3		chr8	86112558	86113334	merge_peak_135755	E2F5								chr19	48625078	48626051	merge_peak_66185	PLA2G4C		chr10	118530741	118531337	merge_peak_20164	HSPA12A		chr2	201704094	201704804	merge_peak_77050	CLK1
chr12	9177382	9178346	merge_peak_29290	KLRG1		chr1	212925660	212926693	merge_peak_11562	NSL1								chr19	3670191	3671434	merge_peak_63353	PIP5K1C		chr14	21093404	21094062	merge_peak_40078	OR6S1		chr10	118369016	118369622	merge_peak_20154	PNLIPRP2
chr1	55593420	55594225	merge_peak_3771	USP24		chr6	109288193	109288751	merge_peak_119865	SESN1								chr7	151565009	151565835	merge_peak_131401	PRKAG2-AS1		chr1	92034921	92035954	merge_peak_5514	CDC7		chr3	195869228	195870419	merge_peak_97812	LINC00885
chr22	40306066	40306560	merge_peak_86784	GRAP2		chr18	74776929	74777841	merge_peak_62804	MBP								chr4	6751074	6751604	merge_peak_98353	KIAA0232		chr3	170519957	170521047	merge_peak_96127	RPL22L1		chr7	77022505	77023751	merge_peak_127737	LOC101927243
chr1	79083177	79083710	merge_peak_4901	IFI44L		chr9	33836100	33836814	merge_peak_140379	UBE2R2								chr1	156890033	156890575	merge_peak_8048	LRRC71		chr3	79067563	79068957	merge_peak_92024	ROBO1		chr16	34598027	34599269	merge_peak_51239	LINC01566
chr1	79116817	79117417	merge_peak_4906	IFI44		chr10	6309115	6309717	merge_peak_14045	LINC02649								chr4	57946947	57948088	merge_peak_100346	IGFBP7-AS1		chr4	72096689	72097421	merge_peak_100657	SLC4A4		chr10	8495550	8496810	merge_peak_14217	LOC105376398
chr1	79115291	79115734	merge_peak_4905	IFI44		chr5	82602332	82603064	merge_peak_109089	VCAN								chr9	92276597	92277323	merge_peak_142009	UNQ6494		chr20	25842028	25842578	merge_peak_81234	LOC101926935		chr10	8477080	8478103	merge_peak_14216	LOC105376398
chr10	43905176	43905518	merge_peak_16026	HNRNPF		chr2	38373339	38374544	merge_peak_69124	CYP1B1-AS1								chr16	57661442	57662905	merge_peak_51887	ADGRG1		chr12	118490104	118490761	merge_peak_35092	WSB2		chr19	45654245	45655010	merge_peak_65877	NKPD1
chr16	48352550	48353004	merge_peak_51326			chr15	45027636	45028608	merge_peak_45765	TRIM69								chr19	37463823	37464665	merge_peak_65249	ZNF568		chr2	121832556	121833389	merge_peak_73345	TFCP2L1		chr16	11306520	11307514	merge_peak_50013	SOCS1
chr15	49258724	49259300	merge_peak_45949	SHC4		chr5	134446650	134447319	merge_peak_111323	C5orf66-AS1								chr2	48096449	48097329	merge_peak_69860	FBXO11		chr14	33408427	33409397	merge_peak_40709	NPAS3		chr4	110909846	110911129	merge_peak_102464	EGF
chr3	8398683	8399488	merge_peak_87783	LMCD1-AS1		chr10	127730187	127731232	merge_peak_20738	FANK1-AS1								chr1	199241660	199242285	merge_peak_10388	LINC01222		chr6	72129558	72130948	merge_peak_118599	LINC00472		chr12	96133576	96135016	merge_peak_33809	NTN4
chr2	68589080	68589507	merge_peak_70818	PLEK		chr11	112493347	112494205	merge_peak_27026	LINC02764								chr17	76036691	76037487	merge_peak_58902	TNRC6C		chr18	55470141	55471263	merge_peak_61924	ATP8B1		chr13	31370904	31371827	merge_peak_36741	LINC00398
chr10	43922574	43923236	merge_peak_16028			chr22	47169684	47170594	merge_peak_87329	TBC1D22A								chr1	179678871	179679476	merge_peak_9511	FAM163A		chr16	56665938	56666738	merge_peak_51765	MT1M		chr8	107410110	107411234	merge_peak_136841	OXR1
chr3	46412273	46412697	merge_peak_90212	CCR5		chr5	150159814	150160308	merge_peak_112538	SMIM3								chr5	141060418	141060869	merge_peak_111806	ARAP3		chr4	20253172	20254842	merge_peak_99015	SLIT2		chr13	102769237	102770183	merge_peak_39472	MIR4705
chr3	46409965	46410439	merge_peak_90210	CCR5		chr8	81846377	81847313	merge_peak_135626	ZNF704								chr3	196338816	196339494	merge_peak_97854	LINC01063		chr15	33009685	33010447	merge_peak_45046	GREM1		chr11	35030604	35031584	merge_peak_23061	MIR1343
chr11	109948192	109949142	merge_peak_26824	ZC3H12C		chr3	171899666	171900433	merge_peak_96240	FNDC3B								chr20	33495324	33496015	merge_peak_81526	ACSS2		chrX	45374470	45375517	merge_peak_146483	LINC01204		chr4	41258912	41259945	merge_peak_99801	UCHL1
chr16	16127145	16127664	merge_peak_50321	ABCC1		chr7	38380687	38381335	merge_peak_126172	TRG-AS1								chr16	53538081	53538912	merge_peak_51555	AKTIP		chr10	119301639	119302416	merge_peak_20218	EMX2		chr3	98331344	98332631	merge_peak_92323	CPOX
chr1	150539822	150540270	merge_peak_7450	ADAMTSL4-AS1		chr12	51720494	51721022	merge_peak_31476	BIN2								chr4	186682511	186683467	merge_peak_105368	SORBS2		chr16	85157536	85158182	merge_peak_53466	FAM92B		chr1	195971290	195972545	merge_peak_10234	MIR4735
chr4	56224742	56225236	merge_peak_100240	SRD5A3		chr8	38970444	38971114	merge_peak_133975	ADAM32								chr19	2610770	2611536	merge_peak_63253	MIR7850		chr11	33711771	33712734	merge_peak_22923	C11orf91		chr12	53624245	53624849	merge_peak_31665	RARG
chrX	3661758	3662429	merge_peak_145320	PRKX		chr8	96099470	96100407	merge_peak_136131	MIR3150BHG								chr10	17037977	17039019	merge_peak_14724	CUBN		chr2	133062252	133062714	merge_peak_73749	ZNF806		chr2	106020331	106021208	merge_peak_72514	FHL2
chr20	4792305	4792912	merge_peak_80068	RASSF2		chr4	169361502	169362021	merge_peak_104678	DDX60L								chr10	82269277	82269974	merge_peak_18118	TSPAN14		chr4	77674154	77674750	merge_peak_100973	SOWAHB		chr16	53114176	53115127	merge_peak_51529	CHD9
chr11	13260412	13260787	merge_peak_22118	ARNTL		chr2	160057751	160058257	merge_peak_74971	MIR6888								chr22	19511532	19512284	merge_peak_85416	CLDN5		chr15	99789561	99790009	merge_peak_49106	TTC23		chr11	82762626	82763736	merge_peak_25671	SNORA70E
chr5	133468003	133468638	merge_peak_111256	TCF7		chr14	70186073	70186746	merge_peak_42457	SRSF5								chr20	19869665	19870549	merge_peak_80852	RIN2		chr15	99663553	99664674	merge_peak_49100	SYNM		chr3	54100838	54101718	merge_peak_90788	CACNA2D3
chr5	133474021	133474478	merge_peak_111257	TCF7		chr11	63639353	63639972	merge_peak_24306	MARK2								chr19	31210392	31211046	merge_peak_64921	ZNF536		chr5	42811665	42812461	merge_peak_107110	SELENOP		chr12	619331	620040	merge_peak_28625	B4GALNT3
chr5	133451067	133451470	merge_peak_111251	TCF7		chr9	27634837	27635338	merge_peak_140203	C9orf72								chr1	159859519	159860181	merge_peak_8240	MIR4259		chr14	37130751	37131520	merge_peak_40922	PAX9		chr7	431275	432247	merge_peak_123907	LOC442497
chr5	133458199	133458596	merge_peak_111252	TCF7		chr4	70697347	70697932	merge_peak_100592	SULT1E1								chr13	113406956	113407535	merge_peak_39892	ATP11A-AS1		chr4	113738989	113739762	merge_peak_102582	ANK2		chr10	13732165	13733007	merge_peak_14508	FRMD4A
chr4	75094383	75094757	merge_peak_100791	MTHFD2L		chr2	202022134	202023413	merge_peak_77079	CFLAR-AS1								chr1	211643147	211643812	merge_peak_11410	RD3		chr5	10600862	10602156	merge_peak_105996	ANKRD33B		chr10	62370897	62371733	merge_peak_16770	ANK3
chr10	118607498	118608066	merge_peak_20172	ENO4		chr12	32291976	32292454	merge_peak_30652	BICD1								chr17	76712913	76713729	merge_peak_58993	CYTH1		chr1	203661590	203662659	merge_peak_10786	SNORA77		chr16	23347151	23347764	merge_peak_50657	SCNN1B
chr18	43268307	43268655	merge_peak_61314	SLC14A1		chr6	147271341	147272082	merge_peak_122191	KATNBL1P6								chr17	72968161	72969149	merge_peak_58583	HID1		chr21	43032843	43033735	merge_peak_84796	LINC00111		chr2	129062497	129063879	merge_peak_73574	HS6ST1
chr18	43250230	43250880	merge_peak_61312	SLC14A1		chr10	11217786	11218213	merge_peak_14306	CELF2								chr3	193994710	193995526	merge_peak_97616	LINC02036		chr4	38674604	38675595	merge_peak_99581	KLF3-AS1		chr14	38064733	38065607	merge_peak_40939	TTC6
chr18	43266659	43267585	merge_peak_61313	SLC14A1		chr2	201993724	201994700	merge_peak_77072	CFLAR								chr3	169766829	169767844	merge_peak_96076	GPR160		chr13	78492519	78493888	merge_peak_38688	EDNRB		chr10	13701898	13703073	merge_peak_14505	FRMD4A
chr1	117081122	117081841	merge_peak_6859	CD58		chr20	39637002	39637378	merge_peak_81880	TOP1								chr14	68961722	68962509	merge_peak_42298	LOC100996664		chr10	95205220	95205988	merge_peak_18754	MYOF		chr6	53187971	53188583	merge_peak_118168	RPS16P5
chr1	117057505	117058639	merge_peak_6857	LINC01762		chr3	121821174	121821873	merge_peak_93547	CD86								chr10	57390667	57391426	merge_peak_16588	MTRNR2L5		chr10	95195796	95197643	merge_peak_18752	MYOF		chr18	70394174	70395347	merge_peak_62571	MIR548AV
chr1	117046565	117047602	merge_peak_6854	LINC01762		chr3	121804454	121804886	merge_peak_93543	CD86								chr2	159523788	159524744	merge_peak_74907	PKP4-AS1		chr15	62379772	62380519	merge_peak_46705	C2CD4A		chr4	40910231	40911962	merge_peak_99775	APBB2
chr6	135945356	135946214	merge_peak_121375	LINC00271		chr3	121795214	121795861	merge_peak_93540	CD86								chr1	11845135	11845550	merge_peak_757	LOC102724659		chr8	21541294	21541948	merge_peak_132796	GFRA2		chr19	1081946	1082963	merge_peak_63084	ARHGAP45
chr3	161066583	161066967	merge_peak_95870	SPTSSB		chr3	121796047	121796923	merge_peak_93541	CD86								chr1	227544737	227545756	merge_peak_12410	CDC42BPA		chr10	86184435	86185051	merge_peak_18206	CCSER2		chr4	11633061	11634518	merge_peak_98680	HS3ST1
chr10	112624338	112624878	merge_peak_19819	PDCD4-AS1		chr3	59926208	59926769	merge_peak_91124	FHIT								chr19	15783322	15784257	merge_peak_64337	CYP4F12		chr6	29595638	29596351	merge_peak_116421	GABBR1		chr4	11700201	11701151	merge_peak_98683	HS3ST1
chr5	112666208	112666795	merge_peak_110251	MCC		chr16	9162048	9162690	merge_peak_49852	C16orf72								chr2	46191040	46191799	merge_peak_69664	PRKCE		chr11	125365107	125366543	merge_peak_27992	FEZ1		chr4	38622357	38623150	merge_peak_99574	KLF3
chr10	112609838	112610289	merge_peak_19811	PDCD4-AS1		chr1	198898893	198899716	merge_peak_10369	MIR181A1HG								chr1	223276111	223276911	merge_peak_12072	TLR5		chr2	189886700	189887557	merge_peak_76399	MIR3606		chr14	59748240	59749526	merge_peak_41730	DAAM1
chr10	112620299	112620830	merge_peak_19817	PDCD4-AS1		chr3	11585826	11586567	merge_peak_88050	VGLL4								chr16	87540997	87541740	merge_peak_53652	LOC101928737		chr1	72750149	72750924	merge_peak_4744	NEGR1		chr22	29467169	29467849	merge_peak_85963	KREMEN1
chr10	112617099	112617811	merge_peak_19815	PDCD4-AS1		chr10	105001082	105002011	merge_peak_19454	RPEL1								chr16	87551158	87552597	merge_peak_53653	LOC101928737		chr1	209380728	209381455	merge_peak_11248	LINC01696		chr2	240386790	240387794	merge_peak_79516	HDAC4-AS1
chr16	57075033	57076609	merge_peak_51813	NLRC5		chr17	1459124	1459860	merge_peak_54045	PITPNA								chr21	46783781	46784996	merge_peak_85180	LINC00316		chr7	17029354	17030107	merge_peak_124769	AGR3		chr11	19463528	19464392	merge_peak_22488	NAV2-AS5
chr3	176590476	176591044	merge_peak_96374	LINC01209		chr16	11457055	11457596	merge_peak_50037	RMI2								chr19	48366738	48367069	merge_peak_66180	SULT2A1		chr2	189156148	189157999	merge_peak_76374	GULP1		chr15	51316582	51318063	merge_peak_46049	TNFAIP8L3
chr16	57162615	57163106	merge_peak_51819	CPNE2		chr11	66738122	66738835	merge_peak_24634	C11orf86								chr2	173345021	173346090	merge_peak_75667	ITGA6		chr1	184504208	184505258	merge_peak_9853	C1orf21		chr3	24060216	24061355	merge_peak_88847	NR1D2
chr10	75619190	75619859	merge_peak_17619	CAMK2G		chr11	130026439	130026910	merge_peak_28354	ST14								chr17	6963569	6964354	merge_peak_54479	SLC16A11		chr1	165345190	165346383	merge_peak_8632	LMX1A		chr2	46025	47375	merge_peak_66897	FAM110C
chr14	55804346	55805011	merge_peak_41538	FBXO34		chr8	82044776	82045471	merge_peak_135663	PAG1								chr14	22385779	22386368	merge_peak_40181	OR4E1		chr7	107886329	107887254	merge_peak_129245	NRCAM		chr12	27329650	27330243	merge_peak_30337	STK38L
chr4	25861339	25861801	merge_peak_99175	SEL1L3		chr14	69181558	69182266	merge_peak_42329	ZFP36L1								chr1	206630401	206631055	merge_peak_11005	IKBKE		chr5	56988577	56989380	merge_peak_107686	LOC101928505		chr16	82145397	82146157	merge_peak_53277	MPHOSPH6
chr4	25856486	25857079	merge_peak_99174	SEL1L3		chr12	322476	324097	merge_peak_28609	SLC6A12								chr19	36822353	36823020	merge_peak_65231	LINC00665		chr1	225923092	225924056	merge_peak_12267	SRP9		chr16	82104123	82105335	merge_peak_53273	HSD17B2
chr4	81911072	81911482	merge_peak_101218	BMP3		chr5	141432878	141433551	merge_peak_111852	GNPDA1								chr6	80340665	80341459	merge_peak_118854	SH3BGRL2		chr6	149775461	149776388	merge_peak_122393	ZC3H12D		chr12	96026878	96027775	merge_peak_33798	PGAM1P5
chr1	206887994	206888389	merge_peak_11056	MAPKAPK2		chr12	24872004	24872849	merge_peak_30127	LINC00477								chr6	80381295	80381949	merge_peak_118857	SH3BGRL2		chr7	22881622	22882590	merge_peak_125160	SNORD93		chr16	65691995	65693177	merge_peak_52093	LINC00922
chr8	37097013	37097679	merge_peak_133768	MIR1268A		chr8	109199116	109199689	merge_peak_136919	EIF3E								chr17	6925232	6926386	merge_peak_54470	BCL6B		chr7	22898111	22899082	merge_peak_125162	SNORD93		chr11	57566404	57567076	merge_peak_23846	CTNND1
chr15	60820680	60821196	merge_peak_46626	RORA-AS1		chr4	148746540	148747822	merge_peak_103829	MIR4799								chr11	61582230	61583154	merge_peak_24133	MIR1908		chr6	106245433	106246464	merge_peak_119621	PRDM1		chr7	51384000	51385285	merge_peak_126954	COBL
chr11	128341998	128342541	merge_peak_28176	ETS1		chr5	149445201	149445989	merge_peak_112442	CSF1R								chr11	16946210	16947662	merge_peak_22312	PLEKHA7		chr19	17952490	17953357	merge_peak_64527	JAK3		chr9	17578715	17579734	merge_peak_139799	SH3GL2
chr14	60043045	60043785	merge_peak_41758	CCDC175		chr4	112912396	112913382	merge_peak_102532	FAM241A								chr11	16924472	16924992	merge_peak_22310	PLEKHA7		chr14	34550297	34551336	merge_peak_40762	EGLN3		chr1	109743842	109744400	merge_peak_6322	SARS
chr8	19332596	19333524	merge_peak_132637	CSGALNACT1		chr12	4324399	4325280	merge_peak_28913	CCND2								chr20	30198299	30198833	merge_peak_81299	MIR3193		chr5	174151209	174152000	merge_peak_113890	MSX2		chr5	55822900	55823487	merge_peak_107583	LINC01948
chrX	37771488	37772319	merge_peak_146167	DYNLT3		chr20	35437020	35437758	merge_peak_81648	DSN1								chr2	97619842	97620344	merge_peak_71991	FAM178B		chr3	125899095	125900090	merge_peak_93885	ALDH1L1		chr5	55816678	55817553	merge_peak_107582	LINC01948
chr15	91381158	91381915	merge_peak_48666	FURIN		chr7	50477600	50478425	merge_peak_126889	FIGNL1								chr16	2082565	2083792	merge_peak_49481	SLC9A3R2		chr21	28339176	28340205	merge_peak_83864	ADAMTS5		chr6	30787957	30788461	merge_peak_116543	LINC00243
chr12	89888144	89889340	merge_peak_33312	GALNT4		chr8	12623569	12624612	merge_peak_132347	LONRF1								chr16	2093274	2094388	merge_peak_49482	NTHL1		chr12	3246383	3247113	merge_peak_28833	TSPAN9		chr6	53675842	53676896	merge_peak_118220	LRRC1
chr13	45908650	45909113	merge_peak_37628	SNORA31		chr4	122611085	122611579	merge_peak_102840	ANXA5								chr4	184751675	184752586	merge_peak_105168	STOX2		chr21	28216956	28218117	merge_peak_83861	ADAMTS1		chr5	55829782	55830382	merge_peak_107584	LINC01948
chr2	181988369	181989001	merge_peak_76141	LINC01934		chr1	200596663	200597931	merge_peak_10457	KIF14								chr8	494151	495936	merge_peak_131745	TDRP		chr21	28218628	28219177	merge_peak_83862	ADAMTS1		chr7	50446722	50447275	merge_peak_126884	FIGNL1
chr2	181971494	181972019	merge_peak_76140	LINC01934		chr10	74068166	74068695	merge_peak_17534	DDIT4								chr6	90021411	90022352	merge_peak_119219	GABRR2		chr2	224801413	224802025	merge_peak_78388	WDFY1		chr8	48265697	48266598	merge_peak_134232	SPIDR
chr8	27942727	27943359	merge_peak_133322	NUGGC		chr3	160519162	160520092	merge_peak_95834	PPM1L								chr16	10652527	10653524	merge_peak_49908	EMP2		chr14	75038376	75039263	merge_peak_42736	LTBP2		chr17	25802312	25802762	merge_peak_55466	KSR1
chr22	21822333	21822924	merge_peak_85542	TMEM191C		chr6	64062304	64063064	merge_peak_118432	LGSN								chrX	13128663	13129649	merge_peak_145595	FAM9C		chr20	307628	308266	merge_peak_79702	SOX12		chr16	67429422	67430717	merge_peak_52251	TPPP3
chr4	103439841	103440403	merge_peak_102135	LOC105377621		chr2	12728056	12728772	merge_peak_67679	TRIB2								chr3	72348402	72349481	merge_peak_91792	RYBP		chr7	122525784	122527150	merge_peak_129805	CADPS2		chr10	71879576	71880421	merge_peak_17293	AIFM2
chr4	103456482	103457277	merge_peak_102139	LOC105377621		chr1	121253126	121254083	merge_peak_7138	EMBP1								chr3	106787649	106788290	merge_peak_92773	LINC00882		chr4	90674166	90675300	merge_peak_101752	SNCA-AS1		chr14	54423281	54424064	merge_peak_41431	BMP4
chr19	2171287	2171788	merge_peak_63204	DOT1L		chr6	106895816	106896416	merge_peak_119698	LOC105377924								chr7	155000710	155001234	merge_peak_131492	INSIG1		chr14	92413572	92414510	merge_peak_43648	FBLN5		chr20	32902122	32902817	merge_peak_81494	AHCY
chr2	162100936	162101660	merge_peak_75146	LINC01806		chr11	62791074	62791883	merge_peak_24256	SLC22A8								chr4	124274526	124275360	merge_peak_102940	SPRY1		chr9	102130590	102131371	merge_peak_142703	NAMA		chr2	237678522	237679394	merge_peak_79267	ACKR3
chr8	71053537	71054871	merge_peak_135231	PRDM14		chr1	247620408	247621001	merge_peak_13547	OR2B11								chr5	59086218	59086963	merge_peak_107818	PDE4D		chr17	48641678	48642700	merge_peak_57174	CACNA1G-AS1		chr18	19803415	19804174	merge_peak_60314	GATA6
chr1	10570605	10571607	merge_peak_674	PEX14		chr14	35800802	35801845	merge_peak_40848	PSMA6								chr2	47496577	47497391	merge_peak_69824	EPCAM-DT		chr2	173913277	173914525	merge_peak_75715	MAP3K20		chr3	134100536	134101272	merge_peak_94430	AMOTL2
chr8	142413906	142414436	merge_peak_138777	PTP4A3		chr7	132075281	132076181	merge_peak_130273	LOC101928807								chr19	12202818	12203486	merge_peak_64050			chr6	134838155	134838881	merge_peak_121283	LOC101928304		chr5	76114446	76115708	merge_peak_108705	F2RL1
chr1	222221656	222221968	merge_peak_12014	LINC01655		chr1	247600921	247601846	merge_peak_13543	OR2B11								chr15	67043759	67044663	merge_peak_47075	SMAD6		chr8	49447941	49448874	merge_peak_134318	LOC101929268		chr10	23785313	23786036	merge_peak_15077	OTUD1
chr15	64302834	64303422	merge_peak_46880	DAPK2		chr12	1921618	1922466	merge_peak_28737	LRTM2								chr4	129375382	129376429	merge_peak_103126	LINC02615		chr20	52390276	52391530	merge_peak_82796	SUMO1P1		chr9	75733222	75734391	merge_peak_141161	ANXA1
chr6	35270332	35271119	merge_peak_116964	DEF6		chr19	2090072	2090791	merge_peak_63194	MOB3A								chr7	100041813	100042875	merge_peak_128729	PPP1R35		chr7	130576006	130576507	merge_peak_130150	MIR29B1		chr6	134942854	134943790	merge_peak_121297	LOC101928304
chr1	53878692	53879666	merge_peak_3649	SLC25A3P1		chr8	18696927	18697781	merge_peak_132569	PSD3								chr12	106177651	106178659	merge_peak_34348	CASC18		chr7	130578106	130578689	merge_peak_130151	MIR29B1		chr7	36536820	36537923	merge_peak_125999	AOAH-IT1
chr5	39949034	39949363	merge_peak_106965	LINC00603		chr2	127892609	127893207	merge_peak_73483	BIN1								chr3	123526677	123527147	merge_peak_93705	MYLK		chr5	38809865	38810483	merge_peak_106889	OSMR-AS1		chr10	70555675	70556819	merge_peak_17169	STOX1
chr12	25394147	25394836	merge_peak_30174	KRAS		chr8	26429216	26430138	merge_peak_133184	DPYSL2								chr9	135994442	135994939	merge_peak_144881	RALGDS		chr11	27489761	27490699	merge_peak_22731	LOC105376671		chr2	157038441	157039191	merge_peak_74762	LINC01876
chr5	78525247	78525864	merge_peak_108867	JMY		chr8	26448400	26448970	merge_peak_133187	DPYSL2								chr9	131465780	131466614	merge_peak_144529	PKN3		chr15	94058825	94059411	merge_peak_48856	LINC02207		chr2	18059084	18060919	merge_peak_67925	KCNS3
chr20	43124307	43125178	merge_peak_82012	TTPAL		chr9	116669535	116670219	merge_peak_143554	ZNF618								chr5	141337663	141338212	merge_peak_111840	PCDH12		chr2	160654184	160655028	merge_peak_75002	CD302		chr6	112337090	112338188	merge_peak_120103	CCN6
chr7	130645836	130646528	merge_peak_130167	LINC00513		chr8	19979723	19980247	merge_peak_132698	SLC18A1								chr11	94483581	94484198	merge_peak_26122	LOC105369438		chr12	13043558	13044781	merge_peak_29619	GPRC5A		chr3	48635706	48637098	merge_peak_90373	COL7A1
chr15	33518714	33519180	merge_peak_45089	TMCO5B		chr5	131431111	131431472	merge_peak_111074	CSF2								chr9	4334043	4334866	merge_peak_139278	GLIS3		chr10	31891375	31891822	merge_peak_15595	ZEB1		chr2	28659422	28660775	merge_peak_68569	FLJ31356
chr2	28731032	28731784	merge_peak_68581	PLB1		chr10	91056023	91056770	merge_peak_18497	IFIT2								chr3	184870134	184871712	merge_peak_96895	C3orf70		chr9	75791259	75791865	merge_peak_141175	ANXA1		chr8	68155032	68155993	merge_peak_135121	ARFGEF1
chr1	8009005	8009604	merge_peak_419	TNFRSF9		chr21	34461555	34462263	merge_peak_84212	OLIG1								chr4	108721013	108721591	merge_peak_102330	SGMS2		chr2	143637781	143638292	merge_peak_74156	KYNU		chr12	95510518	95511260	merge_peak_33752	NR2C1
chr9	75091820	75092421	merge_peak_141104	TMC1		chr22	41033676	41034602	merge_peak_86857	MRTFA								chr2	179728225	179729234	merge_peak_76064	TTN		chr5	169230020	169230710	merge_peak_113473	DOCK2		chr2	54902850	54903255	merge_peak_70067	EML6
chr2	83569874	83570760	merge_peak_71443	DHFRP3		chr1	90204422	90205362	merge_peak_5427	LRRC8D								chr17	1974699	1975495	merge_peak_54113	HIC1		chr15	48687359	48688551	merge_peak_45908	DUT		chr1	112490770	112491697	merge_peak_6554	KCND3-AS1
chr3	129897835	129899069	merge_peak_94181	COL6A4P2		chr3	58472735	58473225	merge_peak_91038	KCTD6								chr9	34252892	34253431	merge_peak_140401	UBAP1		chr7	82072030	82073911	merge_peak_127933	CACNA2D1		chr18	60152842	60154041	merge_peak_62248	ZCCHC2
chr20	46356098	46356871	merge_peak_82273	SULF2		chr11	88217983	88219117	merge_peak_25941	GRM5-AS1								chr3	72359490	72360160	merge_peak_91794	RYBP		chr14	79745202	79746184	merge_peak_43065	NRXN3		chr12	10025215	10025897	merge_peak_29359	CLEC2B
chr15	69760475	69761511	merge_peak_47288	RPLP1		chr2	113881673	113882623	merge_peak_73003	IL1RN								chr14	90885384	90886178	merge_peak_43486	CALM1		chr1	214160817	214162319	merge_peak_11612	PROX1		chr6	136871096	136872114	merge_peak_121436	MAP7
chr15	76473970	76474461	merge_peak_47752	LOC101929439		chr2	106490099	106490654	merge_peak_72579	NCK2								chr11	45047487	45048224	merge_peak_23449	LINC02685		chr5	178692502	178693114	merge_peak_114154	ADAMTS2		chr2	143731079	143732460	merge_peak_74162	KYNU
chr8	67402822	67403534	merge_peak_135073	VXN		chr7	2568655	2569184	merge_peak_124104	MIR4648								chr14	96505140	96505954	merge_peak_43950	C14orf132		chr9	131397382	131398311	merge_peak_144522	WDR34		chr10	20106262	20106941	merge_peak_14855	PLXDC2
chr10	31072817	31073629	merge_peak_15547	LINC02644		chr3	58460146	58460665	merge_peak_91036	KCTD6								chr6	36702735	36703894	merge_peak_117092	CPNE5		chr7	19156631	19157899	merge_peak_124940	TWIST1		chr1	196330077	196330989	merge_peak_10241	MIR4735
chrX	146999306	147000286	merge_peak_148427	FMR1		chr6	70523302	70523929	merge_peak_118508	LMBRD1								chr3	141405451	141406169	merge_peak_94774	LINC02618		chrX	107979119	107980132	merge_peak_147612	IRS4		chr18	55568822	55569921	merge_peak_61933	ATP8B1
chr6	139583518	139584383	merge_peak_121726	TXLNB		chr14	55196742	55197623	merge_peak_41480	SAMD4A								chr15	35965112	35965890	merge_peak_45196	DPH6		chr1	221290725	221291477	merge_peak_11920	C1orf140		chr3	52064547	52065226	merge_peak_90598	DUSP7
chr2	149310464	149311325	merge_peak_74457	EPC2		chr2	20385222	20386699	merge_peak_68059	SDC1								chr12	96502058	96502554	merge_peak_33846	LTA4H		chr6	86159172	86160436	merge_peak_119076	NT5E		chr4	175344549	175345209	merge_peak_104927	MIR4276
chr1	203258485	203259190	merge_peak_10731	LINC01353		chr2	97429711	97430357	merge_peak_71957	CNNM4								chr15	89655341	89655967	merge_peak_48468	ABHD2		chr1	172113570	172114356	merge_peak_9075	DNM3OS		chr3	16142747	16143696	merge_peak_88448	GALNT15
chr2	149281892	149282739	merge_peak_74455	EPC2		chr1	40311274	40311881	merge_peak_2788	TRIT1								chr2	31462347	31463146	merge_peak_68766	EHD3		chr1	167789054	167790295	merge_peak_8802	ADCY10		chr12	19584573	19585485	merge_peak_29919	AEBP2
chr2	149266731	149267457	merge_peak_74454	EPC2		chr12	112533849	112534878	merge_peak_34798	NAA25								chr19	48232438	48233784	merge_peak_66174	NOP53		chr9	126773556	126774272	merge_peak_144142	LHX2		chr8	66860380	66861384	merge_peak_135018	DNAJC5B
chr6	150953925	150954539	merge_peak_122524	PLEKHG1		chr9	102001602	102002661	merge_peak_142682	SEC61B								chr13	29106402	29107344	merge_peak_36568	FLT1		chr7	27386537	27387019	merge_peak_125427	EVX1-AS		chr12	19534919	19535844	merge_peak_29911	AEBP2
chr2	149326136	149326623	merge_peak_74458	EPC2		chr3	127202665	127203445	merge_peak_93966	LINC01471								chr12	27678313	27678716	merge_peak_30378	PPFIBP1		chr13	27076939	27077499	merge_peak_36427	WASF3		chr1	159915227	159916251	merge_peak_8255	IGSF9
chr6	150920296	150920670	merge_peak_122520	PLEKHG1		chr12	90353685	90354831	merge_peak_33357	LINC02399								chr6	148762266	148763169	merge_peak_122279	SASH1		chr13	27131283	27132253	merge_peak_36429	WASF3		chr14	105585202	105585847	merge_peak_44556	LINC02298
chr6	5891812	5892780	merge_peak_114833	NRN1		chr11	76397339	76398058	merge_peak_25388	LRRC32								chr3	71477896	71478501	merge_peak_91683	MIR1284		chr9	130590529	130591240	merge_peak_144419	LOC102723566		chr10	8144782	8145572	merge_peak_14183	GATA3
chr6	5866685	5867405	merge_peak_114831	NRN1		chr21	44726814	44727785	merge_peak_84966	LINC00322								chr13	29068492	29069861	merge_peak_36563	FLT1		chr7	135446457	135447342	merge_peak_130497	FAM180A		chr5	66187079	66188065	merge_peak_108112	MAST4
chr6	5851234	5851937	merge_peak_114830	NRN1		chr7	116651604	116652460	merge_peak_129612	MIR6132								chr3	16092449	16093125	merge_peak_88440	GALNT15		chr7	135433436	135434002	merge_peak_130494	FAM180A		chr3	20105893	20106886	merge_peak_88685	KAT2B
chr2	38880520	38881400	merge_peak_69184	GALM		chr10	98030809	98031617	merge_peak_18920	BLNK								chr14	61822436	61823183	merge_peak_41856	PRKCH		chr7	135429657	135431033	merge_peak_130493	FAM180A		chr6	139454172	139454807	merge_peak_121708	HECA
chr13	30970507	30971035	merge_peak_36697	LINC00426		chr9	113840531	113841348	merge_peak_143337	LPAR1								chr13	110971832	110972911	merge_peak_39766	COL4A2		chr4	185304580	185305801	merge_peak_105232	LINC02362		chr5	162936332	162936764	merge_peak_113263	MAT2B
chr2	38909149	38910162	merge_peak_69188	GALM		chr1	226189663	226190804	merge_peak_12303	SDE2								chr13	33631549	33632036	merge_peak_36911	KL		chr17	10632653	10633829	merge_peak_54813	TMEM220-AS1		chr6	13383594	13384208	merge_peak_115368	GFOD1
chr2	216922273	216923066	merge_peak_77840	PECR		chr12	102156925	102157855	merge_peak_34081	SYCP3								chr13	111573461	111574159	merge_peak_39823	ANKRD10		chr7	33943608	33945025	merge_peak_125872	BMPER		chr3	130567867	130568472	merge_peak_94216	ATP2C1
chr13	30945677	30946492	merge_peak_36691	LINC00426		chr10	98140681	98141164	merge_peak_18928	OPALIN								chr3	99653679	99654746	merge_peak_92422	MIR3921		chr3	171591898	171592718	merge_peak_96203	TMEM212-AS1		chr10	43851038	43851922	merge_peak_16019	FXYD4
chr13	30920372	30921279	merge_peak_36690	LINC00426		chr8	21039431	21040843	merge_peak_132769	LOC101929172								chr16	57679884	57680780	merge_peak_51890	ADGRG1		chr20	4953944	4954890	merge_peak_80089	SLC23A2		chr2	147906886	147908225	merge_peak_74387	PABPC1P2
chr20	54986762	54987608	merge_peak_82905	CASS4		chr6	128976888	128977653	merge_peak_120866	PTPRK								chr13	110950871	110951589	merge_peak_39761	COL4A1		chrX	106045285	106046404	merge_peak_147542	TBC1D8B		chr18	19866416	19867172	merge_peak_60323	GATA6
chr12	50926244	50927115	merge_peak_31428	DIP2B		chr1	16279194	16279668	merge_peak_1072	ZBTB17								chr19	49866529	49867277	merge_peak_66339	DKKL1		chr10	64675361	64676484	merge_peak_16976	EGR2		chr5	1557229	1557832	merge_peak_105660	LPCAT1
chr22	45713979	45715212	merge_peak_87191	FAM118A		chr8	55181294	55181959	merge_peak_134506	MRPL15								chr19	35417606	35418303	merge_peak_65080	ZNF30		chr17	25571620	25572745	merge_peak_55441	MIR4522		chr2	210233547	210234225	merge_peak_77597	MAP2
chr9	34437332	34437719	merge_peak_140415	FAM219A		chr1	16292389	16293268	merge_peak_1075	ZBTB17								chr9	125578179	125578923	merge_peak_144082	PDCL		chr6	90927666	90929100	merge_peak_119294	BACH2		chr6	13480189	13481314	merge_peak_115389	GFOD1
chr3	187888219	187888829	merge_peak_97182	FLJ42393		chr7	24818287	24819037	merge_peak_125245	GSDME								chr6	150773624	150774562	merge_peak_122509	IYD		chr5	90508053	90508984	merge_peak_109338	LUCAT1		chr1	201368296	201368936	merge_peak_10532	LAD1
chr16	27474854	27475519	merge_peak_50864	IL21R-AS1		chr6	138195320	138195725	merge_peak_121584	WAKMAR2								chr21	39832046	39832779	merge_peak_84638	ERG		chr17	79396523	79397546	merge_peak_59217	MIR3186		chr3	58097240	58098130	merge_peak_90992	FLNB-AS1
chr16	27461166	27461834	merge_peak_50860	IL21R-AS1		chr2	102730889	102731574	merge_peak_72379	IL1R1								chr1	204430518	204431090	merge_peak_10850	PIK3C2B		chrX	135850526	135851108	merge_peak_148353	ARHGEF6		chr1	201366141	201366724	merge_peak_10531	LAD1
chr18	3097087	3097627	merge_peak_59518	LPIN2		chr8	141554761	141555574	merge_peak_138680	CHRAC1								chr16	30411455	30412249	merge_peak_51058	ZNF48		chr16	11733930	11734923	merge_peak_50072	SNN		chr6	10760109	10760953	merge_peak_115149	TMEM14B
chr6	142553393	142554096	merge_peak_121871	ADGRG6		chr21	29514984	29515626	merge_peak_83903	LINC01697								chr10	90984462	90985295	merge_peak_18485	CH25H		chr1	157962884	157963646	merge_peak_8116	KIRREL1		chr2	210286895	210287608	merge_peak_77601	MAP2
chr4	170543079	170543667	merge_peak_104793	CLCN3		chr1	28640613	28642095	merge_peak_2099	MED18								chr10	131330816	131331525	merge_peak_20916	MGMT		chr10	121161103	121161853	merge_peak_20326	MIR4681		chr6	120151490	120152365	merge_peak_120498	MIR3144
chr4	170534219	170534916	merge_peak_104791	NEK1		chr13	52367541	52368467	merge_peak_38094	DHRS12								chr12	71113361	71113929	merge_peak_32710	PTPRR		chr12	5106836	5107680	merge_peak_28957	KCNA5		chr18	11655078	11655690	merge_peak_60036	MIR7153
chr3	195336021	195336735	merge_peak_97765	APOD		chr8	56851905	56852935	merge_peak_134570	LYN								chr1	85968180	85968753	merge_peak_5163	DDAH1		chr16	57094982	57095621	merge_peak_51815	CPNE2		chr12	64779186	64779761	merge_peak_32271	C12orf56
chr7	77460607	77461409	merge_peak_127769	PHTF2		chr4	6943705	6944540	merge_peak_98377	TBC1D14								chr8	26498331	26499620	merge_peak_133199	DPYSL2		chr15	33153859	33154407	merge_peak_45057	LOC100131315		chr10	121441431	121442356	merge_peak_20369	BAG3
chr3	195276707	195277482	merge_peak_97761	PPP1R2		chr9	107537185	107538125	merge_peak_142847	NIPSNAP3B								chr13	44880418	44881124	merge_peak_37545	SERP2		chr5	139124775	139125479	merge_peak_111659	PSD2-AS1		chr18	77721703	77722699	merge_peak_62962	HSBP1L1
chr8	97176547	97176896	merge_peak_136184	GDF6		chr7	139366629	139367548	merge_peak_130696	HIPK2								chr6	6007154	6008069	merge_peak_114844	NRN1		chr6	84562822	84563722	merge_peak_119019	RIPPLY2		chr6	7920024	7921086	merge_peak_115035	TXNDC5
chr10	7451098	7451531	merge_peak_14143	SFMBT2		chr9	93570810	93571601	merge_peak_142067	SYK								chr18	19926455	19927233	merge_peak_60328	CTAGE1		chr10	106059700	106061074	merge_peak_19580	ITPRIP-AS1		chr4	146466904	146468144	merge_peak_103696	SMAD1-AS1
chr6	167764281	167765288	merge_peak_123654	TTLL2		chr17	76438663	76439406	merge_peak_58968	DNAH17-AS1								chr10	35668122	35668820	merge_peak_15875	CCNY		chr1	178505893	178506605	merge_peak_9442	C1orf220		chr22	45933417	45934133	merge_peak_87208	FBLN1
chr11	11037608	11038148	merge_peak_21904	ZBED5-AS1		chr19	33739698	33740547	merge_peak_64997	SLC7A10								chr6	90718225	90719201	merge_peak_119264	GJA10		chr12	104571269	104572114	merge_peak_34207	TXNRD1		chr17	1914674	1915530	merge_peak_54102	LOC105371485
chr5	138860814	138861251	merge_peak_111627	TMEM173		chr7	101950043	101950761	merge_peak_128909	MIR4285								chr17	33349505	33350270	merge_peak_55946	RFFL		chr1	246958056	246958966	merge_peak_13500	LINC01341		chr2	214505438	214506253	merge_peak_77739	MIR4438
chr5	138838221	138839157	merge_peak_111622	ECSCR		chr2	36578824	36579483	merge_peak_68947	CRIM1-DT								chr11	12222453	12223089	merge_peak_22032	MIR6124		chr3	156252960	156253496	merge_peak_95581	SSR3		chr4	54510665	54511586	merge_peak_100121	LOC100506444
chr5	68007129	68007898	merge_peak_108268	LINC02198		chr6	46188119	46188841	merge_peak_117839	ENPP5								chr5	131421930	131422599	merge_peak_111072	CSF2		chr12	104443626	104444116	merge_peak_34200	GLT8D2		chr18	43373069	43373880	merge_peak_61323	SIGLEC15
chr10	14051354	14052044	merge_peak_14554	FRMD4A		chr17	63159928	63160732	merge_peak_57968	RGS9								chr10	3235114	3235787	merge_peak_13708	PITRM1		chr8	125685427	125686041	merge_peak_137685	MTSS1		chr4	153944443	153945180	merge_peak_104130	FHDC1
chr5	35902324	35902814	merge_peak_106736	CAPSL		chr8	47867774	47868477	merge_peak_134219	LINC00293								chr8	128929571	128930396	merge_peak_137979	TMEM75		chr11	86454321	86455191	merge_peak_25855	PRSS23		chr8	10547904	10549257	merge_peak_132206	C8orf74
chr16	69122928	69123694	merge_peak_52422	HAS3		chr9	93924533	93925472	merge_peak_142112	LINC00484								chr10	102278927	102279651	merge_peak_19228	SEC31B		chr2	121227767	121228501	merge_peak_73287	LINC01101		chr8	10511961	10512686	merge_peak_132202	RP1L1
chr14	35672859	35673776	merge_peak_40838	PSMA6		chr19	18283874	18285430	merge_peak_64573	IFI30								chr8	102861833	102862475	merge_peak_136570	NCALD		chr9	110495039	110496096	merge_peak_143041	KLF4		chr4	72087050	72088100	merge_peak_100656	SLC4A4
chr11	81580386	81581465	merge_peak_25624	MIR4300		chr17	58179892	58180574	merge_peak_57649	LOC653653								chr6	168196808	168197929	merge_peak_123683	LINC01558		chr10	100069114	100069732	merge_peak_19101	LOXL4		chr11	69191854	69192865	merge_peak_24862	LOC102724265
chr12	67170712	67171199	merge_peak_32435	GRIP1		chr9	93926814	93927470	merge_peak_142114	LINC00484								chr1	227002361	227003277	merge_peak_12385	PSEN2		chr14	25590574	25591730	merge_peak_40485	STXBP6		chr16	79673413	79674340	merge_peak_53045	MAF
chr3	153341832	153342817	merge_peak_95466			chr12	77170943	77172026	merge_peak_32932	ZDHHC17								chr12	65069565	65069918	merge_peak_32301	MIR548Z		chr14	25580200	25580945	merge_peak_40484	STXBP6		chr4	25653685	25654531	merge_peak_99165	SLC34A2
chr8	117721374	117721975	merge_peak_137124	EIF3H		chr6	106611246	106612760	merge_peak_119678	PRDM1								chr2	113384162	113385357	merge_peak_72929	FLJ42351		chr2	133104556	133105422	merge_peak_73753	FAM201B		chr3	111314036	111314585	merge_peak_92956	ZBED2
chr8	117740753	117741152	merge_peak_137125	EIF3H		chr1	89817303	89818094	merge_peak_5373	GBP6								chr1	49397172	49397876	merge_peak_3473	BEND5		chr3	101669243	101669831	merge_peak_92585	LINC02085		chr5	112761502	112762333	merge_peak_110260	TSSK1B
chr3	33015373	33015897	merge_peak_89354	CCR4		chr7	92271048	92271932	merge_peak_128277	FAM133B								chr1	167624135	167625003	merge_peak_8770	RCSD1		chr7	582541	583253	merge_peak_123920	LOC101927000		chr11	130902796	130903704	merge_peak_28437	SNX19
chr3	33047512	33048211	merge_peak_89356	CCR4		chr5	131774953	131775727	merge_peak_111125									chr3	40919006	40919963	merge_peak_89765	CTNNB1		chr14	37666609	37667697	merge_peak_40933	MIPOL1		chr5	135040639	135041686	merge_peak_111399	SLC25A48-AS1
chr3	32992796	32993363	merge_peak_89350	CCR4		chr3	46022793	46023496	merge_peak_90147	FYCO1								chr22	50063716	50064603	merge_peak_87379	C22orf34		chr14	37641078	37642013	merge_peak_40932	SLC25A21-AS1		chr3	174930617	174931466	merge_peak_96349	NAALADL2-AS2
chr3	33005256	33005857	merge_peak_89352	CCR4		chr3	5181222	5182322	merge_peak_87675	ARL8B								chr9	95888997	95889458	merge_peak_142281	NINJ1		chr10	536770	537362	merge_peak_13615	MIR5699		chr5	134986752	134987303	merge_peak_111392	SLC25A48-AS1
chr6	128299285	128299816	merge_peak_120835	LOC101928140		chr3	10059386	10060187	merge_peak_87923	EMC3								chr3	194870938	194871536	merge_peak_97731	XXYLT1-AS2		chr11	7603673	7604261	merge_peak_21602	PPFIBP2		chr14	51800516	51801276	merge_peak_41259	LINC00640
chr5	43396856	43397524	merge_peak_107174	CCL28		chr3	46013847	46014570	merge_peak_90143	FYCO1								chr2	62705184	62705740	merge_peak_70481	TMEM17		chr11	128337357	128338097	merge_peak_28175	ETS1		chr8	95625066	95625995	merge_peak_136093	LOC100288748
chr5	75621700	75622177	merge_peak_108650	IQGAP2		chr7	16889747	16890502	merge_peak_124754	AGR3								chr1	59314276	59315274	merge_peak_3962	LINC01135		chr12	102329655	102330650	merge_peak_34110	DRAM1		chr8	95651045	95651889	merge_peak_136095	LOC100288748
chr3	31503392	31504440	merge_peak_89230	STT3B		chr1	27154967	27155606	merge_peak_1923	ZDHHC18								chr1	201419856	201420578	merge_peak_10539	PHLDA3		chr4	38760977	38761477	merge_peak_99597	TLR10		chr8	95635592	95636222	merge_peak_136094	LOC100288748
chr5	75698339	75699478	merge_peak_108659	IQGAP2		chr1	27147149	27147811	merge_peak_1921	ZDHHC18								chr10	126335035	126335488	merge_peak_20645	FAM53B-AS1		chr4	38753815	38755112	merge_peak_99596	TLR10		chr8	95652765	95653586	merge_peak_136096	ESRP1
chr11	77913742	77914749	merge_peak_25487	USP35		chr2	113861483	113862358	merge_peak_72996	IL1RN								chr8	131428202	131429350	merge_peak_138212	ASAP1		chr8	121135700	121136218	merge_peak_137355	COL14A1		chr12	104848709	104849175	merge_peak_34232	CHST11
chr8	131080340	131081244	merge_peak_138165	ASAP1-IT2		chr2	113862430	113863273	merge_peak_72997	IL1RN								chr8	128938252	128939460	merge_peak_137980	TMEM75		chr3	156469129	156469822	merge_peak_95613	PA2G4P4		chr11	126795571	126796513	merge_peak_28094	KIRREL3-AS2
chr6	28852114	28853133	merge_peak_116396	HCG14		chr12	57512393	57513156	merge_peak_31977	STAT6								chr11	77967945	77968565	merge_peak_25490	USP35		chr3	14493621	14495030	merge_peak_88311	SLC6A6		chr4	14447358	14448902	merge_peak_98764	LINC01085
chr9	117692379	117693153	merge_peak_143676	TNFSF8		chr20	3960884	3961453	merge_peak_79993	RNF24								chr4	2715772	2716482	merge_peak_98123	TNIP2		chr3	24279578	24280271	merge_peak_88866	LOC101927854		chr3	153838615	153840214	merge_peak_95486	ARHGEF26
chr9	117665030	117665792	merge_peak_143670	TNFSF8		chr12	57495624	57496440	merge_peak_31975	STAT6								chr1	156046422	156047049	merge_peak_7938	MEX3A		chr1	231530992	231531895	merge_peak_12678	EGLN1		chr3	101772109	101772827	merge_peak_92599	LOC101929411
chr19	10713825	10714419	merge_peak_63929	SLC44A2		chr1	206689448	206690225	merge_peak_11021	RASSF5								chr15	52587539	52588354	merge_peak_46179	MYO5C		chr15	51633562	51634484	merge_peak_46086	GLDN		chr4	46995256	46996212	merge_peak_99905	GABRA4
chr2	135426321	135426886	merge_peak_73922	TMEM163		chr1	154403923	154404728	merge_peak_7783	IL6R								chr17	32688446	32688850	merge_peak_55919	CCL1		chr7	107735674	107736329	merge_peak_129233	LAMB4		chr3	97529563	97530207	merge_peak_92267	CRYBG3
chr2	135427754	135428372	merge_peak_73923	TMEM163		chr18	74766343	74767519	merge_peak_62800	MBP								chr19	35843611	35844034	merge_peak_65142	FFAR1		chr6	44186892	44187548	merge_peak_117685	SLC29A1		chr2	105759782	105760695	merge_peak_72491	LINC01918
chr6	144627012	144627512	merge_peak_122069	UTRN		chr2	225813446	225814015	merge_peak_78466	DOCK10								chr12	48195217	48195873	merge_peak_31179	HDAC7		chr7	106061546	106062269	merge_peak_129123	NAMPT		chr11	130048285	130049128	merge_peak_28361	ST14
chr5	174891626	174892131	merge_peak_113917	SFXN1		chr14	91124832	91125607	merge_peak_43502	LOC101928909								chr4	55991390	55992143	merge_peak_100220	KDR		chr1	226004786	226005785	merge_peak_12279	EPHX1		chr18	68091131	68091887	merge_peak_62540	LINC01910
chr3	59769244	59769847	merge_peak_91115	FHIT		chr2	178145730	178146989	merge_peak_75985	NFE2L2								chr7	105856803	105858073	merge_peak_129102	NAMPT		chr1	226001103	226001611	merge_peak_12278	EPHX1		chr6	51163930	51165373	merge_peak_118032	LOC101927082
chr3	59758305	59759118	merge_peak_91114	FHIT		chr10	80999031	80999441	merge_peak_17992	PPIF								chr3	158377459	158378201	merge_peak_95708	LXN		chr14	100259245	100260253	merge_peak_44163	EML1		chr11	72906228	72906760	merge_peak_25115	P2RY2
chr7	23316958	23317328	merge_peak_125195	MALSU1		chr10	72335534	72336163	merge_peak_17344	PRF1								chr3	194882782	194883244	merge_peak_97735	XXYLT1-AS2		chr2	109787796	109788735	merge_peak_72716	MIR4265		chr3	127022869	127023807	merge_peak_93958	LINC02016
chr1	179852778	179853284	merge_peak_9521	TOR1AIP1		chr17	60170741	60171367	merge_peak_57738	MED13								chr3	194881084	194881682	merge_peak_97734	XXYLT1-AS2		chr5	58186816	58187821	merge_peak_107761	PDE4D		chr10	95225213	95226490	merge_peak_18759	MYOF
chr2	242702153	242703268	merge_peak_79656	GAL3ST2		chr17	38754885	38756001	merge_peak_56352	CCR7								chr16	81731023	81731938	merge_peak_53221	LOC100129617		chr20	50178782	50179871	merge_peak_82656	NFATC2		chr2	103280595	103281358	merge_peak_72439	SLC9A2
chr8	29948210	29949020	merge_peak_133541	LEPROTL1		chr7	2648141	2648940	merge_peak_124113	TTYH3								chr15	79049069	79049915	merge_peak_47917	LOC646938		chr5	14190191	14190989	merge_peak_106090	TRIO		chr5	145320700	145321772	merge_peak_112122	SH3RF2
chr12	48135051	48135550	merge_peak_31166	ENDOU		chr5	150637337	150638943	merge_peak_112597	GM2A								chr5	151050704	151051229	merge_peak_112642	CLMAT3		chr2	228582359	228583102	merge_peak_78626	SLC19A3		chr8	143462833	143464017	merge_peak_138818	TSNARE1
chr15	52500487	52500897	merge_peak_46162	GNB5		chr2	144462283	144463054	merge_peak_74213	LOC101928386								chr3	194875697	194876275	merge_peak_97733	XXYLT1-AS2		chr12	21927366	21928158	merge_peak_30003	KCNJ8		chr6	47755618	47756572	merge_peak_117957	OPN5
chr14	65754062	65754911	merge_peak_42134	MIR4708		chr17	38771425	38772109	merge_peak_56357	SMARCE1								chr22	50220630	50221068	merge_peak_87386	BRD1		chr13	49887908	49888807	merge_peak_37908	CDADC1		chr9	123294608	123295546	merge_peak_143875	CDK5RAP2
chr1	225654711	225655769	merge_peak_12246	LBR		chr5	169820256	169820892	merge_peak_113532	KCNMB1								chr11	59936552	59937416	merge_peak_23980	MS4A6A		chr7	92381319	92382227	merge_peak_128290	CDK6		chr4	3387064	3388098	merge_peak_98187	RGS12
chr1	225648175	225648911	merge_peak_12244	LBR		chr11	3635417	3636307	merge_peak_21380	TRPC2								chr11	45067383	45067992	merge_peak_23451			chr5	39760613	39761731	merge_peak_106960	LINC02104		chr11	65581706	65582908	merge_peak_24520	SNX32
chr12	131281552	131282191	merge_peak_35855	STX2		chr6	133561737	133562924	merge_peak_121187	EYA4								chr14	100203740	100204213	merge_peak_44155	CYP46A1		chr1	111148938	111149463	merge_peak_6452	KCNA2		chr7	155744067	155744987	merge_peak_131552	LOC389602
chr2	171786732	171787105	merge_peak_75553	GORASP2		chr1	32071345	32072062	merge_peak_2254	HCRTR1								chr1	21605837	21607174	merge_peak_1417	ECE1		chr10	69913101	69913885	merge_peak_17142	MYPN		chr7	155754448	155755353	merge_peak_131554	LOC389602
chr12	92490379	92490931	merge_peak_33457	LINC01619		chr9	71161416	71162071	merge_peak_140816	LINC01506								chr1	21588205	21589074	merge_peak_1414	ECE1		chr10	69895323	69896498	merge_peak_17140	MYPN		chr5	83707368	83708289	merge_peak_109124	EDIL3
chr6	36915722	36916170	merge_peak_117117	PI16		chr5	169893787	169894424	merge_peak_113538	KCNIP1								chr3	169148487	169149298	merge_peak_96034	LOC105374205		chr5	171839706	171840392	merge_peak_113667	SH3PXD2B		chr3	149084603	149085492	merge_peak_95117	TM4SF1-AS1
chr8	134069406	134070079	merge_peak_138343	SLA		chr1	86895462	86896371	merge_peak_5202	CLCA2								chr1	199998191	199998647	merge_peak_10406	NR5A2		chr10	7708470	7709188	merge_peak_14164	ITIH5		chr11	57670972	57671615	merge_peak_23852	OR9Q1
chr17	67410454	67411607	merge_peak_58262	MAP2K6		chr6	44594762	44595517	merge_peak_117722	LOC105375075								chr8	105800060	105800704	merge_peak_136784	LRP12		chr3	127415736	127416893	merge_peak_93983	ABTB1		chr7	51293703	51294547	merge_peak_126945	COBL
chr8	29386852	29387778	merge_peak_133466	DUSP4		chr1	208005082	208005628	merge_peak_11158	MIR29B2CHG								chr10	5648450	5649077	merge_peak_13956	LINC02657		chr5	9545990	9546782	merge_peak_105946	SNHG18		chr1	109799931	109800613	merge_peak_6330	CELSR2
chr8	134072217	134072967	merge_peak_138344	SLA		chr6	44610672	44611095	merge_peak_117725	LOC105375075								chr1	223935741	223936399	merge_peak_12138	CAPN2		chr2	17824184	17824886	merge_peak_67907	VSNL1		chr3	149089016	149089561	merge_peak_95118	TM4SF1-AS1
chr7	98528169	98529056	merge_peak_128607	SCARNA28		chr1	207989153	207989873	merge_peak_11153	LOC148696								chr9	33328969	33329680	merge_peak_140337	NFX1		chr13	31472731	31473624	merge_peak_36760	MEDAG		chr2	130010439	130011315	merge_peak_73630	LINC01854
chr19	14662093	14662625	merge_peak_64259	NDUFB7		chr1	44299971	44301126	merge_peak_3126	MIR6079								chr1	32180126	32181549	merge_peak_2267	COL16A1		chr5	38845219	38846555	merge_peak_106892	OSMR-AS1		chr1	59042287	59043360	merge_peak_3919	TACSTD2
chr7	98477206	98477734	merge_peak_128605	TRRAP		chr1	8278431	8279224	merge_peak_453	LINC01714								chr17	29764287	29764744	merge_peak_55751	RAB11FIP4		chr7	36076627	36077425	merge_peak_125956	LOC101928618		chr8	1765011	1766601	merge_peak_131813	MIR596
chr3	52287171	52287978	merge_peak_90641	PPM1M		chr9	127562762	127563358	merge_peak_144200	OLFML2A								chr21	42539045	42540336	merge_peak_84767	BACE2		chr12	13053949	13054826	merge_peak_29621	GPRC5A		chr17	48581390	48581882	merge_peak_57165	MYCBPAP
chr9	5304208	5304789	merge_peak_139346	RLN2		chr11	106858799	106859611	merge_peak_26672	GUCY1A2								chr12	92381692	92382540	merge_peak_33442	LINC01619		chr1	120173898	120174733	merge_peak_7075	ZNF697		chr11	65553910	65554652	merge_peak_24517	MIR1234
chr9	5327070	5327653	merge_peak_139347	RLN1		chr14	89134858	89135823	merge_peak_43342	ZC3H14								chr20	5843682	5844375	merge_peak_80154	CHGB		chr5	53939510	53940574	merge_peak_107415	LOC102467080		chr5	148998309	148998956	merge_peak_112389	ARHGEF37
chr9	5186455	5187150	merge_peak_139341	INSL6		chr8	39797320	39797851	merge_peak_133985	IDO2								chr2	242497960	242499196	merge_peak_79636	BOK-AS1		chr7	11579632	11580368	merge_peak_124535	THSD7A		chr17	48564426	48565711	merge_peak_57163	RSAD1
chr9	5339383	5340078	merge_peak_139349	RLN1		chr1	219362315	219363009	merge_peak_11797	LYPLAL1								chr11	19798404	19799569	merge_peak_22523	MIR4694		chr12	6324880	6325781	merge_peak_29025	CD9		chr7	26386079	26386923	merge_peak_125366	SNX10
chr1	14029064	14029715	merge_peak_887	PRDM2		chr9	82316541	82317556	merge_peak_141492	LINC01507								chr8	93114815	93116118	merge_peak_135977	RUNX1T1		chr1	120190445	120191351	merge_peak_7078	ZNF697		chr6	134668935	134670069	merge_peak_121249	SGK1
chr2	152494648	152495394	merge_peak_74608	NEB		chr1	221949887	221951627	merge_peak_11977	DUSP10								chr19	4713327	4714059	merge_peak_63463	DPP9		chr1	226844585	226845086	merge_peak_12357	ITPKB-IT1		chr1	33181507	33182723	merge_peak_2355	SYNC
chr2	152493547	152494287	merge_peak_74607	NEB		chr2	43467108	43467788	merge_peak_69491	LINC01126								chr7	51021488	51021981	merge_peak_126930	GRB10		chr2	42161052	42161649	merge_peak_69341	LINC01914		chr3	8674353	8675261	merge_peak_87817	SSUH2
chr6	131018936	131019514	merge_peak_121005	SMLR1		chr9	140501455	140501978	merge_peak_145261	ARRDC1								chr7	111832195	111832727	merge_peak_129361	DOCK4		chr7	137457091	137458062	merge_peak_130558	DGKI		chr6	35048523	35049276	merge_peak_116952	TCP11
chr1	14057170	14057901	merge_peak_889	PRDM2		chr14	20895322	20896311	merge_peak_40060	KLHL33								chr17	80692982	80693623	merge_peak_59350	FN3K		chr4	170712754	170713283	merge_peak_104804	HPF1		chr19	18874717	18875592	merge_peak_64652	COMP
chr5	34244336	34245404	merge_peak_106612	C1QTNF3-AMACR		chr7	12579187	12579932	merge_peak_124578	SCIN								chr4	146530529	146531295	merge_peak_103699	MMAA		chr1	221508505	221509387	merge_peak_11937	C1orf140		chr17	53353669	53354240	merge_peak_57309	HLF
chr7	1959743	1960386	merge_peak_124039	MAD1L1		chr3	42694101	42694661	merge_peak_89882	ZBTB47								chr16	19816134	19816721	merge_peak_50481	GPRC5B		chr6	138893402	138893990	merge_peak_121658	NHSL1		chr7	100875407	100876284	merge_peak_128822	CLDN15
chr11	104871510	104871859	merge_peak_26594	CASP5		chr1	113008560	113009366	merge_peak_6579	WNT2B								chr16	86948397	86949496	merge_peak_53614	LINC02181		chr2	177005113	177005855	merge_peak_75921	HOXD-AS2		chr6	80022562	80023644	merge_peak_118840	LCAL1
chr11	104817570	104818083	merge_peak_26590	CASP4		chr4	141710893	141712484	merge_peak_103459	TBC1D9								chr1	110334798	110335207	merge_peak_6376	EPS8L3		chr18	5895760	5896332	merge_peak_59685	TMEM200C		chr8	49413794	49414690	merge_peak_134314	LOC101929268
chr14	97923282	97923762	merge_peak_44036	LINC02325		chr1	27328124	27329007	merge_peak_1949	TRNP1								chr1	184121520	184122136	merge_peak_9815	TSEN15		chr9	127105089	127105772	merge_peak_144172	LOC100129034		chr1	110770968	110772624	merge_peak_6424	KCNC4
chr14	97924790	97925687	merge_peak_44037	LINC02325		chr7	148553805	148554513	merge_peak_131129	EZH2								chr14	73698787	73699446	merge_peak_42650	PAPLN		chr5	64358383	64359041	merge_peak_108009	CWC27		chr13	48733527	48734310	merge_peak_37803	MED4
chr2	231118826	231119686	merge_peak_78742	SP140		chr12	116774302	116775246	merge_peak_34968	MED13L								chr6	40756670	40757496	merge_peak_117346	LRFN2		chr9	34454599	34455158	merge_peak_140418	FAM219A		chr13	48732468	48733348	merge_peak_37802	MED4
chr2	231089987	231091348	merge_peak_78741	SP140		chr2	28548698	28549366	merge_peak_68548	LOC100505716								chr19	14545580	14546339	merge_peak_64241	PKN1		chr17	11501441	11502573	merge_peak_54833	DNAH9		chr16	2213003	2213872	merge_peak_49493	TRAF7
chrX	119443264	119443848	merge_peak_147946	TMEM255A		chr20	1852540	1853686	merge_peak_79845	SIRPA								chr1	15334801	15335553	merge_peak_958	KAZN		chr8	38591915	38592776	merge_peak_133928	TACC1		chr12	24397353	24398208	merge_peak_30105	SOX5-AS1
chr14	90239871	90240686	merge_peak_43441	FOXN3		chr15	94749526	94750450	merge_peak_48885	MCTP2								chr3	30722886	30723885	merge_peak_89181	TGFBR2		chr18	33877232	33877892	merge_peak_61013	FHOD3		chr6	7267519	7268404	merge_peak_114975	SSR1
chr10	44277073	44277991	merge_peak_16044	LINC02658		chr2	28496587	28497071	merge_peak_68540	LOC100505716								chr6	135041229	135042345	merge_peak_121309	LOC101928304		chr18	33876530	33877202	merge_peak_61012	FHOD3		chr10	72563590	72564570	merge_peak_17376	SGPL1
chr10	44311741	44312224	merge_peak_16046	HNRNPA3P1		chr2	28497672	28498528	merge_peak_68541	LOC100505716								chr5	177783653	177784621	merge_peak_114112	PHYKPL		chr12	63544375	63545222	merge_peak_32217	AVPR1A		chr6	136929264	136930281	merge_peak_121441	LOC101928461
chr2	68654166	68654777	merge_peak_70834	FBXO48		chr4	80997419	80998176	merge_peak_101165	ANTXR2								chr17	67570771	67571856	merge_peak_58275	LINC01483		chr4	94652595	94653135	merge_peak_101811	ATOH1		chr3	72172945	72173691	merge_peak_91766	LINC00877
chr2	68650791	68651667	merge_peak_70833	FBXO48		chr20	20406482	20407572	merge_peak_80905	INSM1								chr19	50650765	50651758	merge_peak_66420	SNAR-D		chr1	158147307	158148008	merge_peak_8142	CD1D		chr18	29077610	29078747	merge_peak_60768	DSG2
chr2	68668663	68669194	merge_peak_70838	FBXO48		chr11	107720410	107720956	merge_peak_26708	SLC35F2								chr11	72343332	72343929	merge_peak_25060	PDE2A		chr11	122376146	122376869	merge_peak_27762	MIR100HG		chr3	191074381	191075250	merge_peak_97450	UTS2B
chr5	64372144	64372737	merge_peak_108011	CWC27		chr1	234984848	234985946	merge_peak_12937	LOC101927851								chr7	29304620	29305359	merge_peak_125590	LOC102724484		chr5	399785	401177	merge_peak_105556	EXOC3-AS1		chr13	42536984	42537601	merge_peak_37375	VWA8-AS1
chr4	56773161	56773602	merge_peak_100269	CEP135		chr11	95808521	95809333	merge_peak_26250	MTMR2								chr2	70994903	70995662	merge_peak_71040	ADD2		chr2	210798553	210799278	merge_peak_77623	RPE		chr13	31606570	31607231	merge_peak_36775	TEX26
chr5	64468202	64468822	merge_peak_108017	ADAMTS6		chr5	66649395	66650335	merge_peak_108175	CD180								chr8	98336847	98337480	merge_peak_136271	TSPYL5		chrX	66763500	66764358	merge_peak_146953	AR		chr2	71276688	71277554	merge_peak_71071	NAGK
chr5	156698654	156699441	merge_peak_112893	CYFIP2		chr3	111836940	111837710	merge_peak_93022	MIR567								chr19	4057724	4058726	merge_peak_63385	ZBTB7A		chr10	127748832	127749601	merge_peak_20741	FANK1-AS1		chr14	89874702	89876026	merge_peak_43397	FOXN3
chr14	50810721	50811462	merge_peak_41187	DMAC2L		chr5	66610955	66611821	merge_peak_108173	CD180								chr10	71238875	71239635	merge_peak_17242	TSPAN15		chr4	66535948	66536657	merge_peak_100491	EPHA5		chr2	219017424	219018004	merge_peak_78039	CXCR1
chr4	82375650	82376268	merge_peak_101247	RASGEF1B		chr3	195627335	195628078	merge_peak_97789	TNK2								chr11	75276245	75276840	merge_peak_25304	SERPINH1		chr3	85007587	85008706	merge_peak_92118	CADM2		chr6	161838667	161839732	merge_peak_123352	LOC105378098
chr9	22147916	22148711	merge_peak_140060	CDKN2B		chr2	208175971	208176704	merge_peak_77485	MIR1302-4								chr7	12767050	12768177	merge_peak_124601	ARL4A		chrX	99664928	99665639	merge_peak_147398	PCDH19		chr9	75768703	75769348	merge_peak_141172	ANXA1
chr2	158754961	158755497	merge_peak_74861	ACVR1		chr15	45746963	45747582	merge_peak_45809	MIR147B								chr9	129884518	129885629	merge_peak_144345	ANGPTL2		chr10	124228222	124229131	merge_peak_20520	HTRA1		chr3	134413295	134414598	merge_peak_94447	KY
chr7	70112856	70113695	merge_peak_127370	GALNT17		chr17	16891389	16892145	merge_peak_55091	TNFRSF13B								chr2	198049633	198050232	merge_peak_76832	LOC101927596		chr5	125839108	125839787	merge_peak_110804	GRAMD2B		chr7	1583787	1584503	merge_peak_124016	TMEM184A
chrX	102809656	102810262	merge_peak_147494	LINC02589		chr2	208147807	208148474	merge_peak_77483	MIR1302-4								chr20	1783873	1784572	merge_peak_79826	LOC100289473		chr8	89339275	89341255	merge_peak_135852	MMP16		chr5	23007144	23008234	merge_peak_106406	CDH12
chr18	43830126	43831073	merge_peak_61371	C18orf25		chr11	2402122	2402610	merge_peak_21289	CD81-AS1								chr16	70719734	70720411	merge_peak_52532	MTSS2		chr20	30457772	30458693	merge_peak_81329	DUSP15		chr5	36744388	36746152	merge_peak_106799	NIPBL-DT
chrX	153247143	153247667	merge_peak_148654	MIR3202-2		chr4	183730146	183730812	merge_peak_105086	DCTD								chr15	67442410	67443240	merge_peak_47133	SMAD3		chr5	16935407	16937662	merge_peak_106262	MYO10		chr8	875681	877171	merge_peak_131773	LOC401442
chr9	134270617	134271117	merge_peak_144769	PRRC2B		chr15	50023638	50024420	merge_peak_45977	DTWD1								chr17	61700447	61700740	merge_peak_57831	MAP3K3		chr19	52191968	52192863	merge_peak_66537	SPACA6		chr14	68604383	68604941	merge_peak_42253	RAD51B
chr8	71042682	71043244	merge_peak_135229	PRDM14		chr2	68966084	68966538	merge_peak_70860	ARHGAP25								chr17	61753059	61753717	merge_peak_57836	LIMD2		chr5	124242121	124242877	merge_peak_110717	LOC101927421		chr6	21022537	21023364	merge_peak_115956	CDKAL1
chr3	120062999	120063618	merge_peak_93458	LRRC58		chr2	68966687	68967259	merge_peak_70861	ARHGAP25								chr6	46958496	46958983	merge_peak_117889	ADGRF5		chr15	38287962	38288620	merge_peak_45260	LINC02345		chr12	19451824	19453102	merge_peak_29908	PLEKHA5
chr5	171602238	171602837	merge_peak_113649	STK10		chr2	65291882	65293085	merge_peak_70680	CEP68								chr16	89396549	89397224	merge_peak_53820	LOC100287036		chr18	39890834	39891708	merge_peak_61164	LINC00907		chr20	52421934	52423008	merge_peak_82803	SUMO1P1
chr11	60879189	60879674	merge_peak_24059	CD5		chr1	185342954	185343627	merge_peak_9928	GS1-279B7.1								chr19	54483317	54484701	merge_peak_66643	MIR935		chr9	132312000	132312899	merge_peak_144606	NTMT1		chr12	58281693	58283051	merge_peak_32058	CTDSP2
chr11	60869528	60870156	merge_peak_24057	CD5		chr4	153564455	153565173	merge_peak_104086	TMEM154								chr9	16704629	16705666	merge_peak_139773	BNC2		chr10	112158194	112158945	merge_peak_19755	SMNDC1		chr11	45943556	45944356	merge_peak_23514	LARGE2
chr17	8013367	8013933	merge_peak_54596	ALOXE3		chr16	28518950	28519805	merge_peak_50914	IL27								chr14	33403351	33404102	merge_peak_40707	NPAS3		chr12	48205431	48206254	merge_peak_31182	HDAC7		chr5	66145693	66146744	merge_peak_108106	MAST4
chr11	60850616	60851593	merge_peak_24053	CD5		chr2	177861746	177862306	merge_peak_75963	HNRNPA3								chr18	6728687	6730163	merge_peak_59721	LOC101927168		chr7	42276618	42277968	merge_peak_126385	GLI3		chr2	38947574	38948310	merge_peak_69193	SRSF7
chr11	60838633	60839156	merge_peak_24051	CD5		chr2	225890698	225891370	merge_peak_78484	MIR4439								chr17	79259080	79259764	merge_peak_59198	SLC38A10		chr16	78539420	78540431	merge_peak_52938	WWOX		chr22	45087823	45088539	merge_peak_87143	PRR5-ARHGAP8
chrX	51545944	51546870	merge_peak_146724	MAGED1		chr2	216660805	216661427	merge_peak_77807	LINC00607								chr2	99438892	99439989	merge_peak_72115	LINC02611		chr4	107955267	107955834	merge_peak_102306	DKK2		chr3	107851250	107852104	merge_peak_92861	LINC01215
chrX	51138568	51139651	merge_peak_146720	EZHIP		chr2	225905593	225907620	merge_peak_78487	DOCK10								chr9	139538347	139539787	merge_peak_145150	EGFL7		chr8	105235263	105236399	merge_peak_136740	RIMS2		chr6	160807764	160808480	merge_peak_123287	SLC22A3
chrX	51486291	51486780	merge_peak_146723	GSPT2		chr11	12146184	12146794	merge_peak_22010	MICAL2								chr2	99449829	99450544	merge_peak_72117	LINC02611		chr1	68231873	68232527	merge_peak_4613	GNG12-AS1		chr18	20045881	20046940	merge_peak_60337	CTAGE1
chr18	5309986	5310606	merge_peak_59651	ZBTB14		chr8	66893766	66894828	merge_peak_135030	DNAJC5B								chr11	133816411	133817071	merge_peak_28535	IGSF9B		chr1	68297531	68298173	merge_peak_4619	GNG12-AS1		chr4	87771539	87772070	merge_peak_101539	SLC10A6
chr10	112117053	112117554	merge_peak_19744	SMNDC1		chr6	167460846	167461632	merge_peak_123627	FGFR1OP								chr7	2702622	2703151	merge_peak_124123	AMZ1		chr8	13435517	13436033	merge_peak_132405	C8orf48		chr11	109952154	109952725	merge_peak_26825	ZC3H12C
chr11	36406631	36407151	merge_peak_23222	PRR5L		chr9	92057540	92058237	merge_peak_141972	SEMA4D								chr8	126478769	126479714	merge_peak_137784	TRIB1		chr21	38432589	38433067	merge_peak_84556	LOC105372795		chr5	79963790	79964842	merge_peak_108942	DHFR
chr16	57626458	57627299	merge_peak_51879	ADGRG1		chr7	116426737	116427441	merge_peak_129586	CAPZA2								chr9	20356255	20357417	merge_peak_139923	MIR4473		chr2	102952774	102954222	merge_peak_72411	IL1RL1		chr13	25243064	25243561	merge_peak_36356	ATP12A
chr3	176868647	176869350	merge_peak_96395	TBL1XR1		chr6	109557163	109557889	merge_peak_119879	CCDC162P								chr14	35838910	35839548	merge_peak_40858	NFKBIA		chr4	140164388	140165302	merge_peak_103320	MGARP		chr1	47655505	47656394	merge_peak_3349	PDZK1IP1
chr4	40266761	40267628	merge_peak_99704	LINC02265		chr12	65194235	65194911	merge_peak_32323	TBC1D30								chr4	24980840	24982073	merge_peak_99134	CCDC149		chr12	133170487	133170942	merge_peak_35984	MIR6763		chr7	150812821	150813702	merge_peak_131309	AGAP3
chr12	125093527	125094078	merge_peak_35623	NCOR2		chr18	33389592	33390214	merge_peak_60985	MIR187								chr9	139615575	139616221	merge_peak_145159	SNORA17B		chr6	148663428	148664390	merge_peak_122266	SASH1		chr17	17744023	17744748	merge_peak_55195	SREBF1
chr7	22925382	22925939	merge_peak_125166	SNORD93		chr2	232585726	232586274	merge_peak_78907	MIR1244-4								chr15	101986147	101987316	merge_peak_49299	PCSK6		chr8	19265890	19266877	merge_peak_132625	SH2D4A		chr18	53119202	53119990	merge_peak_61796	TCF4-AS1
chr4	154564436	154564927	merge_peak_104213	LOC100419170		chr9	95882059	95882865	merge_peak_142280	NINJ1								chr2	16079777	16081126	merge_peak_67811	MYCN		chr12	102319027	102319609	merge_peak_34109	DRAM1		chr12	106621281	106621833	merge_peak_34382	CKAP4
chr15	88140688	88141282	merge_peak_48396	LINC00052		chr18	33350280	33350817	merge_peak_60982	GALNT1								chr1	145092194	145092966	merge_peak_7237	SEC22B		chr11	128366577	128367619	merge_peak_28185	ETS1		chr1	6474337	6475245	merge_peak_318	HES2
chr18	60822215	60823055	merge_peak_62316	BCL2		chr7	106853169	106853739	merge_peak_129190	HBP1								chr2	30401374	30402241	merge_peak_68685	YPEL5		chr16	73033981	73034939	merge_peak_52680	ZFHX3		chr1	201313563	201314475	merge_peak_10522	TNNT2
chr19	49972156	49972821	merge_peak_66348	FLT3LG		chr15	80270868	80271733	merge_peak_47985	BCL2A1								chr8	13050877	13052273	merge_peak_132378	DLC1		chr11	128373451	128373884	merge_peak_28187	ETS1		chr15	45940816	45941555	merge_peak_45831	SQOR
chr19	49973442	49973944	merge_peak_66349	FLT3LG		chr2	204521221	204521956	merge_peak_77244	CD28								chr2	30659837	30660415	merge_peak_68726	LCLAT1		chr6	69344375	69345493	merge_peak_118484	ADGRB3		chr11	8255549	8256200	merge_peak_21648	LMO1
chr13	103431723	103432641	merge_peak_39501	TEX30		chr2	204514540	204515346	merge_peak_77242	CD28								chr1	113243027	113243809	merge_peak_6592	RHOC		chr2	182330392	182331044	merge_peak_76171	ITGA4		chr3	136679591	136680510	merge_peak_94530	IL20RB
chr8	25242646	25243099	merge_peak_133123	GNRH1		chr8	56918914	56919826	merge_peak_134581	SNORD54								chr3	37947583	37948306	merge_peak_89544	CTDSPL		chr10	60194969	60195570	merge_peak_16630	TFAM		chr8	79026937	79027663	merge_peak_135461	PKIA
chrX	77770470	77770841	merge_peak_147238	RTL3		chr11	78061555	78062447	merge_peak_25501	GAB2								chr1	229073749	229074655	merge_peak_12508	RHOU		chr21	35898914	35899747	merge_peak_84331	RCAN1		chr3	194040202	194041146	merge_peak_97623	LINC00887
chr12	49375064	49375592	merge_peak_31280	WNT1		chr1	206328603	206329494	merge_peak_10997	CTSE								chr2	43106818	43107620	merge_peak_69418	HAAO		chr3	64670468	64672464	merge_peak_91321	ADAMTS9-AS2		chr18	46547691	46548507	merge_peak_61558	MIR4744
chr3	49453393	49453984	merge_peak_90438	TCTA		chr8	81893978	81894884	merge_peak_135632	ZNF704								chr10	31293502	31294333	merge_peak_15564	ZNF438		chr6	28952959	28953704	merge_peak_116408	HCG15		chr3	189645849	189646664	merge_peak_97336	MIR944
chr12	123131101	123131885	merge_peak_35445	HCAR2		chr7	968160	968696	merge_peak_123961	ADAP1								chr1	210013150	210013903	merge_peak_11338	UTP25		chr3	11033733	11034574	merge_peak_87990	SLC6A1		chr18	22094382	22094967	merge_peak_60538	HRH4
chr11	128395263	128395980	merge_peak_28191	ETS1-AS1		chr1	156121108	156121584	merge_peak_7956	SEMA4A								chr19	13094228	13094718	merge_peak_64116	NFIX		chr9	19934058	19934987	merge_peak_139896	SLC24A2		chr5	110411004	110411652	merge_peak_110071	TSLP
chr11	128421436	128422171	merge_peak_28195	ETS1-AS1		chr18	28786622	28787511	merge_peak_60733	DSC1								chr19	17007574	17008700	merge_peak_64435	F2RL3		chr13	76957888	76958547	merge_peak_38576	KCTD12		chr4	94749405	94749983	merge_peak_101821	ATOH1
chr19	872431	873452	merge_peak_63047	CFD		chr7	151036665	151037461	merge_peak_131332	NUB1								chr3	194493626	194494351	merge_peak_97685	LINC01968		chr7	107643072	107644067	merge_peak_129226	LAMB1		chr6	134678000	134678735	merge_peak_121252	SGK1
chr11	71852047	71852647	merge_peak_25017	FOLR3		chr9	130597956	130598736	merge_peak_144421	ENG								chr5	141061197	141062072	merge_peak_111807	ARAP3		chr6	30796048	30796778	merge_peak_116545	LINC00243		chr11	122547157	122547711	merge_peak_27776	UBASH3B
chr1	226986013	226987243	merge_peak_12383	ITPKB		chr7	151043306	151043781	merge_peak_131334	NUB1								chr1	8908786	8909269	merge_peak_503	MIR6728		chr7	107612153	107613010	merge_peak_129222	LAMB1		chr17	25568331	25569056	merge_peak_55440	MIR4522
chr7	16684239	16684686	merge_peak_124735	ANKMY2		chr8	101635515	101636337	merge_peak_136457	SNX31								chr19	57350129	57351467	merge_peak_66814	PEG3		chr19	3403723	3404988	merge_peak_63324	NFIC		chr4	75186217	75186808	merge_peak_100797	EPGN
chr7	16659546	16660103	merge_peak_124734	ANKMY2		chr11	109870665	109871274	merge_peak_26813	ZC3H12C								chr5	72233965	72234604	merge_peak_108428	FCHO2		chr7	41995376	41996222	merge_peak_126361	INHBA		chr10	118647758	118648776	merge_peak_20176	HSPA12A
chr3	149297860	149298443	merge_peak_95145	WWTR1		chr8	125641688	125642774	merge_peak_137676	NDUFB9								chr11	124629396	124629986	merge_peak_27928	LOC101929340		chr15	91223519	91224227	merge_peak_48654	LINC01585		chr17	80453591	80454113	merge_peak_59322	FOXK2
chr19	6522202	6522711	merge_peak_63595	TNFSF9		chr10	64380223	64380814	merge_peak_16929	ZNF365								chr2	6920725	6921517	merge_peak_67138	LINC00487		chr8	54857365	54858533	merge_peak_134488	RGS20		chr2	158640514	158641384	merge_peak_74848	ACVR1
chr1	59323401	59324219	merge_peak_3965	LINC01135		chr2	232410092	232410717	merge_peak_78872	NMUR1								chr12	131918989	131919722	merge_peak_35895	LINC02370		chr7	106182963	106183728	merge_peak_129135	CCDC71L		chr4	153918548	153919673	merge_peak_104126	FHDC1
chr10	93661423	93662199	merge_peak_18653	FGFBP3		chrX	47489211	47489989	merge_peak_146597	CFP								chr16	75267670	75268503	merge_peak_52818	BCAR1		chr11	65683053	65683609	merge_peak_24538	C11orf68		chr3	41143345	41144127	merge_peak_89781	CTNNB1
chr13	52396522	52396924	merge_peak_38103	DHRS12		chr6	7697717	7698938	merge_peak_115014	BMP6								chr9	86159099	86159724	merge_peak_141642	FRMD3		chr5	151119447	151120595	merge_peak_112656	ATOX1		chr19	42924228	42924829	merge_peak_65690	LIPE-AS1
chr15	82400798	82401280	merge_peak_48130	LINC01583		chr17	72278676	72279597	merge_peak_58494	DNAI2								chr7	149473307	149473873	merge_peak_131196			chr5	172086721	172087531	merge_peak_113706	MIR5003		chr12	118406564	118407343	merge_peak_35087	KSR2
chr13	52399169	52399824	merge_peak_38104			chr6	56458516	56459124	merge_peak_118337	DST								chr2	134918430	134919066	merge_peak_73867	MIR3679		chr10	134330374	134331270	merge_peak_21017	INPP5A		chr16	11752719	11753588	merge_peak_50074	SNN
chr12	94601562	94602774	merge_peak_33667	PLXNC1		chr10	64374083	64375011	merge_peak_16927	ZNF365								chr12	96894776	96895462	merge_peak_33900	CFAP54		chr11	65678853	65679570	merge_peak_24536	C11orf68		chr4	156896104	156896784	merge_peak_104304	CTSO
chr13	52406544	52406957	merge_peak_38106			chr16	88657860	88658641	merge_peak_53739	ZC3H18								chr2	240752757	240753952	merge_peak_79537	LOC150935		chr12	92471811	92472640	merge_peak_33455	LINC01619		chr4	141777860	141778797	merge_peak_103466	TBC1D9
chr10	93704350	93705416	merge_peak_18659	BTAF1		chr2	62514328	62515652	merge_peak_70456	B3GNT2								chr10	20220093	20221208	merge_peak_14866	PLXDC2		chr6	101841226	101841781	merge_peak_119516	GRIK2		chr11	67079988	67080533	merge_peak_24675	LOC100130987
chr2	101923208	101923875	merge_peak_72261	RNF149		chr4	74641887	74642541	merge_peak_100743	CXCL8								chr11	128585556	128586595	merge_peak_28222	SENCR		chr7	93550767	93551733	merge_peak_128350	GNG11		chr8	98940847	98941866	merge_peak_136319	MATN2
chr8	142248747	142249885	merge_peak_138751	SLC45A4		chr18	55248397	55249032	merge_peak_61903	FECH								chr2	121310241	121311189	merge_peak_73298	LINC01101		chr10	31986180	31987376	merge_peak_15609	ARHGAP12		chr18	59619353	59620158	merge_peak_62205	RNF152
chr8	142254929	142255934	merge_peak_138752			chr4	52772186	52773045	merge_peak_100038	DCUN1D4								chr8	55065493	55066461	merge_peak_134495	MRPL15		chr13	31444184	31445120	merge_peak_36756	LINC00545		chr10	112611885	112612493	merge_peak_19813	PDCD4-AS1
chr4	69239271	69239706	merge_peak_100557	YTHDC1		chr3	121951803	121953010	merge_peak_93554	CASR								chr2	232505076	232505849	merge_peak_78887	TEX44		chr2	175199388	175199851	merge_peak_75807	SP9		chr17	14478807	14479555	merge_peak_54950	MGC12916
chr15	52850279	52850913	merge_peak_46203	ARPP19		chr7	55601902	55602716	merge_peak_127053	VOPP1								chr21	38730380	38731104	merge_peak_84570	DYRK1A		chr2	75787289	75788562	merge_peak_71382	EVA1A		chr8	103769974	103770649	merge_peak_136645	KLF10
chr5	102097852	102098361	merge_peak_109792	PAM		chr12	4082982	4083791	merge_peak_28889	PARP11								chr10	101539072	101540139	merge_peak_19174	ABCC2		chr1	111817312	111818206	merge_peak_6506	CHIAP2		chr14	32811181	32811893	merge_peak_40668	AKAP6
chr5	102098515	102098908	merge_peak_109793	PAM		chr7	55593979	55594865	merge_peak_127051	VOPP1								chr2	121266101	121267041	merge_peak_73292	LINC01101		chr10	134441503	134442089	merge_peak_21029	INPP5A		chr5	118746929	118748132	merge_peak_110492	HSD17B4
chr5	102114169	102114728	merge_peak_109795	PAM		chr4	8200023	8201248	merge_peak_98479	SH3TC1								chr6	126142826	126143369	merge_peak_120721	NCOA7-AS1		chr6	100650447	100651701	merge_peak_119491	MCHR2		chr11	35133020	35133617	merge_peak_23086	LOC100507144
chr14	68750108	68750831	merge_peak_42270	LOC100996664		chr7	41920970	41921821	merge_peak_126351	INHBA								chr21	42622368	42623187	merge_peak_84775			chr12	6338490	6339515	merge_peak_29030	CD9		chr8	81703429	81704112	merge_peak_135613	ZNF704
chr15	52851449	52852148	merge_peak_46204	ARPP19		chr7	76956407	76956982	merge_peak_127726	LOC101927243								chr22	29702664	29703345	merge_peak_85981	GAS2L1		chr6	4352004	4352725	merge_peak_114718			chr14	51999664	52000430	merge_peak_41286	FRMD6
chr7	107497478	107497831	merge_peak_129212	DLD		chr7	101775491	101776225	merge_peak_128892	SH2B2								chr8	134741987	134742966	merge_peak_138450	LOC105375773		chr6	2157453	2158330	merge_peak_114483	GMDS		chr10	106078740	106079468	merge_peak_19583	ITPRIP-AS1
chr7	121012585	121013085	merge_peak_129740	FAM3C		chr12	92458755	92459924	merge_peak_33454	LINC01619								chr6	128812499	128813394	merge_peak_120853	PTPRK		chr4	156679825	156681426	merge_peak_104293	GUCY1B1		chr10	106081993	106082604	merge_peak_19584	ITPRIP-AS1
chr2	161946891	161947486	merge_peak_75122	TANK		chr17	72270303	72271298	merge_peak_58492	DNAI2								chr6	148467663	148468569	merge_peak_122241	SASH1		chr3	134092378	134094107	merge_peak_94428	AMOTL2		chr2	12842241	12843366	merge_peak_67691	TRIB2
chr2	161960506	161961107	merge_peak_75123	TANK		chr6	167243656	167244716	merge_peak_123610	RPS6KA2								chrX	39595401	39596253	merge_peak_146257	MIR3937		chr13	36704868	36706447	merge_peak_37054	DCLK1		chr10	106094697	106095484	merge_peak_19589	ITPRIP
chr1	109246058	109247037	merge_peak_6277	FNDC7		chr11	111402368	111403196	merge_peak_26925	LAYN														chr1	79788767	79789616	merge_peak_4924	ADGRL4		chr6	45575324	45576637	merge_peak_117794	RUNX2
chr1	185564971	185565555	merge_peak_9954	LINC01350		chr6	154579242	154580038	merge_peak_122742	IPCEF1														chr9	87873690	87874357	merge_peak_141735	AGTPBP1		chr12	97457086	97458348	merge_peak_33916	NEDD1
chr1	185536004	185536788	merge_peak_9952	LINC01350		chr6	154623092	154623809	merge_peak_122747	IPCEF1														chr11	12398779	12399948	merge_peak_22049	PARVA		chr4	47485807	47486604	merge_peak_99919	ATP10D
chr1	109189097	109189862	merge_peak_6271	HENMT1		chr16	11275147	11276369	merge_peak_50004	SOCS1														chr1	203247446	203248219	merge_peak_10727	LINC01353		chr4	25867125	25867676	merge_peak_99179	SEL1L3
chr1	185528864	185529568	merge_peak_9950	LINC01350		chrX	53743197	53743890	merge_peak_146772	HUWE1														chr3	15688314	15689574	merge_peak_88418	BTD		chr18	61253703	61254545	merge_peak_62378	SERPINB13
chr12	25144387	25144829	merge_peak_30153	C12orf77		chr6	62995535	62996452	merge_peak_118427	KHDRBS2														chr1	210771076	210772051	merge_peak_11380	HHAT		chr1	171993509	171994538	merge_peak_9068	MIR3120
chr5	52365407	52365964	merge_peak_107321	MOCS2		chr19	45578287	45579164	merge_peak_65864	ZNF296														chr10	44338722	44339453	merge_peak_16048	LINC00619		chr3	150936783	150937405	merge_peak_95271	GPR171
chr5	52336876	52337570	merge_peak_107320	ITGA2		chr17	1480386	1481276	merge_peak_54050	PITPNA														chr3	128719720	128720671	merge_peak_94080	EFCC1		chrX	133119259	133120116	merge_peak_148222	GPC3
chr12	25204519	25205906	merge_peak_30159	LRMP		chr3	12234867	12235494	merge_peak_88100	TIMP4														chr4	122632601	122633481	merge_peak_102844	ANXA5		chr9	113045959	113046793	merge_peak_143283	TXN
chr2	198056609	198057083	merge_peak_76833	LOC101927596		chr17	1510519	1511228	merge_peak_54055	SLC43A2														chr12	13251045	13251905	merge_peak_29639	GSG1		chr6	148584060	148584859	merge_peak_122255	SASH1
chr2	198070353	198071058	merge_peak_76836	LOC101927596		chr4	124987674	124988506	merge_peak_102988	LINC01091														chr11	94465120	94466246	merge_peak_26118	LOC105369438		chr4	140088888	140089547	merge_peak_103314	ELF2
chr2	198063410	198064289	merge_peak_76835	LOC101927596		chr1	236046499	236047348	merge_peak_13024	LYST														chr16	55357519	55358682	merge_peak_51653	IRX6		chr11	130283209	130284316	merge_peak_28379	ADAMTS8
chr2	54907524	54908110	merge_peak_70069	EML6		chr14	58747852	58748693	merge_peak_41678	PSMA3-AS1														chr6	5764520	5765200	merge_peak_114825	LOC101927950		chr11	128318271	128318836	merge_peak_28170	ETS1
chr2	145417102	145417779	merge_peak_74297	TEX41		chr19	54751668	54752528	merge_peak_66666	LILRB3														chr22	36025820	36026349	merge_peak_86345	MB		chr11	128323273	128323878	merge_peak_28172	ETS1
chr13	43565870	43567151	merge_peak_37442	EPSTI1		chr4	141664177	141664997	merge_peak_103456	TBC1D9														chr16	51185715	51186714	merge_peak_51496	SALL1		chr18	74695022	74695739	merge_peak_62791	MBP
chr5	158896484	158897003	merge_peak_113118	LINC01845		chr18	60934191	60934678	merge_peak_62340	BCL2														chr14	99502053	99502849	merge_peak_44101	BCL11B		chr5	38830524	38831781	merge_peak_106891	OSMR-AS1
chrX	9319734	9320347	merge_peak_145403	TBL1X		chr5	55451738	55452813	merge_peak_107540	ANKRD55														chr5	88184961	88185908	merge_peak_109224	MEF2C-AS1		chr11	88143763	88144736	merge_peak_25927	CTSC
chr5	158839203	158839904	merge_peak_113112	LINC01845		chr4	25174512	25175733	merge_peak_99144	SEPSECS-AS1														chr1	216774042	216774924	merge_peak_11705	ESRRG		chr2	9318533	9319751	merge_peak_67340	ASAP2
chr9	75211666	75212409	merge_peak_141127	TMC1		chr4	124939858	124940614	merge_peak_102985	LINC01091														chr11	100997997	100999366	merge_peak_26375	PGR		chr11	126516477	126518142	merge_peak_28082	LOC101929427
chr10	5489449	5489959	merge_peak_13925	NET1		chr3	174048882	174049634	merge_peak_96329	NLGN1-AS1														chr7	17719095	17720202	merge_peak_124853	LOC101927630		chr6	69889572	69890923	merge_peak_118497	ADGRB3
chr1	184861255	184861827	merge_peak_9894	NIBAN1		chr2	37116797	37117595	merge_peak_68997	STRN														chr12	15854614	15855212	merge_peak_29816	EPS8		chr3	156443445	156443962	merge_peak_95612	TIPARP
chr11	110198695	110199465	merge_peak_26846	LINC02732		chr17	79023126	79024435	merge_peak_59177	BAIAP2														chr1	31655002	31655635	merge_peak_2223	NKAIN1		chr6	73973780	73974647	merge_peak_118653	KHDC1
chr1	169281247	169282047	merge_peak_8922	BLZF1		chr20	35471624	35472100	merge_peak_81653	SOGA1														chr8	77593174	77593613	merge_peak_135445	ZFHX4		chr6	47623882	47624444	merge_peak_117943	ADGRF2
chr12	57616788	57617310	merge_peak_31992	SHMT2		chr8	1702736	1704416	merge_peak_131804	LOC101927752														chr3	137833740	137834872	merge_peak_94553	DZIP1L		chr9	95532679	95533667	merge_peak_142246	BICD2
chr2	149683957	149685033	merge_peak_74478	KIF5C		chr5	139154732	139155447	merge_peak_111663	PSD2														chr5	5373397	5374558	merge_peak_105784	ICE1		chr5	149011900	149012908	merge_peak_112390	ARHGEF37
chr1	204490137	204490818	merge_peak_10860	MDM4		chr3	98449041	98449670	merge_peak_92332	ST3GAL6														chr1	109358760	109360056	merge_peak_6282	AKNAD1		chr8	128306216	128307403	merge_peak_137914	CASC21
chr9	37528698	37529654	merge_peak_140650	POLR1E		chr15	86127146	86127686	merge_peak_48328	AKAP13														chr1	109370814	109371526	merge_peak_6283	AKNAD1		chr7	155546073	155547206	merge_peak_131540	SHH
chr9	37531608	37532213	merge_peak_140651	FBXO10		chr10	81053518	81054355	merge_peak_18009	PPIF														chr4	93226326	93227080	merge_peak_101800	GRID2		chr9	104269974	104271004	merge_peak_142805	TMEM246
chr2	149634165	149634780	merge_peak_74475	KIF5C		chr5	130544965	130546096	merge_peak_110996	LYRM7														chr1	92116139	92116896	merge_peak_5522	CDC7		chr1	180137012	180137660	merge_peak_9533	QSOX1
chr2	149632439	149633238	merge_peak_74474	KIF5C		chr8	116990392	116991068	merge_peak_137074	TRPS1														chr17	19630692	19631777	merge_peak_55316	SLC47A2		chr7	53811452	53812526	merge_peak_126979	LINC01446
chr12	9515734	9516116	merge_peak_29314	LINC02367		chr4	15235635	15236762	merge_peak_98816	C1QTNF7														chr7	137663148	137663858	merge_peak_130589	CREB3L2		chr14	65721597	65722663	merge_peak_42129	LINC02324
chr12	9517061	9517920	merge_peak_29315	LINC02367		chr15	86123330	86126315	merge_peak_48327	AKAP13														chr1	160162832	160163406	merge_peak_8281	CASQ1		chr18	20910527	20911757	merge_peak_60424	TMEM241
chrX	129304818	129305313	merge_peak_148125	RAB33A		chr2	106425435	106426090	merge_peak_72561	NCK2														chr2	206515055	206515636	merge_peak_77365	NRP2		chr19	24236661	24237726	merge_peak_64823	ZNF254
chr4	178260870	178261406	merge_peak_105025	NEIL3		chr6	149533971	149535049	merge_peak_122358	TAB2														chr10	91087246	91088321	merge_peak_18500	IFIT3		chr2	129813729	129814554	merge_peak_73620	LOC101927881
chr4	178230049	178231647	merge_peak_105022	NEIL3		chr2	106443857	106444745	merge_peak_72565	NCK2														chr10	91133895	91134716	merge_peak_18509	IFIT1B		chr19	18026706	18027314	merge_peak_64536	CCDC124
chr4	178237005	178237728	merge_peak_105023	NEIL3		chr16	69597759	69598465	merge_peak_52468	MIR1538														chr1	61455436	61456247	merge_peak_4118	NFIA-AS2		chr2	95939960	95940874	merge_peak_71848	PROM2
chr1	233059429	233060204	merge_peak_12807	NTPCR		chr3	185255021	185255904	merge_peak_96929	LIPH														chr3	112348138	112348802	merge_peak_93076	CCDC80		chr5	150992521	150993068	merge_peak_112626	FAT2
chr13	26586279	26587010	merge_peak_36411	SHISA2		chr16	80753957	80754502	merge_peak_53119	CDYL2														chr17	2310116	2310867	merge_peak_54153	MNT		chr16	67270023	67271153	merge_peak_52237	TMEM208
chr13	26545490	26546085	merge_peak_36410	SHISA2		chr5	40486421	40487380	merge_peak_107009	PTGER4														chr5	81121036	81121635	merge_peak_109005	SSBP2		chr3	30383342	30384473	merge_peak_89137	TGFBR2
chr3	16890675	16891489	merge_peak_88536	PLCL2		chr13	108921808	108923153	merge_peak_39663	TNFSF13B														chr3	112359119	112360272	merge_peak_93078	CCDC80		chr3	69590087	69590754	merge_peak_91575	FRMD4B
chr13	26758895	26759180	merge_peak_36417	RNF6		chr12	1531938	1532572	merge_peak_28704	LINC00942														chr4	143012321	143013353	merge_peak_103532	IL15		chr8	142416057	142416801	merge_peak_138778	PTP4A3
chr6	16481830	16482427	merge_peak_115677	GMPR		chr5	81396367	81397304	merge_peak_109021	ATG10														chr1	94702487	94703615	merge_peak_5738	ARHGAP29		chr20	400137	400724	merge_peak_79717	RBCK1
chr17	17294877	17295714	merge_peak_55142	MED9		chr5	136957548	136959018	merge_peak_111484	MIR874														chr2	1711423	1712222	merge_peak_67001	PXDN		chr10	23648605	23649283	merge_peak_15059	C10orf67
chr17	17307029	17307540	merge_peak_55143	MED9		chr3	99766226	99767015	merge_peak_92444	MIR548G														chr4	108745277	108746848	merge_peak_102334	SGMS2		chr7	92392809	92393438	merge_peak_128292	CDK6
chr7	74064339	74064727	merge_peak_127569	GTF2I		chr21	40211485	40212251	merge_peak_84680	LOC101928398														chr8	105429418	105430609	merge_peak_136756	DPYS		chr5	149126901	149127829	merge_peak_112403	MIR378A
chr1	26872024	26872542	merge_peak_1899	RPS6KA1		chr4	152808464	152809272	merge_peak_104011	GATB														chr5	115910298	115911011	merge_peak_110391	SEMA6A		chr2	38688989	38689919	merge_peak_69160	LINC02613
chr18	8755392	8755974	merge_peak_59827	MTCL1		chr1	66904325	66905385	merge_peak_4492	PDE4B														chr8	117586948	117587528	merge_peak_137113	LOC105375713		chr14	70149292	70149897	merge_peak_42448	SUSD6
chr11	122619632	122620089	merge_peak_27788	CRTAM		chr19	47234167	47234757	merge_peak_66063	PRKD2														chr4	110223557	110224643	merge_peak_102426	COL25A1		chr7	98871616	98872575	merge_peak_128637	MYH16
chr17	26135042	26135542	merge_peak_55498	NOS2		chr12	54787582	54788308	merge_peak_31784	ZNF385A														chr16	57798118	57799105	merge_peak_51901	MIR6772		chr5	171847385	171848471	merge_peak_113669	SH3PXD2B
chr20	13227885	13228928	merge_peak_80566	ISM1-AS1		chr1	95185756	95186401	merge_peak_5783	MIR378G														chr2	157176352	157177421	merge_peak_74765	NR4A2		chr10	4705131	4705992	merge_peak_13873	LINC00705
chr11	122614438	122615169	merge_peak_27786	UBASH3B		chr12	54805008	54805788	merge_peak_31786	ITGA5														chr15	89644714	89645568	merge_peak_48466	ABHD2		chr2	17801385	17802429	merge_peak_67904	VSNL1
chr11	122592575	122593098	merge_peak_27784	UBASH3B		chr10	88814184	88815080	merge_peak_18312	FAM25A														chr3	64210718	64211438	merge_peak_91293	PRICKLE2		chr2	20875315	20875928	merge_peak_68138	GDF7
chr6	11277778	11278835	merge_peak_115185	NEDD9		chr5	130578396	130579086	merge_peak_111000	CDC42SE2														chr5	75816984	75817626	merge_peak_108669	IQGAP2		chr2	223288317	223290246	merge_peak_78284	SGPP2
chr6	11318296	11319054	merge_peak_115188	NEDD9		chr22	40930912	40931536	merge_peak_86848	MRTFA														chr7	28997819	28998992	merge_peak_125554	TRIL		chr2	28768637	28769191	merge_peak_68584	PLB1
chr10	93807586	93808264	merge_peak_18661	BTAF1		chr13	77960904	77962044	merge_peak_38648	MYCBP2														chr4	140517135	140517934	merge_peak_103336	SETD7		chr5	38816250	38817105	merge_peak_106890	OSMR-AS1
chr8	102148945	102150037	merge_peak_136507	ZNF706		chr15	99965232	99966090	merge_peak_49124	MEF2A														chr4	105415974	105416597	merge_peak_102202	CXXC4		chr2	223383331	223384228	merge_peak_78289	SGPP2
chr1	211508952	211509476	merge_peak_11400	TRAF5		chr6	24283469	24284341	merge_peak_116060	KAAG1														chr11	88269016	88269567	merge_peak_25943	GRM5-AS1		chr2	161061861	161062575	merge_peak_75036	ITGB6
chr1	211526322	211526970	merge_peak_11404	TRAF5		chr12	70310662	70311146	merge_peak_32672	MYRFL														chr15	80609621	80610312	merge_peak_48009	LINC00927		chr9	6102328	6103096	merge_peak_139426	RANBP6
chr10	128148610	128149074	merge_peak_20784	LINC00601		chr10	13754447	13755539	merge_peak_14512	FRMD4A														chr4	118006345	118006903	merge_peak_102684	TRAM1L1		chr17	39811796	39812437	merge_peak_56424	KRT42P
chr10	128157609	128158523	merge_peak_20785	LINC00601		chr22	40888098	40888774	merge_peak_86842	MRTFA														chr5	174486740	174487326	merge_peak_113904	LINC01951		chrX	12964862	12965717	merge_peak_145559	TLR8-AS1
chr10	116064222	116064997	merge_peak_20034	VWA2		chr6	138167530	138168516	merge_peak_121575	TNFAIP3														chr6	41472648	41473404	merge_peak_117405	LINC01276		chr2	191269162	191270028	merge_peak_76488	MFSD6
chr2	203131478	203131984	merge_peak_77171	NOP58		chr2	128953683	128954387	merge_peak_73567	UGGT1														chr2	96348233	96348976	merge_peak_71865	TRIM43		chr15	31373499	31374316	merge_peak_44955	MIR211
chr2	203142715	203143467	merge_peak_77173	SNORD70		chr2	97539368	97540694	merge_peak_71970	SEMA4C														chr12	100627922	100628788	merge_peak_34004	DEPDC4		chr6	4281620	4282654	merge_peak_114700	LOC102724096
chr19	41626708	41627374	merge_peak_65557	CYP2F1		chr7	142246890	142247838	merge_peak_130908	MTRNR2L6														chr1	227008888	227009652	merge_peak_12386	PSEN2		chr5	61770846	61771451	merge_peak_107949	IPO11
chr12	34275989	34276443	merge_peak_30718	ALG10		chr4	40724455	40725121	merge_peak_99760	NSUN7														chr8	128911103	128912154	merge_peak_137976	TMEM75		chr5	14702182	14702841	merge_peak_106147	LOC100130744
chr5	138725406	138726047	merge_peak_111607	MZB1		chr4	40733718	40734317	merge_peak_99762	NSUN7														chr1	157015245	157016149	merge_peak_8055	ARHGEF11		chr11	58456176	58457139	merge_peak_23885	GLYAT
chr5	134761827	134762207	merge_peak_111356	DCANP1		chr4	40765020	40765783	merge_peak_99764	NSUN7														chr7	50860238	50861555	merge_peak_126919	GRB10		chr1	55410816	55411658	merge_peak_3760	TMEM61
chr3	33105156	33105545	merge_peak_89371	TMPPE		chr3	29030936	29031761	merge_peak_89072	RBMS3-AS3														chr7	50849942	50850824	merge_peak_126918	GRB10		chr11	58555265	58556363	merge_peak_23889	GLYATL2
chr10	120457868	120458471	merge_peak_20256	CACUL1		chr2	208087715	208088152	merge_peak_77470	MYOSLID-AS1														chr3	149293388	149294443	merge_peak_95144	WWTR1		chr22	40390072	40391243	merge_peak_86793	FAM83F
chr5	127420548	127420798	merge_peak_110916	SLC12A2		chr9	115516006	115516389	merge_peak_143459	SNX30														chr1	246859740	246860615	merge_peak_13491	SCCPDH		chr8	22439185	22439908	merge_peak_132892	PDLIM2
chr2	15456453	15457041	merge_peak_67779	NBAS		chr1	244417474	244418606	merge_peak_13333	C1orf100														chr3	149299168	149300106	merge_peak_95146	WWTR1		chr10	21462656	21463713	merge_peak_14899	NEBL-AS1
chr2	15316971	15317796	merge_peak_67774	NBAS		chr2	174923814	174924978	merge_peak_75794	LINC01960														chr10	93643313	93644038	merge_peak_18650	FGFBP3		chr9	87787073	87787966	merge_peak_141727	NTRK2
chr2	15282111	15283025	merge_peak_67772	NBAS		chr4	9902097	9902671	merge_peak_98560	DRD5														chr8	27503406	27504450	merge_peak_133273	SCARA3		chr2	65793528	65794218	merge_peak_70719	SPRED2
chr6	45978914	45979628	merge_peak_117824	CLIC5		chr7	75246893	75247679	merge_peak_127594	PMS2P3														chr8	27474436	27475234	merge_peak_133270	CLU		chr1	205041919	205043130	merge_peak_10889	TMEM81
chr6	144903889	144904903	merge_peak_122100	SNORA98		chr4	9990044	9990567	merge_peak_98567	SLC2A9														chr8	27491102	27491688	merge_peak_133271	SCARA3		chr11	120142091	120143476	merge_peak_27610	LOC649133
chr8	117460094	117460619	merge_peak_137103	LINC00536		chr2	180133054	180133620	merge_peak_76089	SESTD1														chr3	71031762	71032420	merge_peak_91635	FOXP1		chr6	15132849	15133731	merge_peak_115542	JARID2
chr8	117484725	117485255	merge_peak_137105	LINC00536		chr6	72437473	72438006	merge_peak_118608	RIMS1														chr5	151066236	151067032	merge_peak_112648	SPARC		chr13	30962659	30964112	merge_peak_36695	LINC00426
chr6	144996391	144996953	merge_peak_122108	SNORA98		chr6	167070163	167070762	merge_peak_123596	RPS6KA2														chr8	126568446	126569331	merge_peak_137803	TRIB1		chr1	33226527	33227518	merge_peak_2362	KIAA1522
chr10	90145100	90146078	merge_peak_18402	RNLS		chr2	198858457	198859068	merge_peak_76909	PLCL1														chr2	164592350	164593646	merge_peak_75238	FIGN		chr1	168597924	168598570	merge_peak_8875	XCL1
chr3	60066318	60066797	merge_peak_91135	FHIT		chr5	139701345	139701852	merge_peak_111717	PFDN1														chr6	155850114	155850646	merge_peak_122859	LOC105378068		chr11	100721801	100722825	merge_peak_26362	ARHGAP42
chr14	63991412	63991995	merge_peak_41984	PPP2R5E		chr3	156845858	156846974	merge_peak_95644	LINC00880														chr4	4861038	4861799	merge_peak_98267	MSX1		chr15	40531159	40532111	merge_peak_45446	PAK6
chr3	60050409	60050925	merge_peak_91131	FHIT		chr1	16023369	16024067	merge_peak_1044	PLEKHM2														chr2	228270778	228271757	merge_peak_78602	TM4SF20		chr5	64235432	64236446	merge_peak_108000	CWC27
chr3	60051036	60051526	merge_peak_91132	FHIT		chr21	36237641	36238603	merge_peak_84373	RUNX1														chr5	149559776	149560644	merge_peak_112460	SLC6A7		chr4	56475404	56476183	merge_peak_100258	PDCL2
chr3	60072417	60073017	merge_peak_91138	FHIT		chr7	105314668	105315392	merge_peak_129046	ATXN7L1														chr6	155814621	155815195	merge_peak_122857	LOC105378068		chr4	56502100	56502884	merge_peak_100259	NMU
chr5	75842259	75843926	merge_peak_108672	IQGAP2		chr12	102253332	102254023	merge_peak_34099	DRAM1														chr2	218868256	218869202	merge_peak_78022	LOC105373878		chr11	119231756	119232515	merge_peak_27507	USP2
chr18	67649118	67649555	merge_peak_62501	CD226		chr12	129301943	129303013	merge_peak_35783	SLC15A4														chr17	67497682	67498604	merge_peak_58271	MAP2K6		chr16	34625557	34626071	merge_peak_51243	LINC01566
chr4	26374105	26374890	merge_peak_99256	RBPJ		chr1	38366745	38367805	merge_peak_2660	INPP5B														chr6	100912396	100913366	merge_peak_119501	SIM1		chr18	21578720	21579305	merge_peak_60499	TTC39C
chr3	101236970	101237782	merge_peak_92537	FAM172BP		chr12	129314214	129315457	merge_peak_35786	SLC15A4														chr7	107579998	107580657	merge_peak_129219	DLD		chr1	164570991	164572075	merge_peak_8580	PBX1
chr3	101240183	101240616	merge_peak_92538	FAM172BP		chr17	38708306	38709939	merge_peak_56340	CCR7														chr7	30839093	30839788	merge_peak_125732	MINDY4		chr7	142640762	142641481	merge_peak_130950	LLCFC1
chr1	172363201	172363841	merge_peak_9098	C1orf105		chr5	43010311	43010894	merge_peak_107130	LOC648987														chr5	60637775	60638394	merge_peak_107892	ZSWIM6		chr3	2493922	2494627	merge_peak_87511	CNTN4
chr19	10519227	10519910	merge_peak_63904	CDC37		chr11	102628499	102629315	merge_peak_26484	MMP10														chr6	85483246	85484844	merge_peak_119055	TBX18		chr3	189662044	189662927	merge_peak_97340	MIR944
chr3	156696231	156696864	merge_peak_95627	LINC02029		chr7	139333206	139334187	merge_peak_130688	CLEC2L														chr5	60745513	60746569	merge_peak_107899	ZSWIM6		chr1	217833349	217834416	merge_peak_11732	SPATA17
chr2	10522348	10523190	merge_peak_67487	HPCAL1		chr1	231629270	231630009	merge_peak_12686	SNRPD2P2														chr10	73619980	73620913	merge_peak_17475	PSAP		chr16	8823827	8824677	merge_peak_49823	ABAT
chr5	175079894	175080703	merge_peak_113933	HRH2		chr11	32109187	32110299	merge_peak_22833	RCN1														chr2	161149921	161150657	merge_peak_75054	LINC02478		chr6	142621682	142623986	merge_peak_121873	ADGRG6
chr2	10443883	10444187	merge_peak_67483	HPCAL1		chr7	12624484	12625144	merge_peak_124584	SCIN														chr20	48663384	48664082	merge_peak_82455	TRERNA1		chr7	70060811	70061365	merge_peak_127365	GALNT17
chr7	104908363	104909183	merge_peak_129020	SRPK2		chr4	88764942	88765579	merge_peak_101620	MEPE														chr11	94501019	94502295	merge_peak_26124	AMOTL1		chr7	70063906	70065219	merge_peak_127366	GALNT17
chr19	10538735	10539315	merge_peak_63908	PDE4A		chr12	95967647	95968468	merge_peak_33788	USP44														chr6	4358671	4359517	merge_peak_114721			chr7	22396406	22397773	merge_peak_125101	RAPGEF5
chr5	137900849	137901557	merge_peak_111549	SNORD63		chr22	27530042	27530831	merge_peak_85883	LOC105372977														chr9	8857433	8858288	merge_peak_139538	PTPRD-AS1		chr20	10634241	10635789	merge_peak_80432	MIR6870
chr5	173344583	173345853	merge_peak_113853	CPEB4		chr2	162982542	162983395	merge_peak_75195	LOC101929532														chr12	6178491	6179058	merge_peak_29000	VWF		chr17	18138795	18139636	merge_peak_55230	LLGL1
chr1	184899125	184900341	merge_peak_9899	NIBAN1		chr1	145029851	145030427	merge_peak_7226	LOC100996724														chr13	93879590	93881067	merge_peak_38969	GPC6		chr4	185889735	185890324	merge_peak_105310	MIR4455
chr11	126154678	126155123	merge_peak_28038	TIRAP		chr7	25157012	25158022	merge_peak_125295	CYCS														chr6	111885621	111886218	merge_peak_120032	TRAF3IP2		chr6	52537126	52537764	merge_peak_118123	TMEM14A
chr10	3269918	3270599	merge_peak_13711	PITRM1		chr1	145021422	145022033	merge_peak_7224	LOC100996724														chr2	176701705	176702218	merge_peak_75900	LNPK		chr8	6734666	6735827	merge_peak_131971	DEFB1
chr1	184859364	184860236	merge_peak_9893	NIBAN1		chr15	59642142	59642841	merge_peak_46545	MYO1E														chr9	3862996	3863638	merge_peak_139245	GLIS3-AS1		chr4	154102350	154103370	merge_peak_104158	TRIM2
chr1	184851852	184852539	merge_peak_9890	NIBAN1		chr1	144998706	144999243	merge_peak_7220	PDE4DIP														chr3	46923473	46924330	merge_peak_90249	PTH1R		chr2	158682118	158682901	merge_peak_74851	ACVR1
chr1	180477024	180477427	merge_peak_9545	ACBD6		chr17	76140309	76140778	merge_peak_58914	C17orf99														chrX	139846479	139847033	merge_peak_148400	CDR1		chr16	87823376	87824137	merge_peak_53669	LOC102724467
chr2	192489611	192490295	merge_peak_76628	NABP1		chr6	110736391	110737175	merge_peak_119943	DDO														chr2	72162252	72163052	merge_peak_71133	CYP26B1		chr12	53300033	53300621	merge_peak_31631	KRT8
chr2	192482186	192483373	merge_peak_76626	NABP1		chr12	65018988	65019911	merge_peak_32292	MIR548Z														chr1	161676244	161676998	merge_peak_8456	FCRLA		chr16	79908149	79908840	merge_peak_53067	LINC01229
chr7	50727914	50728315	merge_peak_126907	GRB10		chr14	93473524	93474118	merge_peak_43750	ITPK1-AS1														chr1	153599341	153600270	merge_peak_7709	S100A13		chr3	122508520	122509046	merge_peak_93607	HSPBAP1
chr2	235200512	235201683	merge_peak_79104	ARL4C		chr1	145033684	145034160	merge_peak_7228	LOC100996724														chr2	150186257	150187473	merge_peak_74503	LYPD6		chr18	55712687	55713098	merge_peak_61947	NEDD4L
chr7	50678223	50678924	merge_peak_126902	DDC		chr8	28861865	28862547	merge_peak_133401	HMBOX1														chr9	86153064	86153922	merge_peak_141641	FRMD3		chr11	16897488	16898287	merge_peak_22304	C11orf58
chr2	235199186	235199749	merge_peak_79103	ARL4C		chr1	184761566	184762247	merge_peak_9874	EDEM3														chr7	140340546	140341138	merge_peak_130804	DENND2A		chr11	16902654	16903291	merge_peak_22305	PLEKHA7
chr12	47785343	47785801	merge_peak_31141	MIR4494		chr2	137067561	137068299	merge_peak_74024	CXCR4														chr8	38384765	38386183	merge_peak_133907	C8orf86		chr3	81783648	81784528	merge_peak_92068	GBE1
chr16	4714803	4715448	merge_peak_49723	MIR6769A		chr1	184794757	184795541	merge_peak_9878	EDEM3														chr15	40632701	40633397	merge_peak_45468	CCDC9B		chr4	75073097	75073953	merge_peak_100788	MTHFD2L
chr16	4726182	4727126	merge_peak_49724	MIR6769A		chr8	125763734	125764607	merge_peak_137698	MTSS1														chr11	44649399	44649994	merge_peak_23410	CD82		chr14	21509781	21510615	merge_peak_40125	RNASE7
chr10	135150212	135150709	merge_peak_21076	CALY		chr8	42956867	42957771	merge_peak_134201	POMK														chr10	80712527	80713170	merge_peak_17947	ZMIZ1-AS1		chr5	81327323	81328163	merge_peak_109019	ATG10
chr10	135148587	135149626	merge_peak_21075	CALY		chr5	79365912	79366705	merge_peak_108902	CTD-2201I18.1														chr1	165367141	165367595	merge_peak_8636	RXRG		chr3	81545213	81546250	merge_peak_92061	GBE1
chr10	64985426	64986160	merge_peak_17007	JMJD1C		chr12	76982553	76983301	merge_peak_32920	OSBPL8														chr14	99740751	99741422	merge_peak_44119	BCL11B		chr12	40278382	40279041	merge_peak_30776	SLC2A13
chr12	131590132	131590882	merge_peak_35878	LINC01257		chr16	67345430	67346366	merge_peak_52246	KCTD19														chr9	126126511	126127204	merge_peak_144112	CRB2		chr2	230955123	230956219	merge_peak_78727	SLC16A14
chr8	126618427	126619169	merge_peak_137814	TRIB1		chr7	129007377	129008848	merge_peak_130049	AHCYL2														chr4	74974587	74975983	merge_peak_100778	CXCL2		chr3	177075091	177075608	merge_peak_96421	LINC00501
chr8	126619890	126620857	merge_peak_137815	TRIB1		chr20	47448164	47449200	merge_peak_82353	PREX1														chr14	105992391	105993113	merge_peak_44594	TMEM121		chr5	118696566	118697206	merge_peak_110482	TNFAIP8
chr7	151724480	151725413	merge_peak_131420	GALNT11		chr12	92945551	92946262	merge_peak_33521	LINC02397														chr2	207307766	207308914	merge_peak_77420	ADAM23		chr4	128630033	128630981	merge_peak_103092	SLC25A31
chr8	126649543	126650184	merge_peak_137819	TRIB1		chr12	27484124	27484816	merge_peak_30362	ARNTL2														chr16	27341653	27342387	merge_peak_50844	IL4R		chr12	120517045	120518115	merge_peak_35182	RAB35
chr7	151841671	151842385	merge_peak_131425	GALNT11		chr6	135408314	135409605	merge_peak_121332	HBS1L														chr11	102048716	102049503	merge_peak_26412	YAP1		chr10	112167776	112168527	merge_peak_19757	DUSP5
chr12	92270634	92271474	merge_peak_33433	LINC01619		chr2	47229556	47230454	merge_peak_69790	MCFD2														chr4	96470065	96471284	merge_peak_101879	UNC5C		chr3	14057895	14059160	merge_peak_88257	TPRXL
chr2	36467323	36468404	merge_peak_68939	CRIM1-DT		chr2	230195620	230196175	merge_peak_78678	PID1														chr11	111603724	111604441	merge_peak_26948	PPP2R1B		chr14	24038808	24039412	merge_peak_40341	AP1G2
chr17	66409589	66410477	merge_peak_58203	PRKAR1A		chr3	128433879	128434412	merge_peak_94060	RAB7A														chr11	111605935	111607064	merge_peak_26949	PPP2R1B		chr14	35665622	35666590	merge_peak_40836	PRORP
chr6	134597924	134598518	merge_peak_121240	SGK1		chr4	91020918	91021525	merge_peak_101773	CCSER1														chr18	22929227	22930051	merge_peak_60582	ZNF521		chr16	78326676	78327636	merge_peak_52934	WWOX
chr17	38672902	38673556	merge_peak_56329	TNS4		chr11	48128584	48129212	merge_peak_23722	MIR3161														chr3	56357881	56358520	merge_peak_90863	ERC2		chr15	86905742	86906519	merge_peak_48381	AGBL1-AS1
chr12	6944867	6945193	merge_peak_29121	GNB3		chr2	25501825	25502530	merge_peak_68315	DNMT3A														chr18	22931723	22932554	merge_peak_60584	ZNF521		chr20	35022632	35023502	merge_peak_81611	DLGAP4
chr17	38636483	38637400	merge_peak_56322	TNS4		chr3	69375979	69376487	merge_peak_91549	FRMD4B														chr17	10039026	10039916	merge_peak_54780	GAS7		chr6	57080924	57081824	merge_peak_118394	RAB23
chr7	107300873	107301479	merge_peak_129205	SLC26A4		chr2	38665942	38666637	merge_peak_69155	ATL2														chr20	34471606	34472481	merge_peak_81582	SCAND1		chr3	95928355	95929153	merge_peak_92248	MIR8060
chr7	128099336	128099731	merge_peak_129977	HILPDA		chr1	206677141	206677850	merge_peak_11018	RASSF5														chr2	216300195	216301497	merge_peak_77776	FN1		chr10	61624160	61625259	merge_peak_16702	CCDC6
chr2	226329156	226329819	merge_peak_78502	NYAP2		chr6	41504375	41505147	merge_peak_117407	FOXP4-AS1														chr10	73768803	73769958	merge_peak_17499	CHST3		chr16	85648601	85649003	merge_peak_53533	GSE1
chr7	35031493	35032410	merge_peak_125906	DPY19L1		chr8	22572827	22573728	merge_peak_132916	EGR3														chr3	115519213	115519792	merge_peak_93285	GAP43		chr11	393868	394901	merge_peak_21123	PKP3
chr2	175458248	175458779	merge_peak_75829	RNU6-2		chr8	142096345	142097085	merge_peak_138724	DENND3														chrX	102611040	102612329	merge_peak_147484	TCEAL9		chr14	36707647	36708487	merge_peak_40901	PTCSC3
chr9	5949039	5949495	merge_peak_139411	MLANA		chr17	60186783	60187212	merge_peak_57740	MED13														chr11	113906740	113907459	merge_peak_27094	ZBTB16		chr16	68106065	68106814	merge_peak_52331	NFATC3
chr17	55681293	55682273	merge_peak_57456	LOC101927539		chr1	110554146	110554853	merge_peak_6409	AHCYL1														chr20	39957878	39958678	merge_peak_81905	LPIN3		chr12	102288340	102289073	merge_peak_34104	DRAM1
chr2	42359565	42360825	merge_peak_69364	EML4		chr17	49010834	49011276	merge_peak_57215	TOB1														chr6	52382282	52383049	merge_peak_118102	TRAM2		chr13	110874086	110874968	merge_peak_39751	COL4A1
chr14	91876227	91876691	merge_peak_43609	CCDC88C		chr2	157261900	157262529	merge_peak_74777	GPD2														chr12	52674063	52675036	merge_peak_31576	KRT86		chr15	89921202	89922134	merge_peak_48494	MIR9-3HG
chr7	87562958	87563993	merge_peak_128084	ADAM22		chr17	38709999	38710539	merge_peak_56341	CCR7														chr5	111333085	111333914	merge_peak_110137	NREP		chr3	151022545	151023606	merge_peak_95285	GPR87
chr7	17503205	17503690	merge_peak_124827	KCCAT333		chr12	24877676	24878319	merge_peak_30128	LINC00477														chr14	77384503	77385877	merge_peak_42946	LINC01629		chr1	109782245	109783737	merge_peak_6327	CELSR2
chr18	20510104	20510322	merge_peak_60372	RBBP8		chr7	36323099	36323811	merge_peak_125987	KIAA0895														chrX	67913192	67913966	merge_peak_146997	STARD8		chr12	104656731	104658088	merge_peak_34213	TXNRD1
chr11	104576120	104577167	merge_peak_26570	LINC02552		chr9	138779107	138779927	merge_peak_145078	CAMSAP1														chr4	73433509	73434284	merge_peak_100693	ADAMTS3		chr10	87402027	87403021	merge_peak_18225	GRID1-AS1
chr12	15421930	15422289	merge_peak_29787	RERG		chr1	230247939	230248590	merge_peak_12595	GALNT2														chr17	27044498	27045349	merge_peak_55568	RAB34		chr7	111004132	111005065	merge_peak_129313	IMMP2L
chr2	231467191	231467765	merge_peak_78765	LINC01907		chrX	13047866	13048727	merge_peak_145581	FAM9C														chr3	158443021	158443810	merge_peak_95716	RARRES1		chr7	47401166	47401919	merge_peak_126705	TNS3
chr14	98443990	98445166	merge_peak_44058	LINC01550		chr5	169760108	169760616	merge_peak_113522	LINC01366														chr1	61545623	61545907	merge_peak_4129	NFIA		chr11	67146727	67147522	merge_peak_24685	CLCF1
chr14	98460036	98461072	merge_peak_44059	LINC01550		chr21	27339883	27340251	merge_peak_83807	APP														chr4	73434705	73435961	merge_peak_100694	ADAMTS3		chr3	14597068	14597750	merge_peak_88326	GRIP2
chr20	43607697	43608413	merge_peak_82066	STK4		chr1	32001287	32002124	merge_peak_2245	LINC01226														chr16	14107373	14108526	merge_peak_50195	LINC02185		chr17	63851274	63852192	merge_peak_58007	CEP112
chr14	95989413	95990475	merge_peak_43939	SCARNA13		chr2	44805588	44806444	merge_peak_69576	CAMKMT														chr11	36477010	36477974	merge_peak_23234	TRAF6		chr15	98546556	98547698	merge_peak_49019	ARRDC4
chr6	159070363	159071179	merge_peak_123128	SYTL3		chr4	76932864	76933767	merge_peak_100911	ART3														chr15	37392410	37394335	merge_peak_45247	MEIS2		chr14	65536790	65537560	merge_peak_42104	LOC100506321
chr1	233491794	233492565	merge_peak_12834	MAP3K21		chr10	22894008	22894576	merge_peak_14999	PIP4K2A														chr9	132459276	132460106	merge_peak_144625	PRRX2-AS1		chr18	72135442	72136325	merge_peak_62638	DIPK1C
chr1	233430600	233431724	merge_peak_12831	PCNX2		chr4	76949556	76950035	merge_peak_100913	CXCL10														chr9	132427332	132428098	merge_peak_144623	PRRX2		chr7	121585096	121586319	merge_peak_129778	PTPRZ1
chr20	58523796	58524531	merge_peak_83157	FAM217B		chr18	18697334	18698446	merge_peak_60269	ROCK1														chr3	176758981	176759723	merge_peak_96381	TBL1XR1		chr7	106209012	106209690	merge_peak_129138	CCDC71L
chr3	3219633	3219962	merge_peak_87525	CRBN		chr17	63150822	63151977	merge_peak_57967	RGS9														chr15	37402272	37403394	merge_peak_45248	MEIS2		chr10	93547142	93548560	merge_peak_18646	TNKS2-AS1
chr9	129232879	129233823	merge_peak_144295	NRON		chr10	22794898	22795772	merge_peak_14990	LOC100499489														chr6	152000083	152000786	merge_peak_122611	ESR1		chr7	117313495	117314230	merge_peak_129646	CFTR
chr3	3233515	3234231	merge_peak_87528	CRBN		chr1	208021482	208022091	merge_peak_11163	MIR29B2CHG														chr14	33171650	33172833	merge_peak_40699	NPAS3		chr5	55786642	55787295	merge_peak_107576	LINC01948
chr9	129173738	129174303	merge_peak_144290	NRON		chr2	85173035	85174011	merge_peak_71503	KCMF1														chr3	101925149	101925992	merge_peak_92628	LOC101929411		chr7	117075338	117076035	merge_peak_129641	ASZ1
chr15	48253952	48254557	merge_peak_45890	LINC01491		chr16	48558376	48559146	merge_peak_51349	N4BP1														chr3	185376157	185376906	merge_peak_96942	IGF2BP2-AS1		chr10	134260835	134262264	merge_peak_21010
chr6	11728508	11729788	merge_peak_115241	ADTRP		chr6	37597936	37598611	merge_peak_117201	MDGA1														chr16	84869447	84870446	merge_peak_53428	CRISPLD2		chr16	83859679	83860476	merge_peak_53335	HSBP1
chr1	166879566	166880073	merge_peak_8710	TADA1		chr16	48478456	48479373	merge_peak_51344	SIAH1														chr5	82768516	82770691	merge_peak_109103	VCAN		chr10	54643705	54644410	merge_peak_16553	MBL2
chr12	93813177	93813604	merge_peak_33592	UBE2N		chr6	138291493	138292069	merge_peak_121604	WAKMAR2														chr5	82767120	82767639	merge_peak_109102	VCAN		chr11	2933487	2934321	merge_peak_21330	SLC22A18AS
chr18	2960121	2960954	merge_peak_59494	LOC727896		chr12	14426265	14427293	merge_peak_29701	ATF7IP														chr4	141229401	141230284	merge_peak_103434	SCOC		chr1	14627594	14628406	merge_peak_909	KAZN
chr18	2972112	2972523	merge_peak_59498	LOC727896		chr6	131571134	131571723	merge_peak_121047	AKAP7														chr19	30157190	30157886	merge_peak_64878	PLEKHF1		chr2	228690585	228691592	merge_peak_78637	CCL20
chr18	43635307	43635881	merge_peak_61353	PSTPIP2		chr9	92055373	92055967	merge_peak_141971	SEMA4D														chr4	24796039	24797385	merge_peak_99120	SOD3		chr15	53001787	53003017	merge_peak_46214	FAM214A
chr6	52516818	52517236	merge_peak_118117	LOC730101		chr6	112082999	112083648	merge_peak_120065	FYN														chr4	24913965	24914899	merge_peak_99127	CCDC149		chr7	32719959	32720914	merge_peak_125814	DPY19L1P1
chr4	99525120	99525750	merge_peak_101912	TSPAN5		chr3	42814031	42815018	merge_peak_89890	CCDC13														chr12	98812032	98812987	merge_peak_33942	SLC9A7P1		chr1	111019590	111020422	merge_peak_6440	CYMP
chr1	236697145	236698120	merge_peak_13098	LGALS8-AS1		chr4	175458953	175460651	merge_peak_104937	HPGD														chr8	15397229	15398430	merge_peak_132420	TUSC3		chr7	120953172	120954085	merge_peak_129735	WNT16
chr1	198157061	198157857	merge_peak_10299	NEK7		chr22	33119614	33120143	merge_peak_86233	TIMP3														chr8	117456523	117457506	merge_peak_137102	LINC00536		chr7	120968755	120970431	merge_peak_129736	WNT16
chr4	99564032	99564643	merge_peak_101917	TSPAN5		chr6	21438517	21439516	merge_peak_115977	LINC00581														chr2	105468808	105469132	merge_peak_72477	PANTR1		chr2	192169621	192170679	merge_peak_76596	MYO1B
chr1	198136516	198137198	merge_peak_10293	NEK7		chr2	28583745	28584285	merge_peak_68556	FOSL2														chr2	105459027	105459911	merge_peak_72476	PANTR1		chr5	78551575	78552111	merge_peak_108871	JMY
chr1	198144670	198145556	merge_peak_10297	NEK7		chr1	45276085	45276425	merge_peak_3207	BTBD19														chr16	71850424	71851219	merge_peak_52597	AP1G1		chr10	72977568	72978412	merge_peak_17398	UNC5B-AS1
chr11	60737836	60738219	merge_peak_24035	CD6		chr15	65175269	65175809	merge_peak_46947	ANKDD1A														chr2	105469547	105470835	merge_peak_72478	POU3F3		chr11	19298222	19299149	merge_peak_22473	E2F8
chr4	154360200	154360878	merge_peak_104181	TMEM131L		chr3	4930710	4931522	merge_peak_87630	BHLHE40-AS1														chr18	67711822	67712283	merge_peak_62506	CD226		chr11	19265720	19266593	merge_peak_22470	E2F8
chr4	154392790	154393424	merge_peak_104186	TMEM131L		chr1	55272915	55273434	merge_peak_3750	LEXM														chr13	111013611	111014333	merge_peak_39771	MIR8073		chr9	21294180	21294992	merge_peak_139982	IFNA5
chr22	42576252	42576819	merge_peak_86967	TCF20		chr13	29185747	29186532	merge_peak_36577	POMP														chr13	110999702	111000915	merge_peak_39770	MIR8073		chr5	32713832	32714551	merge_peak_106551	NPR3
chr11	60753406	60754405	merge_peak_24038	CD6		chr4	173679721	173680437	merge_peak_104854	GALNTL6-AS1														chr13	111040277	111041330	merge_peak_39776	MIR8073		chr6	137290486	137291602	merge_peak_121467	NHEG1
chr8	97340134	97340614	merge_peak_136195	LOC102724804		chr11	107798714	107799818	merge_peak_26711	RAB39A														chr9	132244758	132246413	merge_peak_144601	LINC00963		chr15	94623604	94624261	merge_peak_48878	LINC01581
chr17	2717723	2718653	merge_peak_54178	RAP1GAP2		chr9	37994590	37995538	merge_peak_140686	SHB														chr1	36866581	36867141	merge_peak_2600	LSM10		chr5	79783550	79784543	merge_peak_108934	FAM151B
chr8	116660278	116660887	merge_peak_137049	TRPS1		chr11	20495836	20497073	merge_peak_22570	PRMT3														chr3	140769839	140770387	merge_peak_94698	SPSB4		chr2	28833268	28833906	merge_peak_68595	PLB1
chr20	30975041	30975509	merge_peak_81370	ASXL1		chr14	105536145	105537468	merge_peak_44546	GPR132														chr5	140888285	140889050	merge_peak_111773	PCDHGC5		chr2	226979627	226980401	merge_peak_78524	LOC646736
chr20	30995098	30995590	merge_peak_81371	ASXL1		chr1	17467682	17468759	merge_peak_1181	PADI2														chr15	63034687	63035493	merge_peak_46748	MIR190A		chr10	24772441	24773140	merge_peak_15131	KIAA1217
chr5	112358109	112358950	merge_peak_110210	DCP2		chr20	56887944	56888819	merge_peak_83064	RAB22A														chr5	140900435	140901439	merge_peak_111777	PCDHGC5		chr10	24754387	24755753	merge_peak_15130	KIAA1217
chr19	19725889	19726214	merge_peak_64725	PBX4		chr2	208089466	208090063	merge_peak_77471	MYOSLID-AS1														chr8	121254895	121255474	merge_peak_137361	COL14A1		chr10	24779645	24780505	merge_peak_15132	KIAA1217
chr11	71163307	71163627	merge_peak_24966	NADSYN1		chr14	105541704	105542564	merge_peak_44548	GPR132														chr10	43572109	43572879	merge_peak_15979	RET		chr5	149891274	149891966	merge_peak_112505	NDST1
chr11	128494130	128494838	merge_peak_28208	ETS1		chr22	37937741	37938330	merge_peak_86540	CDC42EP1														chr2	17699285	17700179	merge_peak_67891	RAD51AP2		chr2	43863849	43864925	merge_peak_69534	PLEKHH2
chr16	81554714	81555211	merge_peak_53186	MIR7854		chr14	50336572	50337118	merge_peak_41125	NEMF														chr11	126032832	126033522	merge_peak_28030	RPUSD4		chr10	24841190	24841686	merge_peak_15136	KIAA1217
chr11	128480867	128481591	merge_peak_28206	ETS1		chr2	208105868	208106278	merge_peak_77477	MYOSLID-AS1														chr11	79148421	79149263	merge_peak_25577	TENM4		chr18	5979258	5980266	merge_peak_59688	TMEM200C
chr8	82009215	82010093	merge_peak_135656	PAG1		chr2	69058825	69060050	merge_peak_70879	BMP10														chr8	128864153	128865399	merge_peak_137966	MIR1204		chr3	42942218	42942976	merge_peak_89904	ZNF662
chr3	105524995	105525665	merge_peak_92703	CBLB		chr9	82238706	82239717	merge_peak_141484	TLE4														chr2	20739169	20740107	merge_peak_68110	HS1BP3-IT1		chr7	20826407	20827008	merge_peak_125033	SP8
chr8	105677356	105678332	merge_peak_136771	LRP12		chr6	17993451	17994136	merge_peak_115805	KIF13A														chr5	146613737	146614717	merge_peak_112181	STK32A		chr11	93177590	93178506	merge_peak_26025	SMCO4
chr3	105542151	105542783	merge_peak_92705	CBLB		chr4	87280984	87281705	merge_peak_101510	MAPK10														chr12	81471558	81472068	merge_peak_33055	ACSS3		chr17	53510382	53511203	merge_peak_57329	MMD
chr8	81986768	81987403	merge_peak_135651	PAG1		chr6	17998220	17998992	merge_peak_115806	KIF13A														chr15	81605258	81605994	merge_peak_48107	STARD5		chr17	37896737	37897353	merge_peak_56237	GRB7
chr11	85893910	85894750	merge_peak_25789	EED		chr22	44725061	44725608	merge_peak_87120	SHISAL1														chr9	101629781	101630442	merge_peak_142632	GALNT12		chr17	37895416	37896073	merge_peak_56236	GRB7
chr2	11269681	11270521	merge_peak_67548	FLJ33534		chr2	178030616	178031462	merge_peak_75970	HNRNPA3														chr6	157638627	157639554	merge_peak_122983	TMEM242		chr17	37894048	37894684	merge_peak_56234	GRB7
chr2	135016001	135016669	merge_peak_73887	MGAT5		chr2	178104561	178105166	merge_peak_75976	MIR3128														chr6	75926759	75927447	merge_peak_118755	COL12A1		chr11	58672698	58673830	merge_peak_23896	GLYATL1
chr2	134990784	134991653	merge_peak_73882	MGAT5		chr11	119404538	119405380	merge_peak_27531	THY1														chr6	75915291	75916182	merge_peak_118752	COL12A1		chr3	75273429	75274160	merge_peak_91903	MIR4444-2
chr2	135040235	135040937	merge_peak_73889	MGAT5		chr2	178109713	178110238	merge_peak_75979	MIR3128														chr2	9815435	9816214	merge_peak_67397	YWHAQ		chr3	75410916	75411943	merge_peak_91909	FAM86DP
chr4	11473052	11473756	merge_peak_98661	HS3ST1		chr2	226135478	226136099	merge_peak_78498	NYAP2														chr5	55614541	55615980	merge_peak_107557	ANKRD55		chr2	144157129	144157749	merge_peak_74197	ARHGAP15
chr18	72166342	72167147	merge_peak_62645	CNDP2		chr18	463845	464692	merge_peak_59417	COLEC12														chr8	63161172	63162079	merge_peak_134916	NKAIN3		chr7	82791454	82792602	merge_peak_127954	PCLO
chr1	236036261	236036878	merge_peak_13019	LYST		chr3	10215087	10216179	merge_peak_87933	IRAK2														chr8	48571958	48572739	merge_peak_134261	CEBPD		chr12	57569112	57569789	merge_peak_31987	MIR1228
chr7	36820567	36821005	merge_peak_126027	AOAH		chr16	10605619	10606182	merge_peak_49904	EMP2														chr8	134045381	134046033	merge_peak_138337	MIR7848		chr14	97966009	97966862	merge_peak_44038	LINC02325
chr4	103740756	103741328	merge_peak_102174	UBE2D3		chr10	102490638	102491347	merge_peak_19238	PAX2														chr10	97273738	97274365	merge_peak_18862	SORBS1		chr1	214620009	214620843	merge_peak_11639	PTPN14
chr5	102189264	102189852	merge_peak_109803	PAM		chr2	65245190	65246091	merge_peak_70670	SLC1A4														chr10	97288636	97289183	merge_peak_18863	SORBS1		chr12	19635080	19636126	merge_peak_29925	AEBP2
chr14	65222394	65223109	merge_peak_42072	MIR7855		chr6	108886303	108887515	merge_peak_119809	FOXO3														chr12	84902017	84902843	merge_peak_33122	SLC6A15		chr15	41163897	41164806	merge_peak_45520	RHOV
chr14	60797852	60798849	merge_peak_41799	PPM1A		chr11	119395677	119396632	merge_peak_27530	THY1														chr4	4992558	4993529	merge_peak_98275	CYTL1		chr5	66306368	66307332	merge_peak_108126	MAST4
chr21	35303684	35304824	merge_peak_84279	LINC00649		chr5	114193544	114194283	merge_peak_110292	LOC101927078														chr11	57089507	57090478	merge_peak_23783	TNKS1BP1		chr1	203255642	203256092	merge_peak_10729	LINC01353
chr10	97591778	97592636	merge_peak_18893	CC2D2B		chr5	34498626	34499801	merge_peak_106622	RAI14														chr7	121159950	121160745	merge_peak_129757	FAM3C		chr6	138785945	138786656	merge_peak_121644	MIR3145
chr6	130544003	130545187	merge_peak_120971	SAMD3		chr3	112485834	112486612	merge_peak_93098	LINC02042														chr8	57451648	57452400	merge_peak_134600	LINC00968		chr7	100462972	100464250	merge_peak_128777	TRIP6
chr6	130536560	130537070	merge_peak_120970	SAMD3		chr11	40107845	40108757	merge_peak_23287	LRRC4C														chr5	52598819	52599538	merge_peak_107335	FST		chr1	113446490	113447214	merge_peak_6614	AKR7A2P1
chr5	151406130	151406570	merge_peak_112668	LINC01933		chr8	104090500	104091477	merge_peak_136683	ATP6V1C1														chr3	188618095	188619299	merge_peak_97259	TPRG1-AS1		chr16	48134710	48135712	merge_peak_51307	ABCC12
chr6	130689751	130690118	merge_peak_120979	TMEM200A		chr11	110219937	110220928	merge_peak_26851	LINC02732														chr13	114540055	114541247	merge_peak_39978	GAS6-AS1		chr4	178517089	178517701	merge_peak_105035	LINC01098
chr9	109975722	109976317	merge_peak_142990	RAD23B		chr1	165506477	165507152	merge_peak_8649	LRRC52														chr17	38642202	38642785	merge_peak_56323	TNS4		chr11	26642236	26643121	merge_peak_22682	MUC15
chr2	29237515	29238322	merge_peak_68632	TOGARAM2		chr1	84970224	84970827	merge_peak_5066	SPATA1														chr19	15305846	15307318	merge_peak_64294	NOTCH3		chr11	9775533	9776055	merge_peak_21794	SBF2-AS1
chr2	29234238	29234963	merge_peak_68631	TOGARAM2		chr4	100776956	100777747	merge_peak_101990	LAMTOR3														chr4	177711119	177711511	merge_peak_104993	VEGFC		chr5	109201126	109201894	merge_peak_110014	LINC01848
chr3	27399159	27399541	merge_peak_88977	NEK10		chr5	68728086	68729117	merge_peak_108298	MARVELD2														chr4	177713311	177714292	merge_peak_104995	VEGFC		chr1	216896366	216897168	merge_peak_11707	ESRRG
chr9	30075296	30075965	merge_peak_140237	LINC01242		chr22	46988203	46988815	merge_peak_87306	GRAMD4														chr4	177759803	177761271	merge_peak_104997	VEGFC		chr2	208870982	208871936	merge_peak_77549	PLEKHM3
chr14	67954777	67955838	merge_peak_42212	TMEM229B		chr6	119908646	119909134	merge_peak_120489	LOC105377975														chr5	150019937	150021221	merge_peak_112525	SYNPO		chr18	33093040	33093949	merge_peak_60959	INO80C
chr3	149419383	149420267	merge_peak_95165	WWTR1		chr1	65422376	65423075	merge_peak_4362	JAK1														chr1	119530177	119531142	merge_peak_7028	TBX15		chr6	150463463	150464446	merge_peak_122466	PPP1R14C
chr2	161508620	161509284	merge_peak_75100	RBMS1		chr16	53095548	53096197	merge_peak_51526	CHD9														chr8	42053748	42054290	merge_peak_134131	PLAT		chr1	6531459	6532509	merge_peak_331	TNFRSF25
chr2	169818071	169818475	merge_peak_75456	G6PC2		chr16	27297144	27298285	merge_peak_50837	NSMCE1														chr7	94023460	94025161	merge_peak_128403	COL1A2		chr16	50730509	50731223	merge_peak_51477	NOD2
chr1	27848712	27849418	merge_peak_2015	WASF2		chr4	185234573	185235792	merge_peak_105213	LINC02363														chr5	150053466	150054030	merge_peak_112529	MYOZ3		chr16	50733596	50734134	merge_peak_51479	NOD2
chr13	30460521	30461067	merge_peak_36649	LINC00297		chr6	51398569	51399185	merge_peak_118043	LOC101927082														chr5	149535204	149535802	merge_peak_112457	PDGFRB		chr18	21452446	21453328	merge_peak_60483	LAMA3
chr2	145262985	145263480	merge_peak_74278	ZEB2-AS1		chr17	9966785	9967537	merge_peak_54768	GAS7														chr5	149522352	149523283	merge_peak_112455	PDGFRB		chr3	188884741	188885264	merge_peak_97284	TPRG1
chr2	145217233	145218035	merge_peak_74273	ZEB2-AS1		chr8	81938515	81939137	merge_peak_135642	PAG1														chr2	220385799	220386064	merge_peak_78187	ASIC4		chr6	123093658	123094564	merge_peak_120607	FABP7
chr5	39231757	39232655	merge_peak_106924	FYB1		chr1	202921793	202922402	merge_peak_10693	ADIPOR1														chr5	39399195	39400170	merge_peak_106939	DAB2		chr18	29952179	29953103	merge_peak_60822	GAREM1
chr5	39216669	39217060	merge_peak_106920	FYB1		chr3	171853556	171854133	merge_peak_96229	FNDC3B														chr2	220317455	220318113	merge_peak_78180	SPEG		chr9	111549122	111550252	merge_peak_143150	ACTL7B
chr5	39217420	39218198	merge_peak_106921	FYB1		chr5	133772072	133773028	merge_peak_111276	LOC102546229														chr20	46414602	46415651	merge_peak_82282	SULF2		chr16	27651290	27651970	merge_peak_50875	KIAA0556
chr7	21394813	21395475	merge_peak_125045	SP4		chr5	156921366	156921957	merge_peak_112920	LOC102724404														chr3	75690177	75690672	merge_peak_91924	MIR1324		chr6	37023781	37024817	merge_peak_117141	FGD2
chr7	21378239	21379035	merge_peak_125042	SP4		chr20	8341785	8342420	merge_peak_80265	PLCB1-IT1														chr20	290545	291512	merge_peak_79699	ZCCHC3		chr3	193876436	193877342	merge_peak_97602	HES1
chr10	31389901	31390548	merge_peak_15571	ZNF438		chr1	59755857	59756669	merge_peak_4029	FGGY														chr2	176971289	176972168	merge_peak_75914	HOXD11		chr11	107433488	107434076	merge_peak_26685	ALKBH8
chr3	66353798	66354435	merge_peak_91420	SLC25A26		chr2	201711963	201712454	merge_peak_77051	CLK1														chr2	220150700	220151589	merge_peak_78166	DNAJB2		chr17	10523969	10524626	merge_peak_54807	MYH3
chr3	66444170	66444963	merge_peak_91424	LRIG1		chr1	41274629	41275520	merge_peak_2883	KCNQ4														chr11	12714907	12715789	merge_peak_22065	TEAD1		chr6	11806827	11807524	merge_peak_115260	ADTRP
chr9	272123	273228	merge_peak_139064	DOCK8		chr7	68877493	68878062	merge_peak_127288	CT66														chr2	176994243	176995572	merge_peak_75918	HOXD8		chr9	22158313	22159448	merge_peak_140062	CDKN2B
chr13	30476072	30476772	merge_peak_36650	LINC00297		chr3	121713901	121714673	merge_peak_93522	ILDR1														chr11	43941859	43942866	merge_peak_23357	ALKBH3-AS1		chr2	158867387	158868005	merge_peak_74867	UPP2
chr13	30528361	30528876	merge_peak_36657	LINC00544		chr3	119347298	119348294	merge_peak_93419	PLA1A														chr1	214724361	214725985	merge_peak_11650	PTPN14		chr12	63713117	63714200	merge_peak_32222	AVPR1A
chr13	30509345	30510488	merge_peak_36655	LINC00544		chr4	54721254	54722462	merge_peak_100136	RPL21P44														chr1	185452964	185453721	merge_peak_9942	LINC01350		chr11	62688805	62689924	merge_peak_24252	CHRM1
chr1	204422114	204422754	merge_peak_10849	PIK3C2B		chr16	28192000	28193175	merge_peak_50896	XPO6														chr6	158481218	158482320	merge_peak_123084	SYNJ2		chr7	135391003	135392506	merge_peak_130485	SLC13A4
chrX	148585669	148586093	merge_peak_148469	IDS		chr3	19972605	19973773	merge_peak_88672	EFHB														chr1	220921070	220922261	merge_peak_11879	2020-03-02		chr17	19610280	19611430	merge_peak_55311	SLC47A2
chr2	148248148	148248681	merge_peak_74411	ACVR2A		chr3	87137983	87139130	merge_peak_92142	LINC00506														chr1	114524769	114525395	merge_peak_6670	OLFML3		chr7	70174990	70175578	merge_peak_127379	GALNT17
chr11	94657479	94658209	merge_peak_26146	CWC15		chr5	109336242	109337150	merge_peak_110027	LINC01848														chr9	85896126	85897147	merge_peak_141626	FRMD3		chr11	122673827	122675169	merge_peak_27794	CRTAM
chr6	6610250	6610904	merge_peak_114878	LY86-AS1		chr3	150102452	150103697	merge_peak_95213	TSC22D2														chr12	13325939	13326985	merge_peak_29650	EMP1		chr16	46934226	46935360	merge_peak_51273	GPT2
chr13	83262353	83263080	merge_peak_38836	SLITRK1		chr17	7994252	7994881	merge_peak_54592	MIR4314														chr2	54682886	54684347	merge_peak_70034	SPTBN1		chr14	81778111	81778782	merge_peak_43135	GTF2A1
chr13	25592017	25592969	merge_peak_36380	TPTE2P1		chr6	167164621	167165070	merge_peak_123605	RPS6KA2														chr1	153762206	153763936	merge_peak_7732	LOC343052		chr4	671533	672053	merge_peak_97997	MYL5
chr16	50360895	50361409	merge_peak_51442	MIR6771		chr1	193506702	193507438	merge_peak_10188	LINC01031														chr3	45601674	45602462	merge_peak_90095	LIMD1		chr11	15886673	15887442	merge_peak_22260	MIR6073
chr16	50372647	50373351	merge_peak_51444	BRD7		chr12	64580507	64581473	merge_peak_32263	C12orf66														chr8	23260983	23262004	merge_peak_132995	LOXL2		chr6	52794031	52795067	merge_peak_118137	GSTA3
chr6	139860802	139861873	merge_peak_121763	LINC01625		chr2	158309643	158310673	merge_peak_74828	CYTIP														chr6	18596114	18596862	merge_peak_115865	MIR548A1		chr8	6709640	6710782	merge_peak_131966	XKR5
chr6	139851879	139852741	merge_peak_121761	LINC01625		chr17	81147300	81148712	merge_peak_59396	RPL23AP87														chr14	89017633	89018636	merge_peak_43332	PTPN21		chr18	43913009	43914330	merge_peak_61379	RNF165
chr2	70173424	70174373	merge_peak_70973	ASPRV1		chr1	76541518	76542145	merge_peak_4793	ST6GALNAC3														chr14	89020767	89021609	merge_peak_43333	PTPN21		chr1	211721570	211722427	merge_peak_11418	SLC30A1
chr7	5670227	5670826	merge_peak_124314	FSCN1		chr14	23353191	23353929	merge_peak_40266	REM2														chr13	26327159	26327768	merge_peak_36399	ATP8A2		chr12	53264899	53265567	merge_peak_31625	KRT78
chr3	187653309	187654076	merge_peak_97147	LINC01991		chr3	150943772	150944372	merge_peak_95273	P2RY14														chr2	88469532	88470243	merge_peak_71745	THNSL2		chr17	26859953	26860840	merge_peak_55553	FOXN1
chr3	187636691	187637761	merge_peak_97144	LINC01991		chr12	129267480	129268249	merge_peak_35774	SLC15A4														chr2	145764624	145765545	merge_peak_74315	TEX41		chr21	46823148	46824306	merge_peak_85183	COL18A1
chr1	214801471	214801860	merge_peak_11659	CENPF		chr4	110911501	110912359	merge_peak_102465	EGF														chr6	118508623	118509481	merge_peak_120376	LOC105377967		chr3	64962832	64963700	merge_peak_91340	ADAMTS9
chr6	193778	194457	merge_peak_114301	LOC285766		chr2	209179852	209180575	merge_peak_77574	PTH2R														chr4	86395725	86396922	merge_peak_101460	ARHGAP24		chr4	52917306	52918453	merge_peak_100042	SPATA18
chr11	127908799	127909975	merge_peak_28118	ETS1		chr1	19795841	19796339	merge_peak_1303	CAPZB														chr3	133614278	133615112	merge_peak_94377	RAB6B		chr20	30791640	30792396	merge_peak_81356	PLAGL2
chr9	82497957	82498455	merge_peak_141504	LINC01507		chr11	131056432	131057226	merge_peak_28442	NTM														chr3	187769924	187770618	merge_peak_97170	LINC01991		chr4	105887778	105888691	merge_peak_102215	TET2
chr6	215493	216145	merge_peak_114307	LOC285766		chr4	148928269	148929390	merge_peak_103848	MIR4799														chr5	95066438	95067678	merge_peak_109487	RHOBTB3		chr10	112123722	112124725	merge_peak_19746	SMNDC1
chr7	150211700	150212415	merge_peak_131242	GIMAP7		chr14	31752432	31753353	merge_peak_40606	HECTD1														chr4	82486209	82486982	merge_peak_101262	RASGEF1B		chr10	103127224	103128106	merge_peak_19290	BTRC
chr6	119166076	119166622	merge_peak_120418	ASF1A		chr8	126539739	126540405	merge_peak_137796	TRIB1														chr3	124499210	124500275	merge_peak_93768	MIR544B		chr13	101264128	101264892	merge_peak_39432	GGACT
chr6	16322839	16323489	merge_peak_115654	GMPR		chr8	23618778	23619564	merge_peak_133026	NKX2-6														chr21	22572361	22572886	merge_peak_83714	NCAM2		chr12	68633742	68634396	merge_peak_32537	IL22
chr1	154763577	154764539	merge_peak_7827	KCNN3		chr6	152433458	152434149	merge_peak_122640	MIR3163														chr11	101917601	101918719	merge_peak_26406	CFAP300		chr1	191577308	191578755	merge_peak_10079	RGS18
chr1	201708746	201709171	merge_peak_10590	NAV1		chr5	118677155	118677982	merge_peak_110477	TNFAIP8														chr4	96050956	96051579	merge_peak_101868	BMPR1B		chr5	54177097	54178456	merge_peak_107445	ESM1
chr3	111335069	111335880	merge_peak_92962	ZBED2		chr2	12570780	12571451	merge_peak_67658	MIR3681														chr11	101982068	101983179	merge_peak_26408	YAP1		chr6	79519807	79521091	merge_peak_118820	IRAK1BP1
chr3	194854056	194854657	merge_peak_97727	MIR3137		chr10	81080586	81081399	merge_peak_18014	PPIF														chr12	41085871	41086555	merge_peak_30816	CNTN1		chr12	48252205	48253180	merge_peak_31193	HDAC7
chr1	235467873	235468810	merge_peak_12994	ARID4B		chr10	81058345	81058925	merge_peak_18011	PPIF														chr17	10031057	10031695	merge_peak_54779	GAS7		chr5	127261379	127262076	merge_peak_110903	LINC01184
chr10	6969437	6970311	merge_peak_14108	LINC00707		chr3	33833064	33833700	merge_peak_89412	PDCD6IP														chrX	117973167	117973805	merge_peak_147859	LINC01285		chr11	33654660	33655399	merge_peak_22915	C11orf91
chr10	6961838	6962395	merge_peak_14106	LINC00707		chr12	104091757	104093416	merge_peak_34177	STAB2														chr4	169508509	169509392	merge_peak_104694	PALLD		chr16	84932768	84933509	merge_peak_53438	CRISPLD2
chr18	12839055	12840215	merge_peak_60129	PTPN2		chr3	58245944	58246919	merge_peak_91012	ABHD6														chr2	14774369	14775947	merge_peak_67757	LRATD1		chr14	55569696	55570374	merge_peak_41510	LGALS3
chr10	63747513	63748194	merge_peak_16855	ARID5B		chr7	27398871	27399891	merge_peak_125428	EVX1-AS														chr4	55649998	55650856	merge_peak_100207	KIT		chr4	24764967	24766466	merge_peak_99115	SOD3
chr10	63720994	63721491	merge_peak_16851	ARID5B		chr3	5048281	5048907	merge_peak_87650	BHLHE40-AS1														chr20	6748015	6749352	merge_peak_80195	BMP2		chr4	24754844	24755744	merge_peak_99114	SOD3
chr5	123919213	123920001	merge_peak_110680	LINC01170		chr11	123173357	123173993	merge_peak_27837	MIR4493														chr4	186456077	186456953	merge_peak_105344	PDLIM3		chr11	35358632	35359682	merge_peak_23137	SLC1A2
chr2	203507635	203508175	merge_peak_77191	FAM117B		chr6	149400759	149401721	merge_peak_122347	LOC105378047														chr6	52462985	52463357	merge_peak_118114	TRAM2-AS1		chr2	14675131	14675999	merge_peak_67747	LRATD1
chr11	17306919	17307746	merge_peak_22348	NUCB2		chr13	111328396	111329524	merge_peak_39809	CARS2														chr4	154133469	154134307	merge_peak_104163	TRIM2		chr16	57829350	57829839	merge_peak_51903	KIFC3
chr1	160807225	160808132	merge_peak_8363	CD244		chr11	82773954	82774714	merge_peak_25674	RAB30														chr2	205889585	205890491	merge_peak_77346	PARD3B		chr15	94372289	94373409	merge_peak_48861	LINC02207
chr1	160782897	160783478	merge_peak_8361	LY9		chr22	32313064	32313836	merge_peak_86185	C22orf24														chrX	67652750	67654014	merge_peak_146984	OPHN1		chr16	85417967	85419052	merge_peak_53503	MIR5093
chr4	164465456	164466131	merge_peak_104532	TMA16		chr18	67616076	67616640	merge_peak_62494	CD226														chr18	32711577	32712299	merge_peak_60915	MAPRE2		chr17	3461760	3462505	merge_peak_54206	TRPV3
chr4	164479620	164480257	merge_peak_104536	2020-03-01		chr13	80742254	80743297	merge_peak_38784	LINC01080														chr5	67538354	67539001	merge_peak_108218	PIK3R1		chr18	68051321	68052227	merge_peak_62536	LINC01910
chr4	164471214	164471898	merge_peak_104534	TMA16		chr1	66845963	66846486	merge_peak_4482	PDE4B														chr9	132539137	132539967	merge_peak_144637	PTGES		chr4	40516553	40517493	merge_peak_99734	RBM47
chrX	63614697	63615557	merge_peak_146887	MTMR8		chr12	109219760	109220830	merge_peak_34554	SSH1														chr11	61684802	61685567	merge_peak_24148	RAB3IL1		chr11	130029363	130029931	merge_peak_28355	ST14
chr12	89769316	89770154	merge_peak_33297	DUSP6		chr1	66839874	66840928	merge_peak_4481	PDE4B														chr12	54763925	54764499	merge_peak_31774	GPR84		chr13	99832412	99833421	merge_peak_39299	UBAC2
chr8	100510704	100511280	merge_peak_136383	MIR599		chr12	14707134	14707979	merge_peak_29720	PLBD1-AS1														chrX	134124752	134125349	merge_peak_148266	SMIM10		chr1	93912331	93913039	merge_peak_5646	FNBP1L
chr8	100646157	100646802	merge_peak_136385	MIR875		chr21	38579776	38580798	merge_peak_84562	DSCR9														chr2	208378325	208379183	merge_peak_77509	CREB1		chr13	80163667	80164665	merge_peak_38742	LINC01068
chr20	35272663	35273376	merge_peak_81639	SLA2		chr7	29153188	29154197	merge_peak_125571	LOC101928168														chr1	94511030	94511591	merge_peak_5716	ABCA4		chr13	80221469	80222246	merge_peak_38746	LINC01068
chr20	35258290	35258816	merge_peak_81638	SLA2		chr2	145418283	145418952	merge_peak_74298	TEX41														chr12	125002634	125003964	merge_peak_35604	NCOR2		chr3	156800093	156800922	merge_peak_95637	LINC02029
chr3	177256617	177257200	merge_peak_96452	LINC00578		chr10	35480443	35480885	merge_peak_15853	CREM														chr4	114213499	114214840	merge_peak_102594	MIR8082		chr5	72835977	72836484	merge_peak_108464	ANKRA2
chr3	112830085	112830528	merge_peak_93135	LINC02044		chr15	89153985	89154760	merge_peak_48425	MIR7-2														chr4	114303936	114304796	merge_peak_102599	MIR8082		chr15	98620271	98620886	merge_peak_49024	LINC01582
chr10	73502075	73502798	merge_peak_17450	C10orf105		chr15	60547456	60548062	merge_peak_46600	ANXA2														chr5	129239474	129240757	merge_peak_110966	CHSY3		chr3	10969176	10969815	merge_peak_87987	SLC6A1
chr2	12996927	12997645	merge_peak_67715	MIR3125		chr15	99864207	99864935	merge_peak_49112	HSP90B2P														chr7	84814404	84815270	merge_peak_128014	SEMA3D		chr10	3168871	3169679	merge_peak_13705	SNORD142
chr1	198589905	198591022	merge_peak_10336	PTPRC		chr22	40832445	40833108	merge_peak_86837	MRTFA														chr1	68298419	68299618	merge_peak_4620	GNG12		chr11	32859768	32860860	merge_peak_22865	PRRG4
chr10	73528487	73529113	merge_peak_17458	VSIR		chr7	28548714	28549902	merge_peak_125510	CREB5														chr4	141158633	141160005	merge_peak_103424	SCOC		chr14	65463894	65464609	merge_peak_42093	FNTB
chr1	198610611	198611368	merge_peak_10339	PTPRC		chr15	31249815	31250738	merge_peak_44937	MTMR10														chr4	25032221	25033271	merge_peak_99138	LGI2		chr7	116420598	116421520	merge_peak_129584	CAPZA2
chr6	145693669	145694350	merge_peak_122127	LOC100507557		chr10	70821142	70821754	merge_peak_17188	SRGN														chr3	105511042	105511741	merge_peak_92700	CBLB		chr1	246852671	246853493	merge_peak_13490	SCCPDH
chr18	56751442	56751804	merge_peak_62079	OACYLP		chr4	40650644	40651656	merge_peak_99752	RBM47														chr8	65493175	65494332	merge_peak_134963	BHLHE22		chr22	26889473	26890063	merge_peak_85852	SRRD
chr6	128580356	128581208	merge_peak_120842	LOC101928140		chr12	102892030	102892765	merge_peak_34138	IGF1														chr16	19124842	19126305	merge_peak_50435	ITPRIPL2		chr2	188312739	188313574	merge_peak_76343	CALCRL
chr2	127838152	127839117	merge_peak_73470	BIN1		chr12	102877933	102878595	merge_peak_34137	IGF1														chr8	61936004	61936761	merge_peak_134852	LOC100130298		chr7	116441070	116441760	merge_peak_129588	CAPZA2
chr2	127839299	127839892	merge_peak_73471	BIN1		chr12	90177176	90177951	merge_peak_33337	ATP2B1-AS1														chr11	73020200	73020637	merge_peak_25133	ARHGEF17		chr15	92409559	92411331	merge_peak_48735	SLCO3A1
chr2	127842222	127842612	merge_peak_73473	BIN1		chr2	129277978	129278866	merge_peak_73592	HS6ST1														chr2	1820999	1821904	merge_peak_67015	PXDN		chr1	246931725	246932382	merge_peak_13497	LINC01341
chr14	94444459	94445109	merge_peak_43819	ASB2		chr2	129271196	129271948	merge_peak_73591	HS6ST1														chr10	82173200	82173993	merge_peak_18092	PRXL2A		chr12	48175599	48176493	merge_peak_31176	SLC48A1
chr8	121714256	121715017	merge_peak_137387	LOC101927543		chr2	7147930	7148947	merge_peak_67161	LOC101929452														chr14	48144575	48145539	merge_peak_41084	MDGA2		chr21	44865862	44866675	merge_peak_84988	LINC00319
chr7	30485394	30486035	merge_peak_125697	NOD1		chr21	42837289	42838091	merge_peak_84789	MX1														chr6	74413698	74414546	merge_peak_118695	LOC101928489		chr9	115914848	115915453	merge_peak_143482	SLC31A2
chr2	95742347	95743042	merge_peak_71837	MRPS5		chr3	126690742	126691308	merge_peak_93940	PLXNA1														chr1	178062350	178063955	merge_peak_9399	RASAL2-AS1		chr21	46129497	46130386	merge_peak_85104	TSPEAR
chr11	125953654	125954362	merge_peak_28018	CDON		chr2	196514532	196515605	merge_peak_76720	SLC39A10														chr10	60711703	60712708	merge_peak_16661	LINC00844		chr19	23881595	23882627	merge_peak_64803	ZNF675
chr1	198125264	198125585	merge_peak_10289	NEK7		chr2	196728146	196728691	merge_peak_76727	DNAH7														chr20	49982314	49983519	merge_peak_82614	MIR3194		chr2	187435236	187435797	merge_peak_76292	ITGAV
chr15	78339156	78339722	merge_peak_47846	TBC1D2B		chr2	10037334	10038129	merge_peak_67435	GRHL1														chr1	145395262	145395970	merge_peak_7257	LINC01719		chr2	1391922	1392659	merge_peak_66966	TPO
chr12	47605850	47606578	merge_peak_31120	PCED1B-AS1		chr3	157328749	157329637	merge_peak_95674	SLC66A1L														chr16	84261873	84262571	merge_peak_53365	KCNG4		chrX	13711302	13712064	merge_peak_145627	RAB9A
chr12	47611794	47612460	merge_peak_31123	PCED1B-AS1		chr2	9984726	9985082	merge_peak_67431	TAF1B														chr1	145399191	145399543	merge_peak_7259	HJV		chr2	128588118	128588938	merge_peak_73552	WDR33
chr11	123324774	123325548	merge_peak_27848	GRAMD1B		chr7	37375737	37376491	merge_peak_126081	ELMO1														chr4	103737076	103737652	merge_peak_102173	UBE2D3		chr20	49454006	49454925	merge_peak_82581	BCAS4
chr13	74094883	74095637	merge_peak_38444	LINC00392		chr10	95314528	95315291	merge_peak_18769	FFAR4														chr15	30113612	30115381	merge_peak_44907	TJP1		chrX	8955664	8957059	merge_peak_145390	FAM9B
chr12	91956241	91956603	merge_peak_33418	DCN		chr9	95794279	95794979	merge_peak_142266	LOC101927954														chr3	152020317	152020797	merge_peak_95367	MBNL1		chr5	149674637	149675981	merge_peak_112468	CAMK2A
chr12	91971576	91972029	merge_peak_33419	DCN		chr5	145234256	145234752	merge_peak_112112	GRXCR2														chr2	20817621	20818375	merge_peak_68127	HS1BP3-IT1		chr8	49230816	49231898	merge_peak_134299	LOC101929268
chr6	152505659	152506825	merge_peak_122650	SYNE1		chr11	65260106	65260918	merge_peak_24476	MALAT1														chr11	89867648	89868283	merge_peak_25961	NAALAD2		chr6	35453247	35454356	merge_peak_116985	TEAD3
chr17	76744744	76745279	merge_peak_58996	CYTH1		chr22	30698373	30699015	merge_peak_86072	CASTOR1														chr3	148897702	148898486	merge_peak_95095	CP		chr5	76006661	76007719	merge_peak_108687	NCRUPAR
chr11	35088403	35089095	merge_peak_23076	LOC100507144		chr3	46130597	46131543	merge_peak_90165	XCR1														chr1	65774878	65776031	merge_peak_4407	DNAJC6		chr2	106741381	106742031	merge_peak_72601	UXS1
chr1	25358487	25359186	merge_peak_1758	MIR4425		chr8	134657316	134658018	merge_peak_138443	LOC105375773														chr6	76044046	76045021	merge_peak_118765	LOC101928540		chr6	6891310	6892389	merge_peak_114925	RREB1
chr20	5700470	5701348	merge_peak_80142	SHLD1		chr10	50347846	50348268	merge_peak_16342	FAM170B														chr10	121417719	121418163	merge_peak_20365	BAG3		chr7	12841573	12842499	merge_peak_124608	ARL4A
chr4	123379665	123380273	merge_peak_102878	IL2		chr4	103477695	103478457	merge_peak_102143	LOC105377621														chr12	85306157	85306867	merge_peak_33131	SLC6A15		chr17	38674800	38675476	merge_peak_56330	TNS4
chr1	25357176	25357716	merge_peak_1757	MIR4425		chr7	108056356	108057280	merge_peak_129257	NRCAM														chr12	85304951	85305762	merge_peak_33130	SLC6A15		chr1	236073615	236074362	merge_peak_13030	LYST
chr17	76755061	76755989	merge_peak_58998	CYTH1		chr3	148963473	148964027	merge_peak_95101	CP														chr9	94586903	94588003	merge_peak_142177	ROR2		chr15	65825057	65825898	merge_peak_46996	HACD3
chr6	33538501	33539419	merge_peak_116824	BAK1		chr22	30706030	30706745	merge_peak_86076	TBC1D10A														chr12	85673602	85674696	merge_peak_33139	ALX1		chr10	29888870	29889599	merge_peak_15412	MIR938
chr14	24577894	24578491	merge_peak_40383	DCAF11		chr8	130997335	130998145	merge_peak_138153	MIR5194														chr3	149420798	149421676	merge_peak_95166	WWTR1		chr15	67467145	67467831	merge_peak_47135	SMAD3
chr6	4059314	4060524	merge_peak_114686	C6orf201		chr8	133907352	133908380	merge_peak_138313	TG														chr4	16574896	16575780	merge_peak_98915	LDB2		chr18	21463018	21463833	merge_peak_60484	LAMA3
chr2	173327364	173328297	merge_peak_75665	ITGA6		chr8	133911327	133912138	merge_peak_138314	TG														chr13	97959939	97961277	merge_peak_39162	MBNL2		chr7	3951138	3951858	merge_peak_124198	SDK1
chr2	175499012	175499931	merge_peak_75840	WIPF1		chr2	191708597	191709467	merge_peak_76541	GLS														chr5	146888972	146889950	merge_peak_112200	DPYSL3		chr12	22407284	22408386	merge_peak_30027	ST8SIA1
chr9	102972006	102972618	merge_peak_142764	INVS		chr1	33921114	33921810	merge_peak_2439	ZSCAN20														chr7	103629881	103630849	merge_peak_128964	RELN		chr9	139588059	139588662	merge_peak_145154	AGPAT2
chr6	97842006	97842384	merge_peak_119421	MIR548H3		chr2	129492146	129492793	merge_peak_73606	LOC101927881														chr7	89840722	89841616	merge_peak_128140	STEAP2		chr21	30637955	30638759	merge_peak_83985	BACH1
chr6	79576851	79577850	merge_peak_118821	IRAK1BP1		chr15	52305234	52305891	merge_peak_46137	MAPK6														chr10	42862973	42863720	merge_peak_15950	LOC441666		chr10	5508180	5509186	merge_peak_13927	NET1
chr5	96211531	96212510	merge_peak_109615	ERAP2		chr2	237779992	237780879	merge_peak_79280	LOC93463														chr7	94285327	94285819	merge_peak_128414	SGCE		chr10	5530037	5531152	merge_peak_13929	CALML5
chr5	96204555	96205051	merge_peak_109614	ERAP2		chr7	112149802	112150908	merge_peak_129384	LSMEM1														chr10	25161964	25162733	merge_peak_15165	PRTFDC1		chr14	71275728	71276903	merge_peak_42507	MAP3K9
chr5	96159447	96160201	merge_peak_109610	ERAP1		chr5	173960693	173961346	merge_peak_113881	MSX2														chr20	44407500	44408286	merge_peak_82126	WFDC3		chr2	159581140	159581859	merge_peak_74911	PKP4-AS1
chr11	12217279	12218185	merge_peak_22029	MIR6124		chr5	18749872	18750409	merge_peak_106349	LINC02223														chr5	63461218	63462296	merge_peak_107980	RNF180		chr1	81640395	81641318	merge_peak_4936	LOC101927434
chr14	71609893	71610735	merge_peak_42539	PCNX1		chr3	53782737	53783797	merge_peak_90766	CHDH														chr12	6492880	6493694	merge_peak_29064	LTBR		chr17	41546051	41547021	merge_peak_56598	DHX8
chr13	40962676	40963656	merge_peak_37241	LINC00598		chrX	15319960	15320528	merge_peak_145666	ASB11														chr11	104643383	104644257	merge_peak_26573	CASP12		chr6	160409404	160410570	merge_peak_123256	AIRN
chrX	37604739	37604938	merge_peak_146152	CYBB		chr3	10270151	10270744	merge_peak_87948	TATDN2														chr3	129322054	129322358	merge_peak_94140	PLXND1		chr20	52739918	52740725	merge_peak_82852	CYP24A1
chr3	47028888	47029838	merge_peak_90274	CCDC12		chr9	101755452	101756334	merge_peak_142650	COL15A1														chr3	66463586	66464248	merge_peak_91427	LRIG1		chr17	35278068	35279220	merge_peak_56064	LHX1-DT
chr17	45297852	45298379	merge_peak_56873	MYL4		chr15	70778620	70779567	merge_peak_47392	LINC02204														chr5	97645360	97646172	merge_peak_109665	RGMB		chr2	231545238	231546061	merge_peak_78775	LINC01907
chr2	86811172	86811906	merge_peak_71698	CHMP3		chr2	47211873	47213068	merge_peak_69787	MCFD2														chr4	88029180	88029766	merge_peak_101586	AFF1		chr7	20392276	20393059	merge_peak_124997	LOC101927811
chr20	49177840	49178575	merge_peak_82553	MIR645		chr2	224890462	224891156	merge_peak_78398	SERPINE2														chr5	42423113	42424128	merge_peak_107079	GHR		chr7	20369027	20371444	merge_peak_124995	ITGB8
chr3	43431063	43431832	merge_peak_89942	SNRK-AS1		chr14	71608650	71609708	merge_peak_42538	PCNX1														chr2	220035977	220036426	merge_peak_78150	SLC23A3		chr15	41137860	41138512	merge_peak_45515	SPINT1
chr10	129901231	129901980	merge_peak_20867	MKI67		chr15	70800102	70800705	merge_peak_47398	LINC02204														chr15	95712561	95713608	merge_peak_48931	LINC01197		chr7	7811855	7812501	merge_peak_124467	RPA3
chr10	129893612	129894184	merge_peak_20865	MKI67		chr6	152421216	152421890	merge_peak_122639	MIR3163														chrX	34674944	34676013	merge_peak_146125	TMEM47		chr11	94867488	94868287	merge_peak_26166	LOC101929295
chr3	43518919	43519686	merge_peak_89949	SNRK-AS1		chr2	239869666	239870829	merge_peak_79465	LINC01940														chr18	20138969	20140314	merge_peak_60347	CTAGE1		chr16	55298825	55299762	merge_peak_51648	IRX6
chr4	78775457	78776315	merge_peak_101063	MRPL1		chr17	75321026	75322071	merge_peak_58836	SEPTIN9														chr9	139977823	139978465	merge_peak_145203	MAN1B1-DT		chr6	132501040	132501737	merge_peak_121103	LINC01013
chr12	28650859	28651501	merge_peak_30437	CCDC91		chr2	173850041	173850732	merge_peak_75704	RAPGEF4														chr2	57670957	57671831	merge_peak_70197	VRK2		chr5	12934797	12936007	merge_peak_106054	MIR4454
chr22	36831771	36832266	merge_peak_86417	TXN2		chr8	436474	437106	merge_peak_131742	TDRP														chr3	42093252	42094556	merge_peak_89820	TRAK1		chr12	13288275	13289209	merge_peak_29643	GSG1
chr5	65465305	65465737	merge_peak_108058	SREK1		chr1	54692712	54693392	merge_peak_3690	SSBP3-AS1														chr3	15810315	15810956	merge_peak_88422	ANKRD28		chr1	153583362	153583912	merge_peak_7705	S100A16
chr16	27413078	27413892	merge_peak_50854	IL21R		chr2	173842334	173843137	merge_peak_75703	RAPGEF4														chr14	95949454	95950002	merge_peak_43929	SYNE3		chr16	48156952	48157578	merge_peak_51310	ABCC12
chr5	65306120	65306691	merge_peak_108054	LOC100303749		chr2	75059098	75059606	merge_peak_71338	HK2														chr6	113885672	113886460	merge_peak_120186	LINC02541		chr13	76290717	76291472	merge_peak_38555	LMO7
chr12	12131690	12132322	merge_peak_29509	BCL2L14		chr2	198753624	198754226	merge_peak_76896	PLCL1														chr5	170024060	170024835	merge_peak_113552	LOC105377716		chr4	178229110	178229725	merge_peak_105021	NEIL3
chr16	27437601	27438184	merge_peak_50856	IL21R		chr5	171577415	171578142	merge_peak_113643	STK10														chr5	170060076	170060771	merge_peak_113557	LOC105377716		chr22	36290670	36291606	merge_peak_86358	RBFOX2
chr6	116853149	116853534	merge_peak_120314	CALHM4		chr5	171560204	171560905	merge_peak_113642	STK10														chr11	125215641	125216374	merge_peak_27974	LOC403312		chr20	55201343	55201973	merge_peak_82927	TFAP2C
chrX	118781842	118782561	merge_peak_147901	MIR766		chr9	74202431	74203242	merge_peak_141016	CEMIP2														chr11	94659770	94660445	merge_peak_26147	CWC15		chr3	161033718	161034487	merge_peak_95865	SPTSSB
chr15	72519069	72519449	merge_peak_47472	PKM		chr20	43289034	43289671	merge_peak_82036	ADA														chr5	14108660	14109647	merge_peak_106076	TRIO		chr4	8190381	8191179	merge_peak_98477	SH3TC1
chr7	134853980	134854236	merge_peak_130435	CYREN		chr10	72475546	72476357	merge_peak_17365	ADAMTS14														chr1	3229524	3230221	merge_peak_180	ARHGEF16		chr2	64834885	64835398	merge_peak_70601	LINC02579
chr7	142419618	142420334	merge_peak_130925	PRSS1		chr7	154990587	154991287	merge_peak_131490	INSIG1														chr20	3788107	3789076	merge_peak_79979	LINC01730		chr18	33106431	33107188	merge_peak_60962	INO80C
chr15	38868901	38869476	merge_peak_45308	RASGRP1		chr1	229991812	229992366	merge_peak_12580	LINC01736														chr11	56839230	56840666	merge_peak_23757	OR5AK4P		chr1	152926199	152927346	merge_peak_7641	SPRR4
chr10	91620454	91621083	merge_peak_18538	LINC00865		chr5	158590203	158590812	merge_peak_113080	RNF145														chr4	177909303	177909855	merge_peak_105005	VEGFC		chr17	15850139	15851162	merge_peak_55036	ADORA2B
chr2	64552579	64553731	merge_peak_70568	MIR4433A		chr6	137106366	137106950	merge_peak_121458	LOC101928429														chr1	53611579	53612394	merge_peak_3619	SLC1A7		chr1	153005308	153006062	merge_peak_7646	SPRR1B
chr15	38848096	38848634	merge_peak_45305	RASGRP1		chr18	13577224	13577807	merge_peak_60214	MIR4526														chr18	22930626	22931136	merge_peak_60583	ZNF521		chr18	29067323	29068050	merge_peak_60765	DSG2
chrX	45666026	45666513	merge_peak_146505	LINC02595		chr7	127460045	127461086	merge_peak_129920	SND1														chr6	19837004	19838924	merge_peak_115892	ID4		chr7	74026410	74027257	merge_peak_127561	GTF2I
chr11	9159215	9159681	merge_peak_21730	KRT8P41		chr1	43988190	43989221	merge_peak_3104	PTPRF														chr16	30959472	30960049	merge_peak_51119	ORAI3		chr4	184650571	184651509	merge_peak_105155	STOX2
chr4	76555282	76556296	merge_peak_100886	CDKL2		chr3	190250414	190251988	merge_peak_97410	IL1RAP														chr12	45628005	45628727	merge_peak_30959	PLEKHA8P1		chr11	8625514	8626450	merge_peak_21674	STK33
chr4	76480781	76481492	merge_peak_100883	ODAPH		chr7	36231654	36232194	merge_peak_125974	EEPD1														chr15	40268476	40269208	merge_peak_45409	EIF2AK4		chr5	6158915	6160140	merge_peak_105799	LINC02145
chr18	2636403	2637661	merge_peak_59471	CBX3P2		chr18	13571091	13571594	merge_peak_60213	MIR4526														chr11	5301728	5302282	merge_peak_21459	HBE1		chr5	99852782	99854067	merge_peak_109725	FAM174A
chr4	76580646	76581393	merge_peak_100888	G3BP2		chr14	70119551	70120384	merge_peak_42439	SUSD6														chr2	66660039	66660923	merge_peak_70752	MEIS1-AS3		chr8	131337806	131338724	merge_peak_138201	ASAP1-IT1
chr13	20558916	20559580	merge_peak_36046	ZMYM2		chr9	5518087	5518801	merge_peak_139377	PDCD1LG2														chr11	8832044	8832705	merge_peak_21699	ST5		chr3	189834279	189834912	merge_peak_97364	P3H2-AS1
chr19	39368615	39369155	merge_peak_65387	RINL		chr9	5493384	5494530	merge_peak_139373	PDCD1LG2														chr13	33859113	33860282	merge_peak_36941	STARD13		chr3	177545182	177546045	merge_peak_96497	LINC02015
chr6	53226261	53226938	merge_peak_118173	ELOVL5		chr2	160751664	160752309	merge_peak_75012	LY75-CD302														chr4	184826196	184827197	merge_peak_105177	STOX2		chr22	50344587	50345437	merge_peak_87401	PIM3
chr6	53199944	53200924	merge_peak_118170	RPS16P5		chr13	43580830	43581833	merge_peak_37446	EPSTI1														chr4	82965204	82966001	merge_peak_101295	HNRNPD		chr3	119864304	119865208	merge_peak_93446	GSK3B
chr17	29835421	29836433	merge_peak_55759	RAB11FIP4		chr1	221271044	221272729	merge_peak_11917	HLX-AS1														chr16	55512731	55513418	merge_peak_51667	MMP2		chr11	15805052	15806028	merge_peak_22251	LOC102724957
chr20	5824776	5825452	merge_peak_80151	CHGB		chr1	221242521	221243624	merge_peak_11914	HLX-AS1														chr16	54227490	54228688	merge_peak_51599	LINC02169		chr20	6103449	6104420	merge_peak_80167	FERMT1
chr20	5816076	5817066	merge_peak_80150	CHGB		chr7	99994080	99994684	merge_peak_128724	PILRA														chr8	102802996	102803556	merge_peak_136564	NCALD		chr10	116080177	116081025	merge_peak_20037	VWA2
chr17	29821134	29821956	merge_peak_55757	RAB11FIP4		chr1	221219214	221220230	merge_peak_11911	HLX-AS1														chr2	218701082	218702142	merge_peak_77992	MIR6809		chr4	154407341	154410168	merge_peak_104190	TMEM131L
chrX	68384005	68384623	merge_peak_147030	PJA1		chr7	41173596	41174457	merge_peak_126304	LINC01449														chr10	121013116	121013784	merge_peak_20303	GRK5		chr20	10055081	10055675	merge_peak_80365	ANKEF1
chr7	151444048	151444452	merge_peak_131380	PRKAG2		chr10	45961799	45962657	merge_peak_16169	LOC102724323														chr8	82770921	82771820	merge_peak_135722	SNX16		chr14	64526822	64527677	merge_peak_42015	MIR548H1
chr7	151453079	151453693	merge_peak_131382	PRKAG2		chr4	89779927	89780823	merge_peak_101695	FAM13A														chr4	55405630	55406233	merge_peak_100187	LINC02260		chr18	23987690	23988771	merge_peak_60614	LINC01543
chr7	151465890	151466918	merge_peak_131386	PRKAG2		chr5	169133740	169134526	merge_peak_113467	DOCK2														chr3	120169120	120170520	merge_peak_93469	FSTL1		chr5	82264869	82265762	merge_peak_109077	SCARNA18
chr10	111827813	111828314	merge_peak_19702	ADD3-AS1		chr10	20121555	20122581	merge_peak_14856	PLXDC2														chr6	91078593	91079345	merge_peak_119313	MIR4464		chr18	52443370	52444254	merge_peak_61745	RAB27B
chr14	22381996	22382420	merge_peak_40179	OR4E1		chr5	169077694	169078423	merge_peak_113462	DOCK2														chr1	57044056	57045503	merge_peak_3876	PLPP3		chr7	65564334	65565591	merge_peak_127184	CRCP
chr2	201568122	201568708	merge_peak_77035	AOX3P-AOX2P		chr7	6474988	6475623	merge_peak_124390	DAGLB														chr14	101466984	101468160	merge_peak_44262	SNORD114-31		chr3	78785791	78786722	merge_peak_92002	ROBO1
chr2	113507225	113508213	merge_peak_72946	CKAP2L		chr1	45297034	45298165	merge_peak_3211	PTCH2														chr17	8924283	8925196	merge_peak_54699	NTN1		chr6	152084364	152085818	merge_peak_122619	ESR1
chr5	157030251	157030787	merge_peak_112947	ADAM19		chr10	134045579	134046661	merge_peak_20984	STK32C														chr3	33341260	33341905	merge_peak_89389	FBXL2		chr8	119154735	119155454	merge_peak_137217	EXT1
chr5	157034326	157035193	merge_peak_112948	ADAM19		chr15	65187733	65188178	merge_peak_46951	ANKDD1A														chr3	120334557	120336250	merge_peak_93483	NDUFB4		chr6	128919089	128920232	merge_peak_120861	PTPRK
chr13	105791546	105792829	merge_peak_39546	DAOA		chr5	95177602	95178160	merge_peak_109503	LINC01554														chr5	123970005	123971044	merge_peak_110685	ZNF608		chr2	115368007	115368816	merge_peak_73091	DPP10
chr17	64709618	64710287	merge_peak_58059	MIR634		chr11	108070386	108071313	merge_peak_26726	NPAT														chr5	123986749	123987913	merge_peak_110687	ZNF608		chr18	64505446	64506185	merge_peak_62438	CDH19
chr3	15352022	15352868	merge_peak_88378	SH3BP5		chr8	66862542	66863133	merge_peak_135019	DNAJC5B														chr18	24236619	24237456	merge_peak_60637	KCTD1		chr3	101908396	101909592	merge_peak_92624	LOC101929411
chr4	111118899	111119164	merge_peak_102485	ELOVL6		chr15	41583201	41583933	merge_peak_45554	OIP5-AS1														chr10	123908673	123909516	merge_peak_20492	TACC2		chr4	141221331	141221898	merge_peak_103433	SCOC
chr4	111132440	111132814	merge_peak_102487	ELOVL6		chr17	33775035	33776032	merge_peak_55989	SLFN13														chr14	22025430	22026016	merge_peak_40166	OR10G3		chr18	77936785	77937533	merge_peak_62980	PARD6G-AS1
chr17	64663425	64663987	merge_peak_58051	MIR634		chr9	88137341	88138031	merge_peak_141749	AGTPBP1														chr6	169368237	169368774	merge_peak_123759	LOC105378146		chr8	110987566	110988272	merge_peak_136982	KCNV1
chr11	85758305	85758977	merge_peak_25766	PICALM		chr6	160410805	160411756	merge_peak_123257	AIRN														chr17	15165671	15166919	merge_peak_54987	PMP22		chr18	78004156	78004753	merge_peak_62988	PARD6G
chr3	15333356	15334098	merge_peak_88373	SH3BP5-AS1		chr4	185186753	185187565	merge_peak_105199	ENPP6														chr17	15160641	15161275	merge_peak_54985	PMP22		chr16	19009876	19010486	merge_peak_50428	TMC7
chr4	111086091	111087155	merge_peak_102482	ELOVL6		chr3	20102462	20103139	merge_peak_88684	KAT2B														chr5	131560948	131561668	merge_peak_111085	P4HA2		chr2	131774391	131775280	merge_peak_73703	FAM168B
chr9	117134376	117135794	merge_peak_143595	AKNA		chr3	20110055	20111057	merge_peak_88687	KAT2B														chr10	90846422	90847366	merge_peak_18466	MIR4679-2		chr21	38164686	38165335	merge_peak_84539	SIM2
chr9	117145194	117145611	merge_peak_143596	AKNA		chr20	16471760	16472847	merge_peak_80673	KIF16B														chr10	123822382	123823175	merge_peak_20475	TACC2		chr11	63766376	63767402	merge_peak_24319	OTUB1
chr9	117147518	117148409	merge_peak_143597	AKNA		chr15	45896552	45897110	merge_peak_45822	BLOC1S6														chr9	101760639	101761524	merge_peak_142651	COL15A1		chr10	76947655	76948311	merge_peak_17714	VDAC2
chr9	117128594	117129351	merge_peak_143593	AKNA		chr6	16670270	16670848	merge_peak_115701	LOC101928433														chr11	61716933	61717522	merge_peak_24152	BEST1		chr6	47135731	47136497	merge_peak_117910	ADGRF1
chr2	10930435	10931049	merge_peak_67525	PDIA6		chr16	48570084	48571580	merge_peak_51351	N4BP1														chr4	74570029	74571151	merge_peak_100728	CXCL8		chr3	184166347	184167203	merge_peak_96831
chr11	128590434	128590682	merge_peak_28225	SENCR		chr3	14482502	14483765	merge_peak_88310	SLC6A6														chr11	61739051	61739796	merge_peak_24157	FTH1		chr11	129731420	129732275	merge_peak_28326	NFRKB
chr12	69223885	69224354	merge_peak_32597	MDM2		chr14	55592129	55592588	merge_peak_41515	LGALS3														chr4	24471778	24473096	merge_peak_99094	PPARGC1A		chr5	43281643	43282592	merge_peak_107157	HMGCS1
chr10	81955749	81956709	merge_peak_18073	ANXA11		chr17	20008901	20010142	merge_peak_55344	SPECC1														chr1	68696558	68698834	merge_peak_4650	WLS		chr5	43215050	43215840	merge_peak_107150	NIM1K
chr10	81947099	81948113	merge_peak_18072	ANXA11		chr6	5695312	5696150	merge_peak_114819	LOC101927950														chr3	123979344	123979833	merge_peak_93734	MIR6083		chr12	123371570	123372383	merge_peak_35473	VPS37B
chr14	51341903	51342627	merge_peak_41225	ABHD12B		chr22	35748329	35749147	merge_peak_86310	MIR6069														chr14	23623115	23624100	merge_peak_40302	SLC7A8		chr7	134233593	134234460	merge_peak_130374	AKR1B15
chr15	86250128	86251035	merge_peak_48354	LOC101929679		chr7	151493494	151494298	merge_peak_131390	PRKAG2														chr14	23624242	23624862	merge_peak_40303	SLC7A8		chr1	85299992	85301296	merge_peak_5094	LPAR3
chr16	23847761	23848311	merge_peak_50701	PRKCB		chr13	34218603	34219754	merge_peak_36969	STARD13														chr12	3326450	3326918	merge_peak_28839	TSPAN9		chr9	118135281	118136130	merge_peak_143728	2020-12-01
chr6	88722652	88723204	merge_peak_119163	SPACA1		chr11	9232340	9233292	merge_peak_21740	DENND5A														chr4	134069967	134070600	merge_peak_103188	LOC101927359		chr7	12879066	12879834	merge_peak_124614	ARL4A
chr4	114557642	114558441	merge_peak_102620	CAMK2D		chr7	141285654	141286287	merge_peak_130848	AGK														chr5	83680060	83680904	merge_peak_109121	EDIL3		chr13	114780626	114781754	merge_peak_39997	RASA3
chr4	114594528	114595103	merge_peak_102622	CAMK2D		chr13	28586509	28587522	merge_peak_36521	URAD														chr2	232544711	232546170	merge_peak_78897	PTMA		chr8	124194298	124195143	merge_peak_137562	FAM83A
chr4	114604037	114604779	merge_peak_102625	CAMK2D		chr11	12228749	12229326	merge_peak_22034	MIR6124														chr10	114846996	114847620	merge_peak_19936	SNORA87		chr4	108611173	108611849	merge_peak_102322	PAPSS1
chr4	103533845	103534568	merge_peak_102156	LOC105377621		chr18	5509936	5510624	merge_peak_59663	EPB41L3														chr12	3308862	3309795	merge_peak_28836	TSPAN9		chr8	124229133	124229895	merge_peak_137566	MIR4663
chr4	114677021	114677455	merge_peak_102627	CAMK2D		chr2	42345101	42345826	merge_peak_69361	EML4														chr10	104542408	104543529	merge_peak_19424	WBP1L		chr8	124217297	124217951	merge_peak_137565	FAM83A-AS1
chr4	114605518	114606220	merge_peak_102626	CAMK2D		chr1	116012489	116013220	merge_peak_6760	NGF														chr8	16683388	16683989	merge_peak_132442	FGF20		chr6	54710992	54712164	merge_peak_118268	FAM83B
chr1	230344382	230345088	merge_peak_12611	GALNT2		chr9	126959587	126960327	merge_peak_144151	NEK6														chr1	8064280	8065549	merge_peak_425	ERRFI1		chr12	71055223	71056037	merge_peak_32706	PTPRB
chr12	69550677	69551227	merge_peak_32627	CPSF6		chr9	126972956	126973610	merge_peak_144153	NEK6														chr2	12964428	12965601	merge_peak_67713	MIR3125		chr6	89733785	89734337	merge_peak_119190	PNRC1
chr8	8937302	8938085	merge_peak_132124	MIR4660		chr9	126964670	126965529	merge_peak_144152	NEK6														chr9	110399103	110400603	merge_peak_143031	KLF4		chr4	119186445	119187417	merge_peak_102694	SNHG8
chr10	93149366	93149778	merge_peak_18618	HECTD2		chr2	65089777	65090265	merge_peak_70643	LINC01800														chr9	110386536	110387008	merge_peak_143030	KLF4		chr10	43447017	43448502	merge_peak_15970	LINC01264
chr8	53676786	53677388	merge_peak_134430	RB1CC1		chr9	27460487	27461131	merge_peak_140185	IFNK														chr11	124732908	124733403	merge_peak_27934	ROBO3		chr5	72949851	72950907	merge_peak_108472	ARHGEF28
chr2	429736	430212	merge_peak_66920	LOC105373352		chr6	108943683	108944454	merge_peak_119817	FOXO3														chr1	183029418	183030040	merge_peak_9709	LAMC1		chr1	201978799	201979840	merge_peak_10618	ELF3
chr2	437833	438470	merge_peak_66921	LOC105373352		chr6	150172726	150173784	merge_peak_122430	RAET1E-AS1														chr1	182991302	182993387	merge_peak_9704	LAMC1		chr16	74808236	74809134	merge_peak_52777	FA2H
chr12	111872502	111873237	merge_peak_34755	SH2B3		chr6	108919242	108920095	merge_peak_119815	FOXO3														chr12	106639047	106640320	merge_peak_34384	CKAP4		chr5	6349420	6349956	merge_peak_105806	LINC02145
chr1	54065904	54066526	merge_peak_3659	GLIS1		chr6	108910336	108911284	merge_peak_119812	FOXO3														chr3	184286549	184287318	merge_peak_96850	EPHB3		chr18	71901547	71902579	merge_peak_62613	CYB5A
chr2	29537603	29538506	merge_peak_68652	LOC105374389		chr11	119380536	119381285	merge_peak_27526	THY1														chr12	72665626	72666311	merge_peak_32768	TRHDE		chr8	128871815	128872671	merge_peak_137968	MIR1204
chr6	52439536	52439910	merge_peak_118111	TRAM2		chr2	209736672	209737699	merge_peak_77590	LOC101927960														chr10	81895781	81896377	merge_peak_18062	PLAC9		chr7	16504925	16505755	merge_peak_124727	SOSTDC1
chr8	29848151	29849009	merge_peak_133528	MIR3148		chr9	79177240	79177872	merge_peak_141311	GCNT1														chr10	81905377	81906101	merge_peak_18064	PLAC9		chr1	59278408	59278926	merge_peak_3954	LINC01135
chr3	31514211	31514719	merge_peak_89231	STT3B		chr8	79716376	79717942	merge_peak_135490	IL7														chr6	166075869	166077261	merge_peak_123518	PDE10A		chr14	65409311	65409972	merge_peak_42086	GPX2
chr1	185213467	185213941	merge_peak_9917	IVNS1ABP		chr3	142623487	142624358	merge_peak_94850	PCOLCE2														chr2	127841482	127842157	merge_peak_73472	BIN1		chr13	76278664	76279962	merge_peak_38553	LMO7
chr2	169964057	169964774	merge_peak_75477	DHRS9		chr1	65506746	65507494	merge_peak_4377	MIR3671														chr13	27756880	27757774	merge_peak_36465	USP12-AS2		chr9	114118792	114119386	merge_peak_143349	OR2K2
chr1	185250259	185250944	merge_peak_9919	IVNS1ABP		chr4	185209494	185210363	merge_peak_105207	LINC02363														chr9	98272895	98273908	merge_peak_142425	PTCH1		chr8	57232453	57233818	merge_peak_134595	SDR16C5
chr6	157098966	157099444	merge_peak_122924	ARID1B		chr3	194185575	194186581	merge_peak_97637	ATP13A3														chr5	56738055	56738711	merge_peak_107671	ACTBL2		chr3	158449660	158451149	merge_peak_95718	RARRES1
chr10	2991921	2992787	merge_peak_13690	PFKP		chr4	82342501	82343296	merge_peak_101239	RASGEF1B														chr1	180881486	180882608	merge_peak_9564	KIAA1614		chr13	53499765	53500414	merge_peak_38170	PCDH8
chr20	51026641	51027301	merge_peak_82706	LINC01524		chr8	39841929	39842747	merge_peak_133996	IDO2														chr7	116356537	116357207	merge_peak_129579	MET		chr2	197097452	197098887	merge_peak_76754	HECW2-AS1
chr3	27762386	27763041	merge_peak_89027	EOMES		chr3	116754515	116755810	merge_peak_93317	LINC00901														chr15	51120931	51121423	merge_peak_46037	SPPL2A		chr19	30154826	30155691	merge_peak_64876	PLEKHF1
chr10	33427955	33428576	merge_peak_15694	ITGB1		chr8	72836122	72836665	merge_peak_135307	MSC														chr2	178468905	178469524	merge_peak_76007	TTC30A		chr1	65889565	65889927	merge_peak_4412	LEPROT
chr10	33432209	33432722	merge_peak_15695	ITGB1		chr3	171860127	171860735	merge_peak_96233	FNDC3B														chr12	94288173	94289052	merge_peak_33631	LOC105369911		chr3	12800601	12801677	merge_peak_88151	TMEM40
chr15	69396434	69396961	merge_peak_47264	EWSAT1		chr3	171858246	171858760	merge_peak_96232	FNDC3B														chr12	94347968	94348972	merge_peak_33635	LOC105369911		chr7	12866943	12868061	merge_peak_124613	ARL4A
chr15	69399361	69399906	merge_peak_47265	EWSAT1		chr3	171856537	171857145	merge_peak_96231	FNDC3B														chr3	148734638	148735465	merge_peak_95085	GYG1		chr8	142124994	142125675	merge_peak_138729	DENND3
chr10	28656794	28657578	merge_peak_15342	MPP7		chr2	158277091	158278483	merge_peak_74822	CYTIP														chr14	62028295	62029094	merge_peak_41899	LINC01303		chr7	151740070	151741096	merge_peak_131422	GALNT11
chr10	33422790	33423713	merge_peak_15692	ITGB1		chr8	38708381	38709207	merge_peak_133942	PLEKHA2														chr5	16992208	16993013	merge_peak_106264	MYO10		chr1	23919315	23920434	merge_peak_1600	ID3
chr10	33425137	33426102	merge_peak_15693	ITGB1		chr21	15963643	15964860	merge_peak_83504	SAMSN1														chr2	197457478	197458559	merge_peak_76791	HECW2		chr2	74210703	74211352	merge_peak_71255	DGUOK-AS1
chr19	19708569	19709406	merge_peak_64719	PBX4		chr11	45104409	45105303	merge_peak_23457															chr4	1303020	1303707	merge_peak_98051	MAEA		chr17	57922879	57924471	merge_peak_57634	MIR21
chr2	111505933	111506438	merge_peak_72806	ACOXL		chr6	52216903	52217792	merge_peak_118079	PAQR8														chr11	76784223	76785166	merge_peak_25429	CAPN5		chr2	228326972	228327773	merge_peak_78610	MIR5703
chr9	108167644	108168389	merge_peak_142905	FSD1L		chr5	156997607	156998145	merge_peak_112937	ADAM19														chr3	71591624	71592627	merge_peak_91704	FOXP1		chr10	32229603	32230343	merge_peak_15628	ARHGAP12
chr2	111562379	111562937	merge_peak_72808	ACOXL		chr2	204773712	204774757	merge_peak_77287	ICOS														chr8	142010335	142011971	merge_peak_138709	PTK2		chr1	87864385	87865400	merge_peak_5271	LINC01364
chr5	39177202	39178168	merge_peak_106909	FYB1		chr2	231790563	231791180	merge_peak_78812	GPR55														chr2	192612759	192613512	merge_peak_76646	LOC105747689		chr8	29512853	29514317	merge_peak_133484	LINC00589
chr5	39164798	39165486	merge_peak_106906	FYB1		chr2	231788957	231790122	merge_peak_78811	GPR55														chr7	121512890	121514278	merge_peak_129774	PTPRZ1		chr1	87889227	87889992	merge_peak_5274	LINC01364
chr17	8844414	8845162	merge_peak_54684	PIK3R5		chr3	126673116	126673738	merge_peak_93935	PLXNA1														chr19	31173689	31174210	merge_peak_64920	ZNF536		chr2	74208365	74208912	merge_peak_71253	DGUOK-AS1
chr17	62102498	62103501	merge_peak_57869	ICAM2		chr3	121793444	121794054	merge_peak_93539	CD86														chr6	105584072	105585248	merge_peak_119552	BVES		chr10	52298076	52299255	merge_peak_16449	SGMS1
chr17	62097251	62098368	merge_peak_57868	ICAM2		chr17	19779812	19780415	merge_peak_55327	ULK2														chr1	67029720	67030453	merge_peak_4505	SGIP1		chr6	134620387	134621028	merge_peak_121243	SGK1
chr3	132151456	132152294	merge_peak_94292	DNAJC13		chr2	201678934	201679521	merge_peak_77049	BZW1														chr13	114064832	114066036	merge_peak_39955	LOC101928841		chr1	85100374	85100961	merge_peak_5078	LINC01555
chr14	78047245	78047904	merge_peak_43011	SPTLC2		chr4	54554235	54554985	merge_peak_100126	LOC100506444														chr3	52079504	52081034	merge_peak_90601	DUSP7		chr10	52257344	52257795	merge_peak_16441	SGMS1
chr13	30722152	30722971	merge_peak_36676	LINC00384		chrX	67000213	67001299	merge_peak_146970	AR														chr1	66998870	66999971	merge_peak_4500	SGIP1		chr10	52261263	52262286	merge_peak_16442	SGMS1
chr11	79337284	79337813	merge_peak_25590	TENM4		chr18	13137068	13138445	merge_peak_60148	LDLRAD4														chr8	134498361	134499091	merge_peak_138417	ST3GAL1		chr12	76630304	76631461	merge_peak_32893	BBS10
chrX	147462114	147463438	merge_peak_148441	AFF2		chr3	182876162	182876986	merge_peak_96694	LAMP3														chr14	74190031	74191429	merge_peak_42681	PNMA1		chr7	128084173	128085323	merge_peak_129973	HILPDA
chr1	114326100	114327397	merge_peak_6649	PHTF1		chr7	47514675	47515252	merge_peak_126720	TNS3														chr2	238036746	238037568	merge_peak_79304	COPS8		chr1	232518986	232519973	merge_peak_12753	SIPA1L2
chr7	94959860	94960493	merge_peak_128430	PON1		chr6	167508356	167509219	merge_peak_123633	CCR6														chr2	70256848	70257602	merge_peak_70982	PCBP1-AS1		chr7	35043211	35044004	merge_peak_125907	DPY19L1
chr2	145078005	145078494	merge_peak_74252	GTDC1		chr6	167504330	167505249	merge_peak_123631	CCR6														chr13	45906091	45906927	merge_peak_37627	SNORA31		chr4	7000758	7001434	merge_peak_98384	TBC1D14
chr11	60746221	60746750	merge_peak_24037	CD6		chr6	167493042	167493883	merge_peak_123630	CCR6														chr9	74930574	74931257	merge_peak_141083	LINC01504		chr6	96967953	96968543	merge_peak_119401	UFL1
chr1	222002616	222003569	merge_peak_11990	LINC01655		chr6	154460800	154461521	merge_peak_122726	OPRM1														chr5	150385131	150386114	merge_peak_112547	GPX3		chr8	59762457	59763966	merge_peak_134730	NSMAF
chr13	84710474	84711981	merge_peak_38853	LINC00333		chr1	152008783	152010105	merge_peak_7590	S100A11														chr15	93615778	93616726	merge_peak_48836	RGMA		chr3	188550587	188551548	merge_peak_97256	TPRG1-AS1
chr13	84700755	84701456	merge_peak_38852	LINC00333		chr3	41460610	41461601	merge_peak_89797	CTNNB1														chr2	157393189	157394192	merge_peak_74793	GPD2		chr14	91836124	91836969	merge_peak_43597	CCDC88C
chr5	177543533	177543863	merge_peak_114091	N4BP3		chr8	6635293	6635957	merge_peak_131958	MIR4659B														chr2	224477592	224478410	merge_peak_78362	SCG2		chr10	106184241	106184990	merge_peak_19597	LINC02620
chr18	9143665	9144152	merge_peak_59866	ANKRD12		chr11	69354226	69355318	merge_peak_24882	LINC01488														chrX	148552373	148552966	merge_peak_148464	IDS		chr3	133942792	133943789	merge_peak_94400	RYK
chr5	177547828	177548357	merge_peak_114092	N4BP3		chr12	121958125	121958961	merge_peak_35331	KDM2B														chr2	224590131	224590890	merge_peak_78369	AP1S3		chr10	47002413	47002949	merge_peak_16195	GPRIN2
chr4	185683101	185684095	merge_peak_105283	CENPU		chr5	73981701	73982293	merge_peak_108566	HEXB														chr14	51771140	51772087	merge_peak_41253	LINC00640		chr3	75721081	75721955	merge_peak_91926	LINC00960
chr2	219087835	219088218	merge_peak_78047	ARPC2		chr16	11707170	11707991	merge_peak_50064	LITAF														chr2	152918821	152919759	merge_peak_74644	CACNB4		chr2	220138593	220139691	merge_peak_78163	DNAJB2
chr9	87324418	87325044	merge_peak_141698	NTRK2		chr2	202746904	202747638	merge_peak_77137	CDK15														chr13	30607776	30608862	merge_peak_36664	LINC00365		chr2	220113814	220114657	merge_peak_78161	STK16
chr6	161500694	161501523	merge_peak_123323	AGPAT4-IT1		chr7	100400715	100401609	merge_peak_128769	EPHB4														chr9	4302056	4302539	merge_peak_139274	GLIS3		chr18	20493506	20494258	merge_peak_60371	RBBP8
chr3	17454470	17454813	merge_peak_88571	TBC1D5		chr3	122671233	122671750	merge_peak_93623	SEMA5B														chr14	77773196	77773853	merge_peak_43000	POMT2		chr9	87554736	87555638	merge_peak_141715	NTRK2
chr3	17646403	17646915	merge_peak_88579	TBC1D5		chr11	133894284	133895498	merge_peak_28542	LINC02731														chr2	48758264	48758770	merge_peak_69913	STON1		chr6	139794281	139794992	merge_peak_121755	LINC01625
chr12	70443448	70444255	merge_peak_32681	CNOT2		chr10	105275047	105275638	merge_peak_19482	NEURL1-AS1														chr6	138170463	138171440	merge_peak_121576	TNFAIP3		chr6	158463226	158463902	merge_peak_123080	SYNJ2
chr6	13795307	13795772	merge_peak_115415	MCUR1		chr10	105314582	105315169	merge_peak_19485	NEURL1-AS1														chr9	4293257	4293926	merge_peak_139271	GLIS3		chr20	52683989	52684634	merge_peak_82848	MIR4756
chr2	148420781	148421889	merge_peak_74430	ACVR2A		chr11	86343688	86344429	merge_peak_25840	ME3														chr9	4299828	4300286	merge_peak_139273	GLIS3		chr12	9397405	9397945	merge_peak_29304	LINC00987
chr7	5734828	5735488	merge_peak_124331	RNF216-IT1		chr11	66845398	66846449	merge_peak_24648	RHOD														chr9	5582914	5583681	merge_peak_139386	RIC1		chr7	7869277	7870066	merge_peak_124471	RPA3
chr9	36765692	36766454	merge_peak_140611	MIR4475		chr8	103807561	103808069	merge_peak_136657	AZIN1														chr2	219472204	219472941	merge_peak_78090	PLCD4		chr9	71785789	71786426	merge_peak_140865	TJP2
chr2	70001910	70002620	merge_peak_70958	ANXA4		chr19	49283799	49284730	merge_peak_66264	FGF21														chr2	161244274	161244871	merge_peak_75068	MIR4785		chr10	128598788	128599689	merge_peak_20804	DOCK1
chr3	187487876	187488511	merge_peak_97124	BCL6		chr5	139043692	139044394	merge_peak_111649	CXXC5														chr1	54163719	54164172	merge_peak_3662	GLIS1		chr10	128810754	128811433	merge_peak_20806	INSYN2A
chr3	187494960	187495801	merge_peak_97127	BCL6		chr5	139040595	139041261	merge_peak_111648	CXXC5														chr16	54407450	54408367	merge_peak_51612	LINC02140		chr5	52619379	52620848	merge_peak_107337	FST
chr14	101106615	101107234	merge_peak_44241	LINC00523		chr7	1101807	1102337	merge_peak_123981	GPR146														chr1	78956490	78957801	merge_peak_4898	PTGFR		chr6	3363480	3364069	merge_peak_114598	SLC22A23
chr7	150452430	150453163	merge_peak_131263	GIMAP5		chr1	90190123	90190913	merge_peak_5426	LRRC8C														chr12	14410469	14411362	merge_peak_29697	ATF7IP		chr13	107124238	107125170	merge_peak_39589	EFNB2
chr1	211913068	211913796	merge_peak_11448	NEK2		chr4	152786468	152787135	merge_peak_104009	GATB														chr1	201915326	201916117	merge_peak_10611	LMOD1		chr13	82299946	82300819	merge_peak_38828	LINC00564
chr1	235147307	235148275	merge_peak_12970	LOC101927851		chr16	12642137	12642888	merge_peak_50157	MIR4718														chr2	66532757	66533390	merge_peak_70745	MIR4778		chr14	104574193	104574984	merge_peak_44477	MIR203A
chr16	21518328	21518811	merge_peak_50555	MIR3680-1		chr12	96636288	96637009	merge_peak_33870	ELK3														chr12	58287219	58288010	merge_peak_32060	GIHCG		chr2	139153208	139154108	merge_peak_74087	SPOPL
chr10	63810719	63811261	merge_peak_16871	ARID5B		chr10	90030683	90032253	merge_peak_18396	RNLS														chr20	13975633	13976855	merge_peak_80602	MACROD2		chr12	18632000	18632783	merge_peak_29877	PIK3C2G
chr3	172313841	172314289	merge_peak_96290	TNFSF10		chr8	126451978	126453105	merge_peak_137781	TRIB1														chr8	68863947	68865026	merge_peak_135159	PREX2		chr14	104582643	104583643	merge_peak_44478	MIR203A
chr6	150631730	150632748	merge_peak_122498	IYD		chr5	118625910	118626472	merge_peak_110464	TNFAIP8														chr10	7302402	7302942	merge_peak_14131	SNORD129		chr14	104583835	104584592	merge_peak_44479	MIR203B
chr9	130788496	130789046	merge_peak_144462	NAIF1		chr6	54904861	54905709	merge_peak_118281	HCRTR2														chr2	64538383	64539944	merge_peak_70565	MIR4433A		chr16	50430395	50431611	merge_peak_51452	BRD7
chr4	153527797	153528551	merge_peak_104080	MIR4453		chrX	73563391	73564266	merge_peak_147174	ZCCHC13														chr20	44462021	44463008	merge_peak_82134	SNX21		chr7	16844184	16845218	merge_peak_124750	AGR2
chr21	32554340	32555042	merge_peak_84062	KRTAP19-8		chr11	47412524	47413123	merge_peak_23637	MIR4487														chr9	124510847	124511550	merge_peak_144016	DAB2IP		chr20	14845586	14846246	merge_peak_80625	MACROD2-AS1
chr10	90656803	90657675	merge_peak_18443	STAMBPL1		chrX	73670742	73671600	merge_peak_147179	SLC16A2														chr20	17727946	17728414	merge_peak_80724	BANF2		chr2	60440715	60441912	merge_peak_70290	MIR4432HG
chrX	40028800	40029229	merge_peak_146314	BCOR		chr7	142745838	142747055	merge_peak_130959	OR6V1														chr1	201682450	201683008	merge_peak_10585	MIR5191		chr3	189983481	189984362	merge_peak_97378	CLDN1
chr8	2078832	2079599	merge_peak_131847	MIR7160		chr1	196345896	196346445	merge_peak_10242	MIR4735														chr1	64197137	64197802	merge_peak_4274	ROR1		chr13	43294312	43295107	merge_peak_37425	FAM216B
chr8	2049545	2050142	merge_peak_131845	MIR7160		chr15	32976252	32976819	merge_peak_45043	LOC105370757														chr11	46938022	46938689	merge_peak_23597	LRP4		chr2	60523030	60523980	merge_peak_70296	MIR4432HG
chr18	60383254	60383593	merge_peak_62271	PHLPP1		chrX	37605059	37606308	merge_peak_146153	CYBB														chr11	46942235	46942728	merge_peak_23599	LRP4		chr3	138153050	138153875	merge_peak_94578	ESYT3
chr3	112693623	112694159	merge_peak_93119	CD200R1		chr10	75648237	75649257	merge_peak_17626	CAMK2G														chr18	9707725	9708560	merge_peak_59905	RAB31		chr8	125723059	125723914	merge_peak_137692	MTSS1
chr3	112692279	112693333	merge_peak_93118	CD200R1		chr3	58200082	58201139	merge_peak_91003	DNASE1L3														chr21	17959372	17961183	merge_peak_83605	MIR99AHG		chr1	169464258	169465021	merge_peak_8930	SLC19A2
chr1	40860265	40860874	merge_peak_2851	SMAP2		chr3	58196524	58197068	merge_peak_91002	DNASE1L3														chr12	96820968	96821571	merge_peak_33888	CDK17		chr13	24144033	24145219	merge_peak_36262	TNFRSF19
chr18	48680195	48680790	merge_peak_61673	MEX3C		chr13	46739601	46740535	merge_peak_37684	LCP1														chr3	171528966	171529981	merge_peak_96191	PLD1		chr13	24217781	24218561	merge_peak_36269	TNFRSF19
chr18	48717413	48718018	merge_peak_61674	MEX3C		chr5	76528521	76529363	merge_peak_108740	PDE8B														chr20	19192749	19193952	merge_peak_80807	SLC24A3		chr3	190062790	190063636	merge_peak_97391	CLDN1
chr3	112677638	112678235	merge_peak_93116	CD200R1		chr3	104273279	104274060	merge_peak_92663	MIR548A3														chr10	123872078	123873562	merge_peak_20484	TACC2		chr4	169510089	169510788	merge_peak_104695	PALLD
chr5	35816847	35817719	merge_peak_106720	IL7R		chr4	123631569	123632449	merge_peak_102897	CETN4P														chr6	119069543	119070300	merge_peak_120405	SELENOKP3		chr9	32604047	32604702	merge_peak_140285	NDUFB6
chr8	125208110	125208697	merge_peak_137637	FER1L6-AS2		chr9	117314114	117314679	merge_peak_143619	ATP6V1G1														chr12	66275055	66276275	merge_peak_32372			chr17	10023002	10023531	merge_peak_54777	GAS7
chr21	36420975	36421915	merge_peak_84397	RUNX1		chr13	99932314	99932827	merge_peak_39313	GPR18														chr12	66285493	66286352	merge_peak_32373			chr14	75050515	75051230	merge_peak_42740	LTBP2
chr5	175968566	175968778	merge_peak_113970	CDHR2		chr12	109162503	109163073	merge_peak_34546	CORO1C														chr11	57364902	57365989	merge_peak_23824	SERPING1		chr18	12741156	12742035	merge_peak_60117	LINC01882
chr5	176023756	176024391	merge_peak_113977	GPRIN1		chr13	47151912	47153103	merge_peak_37726	LRCH1														chr5	131599471	131600029	merge_peak_111094	PDLIM4		chr17	30132014	30132922	merge_peak_55791	COPRS
chr21	36398877	36399808	merge_peak_84392	RUNX1-IT1		chr12	109128047	109128526	merge_peak_34543	CORO1C														chr5	131594808	131595642	merge_peak_111091	PDLIM4		chr6	53793740	53795153	merge_peak_118236	LOC101927189
chr1	100494198	100494877	merge_peak_6000	MFSD14A		chr13	99934119	99934795	merge_peak_39314	GPR18														chr7	37956250	37956950	merge_peak_126130	SFRP4		chr5	132581125	132581961	merge_peak_111189	MIR1289-2
chr1	100512273	100512813	merge_peak_6002	MFSD14A		chr15	85855591	85856714	merge_peak_48292	MIR7706														chr3	33259791	33260752	merge_peak_89387	SUSD5		chr4	99547172	99547933	merge_peak_101914	TSPAN5
chr6	129691500	129691975	merge_peak_120892	ARHGAP18		chr2	8292947	8293487	merge_peak_67226	LINC00299														chr14	23775739	23776354	merge_peak_40318	BCL2L2		chr3	197639628	197640291	merge_peak_97955	IQCG
chr21	16886354	16887093	merge_peak_83563	USP25		chr2	8295000	8295576	merge_peak_67227	LINC00299														chr5	142305300	142305899	merge_peak_111966	ARHGAP26-AS1		chr10	116004802	116005685	merge_peak_20026	VWA2
chr19	46766020	46766602	merge_peak_66021	IGFL1		chr1	168473135	168474061	merge_peak_8858	LOC101928565														chr17	77389431	77390181	merge_peak_59056	RBFOX3		chr1	232470412	232471272	merge_peak_12751	SIPA1L2
chr4	26077216	26078238	merge_peak_99210	SMIM20		chr10	62332516	62333477	merge_peak_16769	ANK3														chr3	112493819	112494644	merge_peak_93101	LINC02042		chr8	92192259	92192987	merge_peak_135951	MIR4661
chr1	93446351	93447306	merge_peak_5616	DIPK1A		chr7	43115797	43116379	merge_peak_126437	HECW1														chr1	60195986	60197161	merge_peak_4081	MIR4711		chr1	61604957	61605545	merge_peak_4133	NFIA
chr16	78811891	78812630	merge_peak_52958	WWOX		chr3	32618806	32619735	merge_peak_89334	DYNC1LI1														chr4	124753240	124754354	merge_peak_102977	LINC01091		chr17	7257553	7258205	merge_peak_54517	TMEM95
chr14	36401738	36402430	merge_peak_40891	BRMS1L		chr5	130693485	130694307	merge_peak_111020	CDC42SE2														chr6	146610932	146612079	merge_peak_122159	RAB32		chr18	52379392	52380333	merge_peak_61739	RAB27B
chr5	128450241	128450858	merge_peak_110952	MIR4633		chr4	72204514	72205366	merge_peak_100663	SLC4A4														chr4	124620907	124621974	merge_peak_102970	LINC01091		chr18	52274531	52275272	merge_peak_61734	DYNAP
chr14	36488297	36488832	merge_peak_40893	LINC00609		chr13	111123658	111124541	merge_peak_39791	COL4A2-AS2														chr20	23125828	23126484	merge_peak_81042	LINC00656		chr6	122101386	122102611	merge_peak_120554	GJA1
chr4	122110567	122111479	merge_peak_102816	TNIP3		chr3	150457337	150458006	merge_peak_95240	LOC101928105														chr12	121086641	121087325	merge_peak_35246	CABP1		chr3	111793463	111794470	merge_peak_93012	C3orf52
chr4	122120975	122121634	merge_peak_102817	TNIP3		chr8	145086114	145087107	merge_peak_138972	SPATC1														chr4	140736982	140737754	merge_peak_103370	MGST2		chr1	212433898	212434959	merge_peak_11504	LINC02608
chr16	78776232	78777162	merge_peak_52954	WWOX		chr16	70464496	70465234	merge_peak_52508	ST3GAL2														chr14	54419866	54420514	merge_peak_41429	BMP4		chr14	21466375	21467892	merge_peak_40116	LOC101929718
chr9	111772970	111773261	merge_peak_143165	CTNNAL1		chr18	68157022	68157819	merge_peak_62544	LINC01910														chr2	12309775	12310560	merge_peak_67639	MIR3681		chr2	233794109	233794725	merge_peak_78976	NGEF
chr2	127519627	127520379	merge_peak_73458	GYPC		chr1	21650744	21652128	merge_peak_1426	ECE1														chr2	12309103	12309653	merge_peak_67638	MIR3681		chr5	75668354	75669023	merge_peak_108656	IQGAP2
chr12	122018074	122018580	merge_peak_35342	KDM2B		chr4	40578828	40579651	merge_peak_99741	RBM47														chr12	122461219	122461916	merge_peak_35393	BCL7A		chr10	120260572	120261844	merge_peak_20243	PRLHR
chr2	7884843	7885499	merge_peak_67192	LOC101929551		chr10	105404785	105405494	merge_peak_19491	SH3PXD2A-AS1														chr15	96873415	96874501	merge_peak_48976	NR2F2		chr20	24910891	24911877	merge_peak_81150	CST7
chr2	7865432	7866217	merge_peak_67191	LOC101929551		chr1	173171004	173171810	merge_peak_9210	TNFSF4														chr4	15480596	15481712	merge_peak_98840	CC2D2A		chr1	94503059	94503660	merge_peak_5713	ABCA4
chr16	84627718	84628351	merge_peak_53395	COTL1		chr11	128268976	128269755	merge_peak_28161	ETS1														chr18	65027038	65028004	merge_peak_62448	LOC643542		chr8	11706047	11706682	merge_peak_132290	CTSB
chr11	66311234	66311663	merge_peak_24594	ZDHHC24		chr9	113002854	113003336	merge_peak_143275	TXN														chr9	111240681	111241673	merge_peak_143117	ACTL7B		chr12	121562144	121562709	merge_peak_35289	P2RX7
chr14	45558996	45559558	merge_peak_41053	PRPF39		chr5	10577454	10578540	merge_peak_105991	ANKRD33B														chr12	2749672	2750374	merge_peak_28798	CACNA1C-AS2		chr4	141107713	141108516	merge_peak_103422	MAML3
chr12	47472589	47472789	merge_peak_31105	PCED1B		chr9	113020253	113020644	merge_peak_143279	TXN														chr5	140937162	140938054	merge_peak_111781	LOC100505658		chr5	73312864	73314202	merge_peak_108503	ARHGEF28
chr12	47479466	47479932	merge_peak_31108	AMIGO2		chr12	94516944	94517997	merge_peak_33651	PLXNC1																				chr13	106571173	106572097	merge_peak_39562	LINC00343
chr8	126984032	126984823	merge_peak_137856	LINC00861		chr2	9400560	9401345	merge_peak_67356	ASAP2																				chr5	73330447	73331246	merge_peak_108505	ARHGEF28
chr8	126963171	126963752	merge_peak_137854	LINC00861		chr15	91395782	91396479	merge_peak_48670	FURIN																				chr14	81630487	81631006	merge_peak_43117	SNORA79
chr19	6772319	6772968	merge_peak_63633	VAV1		chr2	196468809	196469680	merge_peak_76713	SLC39A10																				chr10	11799465	11801104	merge_peak_14366	ECHDC3
chr4	1075073	1075792	merge_peak_98030	RNF212		chr3	148036968	148037833	merge_peak_95060	LINC02032																				chr11	85883824	85884567	merge_peak_25785	EED
chr13	74339636	74340607	merge_peak_38467	LINC00392		chr10	98797070	98798103	merge_peak_18979	SLIT1-AS1																				chr8	61966585	61967542	merge_peak_134857	LOC100130298
chr13	74289571	74290543	merge_peak_38463	LINC00392		chr15	81315589	81316565	merge_peak_48070	TLNRD1																				chr12	123325741	123326477	merge_peak_35467	HIP1R
chr13	74276497	74277304	merge_peak_38461	LINC00392		chr15	81321654	81323003	merge_peak_48071	TLNRD1																				chr16	68269797	68270289	merge_peak_52343	ESRP2
chr2	47747998	47748963	merge_peak_69845	HCG2040054		chr1	101610350	101611372	merge_peak_6089	LOC101928370																				chr18	56452383	56453165	merge_peak_62044	ZNF532
chr1	147993719	147994751	merge_peak_7358	RNVU1-19		chr7	37447880	37448847	merge_peak_126092	ELMO1																				chr10	1329771	1330515	merge_peak_13653	LINC00200
chr9	100716891	100717231	merge_peak_142566	HEMGN		chr8	129263310	129264406	merge_peak_138039	MIR1208																				chr8	19576845	19577788	merge_peak_132671	CSGALNACT1
chr9	100667011	100667852	merge_peak_142560	TRMO		chr21	35654443	35655163	merge_peak_84312	KCNE2																				chr5	132175208	132176005	merge_peak_111163	SHROOM1
chr2	235397460	235398154	merge_peak_79140	ARL4C		chr7	47536806	47537491	merge_peak_126724	TNS3																				chr8	124179270	124180155	merge_peak_137559	FAM83A
chr11	68239271	68240036	merge_peak_24787	PPP6R3		chr10	12307638	12308098	merge_peak_14402	NUDT5																				chr9	111396512	111397739	merge_peak_143135	ACTL7B
chr19	31830904	31831729	merge_peak_64943	TSHZ3		chr1	233248525	233249625	merge_peak_12822	NTPCR																				chr10	88125929	88126785	merge_peak_18250	GRID1
chr6	134028517	134029097	merge_peak_121200	LINC01312		chr7	44790478	44791083	merge_peak_126570	ZMIZ2																				chr15	63149115	63150203	merge_peak_46753	MIR190A
chr7	92874964	92875684	merge_peak_128336	VPS50		chr6	133383188	133384970	merge_peak_121179	LINC00326																				chr5	80983037	80984370	merge_peak_108994	SSBP2
chr1	67479216	67479644	merge_peak_4526	SLC35D1		chr1	72746873	72747248	merge_peak_4741	NEGR1																				chr14	77589617	77590362	merge_peak_42986	ZDHHC22
chr1	227177845	227178328	merge_peak_12400	COQ8A		chr3	14451723	14452698	merge_peak_88302	SLC6A6																				chr4	103810860	103811996	merge_peak_102179	CISD2
chr6	33311533	33313316	merge_peak_116804	DAXX		chr5	145355913	145356718	merge_peak_112127	SH3RF2																				chr14	65279075	65279580	merge_peak_42079	SPTB
chr3	111550586	111551126	merge_peak_92990	PHLDB2		chr8	48438449	48439513	merge_peak_134250	CEBPD																				chr13	95293567	95294352	merge_peak_39013	GPR180
chr20	48285075	48285601	merge_peak_82397	B4GALT5		chr17	14237683	14238677	merge_peak_54937	MGC12916																				chr13	95363254	95364063	merge_peak_39018	SOX21
chr20	48212419	48212881	merge_peak_82390	PTGIS		chr10	50567914	50568674	merge_peak_16372	DRGX																				chr13	95364618	95366028	merge_peak_39019	SOX21-AS1
chr3	9953826	9954635	merge_peak_87910	IL17RC		chr4	3389412	3390448	merge_peak_98188	RGS12																				chr11	33082624	33083514	merge_peak_22880	LINC00294
chr11	20389062	20389546	merge_peak_22565	HTATIP2		chr9	107769023	107769991	merge_peak_142871	ABCA1																				chr12	80662647	80663423	merge_peak_33040	OTOGL
chr13	41187244	41188410	merge_peak_37269	FOXO1		chr9	107814582	107816078	merge_peak_142873	ABCA1																				chr8	32405312	32406930	merge_peak_133656	NRG1
chr8	135697286	135698260	merge_peak_138502	ZFAT		chr2	242805503	242806122	merge_peak_79670	PDCD1																				chr8	54163885	54164592	merge_peak_134451	OPRK1
chr1	220218684	220219214	merge_peak_11839	EPRS		chr14	102290704	102291611	merge_peak_44290	PPP2R5C																				chr13	74864139	74864986	merge_peak_38495	LINC00402
chr9	140356035	140356888	merge_peak_145252	NSMF		chr7	107851775	107852893	merge_peak_129241	NRCAM																				chr15	79223068	79223704	merge_peak_47937	CTSH
chr9	19999283	20000079	merge_peak_139900	SLC24A2		chr9	92316170	92316732	merge_peak_142014	UNQ6494																				chr12	131432680	131433672	merge_peak_35866	ADGRD1
chr2	45168661	45169091	merge_peak_69591	SIX3-AS1		chr19	14513090	14513579	merge_peak_64233	DDX39A																				chr8	126676406	126677251	merge_peak_137824	TRIB1
chr4	90237863	90238698	merge_peak_101732	GPRIN3		chr2	204676209	204676989	merge_peak_77274	CTLA4																				chr2	241832784	241833710	merge_peak_79592	MAB21L4
chr4	78507904	78508780	merge_peak_101047	CXCL13		chr2	162870107	162870940	merge_peak_75174	DPP4																				chr15	53364024	53364733	merge_peak_46228	ONECUT1
chr4	78459229	78459928	merge_peak_101042	CXCL13		chr14	65646504	65647616	merge_peak_42117	LINC02324																				chr9	94557989	94559295	merge_peak_142173	ROR2
chr9	128591945	128592480	merge_peak_144258	PBX3		chr14	65637228	65638078	merge_peak_42116	LINC02324																				chr2	26235044	26235684	merge_peak_68381	RAB10
chr11	14436470	14437178	merge_peak_22196	RRAS2		chr2	32205679	32206443	merge_peak_68801	MEMO1																				chr1	52023873	52024714	merge_peak_3544	EPS15
chr9	128586168	128586759	merge_peak_144257	PBX3		chr1	182924609	182925782	merge_peak_9699	SHCBP1L																				chr6	105811967	105812671	merge_peak_119565	PREP
chr17	43129635	43129997	merge_peak_56728	DCAKD		chr12	50066082	50067000	merge_peak_31346	FMNL3																				chr10	15033003	15033767	merge_peak_14635	MEIG1
chr1	113179231	113179894	merge_peak_6589	CAPZA1		chr15	79296572	79297220	merge_peak_47947	RASGRF1																				chr1	27854350	27855389	merge_peak_2017	WASF2
chr3	133160769	133161212	merge_peak_94336	BFSP2-AS1		chr15	79280656	79281389	merge_peak_47945	RASGRF1																				chr20	51559588	51560366	merge_peak_82721	TSHZ2
chr7	30387492	30388350	merge_peak_125688	DKFZP586I1420		chr7	50484054	50485013	merge_peak_126890	FIGNL1																				chr3	52670476	52671195	merge_peak_90677	PBRM1
chr7	92320813	92321236	merge_peak_128282	FAM133B		chr14	68859173	68859915	merge_peak_42284	LOC100996664																				chr6	6803384	6804365	merge_peak_114904	LY86-AS1
chr1	167486660	167487445	merge_peak_8752	CD247		chr5	79535779	79536557	merge_peak_108920	SERINC5																				chr8	22087798	22088622	merge_peak_132858	PHYHIP
chr1	93002457	93002989	merge_peak_5581	GFI1		chrX	13405632	13406240	merge_peak_145612	LINC01203																				chr6	33590634	33591214	merge_peak_116837	ITPR3
chr1	93004208	93004726	merge_peak_5583	GFI1		chr5	6766527	6767286	merge_peak_105841	TENT4A																				chr13	45935634	45936471	merge_peak_37631	TPT1-AS1
chr1	93049859	93050393	merge_peak_5587	GFI1		chr16	67203940	67204934	merge_peak_52226	NOL3																				chr14	69171407	69172187	merge_peak_42326	LOC100996664
[truncated: 4,151 more rows]

## Sheet: Sheet2
Signature peaks and genes of each cell types in controls
[truncated: 3,602 more rows]
