# Supplementary material for: Chromatin accessibility landscapes of skin cells in systemic sclerosis nominate dendritic cells in disease pathogenesis
Source: Nat Commun. 2020 Nov 17;11:5843. doi: 10.1038/s41467-020-19702-z (PMC7672105; doi:10.1038/s41467-020-19702-z)
Supplement: Supplementary file 9 — Supplementary Data 5 [file 41467_2020_19702_MOESM9_ESM.xlsx]

## Sheet: Controls
Supplementary Data 5 : Go Terms of Specific Signature Peaks of cell types in control samples
Go Terms of Specific Signature Peaks of keratinocyte in both control and SSc samples
# GREAT version 3.0.0	Species assembly: hg19	Association rule: Basal+extension: 5000 bp upstream, 1000 bp downstream, 1000000 bp max extension, curated regulatory domains included
# Term Name	Binom Rank	Binom Raw P-Value	Binom FDR Q-Val	Binom Fold Enrichment	Binom Observed Region Hits	Binom Region Set Coverage	Hyper Rank	Hyper FDR Q-Val	Hyper Fold Enrichment	Hyper Observed Gene Hits	Hyper Total Genes	Hyper Gene Set Coverage
keratinocyte differentiation	28	1.68139e-14	6.26918e-12	2.93417	69	0.0197538	350	0.00371696	1.83855	34	90	0.00917184
regulation of toll-like receptor 2 signaling pathway	96	5.86334e-09	6.37639e-07	8.86881	13	0.00372173	621	0.0305611	4.05562	5	6	0.0013488
isoprenoid biosynthetic process	120	2.63141e-08	2.28933e-06	3.60953	27	0.00772974	499	0.0160287	2.53917	12	23	0.00323712
negative regulation of toll-like receptor 2 signaling pathway	218	1.00687e-06	4.82187e-05	7.81726	10	0.00286287	613	0.03032	4.86674	4	4	0.00107904
regulation of intrinsic apoptotic signaling pathway	225	1.21421e-06	5.63395e-05	2.20801	46	0.0131692	535	0.0216324	1.7757	27	74	0.00728352
regulation of Notch signaling pathway	256	2.9859e-06	0.000121769	2.17436	44	0.0125966	400	0.00709988	2.20162	19	42	0.00512544
regulation of tissue remodeling	274	4.43781e-06	0.00016909	2.07988	47	0.0134555	409	0.00768183	2.059	22	52	0.00593472
sterol biosynthetic process	347	1.79493e-05	0.000540032	2.48861	28	0.00801603	349	0.0036575	2.3117	19	40	0.00512544
regulation of cell proliferation involved in kidney development	349	1.9015e-05	0.000568816	3.26593	18	0.00515316	574	0.0259713	3.65005	6	8	0.00161856
regulation of bone remodeling	399	4.45561e-05	0.00116583	2.03203	39	0.0111652	410	0.00768631	2.29818	17	36	0.00458592
positive regulation of Notch signaling pathway	410	5.3996e-05	0.00137492	2.37581	27	0.00772974	636	0.0319986	2.56144	10	19	0.0026976
keratinocyte proliferation	423	6.72683e-05	0.00166024	2.68551	21	0.00601202	449	0.0109301	3.12862	9	14	0.00242784
negative regulation of intrinsic apoptotic signaling pathway	445	8.68796e-05	0.00203825	2.1953	30	0.00858861	705	0.0441604	1.90438	18	46	0.00485568
regulation of bone resorption	497	0.000151008	0.00317209	2.09501	31	0.00887489	610	0.029957	2.19788	14	31	0.00377664
regulation of protein export from nucleus	548	0.000249291	0.00474927	2.27716	24	0.00687089	640	0.0318669	2.33603	12	25	0.00323712
activin receptor signaling pathway	578	0.000319943	0.0057789	2.19537	25	0.00715717	249	0.000509396	3.43534	12	17	0.00323712
regulation of homotypic cell-cell adhesion	593	0.000364275	0.0064132	2.17557	25	0.00715717	477	0.0134732	2.86279	10	17	0.0026976
negative regulation of epithelial cell differentiation	594	0.00036665	0.00644416	2.0126	30	0.00858861	317	0.00183548	2.83893	14	24	0.00377664
STAT protein import into nucleus	608	0.000392276	0.00673579	3.12321	13	0.00372173	621	0.0305611	4.05562	5	6	0.0013488
one-carbon compound transport	651	0.000529105	0.00848519	3.40796	11	0.00314915	522	0.020454	3.40672	7	10	0.00188832
Go Terms of Specific Signature Peaks of fibroblast in both control and SSc samples
# GREAT version 3.0.0	Species assembly: hg19	Association rule: Basal+extension: 5000 bp upstream, 1000 bp downstream, 1000000 bp max extension, curated regulatory domains included
# Term Name	Binom Rank	Binom Raw P-Value	Binom FDR Q-Val	Binom Fold Enrichment	Binom Observed Region Hits	Binom Region Set Coverage	Hyper Rank	Hyper FDR Q-Val	Hyper Fold Enrichment	Hyper Observed Gene Hits	Hyper Total Genes	Hyper Gene Set Coverage
ameboidal cell migration	55	2.84942e-06	0.000540872	2.10005	47	0.0431589	100	8.61102e-06	2.89258	30	126	0.020202
proximal/distal pattern formation	56	3.31374e-06	0.000617777	3.18592	22	0.020202	212	0.00141919	4.17616	11	32	0.00740741
tube closure	64	1.37153e-05	0.0022373	2.42286	30	0.0275482	85	1.19844e-06	3.82771	23	73	0.0154882
cell differentiation involved in metanephros development	71	1.82314e-05	0.00268078	5.02749	11	0.010101	370	0.0320783	5.52219	5	11	0.003367
actin filament bundle assembly	75	2.41698e-05	0.00336444	3.66965	15	0.0137741	304	0.0128916	3.47109	10	35	0.00673401
multicellular organismal metabolic process	82	3.89879e-05	0.00496383	2.51342	25	0.0229568	364	0.0314735	2.26956	17	91	0.0114478
regulation of extracellular matrix disassembly	83	4.08061e-05	0.00513271	7.83672	7	0.00642792	383	0.0356093	6.94218	4	7	0.0026936
neural tube closure	86	4.47254e-05	0.00542946	2.34796	28	0.0257117	91	4.37389e-06	3.71214	22	72	0.0148148
cell proliferation in forebrain	89	4.67004e-05	0.00547812	3.03238	18	0.0165289	166	0.000269244	4.94952	11	27	0.00740741
tissue remodeling	102	6.14668e-05	0.00629131	2.30392	28	0.0257117	277	0.00657249	2.48202	19	93	0.0127946
metanephric glomerulus development	106	6.4393e-05	0.0063421	5.35459	9	0.00826446	334	0.0207898	6.07441	5	10	0.003367
primary neural tube formation	108	7.05678e-05	0.00682155	2.28488	28	0.0257117	111	1.36354e-05	3.47109	22	77	0.0148148
regulation of B cell proliferation	111	7.66137e-05	0.00720583	2.72788	20	0.0183655	337	0.0221159	2.85855	12	51	0.00808081
multicellular organismal macromolecule metabolic process	114	8.67228e-05	0.00794199	2.49516	23	0.0211203	392	0.0371973	2.28684	16	85	0.0107744
ovulation cycle process	115	8.87519e-05	0.00805713	2.21632	29	0.0266299	354	0.0276036	2.3705	16	82	0.0107744
negative regulation of fat cell differentiation	120	0.000102862	0.00894901	2.75094	19	0.0174472	294	0.0102723	3.57318	10	34	0.00673401
blood vessel endothelial cell migration	122	0.000116358	0.00995717	3.34558	14	0.0128558	172	0.000354523	5.2821	10	23	0.00673401
integrin-mediated signaling pathway	124	0.000119885	0.0100936	2.33694	25	0.0229568	338	0.02287	2.34693	17	88	0.0114478
cell migration involved in sprouting angiogenesis	131	0.000146473	0.0116731	3.68555	12	0.0110193	163	0.000253384	6.94218	8	14	0.0053872
neural precursor cell proliferation	140	0.000172028	0.0128283	2.28123	25	0.0229568	149	0.000177512	3.56086	17	58	0.0114478
Go Terms of Specific Signature Peaks of endotheliocyte in both control and SSc samples
# GREAT version 3.0.0	Species assembly: hg19	Association rule: Basal+extension: 5000 bp upstream, 1000 bp downstream, 1000000 bp max extension, curated regulatory domains included
# Term Name	Binom Rank	Binom Raw P-Value	Binom FDR Q-Val	Binom Fold Enrichment	Binom Observed Region Hits	Binom Region Set Coverage	Hyper Rank	Hyper FDR Q-Val	Hyper Fold Enrichment	Hyper Observed Gene Hits	Hyper Total Genes	Hyper Gene Set Coverage
positive regulation of myeloid cell differentiation	3	1.45951e-07	0.000507909	5.18248	16	0.0432432	54	0.00289239	4.80802	11	65	0.0173228
regulation of body fluid levels	5	5.05119e-07	0.00105469	2.18849	47	0.127027	48	0.00208557	2.02599	43	603	0.0677165
wound healing	7	6.154e-07	0.000917825	2.12961	49	0.132432	29	0.000920587	2.09246	45	611	0.0708661
hemostasis	8	9.16527e-07	0.00119607	2.29293	41	0.110811	49	0.00213356	2.13363	38	506	0.0598425
positive regulation of execution phase of apoptosis	11	1.77513e-06	0.00168476	26.1397	5	0.0135135	62	0.00362948	18.9407	4	6	0.00629921
blood coagulation	13	2.01921e-06	0.00162158	2.24842	40	0.108108	58	0.00340395	2.09822	37	501	0.0582677
myeloid cell differentiation	20	1.62804e-05	0.00849839	3.02194	20	0.054054	130	0.0223694	2.72201	16	167	0.0251968
regulation of G-protein coupled receptor protein signaling pathway	21	1.93405e-05	0.00961501	3.21592	18	0.0486487	107	0.0132406	3.02245	15	141	0.023622
response to drug	25	3.57751e-05	0.0149397	2.16166	33	0.0891892	65	0.00462277	2.30145	29	358	0.0456693
cell differentiation in hindbrain	26	4.30523e-05	0.0172872	5.61488	9	0.0243243	99	0.01184	7.41157	6	23	0.00944882
positive regulation of endothelial cell proliferation	27	4.57421e-05	0.0176869	4.14872	12	0.0324324	55	0.00304746	5.2613	10	54	0.015748
Wnt receptor signaling pathway	34	7.09119e-05	0.0217741	2.33973	26	0.0702703	94	0.00951429	2.54971	21	234	0.0330709
lymphangiogenesis	35	7.71937e-05	0.0230258	11.8369	5	0.0135135	60	0.00358365	12.9141	5	11	0.00787402
cellular response to interleukin-1	37	8.32542e-05	0.0234912	5.14511	9	0.0243243	96	0.0100301	5.41162	8	42	0.0125984
positive regulation of smooth muscle cell proliferation	39	9.40209e-05	0.0251687	5.06204	9	0.0243243	156	0.0343445	4.85066	7	41	0.0110236
myeloid leukocyte differentiation	40	9.79586e-05	0.0255672	3.57756	13	0.0351351	163	0.0380215	3.46476	10	82	0.015748
lymph vessel morphogenesis	47	0.000136767	0.0303798	10.4625	5	0.0135135	71	0.00504123	11.8379	5	12	0.00787402
positive regulation of erythrocyte differentiation	48	0.000138573	0.0301397	6.39621	7	0.0189189	170	0.0415701	6.76453	5	21	0.00787402
regulation of smooth muscle cell proliferation	59	0.000212858	0.037665	3.51174	12	0.0324324	104	0.0125809	4.17809	10	68	0.015748
positive regulation of epithelial cell migration	68	0.00030137	0.0462692	3.01974	14	0.0378378	18	0.000198979	5.6822	13	65	0.0204724
Go Terms of Specific Signature Peaks of dendritic cell and langerhans cell in both control and SSc samples
# GREAT version 3.0.0	Species assembly: hg19	Association rule: Basal+extension: 5000 bp upstream, 1000 bp downstream, 1000000 bp max extension, curated regulatory domains included
# Term Name	Binom Rank	Binom Raw P-Value	Binom FDR Q-Val	Binom Fold Enrichment	Binom Observed Region Hits	Binom Region Set Coverage	Hyper Rank	Hyper FDR Q-Val	Hyper Fold Enrichment	Hyper Observed Gene Hits	Hyper Total Genes	Hyper Gene Set Coverage
positive regulation of immune system process	7	1.34961e-77	2.01285e-74	2.03468	794	0.118296	36	1.30146e-15	1.55993	275	608	0.0525712
regulation of defense response	19	2.91383e-56	1.60107e-53	2.08399	551	0.0820918	173	4.57459e-08	1.4506	196	466	0.0374689
positive regulation of immune response	21	2.87522e-54	1.4294e-51	2.09227	527	0.0785161	117	5.3753e-10	1.53557	187	420	0.0357484
immune response-activating signal transduction	25	1.27042e-52	5.30527e-50	2.27506	427	0.0636174	70	5.40876e-13	1.75447	146	287	0.0279105
activation of immune response	30	2.44699e-49	8.51552e-47	2.16371	445	0.0662992	149	9.77172e-09	1.5602	152	336	0.0290575
regulation of lymphocyte activation	37	1.43826e-45	4.05822e-43	2.05653	461	0.068683	55	3.40299e-14	1.76375	157	307	0.0300134
positive regulation of cell activation	41	9.488e-44	2.41597e-41	2.1698	392	0.0584029	58	5.66813e-14	1.86038	130	241	0.0248518
inflammatory response	44	1.1918e-42	2.82782e-40	2.04142	439	0.0654052	162	1.9959e-08	1.50999	169	386	0.0323074
positive regulation of leukocyte activation	47	2.72788e-41	6.05937e-39	2.15329	376	0.0560191	62	1.42716e-13	1.86627	125	231	0.023896
immune effector process	50	1.45657e-40	3.04132e-38	2.09466	393	0.0585519	655	0.00704836	1.2711	143	388	0.027337
positive regulation of lymphocyte activation	51	1.65116e-40	3.38002e-38	2.20267	351	0.0522944	72	7.23694e-13	1.87825	116	213	0.0221755
leukocyte differentiation	52	2.51855e-40	5.05648e-38	2.0496	411	0.0612336	74	1.04571e-12	1.81745	127	241	0.0242783
lymphocyte activation	53	2.68672e-40	5.29233e-38	2.00129	435	0.0648093	88	1.01285e-11	1.71246	143	288	0.027337
regulation of inflammatory response	60	5.24231e-38	9.12162e-36	2.28683	304	0.045292	330	4.12327e-05	1.52921	94	212	0.0179698
immune response-activating cell surface receptor signaling pathway	62	5.63573e-37	9.48984e-35	2.37479	274	0.0408224	127	2.39749e-09	1.82354	92	174	0.0175875
regulation of T cell activation	66	3.61347e-36	5.71586e-34	2.1099	344	0.0512515	84	4.66028e-12	1.8144	121	230	0.0231313
regulation of leukocyte differentiation	73	6.4543e-35	9.23053e-33	2.19112	305	0.045441	261	6.97176e-06	1.60706	89	191	0.017014
regulation of innate immune response	74	1.393e-34	1.96526e-32	2.16515	310	0.0461859	200	3.64554e-07	1.60177	111	239	0.0212196
positive regulation of T cell activation	77	2.45357e-34	3.32665e-32	2.29032	273	0.0406734	101	1.05274e-10	1.9137	91	164	0.0173963
positive regulation of defense response	78	2.64114e-34	3.53506e-32	2.09559	331	0.0493147	138	5.49754e-09	1.68774	115	235	0.0219843
Go Terms of Specific Signature Peaks of T cells(CD4+ and CD8+) in both control and SSc samples
# GREAT version 3.0.0	Species assembly: hg19	Association rule: Basal+extension: 5000 bp upstream, 1000 bp downstream, 500000 bp max extension, curated regulatory domains included
# Term Name	Binom Rank	Binom Raw P-Value	Binom FDR Q-Val	Binom Fold Enrichment	Binom Observed Region Hits	Binom Region Set Coverage	Hyper Rank	Hyper FDR Q-Val	Hyper Fold Enrichment	Hyper Observed Gene Hits	Hyper Total Genes	Hyper Gene Set Coverage
immune system process	1	1.39002e-112	1.45118e-108	2.06557	997	0.276867	10	1.21958e-12	1.38672	463	1789	0.137511
regulation of immune system process	3	2.58758e-96	9.00477e-93	2.29753	714	0.198278	8	9.91804e-13	1.52301	303	1066	0.0899911
leukocyte activation	7	1.62476e-84	2.42322e-81	3.2091	376	0.104415	13	4.53387e-12	1.93321	127	352	0.037719
immune response	8	7.58472e-84	9.89806e-81	2.27503	641	0.178006	22	3.01447e-10	1.45298	301	1110	0.0893971
lymphocyte activation	9	1.67798e-81	1.94646e-78	3.4202	334	0.092752	12	3.82421e-12	2.04653	110	288	0.03267
cell activation	10	9.66475e-79	1.009e-75	2.60765	477	0.132463	17	4.88155e-11	1.68508	178	566	0.052866
lymphocyte differentiation	16	3.29706e-66	2.15133e-63	3.7347	244	0.067759	7	3.56614e-13	2.47301	78	169	0.023166
T cell activation	18	8.89843e-64	5.16109e-61	3.73527	235	0.0652597	27	1.08261e-09	2.19064	74	181	0.021978
leukocyte differentiation	23	9.9249e-59	4.50504e-56	3.09779	276	0.0766454	14	8.70456e-12	2.13438	96	241	0.028512
regulation of cell activation	24	1.92229e-58	8.36196e-56	2.69486	339	0.0941405	35	3.8808e-09	1.76721	125	379	0.037125
positive regulation of immune system process	25	3.48393e-57	1.45489e-54	2.34709	422	0.11719	50	2.78017e-08	1.55987	177	608	0.052569
regulation of immune response	26	5.87662e-57	2.35969e-54	2.28596	442	0.122744	68	3.20199e-07	1.48156	193	698	0.0573211
regulation of leukocyte activation	27	7.84842e-57	3.03472e-54	2.75699	318	0.0883088	49	2.37526e-08	1.76055	115	350	0.034155
regulation of lymphocyte activation	29	4.47176e-55	1.60983e-52	2.87414	289	0.0802555	52	5.58484e-08	1.7977	103	307	0.030591
regulation of T cell activation	32	2.4016e-54	7.83522e-52	3.23026	241	0.0669258	48	2.40186e-08	1.9569	84	230	0.024948
hemopoiesis	35	3.69402e-50	1.10187e-47	2.40887	354	0.098306	20	1.88722e-10	1.79929	136	405	0.040392
immune system development	41	4.06888e-46	1.03608e-43	2.21944	382	0.106082	24	3.58325e-10	1.72187	152	473	0.045144
hematopoietic or lymphoid organ development	48	8.50835e-44	1.85057e-41	2.21697	364	0.101083	34	3.7197e-09	1.70215	142	447	0.042174
positive regulation of cell activation	50	3.2552e-42	6.79686e-40	2.81986	228	0.0633158	63	2.58205e-07	1.86758	84	241	0.024948
T cell differentiation	51	1.3405e-41	2.74409e-39	3.60872	159	0.0441544	32	3.61855e-09	2.51014	52	111	0.015444

## Sheet: Controls and SSC
Go Terms of Specific Signature Peaks of cell types in both control and SSc samples
Go Terms of Specific Signature Peaks of keratinocyte in both control and SSc samples
# GREAT version 4.0.4	Species assembly: hg19	Association rule: Basal+extension: 5000 bp upstream, 1000 bp downstream, 1000000 bp max extension, curated regulatory domains included
# Term Name	Binom Rank	Binom Raw P-Value	Binom FDR Q-Val	Binom Fold Enrichment	Binom Observed Region Hits	Binom Region Set Coverage	Hyper Rank	Hyper FDR Q-Val	Hyper Fold Enrichment	Hyper Observed Gene Hits	Hyper Total Genes	Hyper Gene Set Coverage
epidermis development	8	2.00922e-13	3.30141e-10	2.07114	121	0.0618926	446	0.0312715	1.39612	80	402	0.0302572
isoprenoid biosynthetic process	28	5.94088e-10	2.78903e-07	5.31586	22	0.0112532	207	0.00103787	3.50775	13	26	0.00491679
diterpenoid biosynthetic process	51	1.22357e-08	3.1537e-06	7.49744	14	0.00716112	385	0.0162256	4.67701	6	9	0.00226929
isoprenoid metabolic process	62	2.52886e-08	5.36158e-06	2.45043	49	0.0250639	363	0.0125997	1.82293	33	127	0.0124811
terpenoid metabolic process	80	1.51284e-07	2.48578e-05	2.4644	43	0.0219949	498	0.0484034	1.77027	27	107	0.0102118
positive regulation of apoptotic signaling pathway	81	1.55707e-07	2.52688e-05	2.11429	59	0.030179	277	0.00379384	1.77404	44	174	0.0166414
entry into host cell	83	1.68885e-07	2.67469e-05	2.51778	41	0.0209719	420	0.0265573	1.85705	27	102	0.0102118
placenta development	84	1.69854e-07	2.65801e-05	2.05075	63	0.0322251	399	0.0187541	1.72985	36	146	0.0136157
diterpenoid metabolic process	95	3.74466e-07	5.18143e-05	2.43971	41	0.0209719	424	0.0265744	1.88044	26	97	0.00983359
regulation of epidermis development	100	5.24677e-07	6.89687e-05	2.32262	44	0.0225064	273	0.00303861	2.2201	25	79	0.00945537
ciliary neurotrophic factor-mediated signaling pathway	112	1.36562e-06	0.000160277	7.54558	10	0.00511509	495	0.0484768	5.6124	4	5	0.00151286
negative regulation of protein serine/threonine kinase activity	125	2.4759e-06	0.000260365	2.03328	52	0.0265985	203	0.00098912	2.03676	36	124	0.0136157
negative regulation of MAP kinase activity	145	4.63858e-06	0.000420511	2.30808	37	0.0189258	139	8.03188e-05	2.63082	27	72	0.0102118
negative regulation of cardiac muscle hypertrophy	155	6.39359e-06	0.000542217	3.54456	18	0.00920716	167	0.000458932	4.28725	11	18	0.00416036
negative regulation of muscle hypertrophy	192	1.80523e-05	0.00123592	3.27484	18	0.00920716	229	0.00133956	3.85853	11	20	0.00416036
regulation of Notch signaling pathway	211	2.68713e-05	0.00167405	2.10012	38	0.0194373	295	0.00463777	2.24106	23	72	0.00869894
epithelial cell morphogenesis	229	3.66853e-05	0.0021058	2.65267	23	0.0117647	388	0.0164486	2.8062	12	30	0.00453858
regulation of transforming growth factor beta production	230	3.78641e-05	0.00216402	2.97976	19	0.00971867	308	0.00630247	3.118	12	27	0.00453858
regulation of cardiac muscle hypertrophy in response to stress	286	0.000104436	0.00480006	3.83073	12	0.00613811	247	0.00174462	5.4565	7	9	0.0026475
positive regulation of interleukin-6 production	313	0.000173512	0.00728696	2.20453	27	0.0138107	470	0.0393229	2.00443	20	70	0.0075643
Go Terms of Specific Signature Peaks of fibroblast in both control and SSc samples
# GREAT version 4.0.4	Species assembly: hg19	Association rule: Basal+extension: 5000 bp upstream, 1000 bp downstream, 1000000 bp max extension, curated regulatory domains included
# Term Name	Binom Rank	Binom Raw P-Value	Binom FDR Q-Val	Binom Fold Enrichment	Binom Observed Region Hits	Binom Region Set Coverage	Hyper Rank	Hyper FDR Q-Val	Hyper Fold Enrichment	Hyper Observed Gene Hits	Hyper Total Genes	Hyper Gene Set Coverage
extracellular matrix organization	3	2.09129e-13	9.16334e-10	2.09557	117	0.0681818	118	1.37389e-10	2.25257	80	304	0.0369174
extracellular structure organization	4	2.32027e-13	7.62498e-10	2.09217	117	0.0681818	120	1.62585e-10	2.24518	80	305	0.0369174
regulation of endothelial cell migration	9	2.3422e-10	3.42091e-07	2.20846	78	0.0454546	146	2.57966e-09	2.92119	43	126	0.0198431
positive regulation of endothelial cell migration	35	1.67138e-08	6.27722e-06	2.38166	53	0.0308858	206	5.25063e-07	3.19564	28	75	0.0129211
endodermal cell differentiation	39	1.9381e-08	6.53239e-06	3.14541	33	0.0192308	394	0.000222078	3.34039	16	41	0.00738348
response to reactive oxygen species	77	2.73028e-07	4.66098e-05	2.09059	58	0.0337995	735	0.0158329	1.69364	37	187	0.0170743
negative regulation of hemopoiesis	84	3.46125e-07	5.41644e-05	2.17669	52	0.030303	532	0.00216502	1.99936	32	137	0.014767
formation of primary germ layer	94	5.82158e-07	8.14092e-05	2.02628	59	0.0343823	319	3.78119e-05	2.41429	33	117	0.0152284
cellular response to platelet-derived growth factor stimulus	103	1.10354e-06	0.000140835	4.03196	18	0.0104895	366	0.000118727	4.70787	11	20	0.00507614
endoderm formation	104	1.11113e-06	0.000140441	2.53408	35	0.0203963	419	0.000404489	2.96299	18	52	0.00830641
endoderm development	112	1.71063e-06	0.00020077	2.21584	44	0.025641	353	9.10842e-05	2.73912	24	75	0.0110752
smooth muscle cell migration	126	3.92639e-06	0.000409622	6.68493	10	0.00582751	700	0.0129857	4.66896	6	11	0.00276881
response to calcium ion	141	8.63679e-06	0.000805181	2.00147	48	0.027972	636	0.00662952	1.96453	28	122	0.0129211
collagen metabolic process	149	1.28774e-05	0.00113607	2.39687	31	0.0180653	639	0.00705286	2.25257	20	76	0.00922935
response to platelet-derived growth factor	159	1.64963e-05	0.0013638	3.29636	18	0.0104895	388	0.000210305	4.48368	11	21	0.00507614
negative regulation of cellular senescence	160	1.70171e-05	0.00139806	4.64199	12	0.00699301	769	0.0213075	4.27988	6	12	0.00276881
multicellular organismal macromolecule metabolic process	172	2.59032e-05	0.00197964	2.30852	31	0.0180653	728	0.0150424	2.11352	20	81	0.00922935
calcineurin-NFAT signaling cascade	180	3.66448e-05	0.00267609	5.13605	10	0.00582751	563	0.00361675	5.70651	6	9	0.00276881
inositol phosphate-mediated signaling	187	4.82445e-05	0.0033913	3.1517	17	0.00990676	286	1.47239e-05	5.13586	12	20	0.00553761
endothelial cell migration	190	5.48883e-05	0.0037974	2.21482	31	0.0180653	321	4.39848e-05	3.09922	21	58	0.00969082
Go Terms of Specific Signature Peaks of endotheliocyte in both control and SSc samples
# GREAT version 4.0.4	Species assembly: hg19	Association rule: Basal+extension: 5000 bp upstream, 1000 bp downstream, 1000000 bp max extension, curated regulatory domains included
# Term Name	Binom Rank	Binom Raw P-Value	Binom FDR Q-Val	Binom Fold Enrichment	Binom Observed Region Hits	Binom Region Set Coverage	Hyper Rank	Hyper FDR Q-Val	Hyper Fold Enrichment	Hyper Observed Gene Hits	Hyper Total Genes	Hyper Gene Set Coverage
vasculature development	1	7.80606e-19	1.02611e-14	2.14071	155	0.144186	2	2.00468e-21	2.78473	117	479	0.0719115
blood vessel development	2	1.65136e-18	1.08536e-14	2.14967	151	0.140465	3	2.48919e-21	2.82518	113	456	0.069453
cardiovascular system development	3	6.1084e-18	2.6765e-14	2.09153	155	0.144186	4	5.5689e-21	2.73337	117	488	0.0719115
blood vessel morphogenesis	5	1.93907e-16	5.09782e-13	2.18808	129	0.12	5	1.28235e-19	2.94899	97	375	0.0596189
angiogenesis	7	1.40102e-14	2.63092e-11	2.34697	99	0.092093	10	1.90238e-15	2.97751	76	291	0.0467117
regulation of angiogenesis	8	2.79778e-13	4.5971e-10	2.56752	76	0.0706977	34	2.17487e-11	2.87454	59	234	0.0362631
regulation of vasculature development	9	3.78927e-13	5.53444e-10	2.42914	83	0.0772093	25	1.60473e-12	2.87228	65	258	0.0399508
positive regulation of vasculature development	15	8.61006e-11	7.54528e-08	2.77227	53	0.0493023	58	2.8579e-08	3.02006	40	151	0.0245851
positive regulation of angiogenesis	24	3.75319e-10	2.05565e-07	2.86101	47	0.0437209	72	4.90284e-07	2.97781	35	134	0.021512
transforming growth factor beta receptor signaling pathway	55	2.33985e-07	5.59224e-05	2.86077	32	0.0297674	197	0.000253976	2.81954	23	93	0.0141365
regulation of leukocyte degranulation	63	5.09177e-07	0.00010624	4.76061	16	0.0148837	558	0.0222194	2.91647	11	43	0.00676091
negative regulation of platelet activation	68	5.91344e-07	0.000114312	6.48236	12	0.0111628	324	0.00274033	5.06699	8	18	0.00491703
regulation of blood vessel remodeling	70	6.01303e-07	0.000112916	11.7812	8	0.00744186	479	0.0132031	6.33374	5	9	0.00307314
regulation of phagocytosis	72	6.39844e-07	0.000116816	3.66585	21	0.0195349	511	0.0173467	2.51487	15	68	0.00921942
regulation of myeloid leukocyte mediated immunity	75	6.54708e-07	0.000114749	4.66862	16	0.0148837	558	0.0222194	2.91647	11	43	0.00676091
definitive hemopoiesis	79	8.47982e-07	0.000141098	5.69566	13	0.012093	679	0.0462871	4.02379	6	17	0.00368777
negative regulation of Notch signaling pathway	88	1.54203e-06	0.000230341	4.64464	15	0.0139535	451	0.0107756	3.45477	10	33	0.00614628
regulation of endothelial cell migration	92	2.10608e-06	0.000300918	2.12424	47	0.0437209	56	2.45443e-08	3.25735	36	126	0.0221266
endothelium development	95	2.304e-06	0.000318802	2.52096	33	0.0306977	62	9.5668e-08	3.71187	28	86	0.0172096
myeloid cell differentiation	98	2.77213e-06	0.000371833	2.16464	44	0.0409302	364	0.00446467	1.96976	33	191	0.0202827
Go Terms of Specific Signature Peaks of dendritic cell and langerhans cell in both control and SSc samples
# GREAT version 4.0.4	Species assembly: hg19	Association rule: Basal+extension: 5000 bp upstream, 1000 bp downstream, 1000000 bp max extension, curated regulatory domains included
# Term Name	Binom Rank	Binom Raw P-Value	Binom FDR Q-Val	Binom Fold Enrichment	Binom Observed Region Hits	Binom Region Set Coverage	Hyper Rank	Hyper FDR Q-Val	Hyper Fold Enrichment	Hyper Observed Gene Hits	Hyper Total Genes	Hyper Gene Set Coverage
immune response	2	2.9151e-67	1.91595e-63	2.01755	658	0.203905	144	4.62486e-09	1.33357	397	1484	0.106692
positive regulation of immune system process	10	7.18383e-49	9.44315e-46	2.00818	496	0.153703	120	7.3076e-10	1.46419	262	892	0.0704112
leukocyte activation	14	2.34429e-47	2.20112e-44	2.03579	467	0.144716	124	1.03174e-09	1.46785	255	866	0.06853
immune effector process	23	2.3653e-40	1.35182e-37	2.01547	410	0.127053	325	0.000118836	1.30571	236	901	0.0634238
response to external biotic stimulus	30	1.08378e-38	4.74877e-36	2.05411	377	0.116827	430	0.00123461	1.2881	200	774	0.053749
response to other organism	33	2.27881e-38	9.07727e-36	2.05396	374	0.115897	467	0.00182021	1.28018	198	771	0.0532115
myeloid leukocyte activation	36	3.52634e-37	1.2876e-34	2.28673	289	0.0895569	234	4.44381e-06	1.45988	164	560	0.0440742
response to bacterium	39	4.0995e-36	1.38174e-33	2.2311	295	0.0914162	228	3.52473e-06	1.48674	153	513	0.041118
cell activation involved in immune response	43	9.40557e-35	2.87526e-32	2.16263	303	0.0938953	298	7.01131e-05	1.39019	169	606	0.0454179
response to molecule of bacterial origin	45	1.73727e-34	5.07475e-32	2.444	236	0.0731329	158	2.32151e-08	1.74552	111	317	0.0298307
inflammatory response	46	2.18872e-34	6.25451e-32	2.3327	257	0.0796405	220	2.24095e-06	1.52468	141	461	0.037893
response to lipopolysaccharide	48	5.71668e-34	1.56554e-31	2.45792	230	0.0712736	171	3.71731e-08	1.7555	106	301	0.028487
leukocyte activation involved in immune response	49	8.30592e-34	2.22819e-31	2.15503	297	0.092036	339	0.000157662	1.37459	166	602	0.0446117
regulation of lymphocyte activation	55	8.20379e-33	1.96071e-30	2.14218	292	0.0904865	57	2.60562e-14	1.88182	151	400	0.0405805
regulation of T cell activation	58	1.64263e-31	3.72281e-29	2.32894	236	0.0731329	83	2.56963e-13	1.97456	122	308	0.0327869
regulation of leukocyte cell-cell adhesion	64	2.26169e-30	4.64529e-28	2.23476	247	0.0765417	70	5.87624e-14	1.97546	128	323	0.0343994
regulation of leukocyte activation	69	7.08309e-30	1.34938e-27	2.00205	310	0.0960645	84	2.64596e-13	1.78034	165	462	0.0443429
positive regulation of cell activation	80	2.02901e-28	3.33391e-26	2.23862	230	0.0712736	80	1.70136e-13	1.99069	121	303	0.0325181
positive regulation of lymphocyte activation	82	1.00774e-27	1.61545e-25	2.30663	211	0.0653858	92	1.13573e-12	2.03584	107	262	0.0287557
leukocyte differentiation	89	4.05654e-27	5.99137e-25	2.17051	234	0.0725132	187	2.01778e-07	1.71667	104	302	0.0279495
Go Terms of Specific Signature Peaks of T cells(CD4+ and CD8+) in both control and SSc samples
# GREAT version 4.0.4	Species assembly: hg19	Association rule: Basal+extension: 5000 bp upstream, 1000 bp downstream, 500000 bp max extension, curated regulatory domains included
# Term Name	Binom Rank	Binom Raw P-Value	Binom FDR Q-Val	Binom Fold Enrichment	Binom Observed Region Hits	Binom Region Set Coverage	Hyper Rank	Hyper FDR Q-Val	Hyper Fold Enrichment	Hyper Observed Gene Hits	Hyper Total Genes	Hyper Gene Set Coverage
regulation of immune system process	6	1.53788e-135	3.36925e-132	2.15521	1143	0.21759	14	6.13623e-16	1.40222	500	1416	0.107043
immune response	9	6.26008e-122	9.14319e-119	2.16789	1029	0.195888	49	4.90278e-11	1.32191	494	1484	0.105759
cell activation	10	3.30593e-119	4.34564e-116	2.31078	894	0.170188	21	4.31023e-15	1.47092	373	1007	0.0798544
leukocyte activation	12	2.6407e-116	2.89267e-113	2.44584	790	0.15039	25	1.02827e-14	1.50406	328	866	0.0702205
positive regulation of immune system process	16	2.83772e-109	2.33137e-106	2.32816	814	0.154959	37	2.75356e-13	1.46913	330	892	0.0706487
lymphocyte activation	17	1.44426e-104	1.11675e-101	3.0864	497	0.0946126	12	1.3088e-17	1.91116	167	347	0.0357525
regulation of immune response	18	1.4105e-100	1.03006e-97	2.32916	753	0.143347	60	3.81408e-10	1.40388	321	908	0.0687219
leukocyte cell-cell adhesion	19	1.53178e-100	1.05975e-97	3.4581	411	0.078241	16	2.09511e-15	2.00106	129	256	0.0276172
leukocyte aggregation	20	3.559e-93	2.33915e-90	3.49665	376	0.0715781	27	1.6222e-14	2.02928	116	227	0.0248341
leukocyte differentiation	23	1.83561e-91	1.04909e-88	3.03828	446	0.0849039	8	1.46648e-18	2.01185	153	302	0.0327553
hemopoiesis	24	3.83042e-91	2.09795e-88	2.47735	614	0.116886	13	1.45086e-17	1.73735	224	512	0.0479555
immune system development	25	5.94434e-91	3.12553e-88	2.34975	674	0.128308	9	1.79818e-18	1.7048	252	587	0.0539499
hematopoietic or lymphoid organ development	26	9.94887e-87	5.02992e-84	2.34837	645	0.122787	10	3.73221e-18	1.71608	242	560	0.051809
regulation of leukocyte cell-cell adhesion	27	4.92047e-85	2.39554e-82	2.89857	445	0.0847135	17	2.49385e-15	1.88105	153	323	0.0327553
lymphocyte aggregation	28	5.85337e-85	2.74795e-82	3.39805	356	0.0677708	26	1.26956e-14	2.04844	114	221	0.0244059
lymphocyte differentiation	30	1.02729e-83	4.50125e-81	3.29754	365	0.0694841	19	3.37358e-15	2.0758	115	220	0.02462
T cell activation	32	1.13949e-82	4.68079e-80	3.36458	351	0.066819	32	4.4538e-14	2.03088	112	219	0.0239777
regulation of lymphocyte activation	33	4.0208e-82	1.60162e-79	2.64125	498	0.094803	31	4.32882e-14	1.74728	176	400	0.0376793
regulation of cell activation	37	1.74518e-79	6.20012e-77	2.42112	561	0.106796	36	1.41626e-13	1.65064	207	498	0.044316
regulation of T cell activation	38	3.08673e-79	1.06776e-76	2.90417	414	0.0788121	24	9.64927e-15	1.8824	146	308	0.0312567
