# Supplementary material for: Chromatin accessibility landscapes of skin cells in systemic sclerosis nominate dendritic cells in disease pathogenesis
Source: Nat Commun. 2020 Nov 17;11:5843. doi: 10.1038/s41467-020-19702-z (PMC7672105; doi:10.1038/s41467-020-19702-z)
Supplement: Supplementary file 10 — Supplementary Data 6 [file 41467_2020_19702_MOESM10_ESM.xlsx]

## Sheet: Sheet1
Supplementary Data 6 : TF enrichment in each normal samples
	CD4_NormSkin_M_34	CD4_NormSkin_M_43	CD8_NormSkin_M_34	CD8_NormSkin_M_43	DC_NormSkin_M_34	DC_NormSkin_M_21	LC_Norm_51	LC_Norm_54	Fib_NormSkin_F_42	Fib_NormSkin_F_44	Fib_NormSkin_M_24	Fib_NormSkin_M_43	EC_NormSkin_F_42	EC_NormSkin_F_44	EC_NormSkin_M_43	Mac_NormSkin_M_34	KC_Norm_47	KC_Norm_48	KC_Norm_54
ZIC3	0	0	0	0	0	0	0	0	0	0	0	0	0	0	0	0	5.29821	0	5.35631
PIT1+1BP	0	0	0	0	0	0	0	0	0	0	0	0	0	0	0	0	5.31156	0	5.58485
CLOCK	0	0	0	0	0	0	5.28597	6.059	0	0	0	0	0	0	0	0	0	0	0
ZNF143|STAF	-5.65931	0	-7.69133	0	0	0	0	0	0	0	0	0	0	0	0	0	0	0	0
NR5A2	-6.33245	0	-7.77328	0	0	0	0	0	0	0	0	0	0	0	0	0	0	0	0
SF1	0	0	0	0	0	0	6.9123	7.88758	0	0	0	0	0	0	0	0	0	0	0
FOXP1	0	8.82961	8.70034	7.02208	0	0	0	0	0	0	0	0	0	0	0	0	0	0	0
ATF2	0	0	0	0	5.17963	9.32974	8.3443	6.50344	0	0	0	0	0	0	0	0	0	0	0
ZNF415	0	0	0	0	0	0	0	0	0	0	0	0	0	0	0	0	8.14723	8.04055	9.4444
GATA	0	9.54438	0	5.53605	0	0	0	0	0	0	0	0	0	0	0	0	8.9358	7.74694	5.81019
OCT6	0	0	0	0	0	0	0	0	0	0	0	0	0	0	0	0	9.91013	9.80939	9.77204
MEF2C	0	0	0	0	0	0	0	0	0	0	0	0	0	0	0	0	-10.2477	0	-6.03654
STAT5	0	0	0	0	5.33866	0	0	0	0	0	0	0	0	0	0	0	0	-5.07004	0
ESRRB	0	0	0	0	0	5.52008	0	0	0	0	0	-5.68778	0	0	0	0	0	-5.45463	0
E2F4	0	0	0	0	0	0	0	0	0	11.6288	0	7.89724	0	0	0	0	0	0	0
TCFL2	9.99016	10.481	12.0132	5.38821	0	0	0	0	0	0	0	0	0	0	0	0	0	0	0
ZNF382	0	0	7.11137	0	0	0	0	0	0	0	0	0	0	0	0	0	0	-5.16105	0
GATA:SCL	0	0	6.25504	0	0	-6.10623	0	0	0	0	0	0	0	0	0	0	0	0	0
DMRT1	0	5.9249	5.17599	0	0	0	0	0	0	0	0	0	0	-6.58095	0	0	0	0	0
HNF4A	0	0	0	0	0	0	0	0	0	0	0	0	0	0	0	6.05368	0	0	-6.56942
USF2	-5.91064	0	0	0	5.60398	0	0	6.83879	0	0	0	0	0	0	0	0	0	0	0
FXR	-7.60708	0	0	0	0	0	0	5.39558	0	0	0	0	0	0	0	0	0	0	0
RFX5	0	0	5.17922	0	0	0	0	0	0	0	0	0	-5.13591	0	-8.03489	0	0	0	0
RBPJ:EBOX	0	0	-8.56524	0	0	0	5.29621	5.28769	0	0	0	0	0	0	0	0	0	0	0
T1ISRE	0	0	0	0	7.23559	6.16347	0	0	0	-6.75829	0	-6.16205	0	0	0	0	0	0	-6.43237
OCT4	0	5.24001	5.81449	7.56743	0	0	0	0	0	-5.76477	0	0	0	0	0	0	8.28204	7.36383	6.59526
GATA3	0	0	6.09524	0	0	0	-5.39242	0	0	0	0	0	0	0	0	-5.91193	6.15237	6.85897	9.61
C-JUN-CRE	0	0	-10.4752	0	0	5.26914	0	0	0	0	0	0	0	0	0	0	0	0	0
ZNF41	0	0	0	0	0	0	6.17075	0	-10.3204	0	0	0	0	0	0	0	0	-5.7558	0
E2F1	0	0	-6.43177	0	0	0	0	0	0	5.65978	0	8.65939	0	0	0	0	10.0839	8.16807	9.22822
BORIS	16.6845	16.8217	16.6434	5.09829	0	0	0	0	0	0	0	0	0	0	0	0	0	0	0
OCT2	0	8.00482	5.46415	12.178	0	0	0	0	0	-5.16874	0	0	0	0	0	0	10.0186	9.0169	7.79301
PAX5	0	0	-4.99561	0	0	0	0	0	0	0	0	0	0	0	0	0	10.2965	12.6386	10.6121
NRF2	-5.42855	0	0	0	0	0	-8.53332	0	0	0	0	0	0	0	0	0	9.14639	8.41382	7.94382
IRF:BATF	12.2166	12.2069	10.4551	0	8.60289	0	0	0	0	0	0	0	0	0	0	0	0	0	-6.27238
CHR	0	5.48551	13.4933	0	0	0	0	0	0	0	0	0	0	-5.11341	-5.0109	0	0	0	0
STAT6	0	0	0	0	6.07537	8.11859	0	0	0	0	0	0	0	0	0	0	-10.5833	-10.9628	-6.20677
E2F7	0	0	0	0	-7.69196	0	0	0	0	0	0	5.23733	0	0	0	0	11.5084	8.58933	9.83904
E2F6	0	0	-7.22939	0	0	0	0	0	0	12.1054	0	6.62967	0	0	0	0	8.85724	7.92504	7.46533
NF-E2	-5.17197	0	0	0	0	0	0	0	14.1667	0	0	0	0	0	0	0	9.42158	8.76558	9.70543
MAFK	0	0	0	0	0	0	0	0	0	0	0	0	0	0	0	0	18.2433	19.5251	17.1266
CTCF	19.899	11.7239	18.6018	0	0	0	0	0	0	0	0	0	0	0	0	0	0	0	0
NFKB-P65-REL	-5.91389	0	0	0	13.9878	14.702	13.2857	7.23979	0	0	0	0	0	0	0	6.11715	0	0	0
BACH1	-6.18263	0	0	0	0	0	-7.54593	0	0	0	0	0	0	0	0	0	11.0945	12.3038	13.6935
NUR77	0	0	0	0	7.98297	9.35792	0	0	0	-5.41758	0	-6.20484	0	0	0	0	-11.7611	-12.0709	-6.26314
TR4	0	0	0	0	0	0	0	0	0	0	0	0	0	7.25456	6.23173	11.0812	0	0	-10.4701
BRN1	0	0	0	0	0	0	-9.14997	0	0	0	0	0	0	0	0	0	12.6169	12.4259	11.6253
P53	0	0	0	0	0	0	0	0	0	0	0	5.46754	0	0	0	0	22.8815	20.7858	20.0338
NF1:FOXA1	0	0	-6.91843	-5.58792	0	-8.43511	0	0	0	6.81123	0	8.68621	0	6.68559	0	0	14.588	10.5974	7.32647
EBF	0	-9.38702	-7.42948	0	0	0	0	0	0	14.0506	0	7.92522	0	0	0	0	0	0	0
ZFP809	0	0	-13.7077	0	0	0	0	0	0	7.08417	0	6.51834	0	0	0	0	10.3589	8.02689	8.67533
E2F3	-8.41179	0	-7.02195	0	0	0	0	0	0	6.29294	0	8.97529	0	0	0	0	17.6783	14.9058	13.5953
ETS:E-BOX	0	0	0	0	0	0	0	0	0	0	0	0	21.1628	7.79178	16.0025	22.6886	0	-7.87072	0
PAX8	0	0	-7.97149	0	0	0	0	0	-5.04779	0	0	0	0	0	0	0	20.5216	23.8999	21.6497
GATA1	0	18.0703	22.7418	14.578	0	-9.934	0	0	0	0	0	-5.38981	0	0	0	0	0	5.78648	0
TLX?	0	0	-9.12233	0	0	0	0	0	0	0	0	8.36291	0	0	0	-8.86698	20.1781	23.5632	19.6095
TCF4	26.745	22.8496	29.3042	14.1133	0	0	0	0	-5.10909	0	0	0	0	0	0	0	0	0	0
TCF3	20.1688	17.5551	26.2481	13.6013	0	0	-8.72374	0	0	0	0	0	0	0	0	0	0	0	0
EGR2	0	0	0	0	-9.55687	-8.386	0	0	0	0	0	6.08297	0	0	0	-9.36544	26.066	24.607	23.2635
NF1	-12.4865	0	-14.5734	0	0	-12.7631	0	0	0	16.6995	0	13.8713	0	0	0	-7.51599	21.1667	24.1332	25.2277
BZIP:IRF	0	21.752	24.9026	0	15.0498	9.54361	0	0	0	0	0	-7.79775	0	0	-7.15138	0	-16.5959	-11.0544	-16.9855
SP1	0	0	0	0	-15.2087	-10.7918	0	0	0	10.6666	0	8.13174	0	0	0	-11.3619	29.4273	26.9708	29.1374
TCFCP2L1	0	-11.9457	-6.7308	0	0	0	0	0	0	0	0	11.6102	0	0	0	-7.13514	25.2307	33.2191	21.6904
ISRE	20.8868	28.6502	23.5512	8.75094	27.1356	10.649	0	0	0	-10.8636	0	-8.54265	0	0	0	7.34858	-15.6352	-14.9332	-22.0408
NFKB-P50,P52	0	0	0	0	24.4182	16.4129	30.1992	22.9669	-21.9395	0	0	-5.05177	0	0	0	5.04498	0	0	-5.74355
SLUG	0	6.92533	6.91987	7.03855	-15.4162	-21.1151	0	0	-16.0102	0	-10.3504	0	0	0	0	-16.9239	33.5999	35.3891	32.9187
PITX1:EBOX	0	0	0	0	0	0	0	0	52.566	34.1541	37.6314	20.5573	0	0	0	0	0	0	-5.22506
TEAD2	-18.1474	-10.4533	-21.0657	0	0	0	0	0	26.4984	37.2197	0	36.1277	0	0	0	0	31.9711	30.6453	38.2409
KLF9	0	0	0	0	-19.6668	-15.1585	0	0	0	0	-5.01588	9.03125	0	0	0	-21.9769	58.9082	58.6434	57.712
IRF2	0	12.212	10.156	0	64.3757	40.9898	6.67511	0	0	-19.3645	0	-9.33568	0	0	0	9.94718	-26.3687	-16.1513	-33.7453
KLF10	0	0	0	0	0	-11.0598	0	0	0	0	0	0	0	0	0	-31.274	71.8737	71.9484	66.1094
P73	0	-6.55388	-6.90312	0	-10.7266	-7.67634	-7.92025	0	0	0	0	10.0085	0	0	0	-10.2545	109.424	109.85	103.658
ETS	45.0444	52.3147	55.9225	22.5876	23.0908	10.3353	16.8414	15.1283	-25.6261	-16.4081	0	-18.4843	0	0	0	0	-47.9499	-64.5542	-64.9174
EKLF	-5.86242	0	0	0	-17.6759	-8.91804	0	0	0	0	-7.23783	0	0	0	0	-23.3958	100.006	98.3809	98.825
KLF3	-6.10582	0	0	0	0	-22.8179	0	0	0	0	0	0	0	0	0	-21.9547	102.526	105.563	107.766
GRHL2	0	0	-7.11927	0	0	-5.62561	0	0	0	0	0	0	0	0	0	-11.0295	112.39	123.053	103.208
IRF1	0	8.02413	7.80521	0	97.9228	73.4542	15.6111	5.02619	0	-14.7625	0	-9.98844	0	0	0	14.8202	-30.8109	-26.7787	-39.9638
KLF4	-6.44352	0	0	0	0	-13.4592	0	0	0	0	-6.92062	0	0	0	0	-25.644	111.028	118.622	117.291
ETS:RUNX	93.9459	96.4557	108.893	59.0074	0	0	8.30694	0	-20.1117	-27.4643	-9.00919	-29.1114	0	0	-7.73815	0	-36.4549	-50.9246	-30.3803
P63	-6.4228	-14.4663	-20.735	0	-60.2867	-37.3058	-18.225	-10.0486	0	21.3824	0	43.4845	0	0	0	-39.787	330.788	324.885	323.125
