# Supplementary material for: Chromatin accessibility landscapes of skin cells in systemic sclerosis nominate dendritic cells in disease pathogenesis
Source: Nat Commun. 2020 Nov 17;11:5843. doi: 10.1038/s41467-020-19702-z (PMC7672105; doi:10.1038/s41467-020-19702-z)
Supplement: Supplementary file 11 — Supplementary Data 7 [file 41467_2020_19702_MOESM11_ESM.xlsx]

## Sheet: SNP of SSc
Supplementary Data 7 : The list of the SNPs of systemic sclerosis that were interrogated for this study
chr6	31350704	31350704	rs1521	7.18e-09	systemic sclerosis
chr8	131329837	131329837	rs3057	2.09e-05	systemic sclerosis
chr5	3451906	3451906	rs32723	6.19e-05	systemic sclerosis
chr3	29597791	29597791	rs35883	8.6e-05	systemic sclerosis
chr6	32109979	32109979	rs204999	2.3e-09	systemic sclerosis
chr3	12259616	12259616	rs310746	6.15e-05	systemic sclerosis
chr19	11417200	11417200	rs322151	7.79e-05	systemic sclerosis
chr2	20685471	20685471	rs342070	4.66e-06	systemic sclerosis
chr6	31930462	31930462	rs429608	0.00024	systemic sclerosis
chr6	31928306	31928306	rs438999	0.00039	systemic sclerosis
chr9	11709025	11709025	rs443042	6.35e-05	systemic sclerosis
chr6	32190406	32190406	rs443198	6.82e-12	systemic sclerosis
chr6	32193678	32193678	rs479536	1.5e-08	systemic sclerosis
chr9	138552234	138552234	rs541131	1.63e-05	systemic sclerosis
chr6	31916951	31916951	rs541862	0.00046	systemic sclerosis
chr6	31910938	31910938	rs547154	0.00044	systemic sclerosis
chr1	22986403	22986403	rs631090	8.8e-05	systemic sclerosis
chr6	31726688	31726688	rs707939	2.43e-07	systemic sclerosis
chr7	84137622	84137622	rs757747	5.57e-05	systemic sclerosis
chr17	33078110	33078110	rs887081	5.17e-05	systemic sclerosis
chr7	84139004	84139004	rs1029541	2.37e-05	systemic sclerosis
chr6	32151222	32151222	rs1035798	2.66e-09	systemic sclerosis
chr14	83225103	83225103	rs1036570	4.88e-05	systemic sclerosis
chr7	84028918	84028918	rs1228870	7.62e-05	systemic sclerosis
chr7	84086502	84086502	rs1228966	8.77e-05	systemic sclerosis
chr10	44448020	44448020	rs1254860	9.69e-05	systemic sclerosis
chr14	33584125	33584125	rs1299512	8.34e-05	systemic sclerosis
chr16	65306262	65306262	rs1423773	6.57e-05	systemic sclerosis
chr16	49720240	49720240	rs1477020	2.49e-05	systemic sclerosis
chr13	106911443	106911443	rs1477924	0.000801	systemic sclerosis
chr7	82005470	82005470	rs1544461	3.64e-05	systemic sclerosis
chr21	19474777	19474777	rs1688165	8.27e-05	systemic sclerosis
chr2	232183591	232183591	rs1868929	3.27e-06	systemic sclerosis
chr5	19919301	19919301	rs1911856	1.04e-05	systemic sclerosis
chr18	2002665	2002665	rs1940646	9.06e-05	systemic sclerosis
chr14	41903514	41903514	rs1959429	0.00322	systemic sclerosis
chr16	49717571	49717571	rs1990629	7.56e-05	systemic sclerosis
chr1	167420425	167420425	rs2056626	3.39e-09	systemic sclerosis
chr6	32179896	32179896	rs2071286	1.67e-10	systemic sclerosis
chr6	32038700	32038700	rs2071295	2.71e-09	systemic sclerosis
chr6	31777946	31777946	rs2075800	1.58e-07	systemic sclerosis
chr7	52062023	52062023	rs2113648	0.0128	systemic sclerosis
chr5	19926525	19926525	rs2202798	2.6e-05	systemic sclerosis
chr5	150440097	150440097	rs2233287	4.68e-09	systemic sclerosis
chr6	32030284	32030284	rs2239689	4.64e-09	systemic sclerosis
chr18	72186404	72186404	rs2241508	1.8e-05	systemic sclerosis
chr21	19474615	19474615	rs2248200	8.85e-05	systemic sclerosis
chr6	31446796	31446796	rs2248462	2.22e-07	systemic sclerosis
chr6	31603591	31603591	rs2261033	9.83e-08	systemic sclerosis
chr7	116218675	116218675	rs2402091	5.34e-05	systemic sclerosis
chr7	122527198	122527198	rs2501439	9.29e-05	systemic sclerosis
chr6	31481526	31481526	rs2516398	1.53e-07	systemic sclerosis
chr6	31481299	31481299	rs2516399	5.68e-09	systemic sclerosis
chr6	31449994	31449994	rs2516509	3.08e-07	systemic sclerosis
chr6	31360389	31360389	rs2523477	2.64e-08	systemic sclerosis
chr22	18877787	18877787	rs2543958	7.46e-05	systemic sclerosis
chr6	31425985	31425985	rs2596480	2.4e-07	systemic sclerosis
chr9	100482503	100482503	rs2668797	2.9e-05	systemic sclerosis
chr11	132781823	132781823	rs2725437	2.52e-05	systemic sclerosis
chr11	132779393	132779393	rs2725466	3.78e-06	systemic sclerosis
chr9	100499206	100499206	rs2805790	5.2e-05	systemic sclerosis
chr9	100496160	100496160	rs2805815	6.08e-05	systemic sclerosis
chr9	100505830	100505830	rs2808699	4.41e-05	systemic sclerosis
chr21	29485359	29485359	rs2831511	9.71e-05	systemic sclerosis
chr6	31483415	31483415	rs2844494	2.99e-08	systemic sclerosis
chr6	32670956	32670956	rs2856705	2.19e-14	systemic sclerosis
chr6	32670000	32670000	rs2858308	4.76e-05	systemic sclerosis
chr18	60683641	60683641	rs2877745	3.4e-05	systemic sclerosis
chr4	156080728	156080728	rs2880417	9.57e-05	systemic sclerosis
chr5	168292739	168292739	rs2938769	2.86e-05	systemic sclerosis
chr6	30805921	30805921	rs3095352	4.19e-07	systemic sclerosis
chr6	32685685	32685685	rs3104398	8.16e-08	systemic sclerosis
chr6	33075635	33075635	rs3117230	3.52e-05	systemic sclerosis
chr6	33075666	33075666	rs3128930	8.16e-13	systemic sclerosis
chr6	33055899	33055899	rs3128965	4.47e-05	systemic sclerosis
chr6	32406342	32406342	rs3129871	4.92e-08	systemic sclerosis
chr6	32337686	32337686	rs3129941	9.5e-07	systemic sclerosis
chr6	31106268	31106268	rs3130573	5.7e-10	systemic sclerosis
chr8	124514400	124514400	rs3739284	9.31e-05	systemic sclerosis
chr1	67822377	67822377	rs3790567	3.39e-07	systemic sclerosis
chr5	150455732	150455732	rs3792783	5.73e-07	systemic sclerosis
chr2	191902758	191902758	rs3821236	3.37e-09	systemic sclerosis
chr3	117152384	117152384	rs4128236	6.6e-05	systemic sclerosis
chr15	67428014	67428014	rs4147358	1.65e-05	systemic sclerosis
chr7	84328077	84328077	rs4329228	6.66e-06	systemic sclerosis
chr7	70904561	70904561	rs4585627	3.42e-05	systemic sclerosis
chr1	37074351	37074351	rs4653210	2.6e-05	systemic sclerosis
chr2	10713932	10713932	rs4668690	8.05e-05	systemic sclerosis
chr7	128573967	128573967	rs4728142	1.81e-07	systemic sclerosis
chr17	33026691	33026691	rs4795032	2.93e-05	systemic sclerosis
chr4	183791298	183791298	rs4861533	0.0319	systemic sclerosis
chr15	35494907	35494907	rs4924647	0.013	systemic sclerosis
chr5	150450236	150450236	rs4958881	5.79e-06	systemic sclerosis
chr6	457748	457748	rs4959270	9.06e-08	systemic sclerosis
chr6	32663564	32663564	rs5000634	9.13e-13	systemic sclerosis
chr6	32663851	32663851	rs6457617	3.85e-19	systemic sclerosis
chr8	131161571	131161571	rs6470805	8.6e-05	systemic sclerosis
chr8	42657098	42657098	rs6474421	2.8e-05	systemic sclerosis
chr1	38806630	38806630	rs6679637	6.29e-05	systemic sclerosis
chr3	46644909	46644909	rs6799581	5.35e-05	systemic sclerosis
chr4	40303633	40303633	rs6832151	6.11e-05	systemic sclerosis
chr6	33098276	33098276	rs6901221	1.19e-07	systemic sclerosis
chr6	101338978	101338978	rs6919745	7.86e-06	systemic sclerosis
chr6	31946614	31946614	rs6941112	2.29e-07	systemic sclerosis
chr11	46180693	46180693	rs7128538	2.55e-05	systemic sclerosis
chr13	34710780	34710780	rs7335534	9.7e-05	systemic sclerosis
chr2	10850929	10850929	rs7422405	4.55e-05	systemic sclerosis
chr2	191964633	191964633	rs7574865	2.26e-13	systemic sclerosis
chr5	62094034	62094034	rs7708428	4.54e-05	systemic sclerosis
chr6	32723917	32723917	rs7756516	0.00041	systemic sclerosis
chr6	33060428	33060428	rs7763822	7.64e-08	systemic sclerosis
chr6	33060840	33060840	rs7764491	7.64e-08	systemic sclerosis
chr6	101339400	101339400	rs7771570	1.82e-05	systemic sclerosis
chr6	32724189	32724189	rs7774954	2.13e-07	systemic sclerosis
chr8	131319822	131319822	rs7817803	4.73e-05	systemic sclerosis
chr8	131281826	131281826	rs7839523	4.86e-05	systemic sclerosis
chr13	30488799	30488799	rs7994117	3.34e-05	systemic sclerosis
chr17	38092713	38092713	rs8079416	1.11e-05	systemic sclerosis
chr6	32583742	32583742	rs9271348	0.00046	systemic sclerosis
chr6	32659878	32659878	rs9275224	9.18e-08	systemic sclerosis
chr6	32660943	32660943	rs9275245	1.39e-07	systemic sclerosis
chr6	32665728	32665728	rs9275312	8.04e-09	systemic sclerosis
chr6	32668296	32668296	rs9275371	0.00045	systemic sclerosis
chr6	32668526	32668526	rs9275374	0.00039	systemic sclerosis
chr6	32669084	32669084	rs9275388	0.00047	systemic sclerosis
chr6	32669156	32669156	rs9275390	2.17e-11	systemic sclerosis
chr6	32669955	32669955	rs9275406	0.00051	systemic sclerosis
chr6	32670037	32670037	rs9275407	0.00044	systemic sclerosis
chr6	32670244	32670244	rs9275418	0.00035	systemic sclerosis
chr6	32670874	32670874	rs9275425	0.00036	systemic sclerosis
chr6	32671521	32671521	rs9275439	0.00042	systemic sclerosis
chr6	33055538	33055538	rs9277554	4.64e-08	systemic sclerosis
chr6	101337611	101337611	rs9498419	7.34e-06	systemic sclerosis
chr12	24206078	24206078	rs9634098	0.00689	systemic sclerosis
chr9	95845152	95845152	rs9696357	9.08e-05	systemic sclerosis
chr3	12493347	12493347	rs9855622	1.39e-06	systemic sclerosis
chr7	99075831	99075831	rs10235235	0.0106	systemic sclerosis
chr7	25911033	25911033	rs10272701	9.22e-05	systemic sclerosis
chr7	28150475	28150475	rs10275834	9.44e-06	systemic sclerosis
chr7	128594183	128594183	rs10488631	3.84e-14	systemic sclerosis
chr18	63370222	63370222	rs10515998	1.01e-07	systemic sclerosis
chr9	11710328	11710328	rs10756265	4.8e-05	systemic sclerosis
chr12	132200162	132200162	rs10794423	6.32e-05	systemic sclerosis
chr6	32722186	32722186	rs10807113	0.00044	systemic sclerosis
chr11	132795569	132795569	rs10894623	7.75e-05	systemic sclerosis
chr1	239506077	239506077	rs10925871	6.38e-05	systemic sclerosis
chr12	23946146	23946146	rs11047102	1.36e-06	systemic sclerosis
chr13	34716493	34716493	rs11147544	8.26e-05	systemic sclerosis
chr12	56518408	56518408	rs11171747	1.76e-06	systemic sclerosis
chr11	132774841	132774841	rs11223273	9.91e-05	systemic sclerosis
chr16	85991705	85991705	rs11642873	4.27e-12	systemic sclerosis
chr2	71690860	71690860	rs11692280	1.08e-05	systemic sclerosis
chr3	10277866	10277866	rs11706450	7.86e-05	systemic sclerosis
chr4	965779	965779	rs11724804	1.79e-06	systemic sclerosis
chr15	67425033	67425033	rs12102171	3.99e-05	systemic sclerosis
chr6	32074804	32074804	rs12153855	2.7e-08	systemic sclerosis
chr6	30746633	30746633	rs12526481	0.00042	systemic sclerosis
chr7	128717906	128717906	rs12537284	1.49e-07	systemic sclerosis
chr7	50664922	50664922	rs12540874	2.76e-05	systemic sclerosis
chr5	19923791	19923791	rs12655266	3.08e-05	systemic sclerosis
chr6	30996132	30996132	rs12665700	7.25e-07	systemic sclerosis
chr14	42957537	42957537	rs12887070	2.63e-06	systemic sclerosis
chr2	20688519	20688519	rs13021401	3.17e-06	systemic sclerosis
chr4	156074074	156074074	rs13138293	5.47e-05	systemic sclerosis
chr6	32671103	32671103	rs13192471	1.8e-05	systemic sclerosis
chr6	32582796	32582796	rs13204672	0.00012	systemic sclerosis
chr3	29620604	29620604	rs13323338	2.06e-05	systemic sclerosis
chr21	36739652	36739652	rs16993158	0.000334	systemic sclerosis
chr4	95224812	95224812	rs17021463	9.48e-05	systemic sclerosis
chr6	32266490	32266490	rs28366174	7.8e-05	systemic sclerosis
chr6	32364190	32364190	rs28366191	0.00034	systemic sclerosis
chr1	161968102	161968102	rs3002626	7e-06	systemic sclerosis
chr4	56691923	56691923	rs9968446	8e-06	systemic sclerosis
chr9	75428011	75428011	rs473299	9e-06	systemic sclerosis
chr7	129068068	129068068	rs17424921	1e-07	systemic sclerosis
chr7	128954129	128954129	rs10488631	6e-07	systemic sclerosis
chr4	102615256	102615256	rs4648133	3e-07	systemic sclerosis
chr3	7865390	7865390	rs9821717	2e-06	systemic sclerosis
chr17	35174625	35174625	rs12452554	4e-06	systemic sclerosis
chr2	1781887	1781887	rs2059413	6e-06	systemic sclerosis
chr2	150917165	150917165	rs917238	7e-06	systemic sclerosis
chr3	58197909	58197909	rs35677470	3e-16	systemic sclerosis
chr3	159976265	159976265	rs77583790	1e-11	systemic sclerosis
chr6	106207742	106207742	rs9373839	4e-08	systemic sclerosis
chr11	118742965	118742965	rs7130875	1e-07	systemic sclerosis
chr11	118777915	118777915	rs61219050	3e-06	systemic sclerosis
chr2	191057148	191057148	rs11893432	3e-12	systemic sclerosis
chr7	129044262	129044262	rs62478615	1e-10	systemic sclerosis
chr17	39963001	39963001	rs3902025	2e-06	systemic sclerosis
chr3	58410164	58410164	rs4681851	4e-08	systemic sclerosis
chr6	32623148	32623148	rs3129763	1e-11	systemic sclerosis
chr6	32251212	32251212	rs9296015	1e-08	systemic sclerosis
chr12	23793212	23793212	rs11047102	1e-07	systemic sclerosis
chr6	32222629	32222629	rs443198	9e-21	systemic sclerosis
chr6	32701379	32701379	rs9275390	3e-54	systemic sclerosis
chr1	167451188	167451188	rs2056626	3e-06	systemic sclerosis
chr2	191038032	191038032	rs3821236	9e-08	systemic sclerosis
chr12	56124624	56124624	rs11171747	6e-08	systemic sclerosis
chr16	85958099	85958099	rs11642873	2e-12	systemic sclerosis
chr6	33075103	33075103	rs987870	2e-20	systemic sclerosis
chr7	50597225	50597225	rs12540874	1e-06	systemic sclerosis
chr6	32441753	32441753	rs3129882	2e-27	systemic sclerosis
chr2	191099907	191099907	rs7574865	5e-10	systemic sclerosis
chr6	137874929	137874929	rs2230926	3e-07	systemic sclerosis
chr6	106129493	106129493	rs4134466	7e-10	systemic sclerosis
chr17	39965740	39965740	rs3894194	1e-10	systemic sclerosis
chr6	32696074	32696074	rs6457617	4e-17	systemic sclerosis
chr7	128977412	128977412	rs12531711	5e-10	systemic sclerosis
chr4	953186	953186	rs2290405	2e-06	systemic sclerosis
chr2	213064562	213064562	rs10186029	1e-06	systemic sclerosis
chr11	101871526	101871526	rs12363310	4e-06	systemic sclerosis
chr6	158203782	158203782	rs644637	5e-06	systemic sclerosis
chr2	191108308	191108308	rs10174238	5e-13	systemic sclerosis
chr7	129068743	129068743	rs17340351	2e-10	systemic sclerosis
chr7	128984019	128984019	rs12534421	7e-10	systemic sclerosis
chr5	151031333	151031333	rs10463312	5e-06	systemic sclerosis
chr1	67322032	67322032	rs2201584	1e-06	systemic sclerosis
chr8	11502048	11502048	rs2409781	3e-08	systemic sclerosis
chr1	161557228	161557228	rs4554699	3e-08	systemic sclerosis
chr1	207479647	207479647	rs4317805	2e-06	systemic sclerosis
chr20	45980011	45980011	rs6073976	1e-07	systemic sclerosis
chr6	31138491	31138491	rs3130573	6e-10	systemic sclerosis
chr2	20488758	20488758	rs13021401	3e-06	systemic sclerosis
chr5	151060536	151060536	rs2233287	5e-09	systemic sclerosis
chr1	67815915	67815915	rs3977726	1.18e-09	systemic sclerosis
chr1	67814440	67814440	rs3790566	3.84e-10	systemic sclerosis
chr1	67809317	67809317	rs10889683	9.49e-10	systemic sclerosis
chr1	67817872	67817872	rs3828068	1.47e-09	systemic sclerosis
chr1	67818577	67818577	rs6672670	1.78e-09	systemic sclerosis
chr1	173238736	173238736	rs2022449	6.28e-08	systemic sclerosis
chr1	173243581	173243581	rs844663	5.05e-08	systemic sclerosis
chr1	173225759	173225759	rs12048385	2.83e-07	systemic sclerosis
chr1	173226498	173226498	rs2840317	2.38e-07	systemic sclerosis
chr1	173236355	173236355	rs844660	1.8e-06	systemic sclerosis
chr1	173236216	173236216	rs844659	1.85e-06	systemic sclerosis
chr1	173323918	173323918	rs11576547	5.46e-09	systemic sclerosis
chr1	173327347	173327347	rs35407548	6.04e-09	systemic sclerosis
chr1	173326832	173326832	rs11577727	6.23e-09	systemic sclerosis
chr1	173332629	173332629	rs1857066	5.02e-09	systemic sclerosis
chr1	173331762	173331762	rs7528321	5.14e-09	systemic sclerosis
chr1	173311999	173311999	rs12742673	2.01e-08	systemic sclerosis
chr1	173315876	173315876	rs12750865	9.18e-09	systemic sclerosis
chr1	173318329	173318329	rs11577537	1e-08	systemic sclerosis
chr1	173310806	173310806	rs34746916	1.89e-08	systemic sclerosis
chr1	173315625	173315625	rs17346550	1.37e-08	systemic sclerosis
chr1	173329439	173329439	rs1547811	6.94e-08	systemic sclerosis
chr1	173319839	173319839	rs2027499	5.82e-09	systemic sclerosis
chr1	173340741	173340741	rs2422347	4.18e-08	systemic sclerosis
chr1	173340780	173340780	rs2422348	4.18e-08	systemic sclerosis
chr1	173321248	173321248	rs6703494	7.62e-08	systemic sclerosis
chr1	173319721	173319721	rs2027500	8.57e-08	systemic sclerosis
chr1	173310061	173310061	rs6681162	1.94e-08	systemic sclerosis
chr1	173330377	173330377	rs10429844	5.24e-08	systemic sclerosis
chr1	173330573	173330573	rs9286883	5.87e-08	systemic sclerosis
chr1	173330666	173330666	rs9286884	7.65e-08	systemic sclerosis
chr1	173326910	173326910	rs10912596	7.88e-08	systemic sclerosis
chr1	173339940	173339940	rs10912601	1.82e-07	systemic sclerosis
chr1	173310742	173310742	rs34972373	1.96e-08	systemic sclerosis
chr1	173306646	173306646	rs6681482	3.18e-08	systemic sclerosis
chr1	173318723	173318723	rs7548710	4.71e-08	systemic sclerosis
chr1	173333449	173333449	rs4258254	4.73e-08	systemic sclerosis
chr1	173328189	173328189	rs2901719	4.92e-08	systemic sclerosis
chr1	173323406	173323406	rs6425218	4.94e-08	systemic sclerosis
chr1	173318409	173318409	rs7546179	4.96e-08	systemic sclerosis
chr1	173317902	173317902	rs1935330	5.08e-08	systemic sclerosis
chr1	173318231	173318231	rs7543664	5.08e-08	systemic sclerosis
chr1	173317534	173317534	rs1935331	5.25e-08	systemic sclerosis
chr1	173324296	173324296	rs2422341	8.66e-08	systemic sclerosis
chr1	173344804	173344804	rs11484635	5.71e-08	systemic sclerosis
chr1	173331848	173331848	rs4916333	5.76e-08	systemic sclerosis
chr1	173326136	173326136	rs11577640	9.37e-08	systemic sclerosis
chr1	173322660	173322660	rs1539255	5.84e-08	systemic sclerosis
chr1	173318664	173318664	rs10912594	6.08e-08	systemic sclerosis
chr1	173343620	173343620	rs4916216	6.32e-08	systemic sclerosis
chr1	173340656	173340656	rs2422346	1.85e-07	systemic sclerosis
chr1	173340416	173340416	rs6425219	1.9e-07	systemic sclerosis
chr1	173346343	173346343	rs10753074	6.91e-08	systemic sclerosis
chr1	173333829	173333829	rs4916334	7.05e-08	systemic sclerosis
chr2	191528101	191528101	rs716254	9.27e-09	systemic sclerosis
chr2	191534372	191534372	rs16832798	5.2e-09	systemic sclerosis
chr2	191533300	191533300	rs4853726	8.77e-09	systemic sclerosis
chr2	191533171	191533171	rs4853725	8.77e-09	systemic sclerosis
chr2	191531868	191531868	rs55999263	8.83e-09	systemic sclerosis
chr2	191535698	191535698	rs2286895	5.84e-08	systemic sclerosis
chr2	191543962	191543962	rs3771317	2.07e-08	systemic sclerosis
chr2	191518860	191518860	rs1860849	8.87e-08	systemic sclerosis
chr2	191559280	191559280	rs1990462	1.48e-08	systemic sclerosis
chr2	191558030	191558030	rs16832836	6.13e-09	systemic sclerosis
chr2	191541839	191541839	rs60518431	2.51e-08	systemic sclerosis
chr2	191959489	191959489	rs4853458	4.86e-18	systemic sclerosis
chr2	191966452	191966452	rs7568275	3.23e-16	systemic sclerosis
chr3	58131515	58131515	rs7355798	1.24e-08	systemic sclerosis
chr3	58132808	58132808	rs9809281	1.73e-08	systemic sclerosis
chr3	58132809	58132809	rs67418699	1.73e-08	systemic sclerosis
chr3	58129450	58129450	rs9826147	3.1e-07	systemic sclerosis
chr3	58131979	58131979	rs13095822	7.79e-07	systemic sclerosis
chr3	58138528	58138528	rs9884098	8.3e-08	systemic sclerosis
chr3	58372885	58372885	rs7653734	1.21e-10	systemic sclerosis
chr3	58375286	58375286	rs4076852	1.04e-10	systemic sclerosis
chr3	58374433	58374433	rs7612923	1.09e-10	systemic sclerosis
chr3	58370177	58370177	rs6445975	1.99e-10	systemic sclerosis
chr3	58332783	58332783	rs7652027	1.3e-10	systemic sclerosis
chr3	58332912	58332912	rs4681681	1.3e-10	systemic sclerosis
chr3	58332496	58332496	rs4681845	1.61e-10	systemic sclerosis
chr3	58446010	58446010	rs7631010	1.62e-10	systemic sclerosis
chr3	58269566	58269566	rs3773007	2.41e-09	systemic sclerosis
chr3	58269539	58269539	rs3773006	2.49e-09	systemic sclerosis
chr3	58259999	58259999	rs6769100	5.18e-09	systemic sclerosis
chr3	58331186	58331186	rs2176082	8.69e-10	systemic sclerosis
chr3	58417929	58417929	rs11130641	6.76e-09	systemic sclerosis
chr3	58373167	58373167	rs12489103	2.3e-08	systemic sclerosis
chr3	58260073	58260073	rs2271633	1.54e-08	systemic sclerosis
chr3	58268344	58268344	rs13320332	2.69e-09	systemic sclerosis
chr3	58338712	58338712	rs7626442	1.53e-08	systemic sclerosis
chr3	58414872	58414872	rs6793328	8.19e-09	systemic sclerosis
chr3	58425191	58425191	rs13079905	3.26e-09	systemic sclerosis
chr3	58408765	58408765	rs6782218	1.57e-08	systemic sclerosis
chr3	58407837	58407837	rs9822328	1.95e-08	systemic sclerosis
chr3	58268750	58268750	rs17059125	3.7e-09	systemic sclerosis
chr3	58269451	58269451	rs3773004	3.89e-09	systemic sclerosis
chr3	58436705	58436705	rs13077234	4.07e-09	systemic sclerosis
chr3	58422128	58422128	rs9849239	4.5e-09	systemic sclerosis
chr3	58452616	58452616	rs4422332	4.6e-09	systemic sclerosis
chr3	58436949	58436949	rs6808714	4.61e-09	systemic sclerosis
chr3	119116150	119116150	rs9884090	1.89e-10	systemic sclerosis
chr3	159733527	159733527	rs589446	1.95e-10	systemic sclerosis
chr3	159732840	159732840	rs6441288	7.11e-09	systemic sclerosis
chr3	159732882	159732882	rs6441289	7.11e-09	systemic sclerosis
chr3	159732892	159732892	rs6441290	7.11e-09	systemic sclerosis
chr3	159732983	159732983	rs574808	7.3e-09	systemic sclerosis
chr3	159732300	159732300	rs547875	7.54e-09	systemic sclerosis
chr3	159732345	159732345	rs548018	7.54e-09	systemic sclerosis
chr3	159732502	159732502	rs1651081	8.1e-09	systemic sclerosis
chr3	159732564	159732564	rs571099	8.48e-09	systemic sclerosis
chr3	159734668	159734668	rs522127	7.14e-09	systemic sclerosis
chr3	159731995	159731995	rs545143	7.29e-09	systemic sclerosis
chr3	159732031	159732031	rs545232	8.08e-09	systemic sclerosis
chr3	159733446	159733446	rs588998	6.92e-09	systemic sclerosis
chr3	159733600	159733600	rs589545	6.92e-09	systemic sclerosis
chr3	159733692	159733692	rs491966	6.92e-09	systemic sclerosis
chr3	159734286	159734286	rs11708713	7.07e-09	systemic sclerosis
chr3	159734310	159734310	rs11716424	7.17e-09	systemic sclerosis
chr3	159734349	159734349	rs11716451	7.17e-09	systemic sclerosis
chr3	159733428	159733428	rs579079	7.59e-09	systemic sclerosis
chr3	159735169	159735169	rs526734	8.05e-09	systemic sclerosis
chr3	159735580	159735580	rs4680538	8.18e-09	systemic sclerosis
chr3	159734858	159734858	rs523886	7.14e-09	systemic sclerosis
chr3	159735754	159735754	rs4680539	1.24e-08	systemic sclerosis
chr4	965720	965720	rs13101828	3e-10	systemic sclerosis
chr4	103470193	103470193	rs230517	9.49e-09	systemic sclerosis
chr4	103458825	103458825	rs230526	1.11e-08	systemic sclerosis
chr4	103449041	103449041	rs230534	5.38e-09	systemic sclerosis
chr4	103463328	103463328	rs230521	9.91e-09	systemic sclerosis
chr4	103457585	103457585	rs230528	1.13e-08	systemic sclerosis
chr4	103448903	103448903	rs170731	7.27e-08	systemic sclerosis
chr6	106734040	106734040	rs633724	2.84e-09	systemic sclerosis
chr6	106734189	106734189	rs9486314	8.56e-09	systemic sclerosis
chr6	106719059	106719059	rs11752888	4.65e-08	systemic sclerosis
chr8	11343973	11343973	rs2736340	3.33e-21	systemic sclerosis
chr8	61447483	61447483	rs6987084	4.04e-07	systemic sclerosis
chr8	61528876	61528876	rs2625441	3.21e-07	systemic sclerosis
chr8	61534428	61534428	rs7413	3.17e-07	systemic sclerosis
chr8	61446683	61446683	rs13262390	1.22e-06	systemic sclerosis
chr8	61452046	61452046	rs2272620	1.62e-06	systemic sclerosis
chr8	61398160	61398160	rs7842586	3.04e-07	systemic sclerosis
chr8	61475274	61475274	rs2326568	3.64e-07	systemic sclerosis
chr8	61494991	61494991	rs10808709	2.87e-07	systemic sclerosis
chr8	61436559	61436559	rs55825491	4.51e-07	systemic sclerosis
chr8	61418365	61418365	rs2326560	3.48e-07	systemic sclerosis
chr8	61488238	61488238	rs12678742	4.46e-07	systemic sclerosis
chr8	61564647	61564647	rs687351	1.2e-07	systemic sclerosis
chr8	61537523	61537523	rs1120591	1.01e-06	systemic sclerosis
chr8	61488859	61488859	rs2946154	1.12e-06	systemic sclerosis
chr8	61396829	61396829	rs2013112	2.66e-07	systemic sclerosis
chr8	61415926	61415926	rs11995549	3.48e-07	systemic sclerosis
chr8	61517798	61517798	rs600811	1.97e-07	systemic sclerosis
chr8	61518273	61518273	rs603035	1.99e-07	systemic sclerosis
chr8	61378363	61378363	rs7001696	8.92e-07	systemic sclerosis
chr8	61476541	61476541	rs2326569	1.2e-06	systemic sclerosis
chr8	61488824	61488824	rs2981277	1.71e-06	systemic sclerosis
chr8	61450894	61450894	rs7815543	1.22e-06	systemic sclerosis
chr8	61535709	61535709	rs652422	9.92e-07	systemic sclerosis
chr8	61412809	61412809	rs7820393	1.06e-06	systemic sclerosis
chr8	61453184	61453184	rs28649594	1.55e-06	systemic sclerosis
chr8	61442940	61442940	rs10957142	1.6e-06	systemic sclerosis
chr8	61455861	61455861	rs7839474	1.61e-06	systemic sclerosis
chr8	61452302	61452302	rs2272621	1.65e-06	systemic sclerosis
chr8	61523998	61523998	rs687978	2.87e-07	systemic sclerosis
chr8	61442992	61442992	rs7007434	1.74e-06	systemic sclerosis
chr8	61525395	61525395	rs669599	2.97e-07	systemic sclerosis
chr8	61398085	61398085	rs7824045	3.04e-07	systemic sclerosis
chr8	61399587	61399587	rs6471885	3.04e-07	systemic sclerosis
chr8	61445098	61445098	rs13276831	4.52e-07	systemic sclerosis
chr8	61511366	61511366	rs6995515	2.38e-07	systemic sclerosis
chr8	61526953	61526953	rs625850	3.31e-07	systemic sclerosis
chr8	61409871	61409871	rs6471886	3.5e-07	systemic sclerosis
chr8	61496950	61496950	rs3735826	1.55e-06	systemic sclerosis
chr8	61418431	61418431	rs2326561	3.65e-07	systemic sclerosis
chr8	61494331	61494331	rs7829359	3.8e-07	systemic sclerosis
chr8	61490395	61490395	rs4452821	3.86e-07	systemic sclerosis
chr8	61459716	61459716	rs3929643	3.89e-07	systemic sclerosis
chr8	61488254	61488254	rs10957145	1.6e-06	systemic sclerosis
chr8	61492728	61492728	rs6993019	3.94e-07	systemic sclerosis
chr8	61408810	61408810	rs2096890	3.95e-07	systemic sclerosis
chr8	61412250	61412250	rs1893272	1.71e-06	systemic sclerosis
chr8	61539278	61539278	rs615031	7.95e-07	systemic sclerosis
chr8	61481614	61481614	rs10098769	6.07e-07	systemic sclerosis
chr8	61486366	61486366	rs12680781	4.63e-07	systemic sclerosis
chr8	61484788	61484788	rs3735825	4.8e-07	systemic sclerosis
chr8	61432007	61432007	rs4403445	2.07e-06	systemic sclerosis
chr8	61467003	61467003	rs13439252	1.47e-06	systemic sclerosis
chr8	61447748	61447748	rs10102740	1.61e-06	systemic sclerosis
chr8	61395832	61395832	rs6992869	6.05e-07	systemic sclerosis
chr8	61399283	61399283	rs6471882	6.12e-07	systemic sclerosis
chr8	61564964	61564964	rs685985	3.82e-08	systemic sclerosis
chr8	61386533	61386533	rs7839516	7.93e-07	systemic sclerosis
chr8	61463647	61463647	rs41420549	1.15e-06	systemic sclerosis
chr8	61468134	61468134	rs7012181	1.2e-06	systemic sclerosis
chr8	61349350	61349350	rs10108692	8.48e-07	systemic sclerosis
chr8	61457009	61457009	rs10096140	1.22e-06	systemic sclerosis
chr8	61457044	61457044	rs10957144	1.22e-06	systemic sclerosis
chr8	61392465	61392465	rs2186986	9.04e-07	systemic sclerosis
chr8	61512060	61512060	rs10957150	9.19e-07	systemic sclerosis
chr8	61374869	61374869	rs13265543	9.68e-07	systemic sclerosis
chr8	61369808	61369808	rs948422	1e-06	systemic sclerosis
chr8	61467655	61467655	rs11996592	1.47e-06	systemic sclerosis
chr8	61512042	61512042	rs10808710	1.03e-06	systemic sclerosis
chr8	61406197	61406197	rs2155829	1.06e-06	systemic sclerosis
chr8	61464349	61464349	rs10435601	1.56e-06	systemic sclerosis
chr8	61464655	61464655	rs11777673	1.56e-06	systemic sclerosis
chr8	61464732	61464732	rs11774081	1.56e-06	systemic sclerosis
chr8	61519325	61519325	rs617834	1.09e-06	systemic sclerosis
chr8	61353362	61353362	rs7017113	1.1e-06	systemic sclerosis
chr8	61505275	61505275	rs1319105	1.11e-06	systemic sclerosis
chr8	61347172	61347172	rs10107019	1.11e-06	systemic sclerosis
chr8	61359223	61359223	rs58818800	1.12e-06	systemic sclerosis
chr8	61340828	61340828	rs12547923	1.12e-06	systemic sclerosis
chr8	61341711	61341711	rs4354350	1.12e-06	systemic sclerosis
chr8	61464227	61464227	rs9298039	1.62e-06	systemic sclerosis
chr11	618172	618172	rs6598008	1.97e-08	systemic sclerosis
chr11	617537	617537	rs2740380	2.49e-08	systemic sclerosis
chr11	618998	618998	rs2740375	2.28e-08	systemic sclerosis
chr11	611919	611919	rs702966	2.12e-07	systemic sclerosis
chr11	2348619	2348619	rs2651804	2.54e-10	systemic sclerosis
chr11	2348194	2348194	rs10765944	3.599e-10	systemic sclerosis
chr11	2347549	2347549	rs2651784	4.428e-10	systemic sclerosis
chr11	2342763	2342763	rs2521288	9.241e-10	systemic sclerosis
chr11	2345621	2345621	rs11022291	1.25e-09	systemic sclerosis
chr11	2345677	2345677	rs2651781	1.36e-09	systemic sclerosis
chr11	2345948	2345948	rs2521292	1.403e-09	systemic sclerosis
chr11	2343769	2343769	rs11529116	1.601e-09	systemic sclerosis
chr11	2343777	2343777	rs11529117	1.601e-09	systemic sclerosis
chr11	2345890	2345890	rs2651783	1.719e-09	systemic sclerosis
chr11	2343441	2343441	rs11600971	1.778e-09	systemic sclerosis
chr11	2343506	2343506	rs12797765	1.922e-09	systemic sclerosis
chr11	2343516	2343516	rs12799224	1.922e-09	systemic sclerosis
chr11	2344876	2344876	rs2521291	1.951e-09	systemic sclerosis
chr11	2344894	2344894	rs11517725	1.951e-09	systemic sclerosis
chr11	2345417	2345417	rs11022289	1.951e-09	systemic sclerosis
chr11	2343574	2343574	rs149957497	2.008e-09	systemic sclerosis
chr11	2343628	2343628	rs11529115	2.008e-09	systemic sclerosis
chr11	2343866	2343866	rs11529118	2.056e-09	systemic sclerosis
chr11	2344270	2344270	rs2651779	2.085e-09	systemic sclerosis
chr11	118642085	118642085	rs10892286	2.118e-11	systemic sclerosis
chr11	118644694	118644694	rs10892288	2.982e-11	systemic sclerosis
chr11	118639353	118639353	rs11217020	2.079e-11	systemic sclerosis
chr11	118655645	118655645	rs874621	2.83e-11	systemic sclerosis
chr11	118655340	118655340	rs10892292	2.864e-11	systemic sclerosis
chr11	118610549	118610549	rs11826521	1.014e-10	systemic sclerosis
chr11	118611817	118611817	rs10892280	1.046e-10	systemic sclerosis
chr15	75077367	75077367	rs1378942	1.842e-14	systemic sclerosis
chr16	85972013	85972013	rs11117422	5.787e-15	systemic sclerosis
chr16	85971922	85971922	rs11117420	3.818e-15	systemic sclerosis
chr16	85972810	85972810	rs13335265	9.328e-15	systemic sclerosis
chr16	85972612	85972612	rs11644034	1.122e-14	systemic sclerosis
chr16	85973028	85973028	rs12711490	1.089e-14	systemic sclerosis
chr16	85974961	85974961	rs4843323	1.546e-14	systemic sclerosis
chr17	37976469	37976469	rs9303277	9.877e-08	systemic sclerosis
chr17	38043343	38043343	rs9901146	1.285e-08	systemic sclerosis
chr17	37929816	37929816	rs2313430	1.204e-07	systemic sclerosis
chr17	38063929	38063929	rs36000226	4.912e-09	systemic sclerosis
chr17	38063738	38063738	rs62067034	5.05e-09	systemic sclerosis
chr17	38026169	38026169	rs11655198	2.106e-08	systemic sclerosis
chr17	38062217	38062217	rs2305479	5.478e-09	systemic sclerosis
chr17	38049102	38049102	rs12950209	7.019e-09	systemic sclerosis
chr17	38049233	38049233	rs12950743	7.23e-09	systemic sclerosis
chr17	38048244	38048244	rs9906951	8.944e-09	systemic sclerosis
chr17	38028634	38028634	rs11557467	1.869e-08	systemic sclerosis
chr17	38031164	38031164	rs11658278	9.5e-09	systemic sclerosis
chr17	38063381	38063381	rs883770	4.794e-09	systemic sclerosis
chr17	38042777	38042777	rs9908132	1.251e-08	systemic sclerosis
chr17	38038389	38038389	rs12939565	1.415e-08	systemic sclerosis
chr17	38031030	38031030	rs9903250	1.574e-08	systemic sclerosis
chr17	37960017	37960017	rs2952144	1.199e-07	systemic sclerosis
chr17	73224639	73224639	rs1005714	1.866e-08	systemic sclerosis
chr17	73211642	73211642	rs9909306	5.512e-08	systemic sclerosis
chr19	18193191	18193191	rs2305743	4.635e-10	systemic sclerosis
chr19	18179973	18179973	rs12150884	1.33e-07	systemic sclerosis

## Sheet: SNP of IBD
The list of the SNPs of inflammatory bowel disease that were interrogated for this study
chr21	45615461	45615661	rs762421	3.19e-10	inflammatory bowel disease
chr2	103070468	103070668	rs917997	5.98e-05	inflammatory bowel disease
chr17	32587625	32587825	rs991804	6.64e-05	inflammatory bowel disease
chr10	81060217	81060417	rs1250550	5.63e-09	inflammatory bowel disease
chr22	30529531	30529731	rs2412973	1.54e-09	inflammatory bowel disease
chr8	128192881	128193081	rs2456449	1.26e-07	inflammatory bowel disease
chr17	38040663	38040863	rs2872507	3.13e-06	inflammatory bowel disease
chr1	206939804	206940004	rs3024505	6.84e-06	inflammatory bowel disease
chr4	90087014	90087214	rs6532122	9.9e-08	inflammatory bowel disease
chr16	28837415	28837615	rs8049439	2.41e-09	inflammatory bowel disease
chr19	33750214	33750414	rs10500264	4.26e-10	inflammatory bowel disease
chr14	90369649	90369849	rs12889533	0.000128	inflammatory bowel disease
chr15	67463913	67464113	rs16950687	1.51e-07	inflammatory bowel disease
chr3	15562731	15562931	rs17041264	3.15e-06	inflammatory bowel disease
chr1	1247394	1247594	rs12103	7.66e-13	inflammatory bowel disease
chr6	14719396	14719596	rs17119	3.08e-11	inflammatory bowel disease
chr16	28517609	28517809	rs26528	9.65e-22	inflammatory bowel disease
chr7	116892746	116892946	rs38904	1.31e-08	inflammatory bowel disease
chr14	69273805	69274005	rs194749	2.7e-10	inflammatory bowel disease
chr20	57824209	57824409	rs259964	1.01e-12	inflammatory bowel disease
chr16	11373220	11373420	rs529866	1.73e-16	inflammatory bowel disease
chr11	64150270	64150470	rs559928	4.19e-11	inflammatory bowel disease
chr11	118754253	118754453	rs630923	7.07e-09	inflammatory bowel disease
chr1	155878632	155878832	rs670523	5.79e-11	inflammatory bowel disease
chr18	67530339	67530539	rs727088	4.65e-09	inflammatory bowel disease
chr11	1873972	1874172	rs907611	2.7e-10	inflammatory bowel disease
chr20	48955324	48955524	rs913678	4.59e-08	inflammatory bowel disease
chr8	126534571	126534771	rs921720	8.3e-20	inflammatory bowel disease
chr2	28614694	28614894	rs925255	2.67e-15	inflammatory bowel disease
chr13	41013877	41014077	rs941823	2.07e-14	inflammatory bowel disease
chr10	30728001	30728201	rs1042058	5.93e-11	inflammatory bowel disease
chr10	81032432	81032632	rs1250546	3.15e-18	inflammatory bowel disease
chr17	57963437	57963637	rs1292053	8.85e-13	inflammatory bowel disease
chr5	96252703	96252903	rs1363907	5.62e-13	inflammatory bowel disease
chr7	50304361	50304561	rs1456896	7.28e-15	inflammatory bowel disease
chr2	191931364	191931564	rs1517352	3.28e-11	inflammatory bowel disease
chr20	44741964	44742164	rs1569723	9.95e-14	inflammatory bowel disease
chr7	100315417	100315617	rs1734907	1.67e-13	inflammatory bowel disease
chr1	161479645	161479845	rs1801274	2.12e-38	inflammatory bowel disease
chr6	167373447	167373647	rs1819333	6.76e-21	inflammatory bowel disease
chr6	90973059	90973259	rs1847472	1.57e-10	inflammatory bowel disease
chr18	12809240	12809440	rs1893217	3.05e-26	inflammatory bowel disease
chr8	130624005	130624205	rs1991866	1.65e-09	inflammatory bowel disease
chr2	163110436	163110636	rs2111485	1.93e-08	inflammatory bowel disease
chr11	76299094	76299294	rs2155219	4.24e-36	inflammatory bowel disease
chr5	131770705	131770905	rs2188962	1.35e-52	inflammatory bowel disease
chr10	75673001	75673201	rs2227564	6.75e-10	inflammatory bowel disease
chr11	65656464	65656664	rs2231884	2.91e-10	inflammatory bowel disease
chr22	21922804	21923004	rs2266959	1.39e-16	inflammatory bowel disease
chr2	219151118	219151318	rs2382817	3.7e-12	inflammatory bowel disease
chr22	30486726	30486926	rs2412970	2.7e-14	inflammatory bowel disease
chr22	39659673	39659873	rs2413583	4.4e-33	inflammatory bowel disease
chr4	74857608	74857808	rs2472649	2.57e-08	inflammatory bowel disease
chr1	197631041	197631241	rs2488389	8.45e-13	inflammatory bowel disease
chr1	70995462	70995662	rs2651244	2.29e-08	inflammatory bowel disease
chr10	59997826	59998026	rs2790216	8.07e-09	inflammatory bowel disease
chr21	16817838	16818038	rs2823286	9.28e-30	inflammatory bowel disease
chr21	40465434	40465634	rs2836878	4.62e-48	inflammatory bowel disease
chr5	10695426	10695626	rs2930047	1.03e-08	inflammatory bowel disease
chr17	32593874	32594074	rs3091316	1.22e-26	inflammatory bowel disease
chr3	49721432	49721632	rs3197999	1.01e-47	inflammatory bowel disease
chr2	241569592	241569792	rs3749171	3.07e-21	inflammatory bowel disease
chr6	111848091	111848291	rs3851228	1.08e-13	inflammatory bowel disease
chr11	61564199	61564399	rs4246215	1.93e-15	inflammatory bowel disease
chr9	117553149	117553349	rs4246905	2.8e-32	inflammatory bowel disease
chr3	18767304	18767504	rs4256159	9e-15	inflammatory bowel disease
chr10	101284137	101284337	rs4409764	1.03e-54	inflammatory bowel disease
chr1	160856864	160857064	rs4656958	6.8e-09	inflammatory bowel disease
chr9	93928316	93928516	rs4743820	3.6e-09	inflammatory bowel disease
chr5	130017187	130017387	rs4836519	4.24e-10	inflammatory bowel disease
chr1	151801580	151801780	rs4845604	3.52e-16	inflammatory bowel disease
chr14	75701121	75701321	rs4899554	2.71e-08	inflammatory bowel disease
chr20	31376182	31376382	rs4911259	1.2e-09	inflammatory bowel disease
chr20	62348807	62349007	rs6062504	1.09e-23	inflammatory bowel disease
chr20	30725548	30725748	rs6142618	6.05e-10	inflammatory bowel disease
chr2	25118785	25118985	rs6545800	6.14e-16	inflammatory bowel disease
chr6	106434925	106435125	rs6568421	8.24e-20	inflammatory bowel disease
chr10	82253947	82254147	rs6586030	9.24e-16	inflammatory bowel disease
chr11	87125338	87125538	rs6592362	2.32e-08	inflammatory bowel disease
chr2	65667172	65667372	rs6740462	2.35e-08	inflammatory bowel disease
chr5	141513104	141513304	rs6863411	3.59e-14	inflammatory bowel disease
chr5	158826692	158826892	rs6871626	1.43e-42	inflammatory bowel disease
chr6	138006404	138006604	rs6920220	1.4e-21	inflammatory bowel disease
chr12	68499975	68500175	rs7134599	8.51e-32	inflammatory bowel disease
chr18	46394922	46395122	rs7240004	1.31e-09	inflammatory bowel disease
chr21	45615641	45615841	rs7282490	2.35e-26	inflammatory bowel disease
chr16	23864490	23864690	rs7404095	9.68e-10	inflammatory bowel disease
chr15	91172801	91173001	rs7495132	9.48e-11	inflammatory bowel disease
chr1	200877462	200877662	rs7554511	1.24e-32	inflammatory bowel disease
chr2	61204756	61204956	rs7608910	8.65e-32	inflammatory bowel disease
chr4	123161519	123161719	rs7657746	2.76e-13	inflammatory bowel disease
chr10	94436751	94436951	rs7911264	2.98e-08	inflammatory bowel disease
chr14	88472495	88472695	rs8005161	2.35e-14	inflammatory bowel disease
chr7	98759017	98759217	rs9297145	8.21e-12	inflammatory bowel disease
chr6	20812488	20812688	rs9358372	8.66e-14	inflammatory bowel disease
chr13	99956522	99956722	rs9557195	2.37e-14	inflammatory bowel disease
chr2	43806818	43807018	rs10495903	8.03e-12	inflammatory bowel disease
chr16	86011237	86011437	rs10521318	1.41e-09	inflammatory bowel disease
chr9	4981502	4981702	rs10758669	7.88e-45	inflammatory bowel disease
chr10	64445464	64445664	rs10761659	6.37e-46	inflammatory bowel disease
chr9	139266305	139266505	rs10781499	4.38e-56	inflammatory bowel disease
chr11	58339024	58339224	rs10896794	6.8e-10	inflammatory bowel disease
chr10	35295331	35295531	rs11010067	2.49e-25	inflammatory bowel disease
chr12	48208268	48208468	rs11168249	7.78e-09	inflammatory bowel disease
chr1	67705858	67706058	rs11209026	8.12e-161	inflammatory bowel disease
chr11	60776109	60776309	rs11230563	9.03e-13	inflammatory bowel disease
chr12	40792200	40792400	rs11564258	6.38e-29	inflammatory bowel disease
chr12	12657413	12657613	rs11612508	1.06e-08	inflammatory bowel disease
chr19	55382951	55383151	rs11672983	6.5e-11	inflammatory bowel disease
chr5	150277809	150278009	rs11741861	2.94e-37	inflammatory bowel disease
chr5	40410484	40410684	rs11742570	1.81e-82	inflammatory bowel disease
chr19	10512811	10513011	rs11879191	2.04e-18	inflammatory bowel disease
chr6	143898794	143898994	rs12199775	1.99e-08	inflammatory bowel disease
chr1	22702131	22702331	rs12568930	1.26e-17	inflammatory bowel disease
chr5	176794091	176794291	rs12654812	1.68e-08	inflammatory bowel disease
chr10	6081130	6081330	rs12722515	3.76e-10	inflammatory bowel disease
chr17	40527444	40527644	rs12942547	5.51e-22	inflammatory bowel disease
chr17	37912277	37912477	rs12946510	4.1e-38	inflammatory bowel disease
chr13	27531167	27531367	rs17085007	2.79e-19	inflammatory bowel disease
chr15	67442496	67442696	rs17293632	5.97e-16	inflammatory bowel disease
chr19	33731451	33731651	rs17694108	5.85e-15	inflammatory bowel disease
chr1	8021873	8022073	rs35675666	1.12e-15	inflammatory bowel disease
chr2	65440038	65440238	rs6740462	2e-06	inflammatory bowel disease
chr4	38323315	38323515	rs6856616	5e-10	inflammatory bowel disease
chr6	166959959	166960159	rs1819333	1e-06	inflammatory bowel disease
chr9	114880982	114881182	rs13300483	2e-27	inflammatory bowel disease
chr17	42375426	42375626	rs12942547	2e-09	inflammatory bowel disease
chr6	116919330	116919530	rs1321366	5e-06	inflammatory bowel disease
chr12	43811115	43811315	rs1816854	6e-06	inflammatory bowel disease
chr12	24136332	24136532	rs7973572	3e-06	inflammatory bowel disease
chr1	208362329	208362529	rs6677524	3e-06	inflammatory bowel disease
chr6	34552390	34552590	rs3798544	1e-07	inflammatory bowel disease
chr1	154962387	154962587	rs3766920	2e-09	inflammatory bowel disease
chr16	80751451	80751651	rs16953946	2e-08	inflammatory bowel disease
chr22	36912643	36912843	rs4821558	8e-07	inflammatory bowel disease
chr9	76302362	76302562	rs11788518	7e-06	inflammatory bowel disease
chr9	21966122	21966322	rs3731257	5e-08	inflammatory bowel disease
chr5	159372640	159372840	rs35990859	7e-06	inflammatory bowel disease
chr17	42119639	42119839	rs730086	2e-06	inflammatory bowel disease
chr17	42333097	42333297	rs7224339	9e-06	inflammatory bowel disease
chr16	50675712	50675912	rs6596	3e-24	inflammatory bowel disease
chr16	50888775	50888975	rs13333062	4e-10	inflammatory bowel disease
chr6	32980927	32981127	rs1049526	5e-11	inflammatory bowel disease
chr15	47760932	47761132	rs501916	4e-06	inflammatory bowel disease
chr10	75052592	75052792	rs2395128	9e-09	inflammatory bowel disease
chr1	67240175	67240375	rs11209026	2e-06	inflammatory bowel disease
chr1	206766459	206766659	rs3024505	6e-06	inflammatory bowel disease
chr14	74251996	74252196	rs4903214	8e-06	inflammatory bowel disease
chr6	32638007	32638207	rs2187668	2e-07	inflammatory bowel disease
chr10	58238065	58238265	rs2790216	8e-09	inflammatory bowel disease
chr10	62685704	62685904	rs10761659	6e-46	inflammatory bowel disease
chr10	73913243	73913443	rs2227564	7e-10	inflammatory bowel disease
chr10	79272675	79272875	rs1250546	3e-18	inflammatory bowel disease
chr10	80494191	80494391	rs6586030	9e-16	inflammatory bowel disease
chr10	92676994	92677194	rs7911264	3e-08	inflammatory bowel disease
chr10	99524380	99524580	rs4409764	1e-54	inflammatory bowel disease
chr11	1852742	1852942	rs907611	3e-10	inflammatory bowel disease
chr11	58571551	58571751	rs10896794	7e-10	inflammatory bowel disease
chr11	61008637	61008837	rs11230563	9e-13	inflammatory bowel disease
chr11	61796727	61796927	rs4246215	2e-15	inflammatory bowel disease
chr11	64382798	64382998	rs559928	4e-11	inflammatory bowel disease
chr11	65888993	65889193	rs2231884	3e-10	inflammatory bowel disease
chr11	76588050	76588250	rs2155219	4e-36	inflammatory bowel disease
chr11	87414296	87414496	rs6592362	2e-08	inflammatory bowel disease
chr11	118883544	118883744	rs630923	7e-09	inflammatory bowel disease
chr12	68106195	68106395	rs7134599	9e-32	inflammatory bowel disease
chr13	40439740	40439940	rs941823	2e-14	inflammatory bowel disease
chr13	99304268	99304468	rs9557195	2e-14	inflammatory bowel disease
chr14	68807088	68807288	rs194749	3e-10	inflammatory bowel disease
chr14	88006151	88006351	rs8005161	2e-14	inflammatory bowel disease
chr15	67150158	67150358	rs17293632	6e-16	inflammatory bowel disease
chr15	90629569	90629769	rs7495132	9e-11	inflammatory bowel disease
chr16	23853169	23853369	rs7404095	1e-09	inflammatory bowel disease
chr16	28506288	28506488	rs26528	1e-21	inflammatory bowel disease
chr16	85977631	85977831	rs10521318	1e-09	inflammatory bowel disease
chr17	39756024	39756224	rs12946510	4e-38	inflammatory bowel disease
chr17	59886076	59886276	rs1292053	9e-13	inflammatory bowel disease
chr18	12809241	12809441	rs1893217	3e-26	inflammatory bowel disease
chr18	48868551	48868751	rs7240004	1e-09	inflammatory bowel disease
chr18	69863103	69863303	rs727088	5e-09	inflammatory bowel disease
chr19	33240545	33240745	rs17694108	6e-15	inflammatory bowel disease
chr19	54871495	54871695	rs11672983	7e-11	inflammatory bowel disease
chr20	32788376	32788576	rs4911259	1e-09	inflammatory bowel disease
chr20	46113325	46113525	rs1569723	1e-13	inflammatory bowel disease
chr20	59249154	59249354	rs259964	1e-12	inflammatory bowel disease
chr20	63717455	63717655	rs6062504	1e-23	inflammatory bowel disease
chr21	15445519	15445719	rs2823286	9e-30	inflammatory bowel disease
chr5	96916999	96917199	rs1363907	6e-13	inflammatory bowel disease
chr5	150898247	150898447	rs11741861	3e-37	inflammatory bowel disease
chr6	20812257	20812457	rs9358372	9e-14	inflammatory bowel disease
chr6	111526888	111527088	rs3851228	1e-13	inflammatory bowel disease
chr12	40398398	40398598	rs11564258	6e-29	inflammatory bowel disease
chr13	26957030	26957230	rs17085007	3e-19	inflammatory bowel disease
chr14	75234418	75234618	rs4899554	3e-08	inflammatory bowel disease
chr16	11279363	11279563	rs529866	2e-16	inflammatory bowel disease
chr17	34266855	34267055	rs3091316	1e-26	inflammatory bowel disease
chr1	1312014	1312214	rs12103	8e-13	inflammatory bowel disease
chr1	7961813	7962013	rs35675666	1e-15	inflammatory bowel disease
chr1	22375638	22375838	rs12568930	1e-17	inflammatory bowel disease
chr1	70529779	70529979	rs2651244	2e-08	inflammatory bowel disease
chr1	151829104	151829304	rs4845604	4e-16	inflammatory bowel disease
chr1	155908841	155909041	rs670523	6e-11	inflammatory bowel disease
chr1	160887074	160887274	rs4656958	7e-09	inflammatory bowel disease
chr1	161509855	161510055	rs1801274	2e-38	inflammatory bowel disease
chr1	197661911	197662111	rs2488389	8e-13	inflammatory bowel disease
chr1	200908334	200908534	rs7554511	1e-32	inflammatory bowel disease
chr2	24895916	24896116	rs6545800	6e-16	inflammatory bowel disease
chr2	28391827	28392027	rs925255	3e-15	inflammatory bowel disease
chr2	43579679	43579879	rs10495903	8e-12	inflammatory bowel disease
chr2	102454008	102454208	rs917997	3e-20	inflammatory bowel disease
chr2	162253926	162254126	rs2111485	2e-08	inflammatory bowel disease
chr2	191066638	191066838	rs1517352	3e-11	inflammatory bowel disease
chr2	218286395	218286595	rs2382817	4e-12	inflammatory bowel disease
chr3	18725812	18726012	rs4256159	9e-15	inflammatory bowel disease
chr3	49683999	49684199	rs3197999	1e-47	inflammatory bowel disease
chr4	122240364	122240564	rs7657746	3e-13	inflammatory bowel disease
chr5	10695314	10695514	rs2930047	1e-08	inflammatory bowel disease
chr5	40410382	40410582	rs11742570	2e-82	inflammatory bowel disease
chr5	130681494	130681694	rs4836519	4e-10	inflammatory bowel disease
chr5	132435013	132435213	rs2188962	1e-52	inflammatory bowel disease
chr5	142133539	142133739	rs6863411	4e-14	inflammatory bowel disease
chr5	159399684	159399884	rs6871626	1e-42	inflammatory bowel disease
chr5	177367090	177367290	rs12654812	2e-08	inflammatory bowel disease
chr6	14719165	14719365	rs17119	3e-11	inflammatory bowel disease
chr6	90263340	90263540	rs1847472	2e-10	inflammatory bowel disease
chr6	105987050	105987250	rs6568421	8e-20	inflammatory bowel disease
chr6	137685267	137685467	rs6920220	1e-21	inflammatory bowel disease
chr7	50264765	50264965	rs1456896	7e-15	inflammatory bowel disease
chr7	99161394	99161594	rs9297145	8e-12	inflammatory bowel disease
chr7	100717794	100717994	rs1734907	2e-13	inflammatory bowel disease
chr7	117252692	117252892	rs38904	1e-08	inflammatory bowel disease
chr8	125522329	125522529	rs921720	8e-20	inflammatory bowel disease
chr8	129611759	129611959	rs1991866	2e-09	inflammatory bowel disease
chr9	4981502	4981702	rs10758669	8e-45	inflammatory bowel disease
chr9	91166034	91166234	rs4743820	4e-09	inflammatory bowel disease
chr9	114790869	114791069	rs4246905	3e-32	inflammatory bowel disease
chr9	136371853	136372053	rs10781499	4e-56	inflammatory bowel disease
chr10	30439072	30439272	rs1042058	6e-11	inflammatory bowel disease
chr10	35006403	35006603	rs11010067	2e-25	inflammatory bowel disease
chr21	39093508	39093708	rs2836878	5e-48	inflammatory bowel disease
chr21	44195758	44195958	rs7282490	2e-26	inflammatory bowel disease
chr22	21568515	21568715	rs2266959	1e-16	inflammatory bowel disease
chr22	30090737	30090937	rs2412970	3e-14	inflammatory bowel disease
chr22	39263668	39263868	rs2413583	4e-33	inflammatory bowel disease
chr2	240630175	240630375	rs3749171	3e-21	inflammatory bowel disease
chr4	73991891	73992091	rs2472649	3e-08	inflammatory bowel disease
chr6	143577657	143577857	rs12199775	2e-08	inflammatory bowel disease
chr10	6039167	6039367	rs12722515	4e-10	inflammatory bowel disease
chr19	10402135	10402335	rs11879191	2e-18	inflammatory bowel disease
chr2	60977621	60977821	rs7608910	9e-32	inflammatory bowel disease
chr12	12504479	12504679	rs11612508	1e-08	inflammatory bowel disease
chr12	47814485	47814685	rs11168249	8e-09	inflammatory bowel disease
chr20	32137745	32137945	rs6142618	6e-10	inflammatory bowel disease
chr20	50338787	50338987	rs913678	5e-08	inflammatory bowel disease
chr3	101304804	101305004	rs503734	3e-08	inflammatory bowel disease
chr4	38586732	38586932	rs11734570	5e-08	inflammatory bowel disease
chr6	42039565	42039765	rs67289879	3e-08	inflammatory bowel disease
chr7	6505457	6505657	rs11768365	4e-08	inflammatory bowel disease
chr7	20537575	20537775	rs149169037	3e-08	inflammatory bowel disease
chr7	148738147	148738347	rs243505	3e-10	inflammatory bowel disease
chr10	124750712	124750912	rs111456533	1e-09	inflammatory bowel disease
chr16	81883207	81883407	rs11548656	5e-11	inflammatory bowel disease
chr20	6113142	6113342	rs4256018	1e-08	inflammatory bowel disease
chr2	230232314	230232514	rs6716753	6e-06	inflammatory bowel disease
chr8	48216582	48216782	rs7011507	6e-06	inflammatory bowel disease
chr13	42343625	42343825	rs80244186	6e-06	inflammatory bowel disease
chr22	35333628	35333828	rs138788	8e-06	inflammatory bowel disease
chr11	128510979	128511179	rs11221332	2e-08	inflammatory bowel disease
chr13	43883689	43883889	rs3764147	3e-08	inflammatory bowel disease
chr22	30097793	30097993	rs5763767	4e-08	inflammatory bowel disease
chr1	155260240	155260440	rs3180018	6e-08	inflammatory bowel disease
chr1	200132692	200132892	rs2816958	9e-08	inflammatory bowel disease
chr2	27507973	27508173	rs1260326	1e-07	inflammatory bowel disease
chr4	122430176	122430376	rs1479918	1e-07	inflammatory bowel disease
chr6	21430397	21430597	rs71559680	5e-07	inflammatory bowel disease
chr8	128554835	128555035	rs6651252	6e-07	inflammatory bowel disease
chr1	2569799	2569999	rs10797432	8e-07	inflammatory bowel disease
chr10	58153290	58153490	rs1819658	1e-06	inflammatory bowel disease
chr7	2750146	2750346	rs798502	2e-07	inflammatory bowel disease
chr2	227805660	227805860	rs1811711	2e-07	inflammatory bowel disease
chr2	144734715	144734915	rs11681525	3e-07	inflammatory bowel disease
chr2	24874675	24874875	rs13407913	3e-07	inflammatory bowel disease
chr11	114526341	114526541	rs200349593	2e-06	inflammatory bowel disease
chr5	135107816	135108016	rs254560	2e-06	inflammatory bowel disease
chr5	172897875	172898075	rs564349	2e-06	inflammatory bowel disease
chr12	6381859	6382059	rs7954567	3e-06	inflammatory bowel disease
chr4	101944047	101944247	rs13126505	4e-06	inflammatory bowel disease
chr19	48702815	48703015	rs516246	5e-06	inflammatory bowel disease
chr12	111569852	111570052	rs653178	2e-09	inflammatory bowel disease
chr10	110426290	110426490	rs11195128	3e-09	inflammatory bowel disease
chr5	177361469	177361669	rs4976646	4e-09	inflammatory bowel disease
chr5	150226331	150226531	rs17656349	5e-09	inflammatory bowel disease
chr21	33404289	33404489	rs2284553	7e-09	inflammatory bowel disease
chr1	172884220	172884420	rs7517810	8e-09	inflammatory bowel disease
chr1	209797165	209797365	rs59043219	1e-08	inflammatory bowel disease
chr2	181443525	181443725	rs6740847	1e-13	inflammatory bowel disease
chr2	186711552	186711752	rs144344067	1e-08	inflammatory bowel disease
chr2	241545186	241545386	rs76527535	3e-08	inflammatory bowel disease
chr3	71126244	71126444	rs2593855	3e-09	inflammatory bowel disease
chr5	159400661	159400861	rs56167332	3e-38	inflammatory bowel disease
chr11	76588505	76588705	rs11236797	7e-33	inflammatory bowel disease
chr6	32644520	32644720	rs6927022	2e-31	inflammatory bowel disease
chr1	19845267	19845467	rs6426833	1e-19	inflammatory bowel disease
chr20	44436288	44436488	rs6017342	1e-17	inflammatory bowel disease
chr19	1123932	1124132	rs2024092	5e-17	inflammatory bowel disease
chr18	12818823	12819023	rs80262450	1e-16	inflammatory bowel disease
chr7	107839770	107839970	rs4380874	8e-16	inflammatory bowel disease
chr12	40346321	40346521	rs148319899	3e-15	inflammatory bowel disease
chr1	67241907	67242107	rs11581607	5e-111	inflammatory bowel disease
chr16	50711915	50712115	rs2066844	1e-38	inflammatory bowel disease
chr9	4981501	4981701	rs75900472	1e-28	inflammatory bowel disease
chr2	233252702	233252902	rs6752107	3e-28	inflammatory bowel disease
chr20	63697646	63697846	rs6062496	3e-26	inflammatory bowel disease
chr12	68114242	68114442	rs11614178	4e-23	inflammatory bowel disease
chr2	240634884	240635084	rs4676408	8e-15	inflammatory bowel disease
chr6	105987294	105987494	rs7746082	9e-13	inflammatory bowel disease
chr1	7962037	7962237	rs3766606	1e-12	inflammatory bowel disease
chr16	50301063	50301263	rs78534766	2e-12	inflammatory bowel disease
chr16	28517360	28517560	rs28449958	2e-12	inflammatory bowel disease
chr10	79300460	79300660	rs1250550	4e-12	inflammatory bowel disease
chr10	35177157	35177357	rs34779708	6e-12	inflammatory bowel disease
chr16	85980535	85980735	rs16940202	3e-11	inflammatory bowel disease
chr17	72646684	72646884	rs17780256	4e-11	inflammatory bowel disease
chr1	197732049	197732249	rs2488397	4e-11	inflammatory bowel disease
chr2	102322476	102322676	rs13001325	5e-11	inflammatory bowel disease
chr5	38867530	38867730	rs395157	5e-10	inflammatory bowel disease
chr3	188683272	188683472	rs56116661	9e-10	inflammatory bowel disease
chr16	50722870	50723070	rs2076756	5e-10	inflammatory bowel disease
chr20	63712504	63712704	rs2315008	9e-15	inflammatory bowel disease
chr16	50722763	50722963	rs5743289	4e-10	inflammatory bowel disease
chr6	32601814	32602014	rs477515	1e-08	inflammatory bowel disease
chr9	114806386	114806586	rs6478109	3e-08	inflammatory bowel disease
chr1	67265585	67265785	rs7547569	2e-170	inflammatory bowel disease
chr5	40398894	40399094	rs6880778	5e-65	inflammatory bowel disease
chr10	99523473	99523673	rs10748781	2e-63	inflammatory bowel disease
chr9	136371944	136372144	rs4077515	1e-53	inflammatory bowel disease
chr3	49659926	49660126	rs9836291	1e-52	inflammatory bowel disease
chr21	39094718	39094918	rs2836883	3e-48	inflammatory bowel disease
chr1	200905001	200905201	rs35730213	8e-45	inflammatory bowel disease
chr17	39867392	39867592	rs4795397	8e-44	inflammatory bowel disease
chr5	132442660	132442860	rs17622378	1e-42	inflammatory bowel disease
chr1	161502268	161502468	rs10800309	6e-37	inflammatory bowel disease
chr5	159360277	159360477	rs6556412	1e-32	inflammatory bowel disease
chr5	40498375	40498575	rs1505992	7e-32	inflammatory bowel disease
chr21	44194877	44195077	rs8127691	9e-30	inflammatory bowel disease
chr12	68109956	68110156	rs12318183	2e-27	inflammatory bowel disease
chr17	42362083	42362283	rs744166	1e-22	inflammatory bowel disease
chr6	106026774	106026974	rs4946717	4e-22	inflammatory bowel disease
chr12	40137789	40137989	rs1388585	7e-22	inflammatory bowel disease
chr2	102367719	102367919	rs1420098	2e-20	inflammatory bowel disease
chr19	10414405	10414605	rs35164067	3e-20	inflammatory bowel disease
chr10	79286596	79286796	rs1250566	5e-20	inflammatory bowel disease
chr9	136505089	136505289	rs13300218	7e-20	inflammatory bowel disease
chr6	31306503	31306703	rs116392568	2e-18	inflammatory bowel disease
chr2	240624222	240624422	rs4676410	4e-18	inflammatory bowel disease
chr3	48643520	48643720	rs9868809	8e-18	inflammatory bowel disease
chr6	166976654	166976854	rs444210	2e-17	inflammatory bowel disease
chr16	85981175	85981375	rs11641016	1e-16	inflammatory bowel disease
chr8	125523795	125523995	rs10956252	2e-16	inflammatory bowel disease
chr10	80490975	80491175	rs7097656	1e-15	inflammatory bowel disease
chr12	40362570	40362770	rs4768236	2e-15	inflammatory bowel disease
chr2	218256840	218257040	rs11677953	3e-15	inflammatory bowel disease
chr2	28413773	28413973	rs2279990	3e-15	inflammatory bowel disease
chr22	30173933	30174133	rs1003342	3e-15	inflammatory bowel disease
chr5	40236816	40237016	rs1842076	4e-15	inflammatory bowel disease
chr6	137637998	137638198	rs6933404	6e-15	inflammatory bowel disease
chr7	99152656	99152856	rs2395022	9e-15	inflammatory bowel disease
chr16	11610695	11610895	rs11641184	1e-14	inflammatory bowel disease
chr5	142153397	142153597	rs449454	2e-14	inflammatory bowel disease
chr5	10689350	10689550	rs3776414	3e-14	inflammatory bowel disease
chr7	50135958	50136158	rs12718244	3e-14	inflammatory bowel disease
chr6	20657014	20657214	rs2328546	1e-13	inflammatory bowel disease
chr22	21574208	21574408	rs2266961	3e-13	inflammatory bowel disease
chr13	99384064	99384264	rs9557207	4e-13	inflammatory bowel disease
chr13	99254987	99255187	rs3742130	9e-13	inflammatory bowel disease
chr11	58641114	58641314	rs11229555	5e-12	inflammatory bowel disease
chr10	30402474	30402674	rs2050392	2e-11	inflammatory bowel disease
chr1	160884636	160884836	rs2297559	2e-11	inflammatory bowel disease
chr7	148523256	148523456	rs2538470	3e-11	inflammatory bowel disease
chr13	26954110	26954310	rs12585310	5e-11	inflammatory bowel disease
chr5	72397972	72398172	rs4703855	7e-11	inflammatory bowel disease
chr3	18700210	18700410	rs11708026	8e-11	inflammatory bowel disease
chr20	46111457	46111657	rs6074022	8e-11	inflammatory bowel disease
chr1	22373758	22373958	rs34920465	1e-10	inflammatory bowel disease
chr16	11279448	11279648	rs423674	2e-10	inflammatory bowel disease
chr2	227795296	227795496	rs7556897	2e-10	inflammatory bowel disease
chr10	73898491	73898691	rs2688608	3e-10	inflammatory bowel disease
chr2	162267441	162267641	rs1990760	4e-10	inflammatory bowel disease
chr6	127924520	127924720	rs13204742	5e-10	inflammatory bowel disease
chr17	56803532	56803732	rs3853824	8e-10	inflammatory bowel disease
chr7	2830251	2830451	rs1182188	1e-09	inflammatory bowel disease
chr12	111446704	111446904	rs3184504	1e-09	inflammatory bowel disease
chr11	114516008	114516208	rs561722	2e-09	inflammatory bowel disease
chr18	69870015	69870215	rs17207042	2e-09	inflammatory bowel disease
chr1	198629433	198629633	rs7555082	3e-09	inflammatory bowel disease
chr11	61830400	61830600	rs1535	3e-09	inflammatory bowel disease
chr13	40121755	40121955	rs915286	3e-09	inflammatory bowel disease
chr14	75274948	75275148	rs1569328	3e-09	inflammatory bowel disease
chr13	40258775	40258975	rs17061048	5e-09	inflammatory bowel disease
chr6	382459	382659	rs7773324	6e-09	inflammatory bowel disease
chr10	102504250	102504450	rs2274351	7e-09	inflammatory bowel disease
chr5	130768283	130768483	rs10051722	9e-09	inflammatory bowel disease
chr1	92088626	92088826	rs34856868	1e-08	inflammatory bowel disease
chr14	68804967	68805167	rs10142466	1e-08	inflammatory bowel disease
chr4	26130639	26130839	rs4692386	1e-08	inflammatory bowel disease
chr18	79460516	79460716	rs7236492	1e-08	inflammatory bowel disease
chr5	173891151	173891351	rs72810983	2e-08	inflammatory bowel disease
chr19	46346449	46346649	rs4802307	2e-08	inflammatory bowel disease
chr1	169549711	169549911	rs6025	3e-08	inflammatory bowel disease
chr2	159937397	159937597	rs4664304	3e-08	inflammatory bowel disease
chr20	32760844	32761044	rs6058869	3e-08	inflammatory bowel disease
chr17	27516517	27516717	rs2945412	3e-08	inflammatory bowel disease
chr8	89863590	89863790	rs7015630	3e-08	inflammatory bowel disease
chr3	46415821	46416021	rs113010081	4e-08	inflammatory bowel disease
chr8	27369937	27370137	rs17057051	6e-08	inflammatory bowel disease
chr12	119709020	119709220	rs11064881	6e-08	inflammatory bowel disease
chr11	96290163	96290363	rs483905	7e-08	inflammatory bowel disease
chr5	56142924	56143124	rs10065637	1e-07	inflammatory bowel disease
chr6	149255843	149256043	rs7758080	1e-07	inflammatory bowel disease
chr8	129592217	129592417	rs13277237	1e-07	inflammatory bowel disease
chr4	3442676	3442876	rs2073505	1e-07	inflammatory bowel disease
chr6	159069304	159069504	rs212388	2e-07	inflammatory bowel disease
chr7	26852721	26852921	rs10486483	2e-07	inflammatory bowel disease
chr1	186906227	186906427	rs10798069	2e-07	inflammatory bowel disease
chr4	105154241	105154441	rs2189234	4e-07	inflammatory bowel disease
chr15	90638157	90638357	rs7165170	4e-07	inflammatory bowel disease
chr15	38606889	38607089	rs16967103	4e-07	inflammatory bowel disease
chr2	203727198	203727398	rs3116494	5e-07	inflammatory bowel disease
chr7	128933813	128934013	rs4728142	6e-07	inflammatory bowel disease
chr7	17402955	17403155	rs1077773	6e-07	inflammatory bowel disease
chr2	198658298	198658498	rs17229285	8e-07	inflammatory bowel disease
chr16	30471073	30471273	rs11150589	9e-07	inflammatory bowel disease
chr20	32261614	32261814	rs4243971	9e-07	inflammatory bowel disease
chr4	48361128	48361328	rs7438704	9e-07	inflammatory bowel disease
chr1	155712979	155713179	rs490608	1e-06	inflammatory bowel disease
chr6	3420072	3420272	rs13204048	1e-06	inflammatory bowel disease
chr1	2571241	2571441	rs6667605	1e-06	inflammatory bowel disease
chr5	73222221	73222421	rs10061469	1e-06	inflammatory bowel disease
chr1	101000398	101000598	rs11583043	2e-06	inflammatory bowel disease
chr19	46616553	46616753	rs11083840	2e-06	inflammatory bowel disease
chr22	41471273	41471473	rs727563	3e-06	inflammatory bowel disease
chr11	65659997	65660197	rs732072	4e-06	inflammatory bowel disease
chr1	119895161	119895361	rs2641348	4e-06	inflammatory bowel disease
chr12	12495809	12496009	rs11054935	5e-06	inflammatory bowel disease
chr19	54868659	54868859	rs17771967	6e-06	inflammatory bowel disease
chr13	42443794	42443994	rs9525625	7e-06	inflammatory bowel disease
chr20	44440256	44440456	rs4812833	9e-06	inflammatory bowel disease
chr1	206770523	206770723	rs3024493	2e-50	inflammatory bowel disease
chr2	233264757	233264957	rs12994997	3e-41	inflammatory bowel disease
chr21	15434290	15434490	rs1297258	5e-30	inflammatory bowel disease
chr18	12778616	12778816	rs2847278	8e-28	inflammatory bowel disease
chr5	159393736	159393936	rs9313808	1e-25	inflammatory bowel disease
chr5	131277807	131278007	rs11743851	2e-23	inflammatory bowel disease
chr16	28853621	28853821	rs62037363	6e-22	inflammatory bowel disease
chr9	114842690	114842890	rs11554257	4e-21	inflammatory bowel disease
chr7	100825643	100825843	rs314313	4e-10	inflammatory bowel disease
chr10	92742387	92742587	rs11187157	2e-10	inflammatory bowel disease
chr10	58212438	58212638	rs2153283	2e-11	inflammatory bowel disease
chr2	102446809	102447009	rs6708413	9e-14	inflammatory bowel disease
chr5	150943766	150943966	rs17800987	2e-31	inflammatory bowel disease
chr9	114806666	114806866	rs7848647	3e-35	inflammatory bowel disease
chr22	39264724	39264924	rs2143178	5e-38	inflammatory bowel disease
chr5	132336864	132337064	rs56399423	4e-43	inflammatory bowel disease
chr6	32658395	32658595	rs113653754	3e-58	inflammatory bowel disease
chr17	34243428	34243628	rs9889296	1e-20	inflammatory bowel disease
chr17	34266546	34266746	rs3091315	4e-20	inflammatory bowel disease
chr1	8090478	8090678	rs72634258	1e-19	inflammatory bowel disease
chr22	39325640	39325840	rs12627970	2e-18	inflammatory bowel disease
chr6	111564449	111564649	rs2179070	9e-18	inflammatory bowel disease
chr14	87978308	87978508	rs55808324	5e-17	inflammatory bowel disease
chr19	10359199	10359399	rs12720356	4e-16	inflammatory bowel disease
chr2	43582108	43582308	rs78487399	8e-16	inflammatory bowel disease

## Sheet: SNP of asthma
The list of the SNPs of asthma that were interrogated for this study
chr7	11597375	11597575	rs18	0.0335	asthma
chr9	138396151	138396351	rs535	0.0208	asthma
chr5	174868600	174868800	rs686	0.0244	asthma
chr1	230845694	230845894	rs699	0.0119	asthma
chr3	22085709	22085909	rs1117	0.00468	asthma
chr22	22599437	22599637	rs1320	0.0287	asthma
chr11	61597872	61598072	rs1535	0.0376	asthma
chr11	67352589	67352789	rs1695	0.0172	asthma
chr8	441979	442179	rs1760	0.0164	asthma
chr15	41689132	41689332	rs1899	0.00427	asthma
chr9	6166553	6166753	rs2079	3.81e-05	asthma
chr2	153748088	153748288	rs2227	0.0302	asthma
chr18	49874704	49874904	rs2256	0.0301	asthma
chr15	52407309	52407509	rs2398	0.033	asthma
chr1	208060259	208060459	rs2556	2.42e-05	asthma
chr9	82884477	82884677	rs2695	0.0495	asthma
chr15	89753120	89753320	rs2710	0.0473	asthma
chr5	137523330	137523530	rs2864	0.00153	asthma
chr15	101887667	101887867	rs2949	0.0499	asthma
chr1	208048977	208049177	rs2952	0.0438	asthma
chr11	125826685	125826885	rs3039	0.0329	asthma
chr13	25763961	25764161	rs3041	0.0432	asthma
chr3	62414034	62414234	rs3344	0.00676	asthma
chr16	78531532	78531732	rs3419	0.0201	asthma
chr8	102195218	102195418	rs3491	0.0126	asthma
chr14	24550124	24550324	rs3561	0.0341	asthma
chr15	45909204	45909404	rs3649	0.0154	asthma
chr2	39200098	39200298	rs3751	0.00591	asthma
chr19	58866334	58866534	rs3830	0.00389	asthma
chr20	5849813	5850013	rs3971	0.0238	asthma
chr2	199134356	199134556	rs3977	0.0203	asthma
chr21	43855368	43855568	rs4101	0.036	asthma
chr18	54466735	54466935	rs4121	0.011	asthma
chr4	190351743	190351943	rs4148	0.00792	asthma
chr21	41048945	41049145	rs4173	0.0026	asthma
chr7	7646587	7646787	rs4222	0.0191	asthma
chr17	7491077	7491277	rs4227	0.0419	asthma
chr22	27416725	27416925	rs4417	0.0281	asthma
chr22	47440569	47440769	rs4476	0.012	asthma
chr5	174870050	174870250	rs4532	0.0231	asthma
chr1	230845877	230846077	rs4762	0.0374	asthma
chr6	150114645	150114845	rs4816	0.000529	asthma
chr1	230849786	230849986	rs5050	0.0498	asthma
chr1	53712627	53712827	rs5174	0.00993	asthma
chr1	169696846	169697046	rs5368	0.0279	asthma
chr6	6318695	6318895	rs5985	0.0332	asthma
chr1	169511778	169511978	rs6018	0.0169	asthma
chr1	169483461	169483661	rs6027	0.0143	asthma
chr1	169521753	169521953	rs6033	0.0208	asthma
chr1	169562804	169563004	rs6128	0.0373	asthma
chr1	169565246	169565446	rs6133	0.0404	asthma
chr9	2648673	2648873	rs6148	0.00923	asthma
chr17	7536427	7536627	rs6259	0.00893	asthma
chr17	28549798	28549998	rs6354	0.0298	asthma
chr2	71376899	71377099	rs6574	0.0194	asthma
chr20	43127903	43128103	rs6606	0.0344	asthma
chr17	7464313	7464513	rs6608	0.0104	asthma
chr2	230632168	230632368	rs6687	0.02	asthma
chr2	71305356	71305556	rs6713	0.0304	asthma
chr17	7417563	7417763	rs6761	0.00659	asthma
chr2	234204013	234204213	rs6861	0.032	asthma
chr4	843084	843284	rs6964	0.0465	asthma
chr8	74893780	74893980	rs7108	0.0419	asthma
chr15	77777532	77777732	rs7119	0.0243	asthma
chr4	38702337	38702537	rs7147	0.0318	asthma
chr8	100889577	100889777	rs7157	0.00706	asthma
chr2	223436507	223436707	rs7185	0.0107	asthma
chr6	32411546	32411746	rs7192	0.0175	asthma
chr9	33038924	33039124	rs7296	0.012	asthma
chr16	1375163	1375363	rs7302	0.0464	asthma
chr15	80890001	80890201	rs7484	0.0175	asthma
chr14	59970939	59971139	rs7560	0.0409	asthma
chr15	91509492	91509692	rs7601	0.00052	asthma
chr12	8211087	8211287	rs7842	0.018	asthma
chr15	59951473	59951673	rs7882	0.00803	asthma
chr10	103922796	103922996	rs7897	0.00954	asthma
chr1	10366387	10366587	rs8019	0.0322	asthma
chr16	1374718	1374918	rs8063	0.0301	asthma
chr5	40982680	40982880	rs8264	0.0434	asthma
chr6	30032422	30032622	rs8321	0.00402	asthma
chr10	98353321	98353521	rs8578	0.00225	asthma
chr19	11561529	11561729	rs8616	0.0374	asthma
chr1	8412835	8413035	rs8627	0.0189	asthma
chr15	66783510	66783710	rs8684	0.0255	asthma
chr1	234740041	234740241	rs8823	0.00435	asthma
chr17	46698610	46698810	rs8844	0.0218	asthma
chr14	35871117	35871317	rs8904	0.0263	asthma
chr17	71244530	71244730	rs8915	0.0264	asthma
chr5	159775947	159776147	rs9216	0.0303	asthma
chr2	234113201	234113401	rs9247	0.011	asthma
chr1	155106450	155106650	rs9297	0.0175	asthma
chr17	73753561	73753761	rs9367	0.0455	asthma
chr16	1560011	1560211	rs9454	0.0407	asthma
chr10	104623478	104623678	rs9527	0.0309	asthma
chr9	34997903	34998103	rs9608	0.000344	asthma
chr2	159663499	159663699	rs9869	0.0335	asthma
chr8	8994412	8994612	rs9949	0.00791	asthma
chr22	32015350	32015550	rs9956	0.00283	asthma
chr2	231685105	231685305	rs10006	0.0376	asthma
chr14	96559691	96559891	rs10082	0.03	asthma
chr16	80632190	80632390	rs10395	0.0027	asthma
chr11	308080	308280	rs10398	0.0231	asthma
chr19	51517698	51517898	rs10426	0.0488	asthma
chr1	202910218	202910418	rs10581	0.0385	asthma
chr11	2870065	2870265	rs10798	0.0403	asthma
chr16	4404520	4404720	rs10974	0.0127	asthma
chr3	13169222	13169422	rs11080	0.00344	asthma
chr8	141533718	141533918	rs11595	0.0206	asthma
chr14	21161953	21162153	rs11701	0.000188	asthma
chr7	16899097	16899297	rs11798	0.0389	asthma
chr16	27080206	27080406	rs11823	0.00853	asthma
chr7	156469520	156469720	rs12007	0.0176	asthma
chr19	35660408	35660608	rs12110	0.00843	asthma
chr10	75196951	75197151	rs12644	0.00457	asthma
chr7	97922775	97922975	rs13008	0.0485	asthma
chr1	206828062	206828262	rs13208	0.0362	asthma
chr16	74481953	74482153	rs13359	0.000903	asthma
chr2	31490975	31491175	rs13377	0.0266	asthma
chr4	40815168	40815368	rs13518	0.0479	asthma
chr4	170642681	170642881	rs13550	0.0409	asthma
chr15	74181438	74181638	rs13638	0.0494	asthma
chr10	93043758	93043958	rs13675	0.0473	asthma
chr17	38545093	38545293	rs13695	0.00316	asthma
chr14	24888148	24888348	rs13841	0.0106	asthma
chr2	46414346	46414546	rs14138	0.000256	asthma
chr1	225589544	225589744	rs14205	0.04	asthma
chr9	114981278	114981478	rs14255	0.00999	asthma
chr16	74920091	74920291	rs14308	0.021	asthma
chr19	10203071	10203271	rs15723	0.0185	asthma
chr3	12623970	12624170	rs15997	0.0189	asthma
chr17	37356934	37357134	rs16530	0.0139	asthma
chr8	19968829	19969029	rs16842	0.0339	asthma
chr11	117521867	117522067	rs16867	0.0379	asthma
chr6	32796421	32796621	rs17034	0.0131	asthma
chr7	87133370	87133570	rs17064	0.0483	asthma
chr6	163746547	163746747	rs17084	0.00622	asthma
chr9	75206237	75206437	rs17095	0.00323	asthma
chr7	78561692	78561892	rs17505	0.0257	asthma
chr6	32824990	32825190	rs17587	0.00487	asthma
chr2	3192940	3193140	rs17682	0.024	asthma
chr5	177637782	177637982	rs17759	0.019	asthma
chr22	25886561	25886761	rs19999	0.0261	asthma
chr2	134576149	134576349	rs20349	0.0406	asthma
chr11	119957353	119957553	rs20494	0.0184	asthma
chr2	38490983	38491183	rs20507	0.0371	asthma
chr5	131995864	131996064	rs20541	0.00025	asthma
chr20	31418196	31418396	rs20654	0.0293	asthma
chr5	134162046	134162246	rs25783	0.0242	asthma
chr5	131415961	131416161	rs25887	0.00162	asthma
chr5	131437462	131437662	rs25890	0.00328	asthma
chr5	11301922	11302122	rs26000	0.0471	asthma
chr5	14507805	14508005	rs26086	0.0291	asthma
chr5	14451634	14451834	rs26092	0.0103	asthma
chr5	14458647	14458847	rs26106	0.00625	asthma
chr5	129039581	129039781	rs26206	0.0336	asthma
chr5	129035996	129036196	rs26207	0.0327	asthma
chr5	14188584	14188784	rs26291	0.00775	asthma
chr5	115737546	115737746	rs26325	0.0447	asthma
chr5	96017856	96018056	rs26482	0.00692	asthma
chr5	96079287	96079487	rs26505	0.0416	asthma
chr5	61788137	61788337	rs26645	0.0395	asthma
chr5	106944173	106944373	rs26724	0.013	asthma
chr5	106945956	106946156	rs26728	0.0446	asthma
chr5	179404275	179404475	rs27017	0.00299	asthma
chr5	14445485	14445685	rs27114	0.004	asthma
chr5	115636876	115637076	rs27499	0.0152	asthma
chr16	65845816	65846016	rs27590	0.00607	asthma
chr5	110095838	110096038	rs27591	0.0456	asthma
chr16	65857029	65857229	rs27616	0.0205	asthma
chr5	115801602	115801802	rs27644	0.0128	asthma
chr5	11201761	11201961	rs27720	0.0242	asthma
chr5	14431880	14432080	rs27761	0.0222	asthma
chr5	97915818	97916018	rs27787	0.0308	asthma
chr16	49432626	49432826	rs27798	0.00498	asthma
chr16	65881280	65881480	rs27848	0.0244	asthma
chr5	115746351	115746551	rs27953	0.00109	asthma
chr5	179407129	179407329	rs28011	0.0135	asthma
chr16	56951176	56951376	rs28168	0.0416	asthma
chr5	78295754	78295954	rs28326	0.00418	asthma
chr5	14400023	14400223	rs28343	0.0492	asthma
chr18	9963804	9964004	rs29079	0.0445	asthma
chr5	31632799	31632999	rs29766	0.0466	asthma
chr19	34309432	34309632	rs29941	0.000952	asthma
chr19	34309177	34309377	rs29942	0.000884	asthma
chr19	34306798	34306998	rs29944	0.00165	asthma
chr5	52001508	52001708	rs29973	0.0433	asthma
chr5	156666699	156666899	rs30118	0.00854	asthma
chr16	14399913	14400113	rs30234	0.00994	asthma
chr5	129495603	129495803	rs30263	0.0228	asthma
chr5	129486805	129487005	rs30264	0.0357	asthma
chr19	39789015	39789215	rs30461	0.00384	asthma
chr5	132114747	132114947	rs30514	0.0023	asthma
chr5	132110943	132111143	rs30523	0.00534	asthma
chr5	14332225	14332425	rs30623	0.0226	asthma
chr5	14294290	14294490	rs30632	0.0119	asthma
chr5	14397138	14397338	rs30774	0.00574	asthma
chr5	96462144	96462344	rs31012	0.0237	asthma
chr5	146591466	146591666	rs31021	0.0474	asthma
chr5	156589485	156589685	rs31208	0.0329	asthma
chr5	53368769	53368969	rs31242	0.0337	asthma
chr5	134970273	134970473	rs31260	0.0339	asthma
chr5	134968862	134969062	rs31263	7.8e-06	asthma
chr5	16713365	16713565	rs31299	0.0129	asthma
chr5	158222697	158222897	rs31862	0.0492	asthma
chr5	11428408	11428608	rs31896	0.0319	asthma
chr5	11428423	11428623	rs31897	0.0401	asthma
chr5	156074039	156074239	rs32056	0.0147	asthma
chr5	156069342	156069542	rs32058	0.0062	asthma
chr5	156067582	156067782	rs32060	0.0017	asthma
chr5	156111350	156111550	rs32074	0.0143	asthma
chr5	156103126	156103326	rs32080	0.00535	asthma
chr5	156121169	156121369	rs32094	0.0208	asthma
chr5	11313132	11313332	rs32118	0.0179	asthma
chr5	61857477	61857677	rs32163	0.0216	asthma
chr5	61826563	61826763	rs32179	0.0482	asthma
chr5	61825533	61825733	rs32181	0.0372	asthma
chr5	11190898	11191098	rs32274	0.0317	asthma
chr5	3451806	3452006	rs32723	0.0205	asthma
chr5	35357074	35357274	rs32745	0.0456	asthma
chr5	35430996	35431196	rs32790	0.00485	asthma
chr5	32109022	32109222	rs32800	0.00275	asthma
chr5	14518108	14518308	rs32808	0.035	asthma
chr16	28136488	28136688	rs33045	0.00531	asthma
chr3	159601663	159601863	rs33053	0.0411	asthma
chr3	159604114	159604314	rs33055	0.00909	asthma
chr5	158064176	158064376	rs33137	0.0215	asthma
chr3	45296640	45296840	rs33790	0.0414	asthma
chr5	171189471	171189671	rs33852	0.0329	asthma
chr5	141998866	141999066	rs34016	0.0129	asthma
chr19	11543364	11543564	rs34088	0.0192	asthma
chr5	88027049	88027249	rs34318	0.0215	asthma
chr5	88021427	88021627	rs34320	0.0208	asthma
chr12	96526804	96527004	rs34580	0.0109	asthma
chr5	60513401	60513601	rs34635	0.0461	asthma
chr19	30368910	30369110	rs34724	4.96e-07	asthma
chr5	111321408	111321608	rs34932	0.0432	asthma
chr5	115814006	115814206	rs34967	0.000128	asthma
chr5	61687441	61687641	rs35015	0.00783	asthma
chr12	31163086	31163286	rs35047	0.0434	asthma
chr12	31152937	31153137	rs35063	0.0345	asthma
chr12	31139201	31139401	rs35083	0.0274	asthma
chr5	33945658	33945858	rs35405	0.0458	asthma
chr16	16157934	16158134	rs35597	0.0472	asthma
chr3	10328150	10328350	rs35683	0.0459	asthma
chr3	10326586	10326786	rs35684	0.0479	asthma
chr16	2195983	2196183	rs35785	0.0163	asthma
chr19	51946816	51947016	rs36524	0.00837	asthma
chr14	72518747	72518947	rs36735	0.00536	asthma
chr14	72514728	72514928	rs36742	0.00463	asthma
chr5	113673672	113673872	rs36951	0.0242	asthma
chr5	113658041	113658241	rs36963	0.00298	asthma
chr7	81600447	81600647	rs37070	0.0016	asthma
chr7	81600688	81600888	rs37071	0.0014	asthma
chr5	142357658	142357858	rs37195	0.000964	asthma
chr16	75504946	75505146	rs37602	0.0492	asthma
chr7	73889710	73889910	rs37620	0.00999	asthma
chr7	73886470	73886670	rs37624	0.0304	asthma
chr7	110973944	110974144	rs37639	0.0361	asthma
chr7	110983475	110983675	rs37646	0.0396	asthma
chr7	110875053	110875253	rs37712	0.0105	asthma
chr7	110920116	110920316	rs37748	0.0203	asthma
chr7	117713473	117713673	rs38825	0.0443	asthma
chr7	116834763	116834963	rs38892	0.0227	asthma
chr19	51954758	51954958	rs39711	0.0389	asthma
chr5	14269544	14269744	rs39856	0.00366	asthma
chr5	146575525	146575725	rs39874	0.0262	asthma
chr5	16508039	16508239	rs40032	0.0249	asthma
chr19	51947101	51947301	rs40166	0.00837	asthma
chr5	66276898	66277098	rs40206	0.0425	asthma
chr5	82319483	82319683	rs40213	0.0105	asthma
chr10	80499472	80499672	rs40429	0.0477	asthma
chr16	49278902	49279102	rs41190	0.0325	asthma
chr16	49277150	49277350	rs41195	0.0479	asthma
chr16	49302409	49302609	rs41204	0.0156	asthma
chr7	82640137	82640337	rs41590	0.0128	asthma
chr7	82642009	82642209	rs41593	0.0125	asthma
chr7	120634283	120634483	rs41690	0.038	asthma
chr7	116481503	116481703	rs41779	0.0399	asthma
chr5	14400855	14401055	rs42206	0.0114	asthma
chr7	28462244	28462444	rs42733	0.0307	asthma
chr2	40839318	40839518	rs42800	0.0159	asthma
chr2	40822926	40823126	rs42822	0.0197	asthma
chr14	74101322	74101522	rs42923	0.0423	asthma
chr16	6558962	6559162	rs43141	0.00322	asthma
chr15	68235521	68235721	rs44409	0.0194	asthma
chr15	68236186	68236386	rs44809	0.0138	asthma
chr4	162894003	162894203	rs45426	0.000239	asthma
chr19	58744833	58745033	rs48524	0.0398	asthma
chr1	88849364	88849564	rs65420	0.0371	asthma
chr1	96511172	96511372	rs66512	0.0308	asthma
chr1	45039105	45039305	rs69141	0.0393	asthma
chr14	77674684	77674884	rs70165	0.0367	asthma
chr1	229003639	229003839	rs71074	0.008	asthma
chr16	22978421	22978621	rs74990	0.026	asthma
chr22	49529266	49529466	rs80567	0.0399	asthma
chr16	5468420	5468620	rs82259	0.0479	asthma
chr22	37525108	37525308	rs84458	8.95e-05	asthma
chr22	37525631	37525831	rs84460	0.00294	asthma
chr6	104864777	104864977	rs94577	0.0437	asthma
chr6	104924723	104924923	rs94802	0.0221	asthma
chr11	61557703	61557903	rs102275	0.0454	asthma
chr12	97715888	97716088	rs104770	0.012	asthma
chr1	96530758	96530958	rs105928	0.0159	asthma
chr14	36523998	36524198	rs107196	0.0482	asthma
chr9	23579381	23579581	rs109156	0.000643	asthma
chr17	43879947	43880147	rs110402	0.0429	asthma
chr5	129724271	129724471	rs110411	0.0106	asthma
chr6	124437406	124437606	rs110691	0.0391	asthma
chr16	20959290	20959490	rs111171	0.00775	asthma
chr19	16265394	16265594	rs111524	0.0496	asthma
chr6	149786029	149786229	rs112225	0.00234	asthma
chr21	37171550	37171750	rs112475	0.0107	asthma
chr22	27420013	27420213	rs114559	0.0328	asthma
chr5	165085483	165085683	rs116953	0.0225	asthma
chr17	41960243	41960443	rs124719	0.0328	asthma
chr6	143101563	143101763	rs126343	0.0261	asthma
chr22	27816414	27816614	rs127190	0.029	asthma
chr1	88788848	88789048	rs127382	0.021	asthma
chr1	88790860	88791060	rs127384	0.0479	asthma
chr1	228927798	228927998	rs127557	0.0337	asthma
chr6	31122400	31122600	rs130065	1.04e-05	asthma
chr6	31112384	31112584	rs130072	0.00458	asthma
chr6	31122230	31122430	rs130077	0.0212	asthma
chr22	33984294	33984494	rs130423	0.00872	asthma
chr22	31732361	31732561	rs131209	0.0318	asthma
chr22	31753749	31753949	rs131213	0.0473	asthma
chr22	32116283	32116483	rs131231	0.00437	asthma
chr22	32120273	32120473	rs131237	0.0305	asthma
chr22	32129503	32129703	rs131250	0.0255	asthma
chr22	23890736	23890936	rs131408	0.0361	asthma
chr22	47267806	47268006	rs131860	0.00806	asthma
chr22	47275802	47276002	rs131874	0.00716	asthma
chr22	45157003	45157203	rs132451	0.0471	asthma
chr22	39291526	39291726	rs132513	0.024	asthma
chr22	48591344	48591544	rs133530	0.0461	asthma
chr22	26133675	26133875	rs133847	0.0384	asthma
chr22	26156454	26156654	rs133876	0.0129	asthma
chr22	28023775	28023975	rs133985	0.0408	asthma
chr22	28029585	28029785	rs133996	0.0211	asthma
chr22	26573245	26573445	rs134760	0.0221	asthma
chr22	51080660	51080860	rs134774	0.000389	asthma
chr22	27421036	27421236	rs134926	0.0435	asthma
chr22	36672176	36672376	rs136187	0.0448	asthma
chr22	36675050	36675250	rs136196	0.037	asthma
chr22	49838564	49838764	rs136800	0.0167	asthma
chr22	45046045	45046245	rs136894	0.00965	asthma
chr22	27815391	27815591	rs136958	0.0393	asthma
chr22	40288730	40288930	rs137954	0.038	asthma
chr22	46142565	46142765	rs138177	0.0425	asthma
chr22	46160524	46160724	rs138203	0.0399	asthma
chr22	43616939	43617139	rs139004	0.0032	asthma
chr22	43632000	43632200	rs139021	0.0112	asthma
chr22	43670286	43670486	rs139043	0.00697	asthma
chr22	43670773	43670973	rs139046	0.00603	asthma
chr22	44558618	44558818	rs139077	0.0224	asthma
chr22	44558711	44558911	rs139078	0.0121	asthma
chr22	44562249	44562449	rs139089	0.00326	asthma
chr22	41611360	41611560	rs139461	0.0365	asthma
chr22	32110063	32110263	rs140078	0.00833	asthma
chr22	47271647	47271847	rs140535	0.000819	asthma
chr22	47440670	47440870	rs140539	0.0112	asthma
chr6	85489134	85489334	rs141127	0.0299	asthma
chr17	68353492	68353692	rs141155	0.000166	asthma
chr16	49424168	49424368	rs149204	0.0493	asthma
chr4	124136278	124136478	rs149240	0.0155	asthma
chr5	163074475	163074675	rs149402	0.0186	asthma
chr14	72628333	72628533	rs149674	0.00295	asthma
chr3	37508451	37508651	rs149815	0.0465	asthma
chr6	27982052	27982252	rs149971	0.0308	asthma
chr2	74915562	74915762	rs150139	0.00948	asthma
chr4	103712489	103712689	rs150895	0.00524	asthma
chr14	70538589	70538789	rs150946	0.0266	asthma
chr5	13487203	13487403	rs151155	0.0409	asthma
chr4	103191687	103191887	rs151404	0.0183	asthma
chr4	103144790	103144990	rs151407	0.0497	asthma
chr5	110056157	110056357	rs151784	0.0463	asthma
chr5	126835763	126835963	rs151794	0.00447	asthma
chr5	110120815	110121015	rs151809	0.0201	asthma
chr16	57988233	57988433	rs152139	0.0368	asthma
chr5	106781276	106781476	rs152595	0.0348	asthma
chr5	132727191	132727391	rs153196	7.59e-05	asthma
chr16	63087106	63087306	rs153341	0.0431	asthma
chr5	141813845	141814045	rs153423	0.038	asthma
chr16	65874265	65874465	rs153677	0.0197	asthma
chr5	87980930	87981130	rs153685	0.0193	asthma
chr5	115764868	115765068	rs153744	0.0146	asthma
chr5	94193139	94193339	rs153847	0.0369	asthma
chr5	95033199	95033399	rs153911	0.0212	asthma
chr5	95034818	95035018	rs153914	0.0472	asthma
chr5	97929063	97929263	rs154204	0.0367	asthma
chr5	58500796	58500996	rs154222	0.0159	asthma
chr5	95207068	95207268	rs154450	0.0252	asthma
chr16	22743703	22743903	rs154545	0.0493	asthma
chr5	115827256	115827456	rs154599	0.00206	asthma
chr5	115764362	115764562	rs154610	0.0297	asthma
chr5	92122634	92122834	rs154805	0.0484	asthma
chr6	32899196	32899396	rs154978	0.000386	asthma
chr6	32880893	32881093	rs154981	0.000789	asthma
chr5	165055930	165056130	rs155223	0.00662	asthma
chr5	36161107	36161307	rs155543	0.0363	asthma
chr5	140349740	140349940	rs155806	0.0182	asthma
chr5	131540784	131540984	rs156025	0.000537	asthma
chr5	131532534	131532734	rs156029	0.00495	asthma
chr5	131530817	131531017	rs156030	9.69e-05	asthma
chr5	131526090	131526290	rs156031	0.000262	asthma
chr5	131626511	131626711	rs156109	1.3e-05	asthma
chr6	104917457	104917657	rs156192	0.0249	asthma
chr6	104872716	104872916	rs156232	0.0426	asthma
chr5	33399100	33399300	rs156319	0.0231	asthma
chr5	115263753	115263953	rs156666	0.0498	asthma
chr5	156135982	156136182	rs157346	0.0212	asthma
chr5	156139469	156139669	rs157350	0.0231	asthma
chr5	32123791	32123991	rs157489	0.0166	asthma
chr5	32107281	32107481	rs157493	0.0296	asthma
chr5	131614338	131614538	rs157573	7.14e-05	asthma
chr20	53414439	53414639	rs157640	0.0455	asthma
chr5	156144683	156144883	rs157676	0.0108	asthma
chr10	80475276	80475476	rs157983	0.032	asthma
chr5	73434400	73434600	rs158580	0.0256	asthma
chr5	163083432	163083632	rs158850	0.0123	asthma
chr5	163085566	163085766	rs158851	0.0136	asthma
chr20	53631017	53631217	rs159099	0.0435	asthma
chr5	58833933	58834133	rs159195	0.0305	asthma
chr17	32758723	32758923	rs159251	0.00535	asthma
chr5	106218643	106218843	rs159403	0.00733	asthma
chr5	60486415	60486615	rs159543	0.0168	asthma
chr12	95830238	95830438	rs159853	0.041	asthma
chr19	58547349	58547549	rs159872	0.0396	asthma
chr5	88114376	88114576	rs160044	0.0223	asthma
chr4	124077338	124077538	rs160055	0.049	asthma
chr7	28627689	28627889	rs160337	0.035	asthma
chr7	28628102	28628302	rs160338	0.038	asthma
chr5	82810614	82810814	rs160380	0.00293	asthma
chr8	90671982	90672182	rs160428	0.0157	asthma
chr8	90681355	90681555	rs160436	0.0111	asthma
chr19	47234785	47234985	rs160544	0.00656	asthma
chr5	123605740	123605940	rs161014	0.0224	asthma
chr6	143806451	143806651	rs161057	0.0255	asthma
chr6	143802390	143802590	rs161061	0.00204	asthma
chr6	143796233	143796433	rs161064	0.00249	asthma
chr5	32107664	32107864	rs161522	0.000649	asthma
chr5	32145857	32146057	rs161524	0.0288	asthma
chr5	32135499	32135699	rs161539	0.011	asthma
chr6	167453997	167454197	rs162295	0.0311	asthma
chr6	167455039	167455239	rs162297	0.0311	asthma
chr20	55808780	55808980	rs162315	0.0254	asthma
chr3	365939	366139	rs162416	0.0145	asthma
chr21	28284477	28284677	rs162512	0.0156	asthma
chr21	28282283	28282483	rs162524	0.0196	asthma
chr3	363154	363354	rs162589	0.00828	asthma
chr5	119045810	119046010	rs162605	0.0439	asthma
chr14	83821707	83821907	rs162640	0.0324	asthma
chr5	131624286	131624486	rs162889	0.0117	asthma
chr5	131595684	131595884	rs162904	4.43e-05	asthma
chr5	131580052	131580252	rs162907	2.32e-05	asthma
chr6	155720141	155720341	rs163000	0.032	asthma
chr18	24532236	24532436	rs163042	0.0409	asthma
chr5	78190268	78190468	rs163215	0.00905	asthma
chr5	16516678	16516878	rs163281	0.00624	asthma
chr6	124454642	124454842	rs163287	0.00856	asthma
chr2	45131543	45131743	rs163521	0.0391	asthma
chr2	45131947	45132147	rs163522	0.0498	asthma
chr3	6840597	6840797	rs163541	0.047	asthma
chr1	77075148	77075348	rs163603	0.0497	asthma
chr5	116080747	116080947	rs163810	0.0473	asthma
chr11	30980883	30981083	rs163867	0.0282	asthma
chr3	6795390	6795590	rs163968	0.0457	asthma
chr1	162368257	162368457	rs164122	0.0437	asthma
chr10	80328587	80328787	rs164232	0.0466	asthma
chr5	19611580	19611780	rs164448	0.0392	asthma
chr5	51991551	51991751	rs164610	0.0347	asthma
chr5	106908633	106908833	rs164700	0.0285	asthma
chr2	143705317	143705517	rs164735	0.0119	asthma
chr5	14262435	14262635	rs164861	0.0037	asthma
chr5	14265271	14265471	rs165095	0.0218	asthma
chr3	13182835	13183035	rs165435	0.04	asthma
chr3	13140372	13140572	rs165569	0.0203	asthma
chr22	21216595	21216795	rs165598	0.03	asthma
chr22	29877317	29877517	rs165607	0.0471	asthma
chr22	21147193	21147393	rs165793	0.0195	asthma
chr22	20818167	20818367	rs165807	0.0211	asthma
chr22	29877525	29877725	rs165821	0.0365	asthma
chr5	52490659	52490859	rs166216	0.00605	asthma
chr3	22083487	22083687	rs166315	0.0462	asthma
chr15	58680705	58680905	rs166358	0.0387	asthma
chr3	186443150	186443350	rs166479	0.0126	asthma
chr1	45017112	45017312	rs166589	0.00691	asthma
chr2	200778766	200778966	rs166849	0.0499	asthma
chr5	3138453	3138653	rs167587	0.0471	asthma
chr12	57503675	57503875	rs167769	0.000667	asthma
chr6	44280712	44280912	rs167772	0.0159	asthma
chr2	108427859	108428059	rs167869	0.0176	asthma
chr5	177005513	177005713	rs168080	0.0435	asthma
chr17	44790103	44790303	rs169201	0.0301	asthma
chr5	95033741	95033941	rs169883	0.0225	asthma
chr6	160329323	160329523	rs170219	0.00299	asthma
chr15	41796801	41797001	rs170296	0.0183	asthma
chr2	146880833	146881033	rs170318	0.002	asthma
chr14	22983123	22983323	rs170544	0.00479	asthma
chr1	7955794	7955994	rs170551	0.0335	asthma
chr4	103220301	103220501	rs170869	0.0174	asthma
chr12	5342969	5343169	rs171295	0.0264	asthma
chr1	4614913	4615113	rs171319	0.0362	asthma
chr5	171143066	171143266	rs171718	0.0114	asthma
chr22	34657692	34657892	rs172133	0.0122	asthma
chr1	188460276	188460476	rs172235	0.00505	asthma
chr6	32969357	32969557	rs172274	0.0282	asthma
chr7	9154202	9154402	rs172399	0.0431	asthma
chr5	172138112	172138312	rs172860	0.0463	asthma
chr5	160755735	160755935	rs173766	0.00268	asthma
chr5	14347671	14347871	rs173948	0.000188	asthma
chr22	17992031	17992231	rs174293	0.0301	asthma
chr22	18016408	18016608	rs174335	0.0203	asthma
chr11	61549358	61549558	rs174534	0.0477	asthma
chr11	61552580	61552780	rs174537	0.0279	asthma
chr11	61569730	61569930	rs174546	0.0152	asthma
chr11	61603410	61603610	rs174576	0.0442	asthma
chr11	61605513	61605713	rs174579	0.00799	asthma
chr11	61627781	61627981	rs174611	0.041	asthma
chr4	96370135	96370335	rs174700	0.04	asthma
chr22	29702039	29702239	rs174761	0.00208	asthma
chr22	29721061	29721261	rs174764	0.00295	asthma
chr22	29791134	29791334	rs174775	0.00577	asthma
chr11	61371183	61371383	rs174868	0.0162	asthma
chr14	75434002	75434202	rs174994	0.0482	asthma
chr11	60810657	60810857	rs175102	0.0097	asthma
chr20	15213193	15213393	rs175288	0.039	asthma
chr6	27810526	27810726	rs175597	0.0398	asthma
chr14	75986479	75986679	rs175718	0.0342	asthma
chr20	15829220	15829420	rs175808	0.00995	asthma
chr6	32158219	32158419	rs176095	0.000681	asthma
chr22	20913657	20913857	rs177421	0.013	asthma
chr7	28301870	28302070	rs177464	0.00116	asthma
chr7	28494195	28494395	rs177572	0.00778	asthma
chr18	37535533	37535733	rs177704	0.0241	asthma
chr22	21172398	21172598	rs178051	0.0179	asthma
chr14	26972884	26973084	rs178193	0.0432	asthma
chr14	26922070	26922270	rs178228	0.0337	asthma
chr17	46950769	46950969	rs178467	0.0274	asthma
chr21	43777572	43777772	rs178740	0.0108	asthma
chr14	23698964	23699164	rs178758	0.0105	asthma
chr5	81416205	81416405	rs178957	0.014	asthma
chr20	46888087	46888287	rs179047	0.00291	asthma
chr14	95967958	95968158	rs179164	0.000804	asthma
chr16	19297119	19297319	rs179196	0.0112	asthma
chr11	2553603	2553803	rs179435	0.0283	asthma
chr16	27437871	27438071	rs179762	0.028	asthma
chr6	16338121	16338321	rs179988	0.000279	asthma
chr12	47166794	47166994	rs180410	0.0484	asthma
chr12	47177838	47178038	rs180429	0.0129	asthma
chr5	8478090	8478290	rs180503	0.028	asthma
chr17	56184981	56185181	rs181219	0.045	asthma
chr17	56203219	56203419	rs181241	0.0484	asthma
chr17	56218613	56218813	rs181261	0.0329	asthma
chr14	48348954	48349154	rs181301	0.0096	asthma
chr14	90057541	90057741	rs181685	0.0111	asthma
chr15	99679555	99679755	rs181987	0.0178	asthma
chr6	13267447	13267647	rs182148	0.0482	asthma
chr4	19087420	19087620	rs182289	0.00877	asthma
chr8	17549393	17549593	rs182363	0.0261	asthma
chr5	126847629	126847829	rs182844	0.00922	asthma
chr17	44788210	44788410	rs183211	0.0258	asthma
chr14	77497875	77498075	rs183266	0.0127	asthma
chr5	161472193	161472393	rs183292	0.00996	asthma
chr5	131716802	131717002	rs183898	0.00139	asthma
chr3	22910337	22910537	rs184174	0.0309	asthma
chr3	124428796	124428996	rs184559	0.00503	asthma
chr15	60911362	60911562	rs184638	0.0251	asthma
chr5	110539792	110539992	rs184941	0.0233	asthma
chr5	14109540	14109740	rs185203	0.0327	asthma
chr16	65840360	65840560	rs185278	0.0293	asthma
chr19	34306716	34306916	rs185350	0.0319	asthma
chr5	5755683	5755883	rs185357	0.04	asthma
chr5	128312924	128313124	rs185411	0.00195	asthma
chr19	6833677	6833877	rs186295	0.0472	asthma
chr8	50905688	50905888	rs186454	0.0488	asthma
chr2	211829397	211829597	rs186471	0.0223	asthma
chr19	44305769	44305969	rs187008	0.0421	asthma
chr5	88026770	88026970	rs187270	0.021	asthma
chr1	241053022	241053222	rs187783	0.0409	asthma
chr3	76756222	76756422	rs187881	0.0468	asthma
chr13	50969823	50970023	rs188014	0.0224	asthma
chr13	63812291	63812491	rs188481	1.76e-05	asthma
chr18	37523059	37523259	rs188642	0.035	asthma
chr19	56176848	56177048	rs188701	0.0316	asthma
chr9	102038943	102039143	rs189042	0.0405	asthma
chr3	124406075	124406275	rs189150	0.0305	asthma
chr3	7078454	7078654	rs189259	0.0242	asthma
chr13	92382800	92383000	rs189337	0.0284	asthma
chr8	8990477	8990677	rs189798	0.0115	asthma
chr5	88026802	88027002	rs190438	0.0153	asthma
chr5	123613544	123613744	rs190466	0.0191	asthma
chr5	178638940	178639140	rs191415	0.0394	asthma
chr3	139228360	139228560	rs192688	0.0463	asthma
chr5	5969255	5969455	rs192794	0.0247	asthma
chr5	110104753	110104953	rs193436	0.036	asthma
chr14	71817438	71817638	rs193444	0.0425	asthma
chr5	167913503	167913703	rs193466	0.012	asthma
chr16	11298977	11299177	rs193772	0.027	asthma
chr19	39792360	39792560	rs194014	0.0232	asthma
chr16	29246002	29246202	rs194045	0.0239	asthma
chr1	33401673	33401873	rs194637	0.00346	asthma
chr1	33419106	33419306	rs194652	0.0361	asthma
chr14	69222384	69222584	rs194725	0.0223	asthma
chr14	69216312	69216512	rs194753	0.0153	asthma
chr14	69209959	69210159	rs194764	0.00217	asthma
chr5	169359860	169360060	rs194787	0.0489	asthma
chr16	23804856	23805056	rs194809	0.00324	asthma
chr1	115723595	115723795	rs195216	0.0244	asthma
chr6	37333696	37333896	rs195385	0.0475	asthma
chr16	71047384	71047584	rs195656	0.0142	asthma
chr17	62157207	62157407	rs196948	0.0352	asthma
chr6	143077132	143077332	rs197470	0.0295	asthma
chr6	143070405	143070605	rs197480	0.0251	asthma
chr6	143098776	143098976	rs197505	0.0294	asthma
chr6	143112331	143112531	rs197511	0.0132	asthma
chr1	57669934	57670134	rs197612	0.0474	asthma
chr17	45008470	45008670	rs197922	0.0177	asthma
chr21	24414392	24414592	rs198065	0.0152	asthma
chr21	24425226	24425426	rs198078	0.0265	asthma
chr16	24237759	24237959	rs198156	0.0143	asthma
chr14	57309378	57309578	rs198252	0.0137	asthma
chr14	57306810	57307010	rs198253	0.0101	asthma
chr20	36276413	36276613	rs198486	0.00981	asthma
chr20	36265581	36265781	rs198498	0.00477	asthma
chr6	143166751	143166951	rs198652	0.00757	asthma
chr6	26133516	26133716	rs198806	0.0378	asthma
chr6	26114272	26114472	rs198834	0.02	asthma
chr6	26113240	26113440	rs198838	0.0135	asthma
chr6	26107690	26107890	rs198845	0.0243	asthma
chr6	26103996	26104196	rs198853	0.0308	asthma
chr6	23497430	23497630	rs199048	0.0231	asthma
chr6	23524118	23524318	rs199097	0.0235	asthma
chr6	23561518	23561718	rs199125	0.0439	asthma
chr6	143334893	143335093	rs199248	0.00922	asthma
chr20	15160652	15160852	rs199300	0.0209	asthma
chr17	44828831	44829031	rs199533	0.0277	asthma
chr20	19917470	19917670	rs199541	0.0154	asthma
chr6	26016362	26016562	rs199750	0.02	asthma
chr20	22327314	22327514	rs199826	0.0412	asthma
chr1	181747249	181747449	rs199933	0.0497	asthma
chr13	50960278	50960478	rs200220	0.0163	asthma
chr21	19332752	19332952	rs200799	0.0204	asthma
chr6	27837167	27837367	rs200953	0.0346	asthma
chr6	27859468	27859668	rs200968	0.0421	asthma
chr6	10017150	10017350	rs201240	0.00465	asthma
chr6	10013536	10013736	rs201250	0.0243	asthma
chr6	9999905	10000105	rs201259	0.0217	asthma
chr6	9972806	9973006	rs201268	0.000168	asthma
chr17	10562950	10563150	rs201611	0.0164	asthma
chr13	51091290	51091490	rs201748	0.0096	asthma
chr13	51018921	51019121	rs201763	0.00924	asthma
chr13	51050143	51050343	rs201768	0.0148	asthma
chr13	50986018	50986218	rs201789	0.000556	asthma
chr8	82216488	82216688	rs201953	0.0367	asthma
chr6	13268111	13268311	rs202072	0.0139	asthma
chr13	30879218	30879418	rs202080	0.0162	asthma
chr5	64065177	64065377	rs202116	0.0335	asthma
chr17	49987699	49987899	rs202124	0.000389	asthma
chr13	32162803	32163003	rs202451	0.0219	asthma
chr20	1693613	1693813	rs202493	0.0352	asthma
chr20	1704737	1704937	rs202516	0.031	asthma
chr22	34662967	34663167	rs202786	0.0285	asthma
chr21	18610453	18610653	rs202859	0.0161	asthma
chr21	18611626	18611826	rs202862	0.0185	asthma
chr22	34681063	34681263	rs202916	0.014	asthma
chr17	50078889	50079089	rs203049	0.000539	asthma
chr17	50059668	50059868	rs203059	0.00601	asthma
chr17	49994398	49994598	rs203066	0.000374	asthma
chr8	51010644	51010844	rs203632	0.0146	asthma
chr19	45139712	45139912	rs203717	0.0397	asthma
chr8	51006029	51006229	rs203898	0.00232	asthma
chr8	50990761	50990961	rs203927	0.00222	asthma
chr8	50988737	50988937	rs203930	0.0176	asthma
chr8	50982497	50982697	rs203940	0.0178	asthma
chr8	50977572	50977772	rs203946	0.00482	asthma
chr8	50966930	50967130	rs203959	0.00315	asthma
chr20	14731495	14731695	rs204091	0.0301	asthma
chr9	118790217	118790417	rs204169	0.0201	asthma
chr22	34743969	34744169	rs204276	0.0279	asthma
chr22	34748064	34748264	rs204280	0.0248	asthma
chr2	118570113	118570313	rs204831	0.0431	asthma
chr6	32155481	32155681	rs204993	0.00394	asthma
chr6	32154898	32155098	rs204994	0.000919	asthma
chr6	32154185	32154385	rs204995	0.0027	asthma
chr6	32109879	32110079	rs204999	0.00515	asthma
chr16	25668563	25668763	rs205120	0.00667	asthma
chr16	25616271	25616471	rs205138	0.00197	asthma
chr16	25651527	25651727	rs205144	0.028	asthma
chr16	28104429	28104629	rs205355	0.0205	asthma
chr16	28119860	28120060	rs205363	0.00648	asthma
chr16	28084895	28085095	rs205432	0.00183	asthma
chr7	130598136	130598336	rs205764	0.000466	asthma
chr6	164426065	164426265	rs206001	0.0235	asthma
chr6	164430898	164431098	rs206011	0.0225	asthma
chr18	10314775	10314975	rs206416	0.0196	asthma
chr18	10425935	10426135	rs206501	0.032	asthma
chr18	10321410	10321610	rs206625	0.038	asthma
chr6	164492669	164492869	rs206697	0.0133	asthma
chr6	164528519	164528719	rs206704	0.000553	asthma
chr6	164549885	164550085	rs206719	0.0265	asthma
chr6	164508176	164508376	rs206738	0.0361	asthma
chr6	164515981	164516181	rs206741	7.4e-05	asthma
chr6	90940109	90940309	rs206912	0.00516	asthma
chr6	90936794	90936994	rs206913	0.00373	asthma
chr6	90927628	90927828	rs206916	0.00374	asthma
chr6	34332079	34332279	rs206937	0.00846	asthma
chr6	90828782	90828982	rs207270	0.021	asthma
chr4	19092057	19092257	rs207305	0.0436	asthma
chr4	19075778	19075978	rs207311	0.00432	asthma
chr21	25167713	25167913	rs207508	0.00642	asthma
chr15	92641824	92642024	rs207966	0.0458	asthma
chr7	2773505	2773705	rs208358	0.000391	asthma
chr6	66952728	66952928	rs208520	0.0213	asthma
chr16	22983755	22983955	rs208577	0.0353	asthma
chr16	22983550	22983750	rs208578	0.0341	asthma
chr11	34439925	34440125	rs208668	0.00272	asthma
chr11	34455841	34456041	rs208682	0.0151	asthma
chr6	148891624	148891824	rs208707	0.0329	asthma
chr20	37490180	37490380	rs208820	0.0106	asthma
chr6	130072456	130072656	rs208865	0.0295	asthma
chr6	130063761	130063961	rs208870	0.0426	asthma
chr16	22862235	22862435	rs208965	0.0457	asthma
chr6	28846362	28846562	rs209152	0.0274	asthma
chr6	28839779	28839979	rs209160	0.0129	asthma
chr1	76607918	76608118	rs209256	0.0314	asthma
chr5	161471590	161471790	rs209333	0.0139	asthma
chr10	43128780	43128980	rs209390	0.0415	asthma
chr1	40775129	40775329	rs209914	0.0253	asthma
chr8	17550754	17550954	rs209973	0.0127	asthma
chr6	90651685	90651885	rs210052	0.00535	asthma
chr14	54161980	54162180	rs210363	0.0358	asthma
chr1	75996344	75996544	rs211771	0.0149	asthma
chr3	60039123	60039323	rs212036	0.0118	asthma
chr16	16277585	16277785	rs212072	0.0382	asthma
chr1	29722453	29722653	rs212290	0.0287	asthma
chr6	133801000	133801200	rs212773	0.0249	asthma
chr6	133741458	133741658	rs212787	0.038	asthma
chr1	21678500	21678700	rs213006	0.0347	asthma
chr1	21628827	21629027	rs213058	0.00707	asthma
chr6	33183630	33183830	rs213213	0.034	asthma
chr3	60266924	60267124	rs213366	0.0422	asthma
chr3	60307163	60307363	rs213384	0.0307	asthma
chr3	60237610	60237810	rs213396	0.0176	asthma
chr1	48587904	48588104	rs214203	0.0297	asthma
chr6	9401879	9402079	rs214447	0.0389	asthma
chr7	32363412	32363612	rs215630	0.0439	asthma
chr6	85520935	85521135	rs215922	0.0351	asthma
chr12	2729532	2729732	rs216013	0.0396	asthma
chr12	311849	312049	rs216250	0.0479	asthma
chr17	28866546	28866746	rs216476	0.029	asthma
chr18	54048279	54048479	rs216570	0.0495	asthma
chr7	28597094	28597294	rs216735	0.00381	asthma
chr12	6114183	6114383	rs216809	0.00221	asthma
chr8	90629346	90629546	rs216982	0.00147	asthma
chr16	72184529	72184729	rs217180	0.0256	asthma
chr5	137412863	137413063	rs217259	0.0186	asthma
chr19	54443766	54443966	rs217541	0.0138	asthma
chr11	16843616	16843816	rs217752	0.0123	asthma
chr2	33334779	33334979	rs218224	0.0285	asthma
chr20	57161910	57162110	rs218448	0.000391	asthma
chr20	57212048	57212248	rs218460	0.0257	asthma
chr20	57215286	57215486	rs218465	0.0359	asthma
chr3	130722103	130722303	rs218481	0.0374	asthma
chr3	130692636	130692836	rs218490	0.0373	asthma
chr6	121346397	121346597	rs218843	0.0439	asthma
chr8	51443464	51443664	rs218876	0.0284	asthma
chr2	33284715	33284915	rs219077	0.000993	asthma
chr2	33309825	33310025	rs219101	0.0223	asthma
chr2	33229986	33230186	rs219176	0.046	asthma
chr2	33242455	33242655	rs219186	0.00143	asthma
chr2	33273552	33273752	rs219200	0.0143	asthma
chr2	33250743	33250943	rs219206	0.0229	asthma
chr16	63334144	63334344	rs219586	0.00707	asthma
chr16	63375704	63375904	rs219594	0.00551	asthma
chr21	27846016	27846216	rs219648	0.02	asthma
chr20	9597455	9597655	rs219861	0.0485	asthma
chr20	9598044	9598244	rs219862	0.0434	asthma
chr21	43550418	43550618	rs220163	0.0263	asthma
chr21	43554471	43554671	rs220168	0.0125	asthma
chr21	43459072	43459272	rs220245	0.0313	asthma
chr21	43471703	43471903	rs220247	0.0477	asthma
chr21	43517340	43517540	rs220309	0.0295	asthma
chr6	86839836	86840036	rs220400	0.00292	asthma
chr20	37302699	37302899	rs220495	0.0276	asthma
chr6	160326467	160326667	rs220723	0.0459	asthma
chr6	94978995	94979195	rs220969	0.0498	asthma
chr7	157346435	157346635	rs221277	0.0176	asthma
chr7	100283161	100283361	rs221795	0.0374	asthma
chr21	27872061	27872261	rs222158	0.0293	asthma
chr2	146885374	146885574	rs222824	0.0384	asthma
chr21	27919832	27920032	rs222956	0.0361	asthma
chr4	103807620	103807820	rs223313	0.00753	asthma
chr4	103784951	103785151	rs223340	0.00845	asthma
chr4	103727910	103728110	rs223420	0.00548	asthma
chr4	103687108	103687308	rs223482	0.00522	asthma
chr4	12962321	12962521	rs223976	0.0498	asthma
chr10	64549511	64549711	rs224108	0.00514	asthma
chr10	64470575	64470775	rs224136	0.0433	asthma
chr16	3164951	3165151	rs224177	0.0207	asthma
chr16	3202935	3203135	rs224185	0.0465	asthma
chr10	64580475	64580675	rs224278	0.015	asthma
chr10	64584710	64584910	rs224285	0.0277	asthma
chr5	81777533	81777733	rs224845	0.000939	asthma
chr5	81743861	81744061	rs224869	0.00162	asthma
chr5	81720619	81720819	rs224924	0.000911	asthma
chr5	81718053	81718253	rs224937	0.000564	asthma
chr5	81717076	81717276	rs224938	0.00844	asthma
chr1	8066814	8067014	rs225100	0.0408	asthma
chr17	33969736	33969936	rs225271	0.0356	asthma
chr21	43772847	43773047	rs225340	0.0467	asthma
chr6	142463636	142463836	rs225618	0.044	asthma
chr6	142476638	142476838	rs225635	0.0432	asthma
chr6	142493690	142493890	rs225665	0.0309	asthma
chr6	142514126	142514326	rs225676	0.0187	asthma
chr6	142530937	142531137	rs225699	0.0413	asthma
chr17	34033959	34034159	rs226090	0.0462	asthma
chr5	81592919	81593119	rs226206	0.0368	asthma
chr17	34065293	34065493	rs226420	0.0241	asthma
chr20	46880570	46880770	rs226800	0.0132	asthma
chr20	46891142	46891342	rs226810	0.0472	asthma
chr20	46889159	46889359	rs226811	0.0142	asthma
chr20	46912635	46912835	rs226822	0.035	asthma
chr14	22990662	22990862	rs227011	0.0088	asthma
chr2	71874936	71875136	rs227777	0.0487	asthma
chr7	23610529	23610729	rs227951	0.0289	asthma
chr6	55649659	55649859	rs228152	0.0329	asthma
chr20	46801567	46801767	rs228218	0.0421	asthma
chr17	42091113	42091313	rs228779	0.00463	asthma
chr17	64443895	64444095	rs228883	0.0277	asthma
chr22	37524519	37524719	rs228942	1.55e-05	asthma
chr22	37526429	37526629	rs228947	1.18e-05	asthma
chr22	37531336	37531536	rs228953	0.0104	asthma
chr22	37542101	37542301	rs228975	0.00249	asthma
chr21	28316168	28316368	rs229053	0.0472	asthma
chr21	28259823	28260023	rs229094	0.0478	asthma
chr14	65283401	65283601	rs229670	0.0406	asthma
chr14	83864203	83864403	rs229833	0.0246	asthma
chr14	83871453	83871653	rs229842	0.0269	asthma
chr20	49752616	49752816	rs230026	0.0403	asthma
chr9	121888244	121888444	rs230139	0.0036	asthma
chr20	41135647	41135847	rs230166	0.0102	asthma
chr11	77880998	77881198	rs230665	0.0489	asthma
chr8	116405091	116405291	rs231173	0.0227	asthma
chr19	36269952	36270152	rs231231	0.00392	asthma
chr4	113359603	113359803	rs231247	0.0163	asthma
chr8	113866049	113866249	rs231306	0.0397	asthma
chr8	113854594	113854794	rs231313	0.00728	asthma
chr17	41963983	41964183	rs231515	0.0253	asthma
chr17	41961351	41961551	rs231518	0.0144	asthma
chr3	124382576	124382776	rs231601	0.0308	asthma
chr4	2700999	2701199	rs231695	0.00505	asthma
chr4	2687421	2687621	rs231704	0.0106	asthma
chr11	2739010	2739210	rs231888	0.0378	asthma
chr6	155742013	155742213	rs231948	0.0156	asthma
chr6	155751714	155751914	rs231956	0.00594	asthma
chr21	22722889	22723089	rs232381	0.0482	asthma
chr2	38328200	38328400	rs232541	0.0474	asthma
chr2	38328078	38328278	rs232542	0.00474	asthma
chr2	38368131	38368331	rs232610	0.0334	asthma
chr5	126873736	126873936	rs233026	0.00311	asthma
chr18	29795001	29795201	rs233223	0.045	asthma
chr6	14802587	14802787	rs233492	0.00291	asthma
chr6	14795862	14796062	rs233500	0.00174	asthma
chr6	14798861	14799061	rs233505	0.0013	asthma
chr16	66295079	66295279	rs233539	0.0256	asthma
chr16	66360718	66360918	rs233557	0.0228	asthma
chr4	103212412	103212612	rs233807	0.0233	asthma
chr4	103211803	103212003	rs233810	0.0166	asthma
chr4	130056176	130056376	rs234264	0.00716	asthma
chr6	124342283	124342483	rs234462	0.0132	asthma
chr6	124425537	124425737	rs234467	0.039	asthma
chr14	97089605	97089805	rs234586	0.00272	asthma
chr14	97086997	97087197	rs234592	0.0412	asthma
chr14	97080501	97080701	rs234600	0.00139	asthma
chr5	78199354	78199554	rs234688	0.037	asthma
chr21	44422196	44422396	rs234767	0.0427	asthma
chr21	46285565	46285765	rs235284	0.0424	asthma
chr21	46246840	46247040	rs235340	0.0255	asthma
chr7	35329679	35329879	rs235415	0.0292	asthma
chr20	3618595	3618795	rs235551	0.0183	asthma
chr20	3544853	3545053	rs235573	0.0428	asthma
chr20	3536746	3536946	rs235586	0.0285	asthma
chr20	6772163	6772363	rs235704	0.00114	asthma
chr16	26683908	26684108	rs235806	0.0271	asthma
chr6	36789447	36789647	rs236377	0.0409	asthma
chr6	36776699	36776899	rs236393	0.0499	asthma
chr4	87988408	87988608	rs236681	0.0167	asthma
chr2	205800478	205800678	rs236827	0.0382	asthma
chr6	16583047	16583247	rs236968	0.0135	asthma
chr6	16586576	16586776	rs236971	0.0478	asthma
chr6	149750234	149750434	rs237004	0.00342	asthma
chr6	149729098	149729298	rs237012	0.0312	asthma
chr20	5813482	5813682	rs237084	0.0394	asthma
chr20	5753479	5753679	rs237422	0.0424	asthma
chr19	6686559	6686759	rs237554	0.0373	asthma
chr6	1193367	1193567	rs238016	0.0278	asthma
chr6	1193821	1194021	rs238017	0.0267	asthma
chr18	3448879	3449079	rs238135	0.029	asthma
chr14	58059286	58059486	rs238375	0.00666	asthma
chr14	58059812	58060012	rs238376	0.00433	asthma
chr14	58081241	58081441	rs238402	0.00623	asthma
chr20	23500496	23500696	rs238651	0.0211	asthma
chr6	29351773	29351973	rs238872	0.00128	asthma
chr6	29346263	29346463	rs238882	0.00805	asthma
chr11	113994405	113994605	rs238896	0.0402	asthma
chr11	113984389	113984589	rs238913	0.0454	asthma
chr11	113975247	113975447	rs238925	0.0416	asthma
chr21	17699539	17699739	rs239019	0.00847	asthma
chr21	17713097	17713297	rs239034	0.0326	asthma
chr21	28705390	28705590	rs239734	0.0141	asthma
chr7	75579390	75579590	rs239953	0.0263	asthma
chr21	17772122	17772322	rs240486	0.0358	asthma
chr6	100953783	100953983	rs240765	0.035	asthma
chr8	28621989	28622189	rs241179	0.0434	asthma
chr1	4613133	4613333	rs241250	0.0256	asthma
chr1	228916534	228916734	rs241324	0.0106	asthma
chr1	228949508	228949708	rs241337	0.00198	asthma
chr6	32875350	32875550	rs241398	0.00292	asthma
chr6	32865897	32866097	rs241404	0.00342	asthma
chr6	32865698	32865898	rs241405	0.00101	asthma
chr6	32804834	32805034	rs241424	0.001	asthma
chr6	32804809	32805009	rs241425	3.17e-05	asthma
chr6	32804314	32804514	rs241427	0.0265	asthma
chr6	32803740	32803940	rs241429	0.000126	asthma
chr6	32797261	32797461	rs241440	0.0119	asthma
chr6	32797009	32797209	rs241444	0.00425	asthma
chr6	32796972	32797172	rs241445	0.0101	asthma
chr6	32796867	32797067	rs241446	0.0142	asthma
chr6	32796246	32796446	rs241452	0.00934	asthma
chr6	32796126	32796326	rs241453	0.00579	asthma
chr14	56563794	56563994	rs241519	0.00167	asthma
chr14	56511363	56511563	rs241529	0.0326	asthma
chr14	56548818	56549018	rs241552	0.00665	asthma
chr14	56550830	56551030	rs241560	0.00631	asthma
chr14	56551052	56551252	rs241561	0.0124	asthma
chr14	56551214	56551414	rs241562	0.00722	asthma
chr3	60540565	60540765	rs241669	0.00665	asthma
chr14	56591304	56591504	rs242387	0.000419	asthma
chr14	56624323	56624523	rs242412	0.0438	asthma
chr18	58765359	58765559	rs242686	0.0449	asthma
chr18	58769566	58769766	rs242695	0.0221	asthma
chr10	119327221	119327421	rs242959	0.0487	asthma
chr10	119250111	119250311	rs242965	0.0368	asthma
chr14	63270021	63270221	rs243144	0.026	asthma
chr14	90052845	90053045	rs243176	0.0123	asthma
chr14	90035660	90035860	rs243191	0.0285	asthma
chr14	90043281	90043481	rs243196	0.00174	asthma
chr21	24252985	24253185	rs243276	0.024	asthma
chr20	13242066	13242266	rs243903	0.0143	asthma
chr20	13854727	13854927	rs243916	0.00187	asthma
chr21	24363208	24363408	rs244226	0.0302	asthma
chr5	110021769	110021969	rs244408	0.0453	asthma
chr5	110078380	110078580	rs244411	0.00221	asthma
chr5	110500887	110501087	rs244513	0.0038	asthma
chr5	88095685	88095885	rs244755	0.00354	asthma
chr5	167932009	167932209	rs244889	0.038	asthma
chr5	167918692	167918892	rs244897	0.0153	asthma
chr5	167913410	167913610	rs244903	0.0268	asthma
chr7	29184745	29184945	rs245873	0.0284	asthma
chr7	29184844	29185044	rs245874	0.0396	asthma
chr5	131546568	131546768	rs246107	0.00115	asthma
chr5	131359514	131359714	rs247011	0.000416	asthma
chr16	57967118	57967318	rs247052	0.00018	asthma
chr16	57897526	57897726	rs247068	0.0238	asthma
chr5	14342162	14342362	rs247138	0.0153	asthma
chr5	61739363	61739563	rs247235	0.0423	asthma
chr5	61744177	61744377	rs247236	0.0313	asthma
chr5	61690603	61690803	rs247256	0.00409	asthma
chr12	14921640	14921840	rs247326	0.00403	asthma
chr16	83926619	83926819	rs247389	0.0257	asthma
chr16	83811540	83811740	rs247400	0.00255	asthma
chr16	75439032	75439232	rs247427	0.0316	asthma
chr5	179431996	179432196	rs248320	0.0171	asthma
chr5	160692354	160692554	rs248368	0.0441	asthma
chr5	78339655	78339855	rs248383	0.0347	asthma
chr5	141165775	141165975	rs248492	0.0469	asthma
chr16	9412704	9412904	rs249292	0.045	asthma
chr5	134971514	134971714	rs249593	0.0433	asthma
chr5	134970807	134971007	rs249594	0.0237	asthma
chr5	141583559	141583759	rs249650	0.0392	asthma
chr5	141891193	141891393	rs249736	0.00256	asthma
chr5	141910293	141910493	rs249750	0.0397	asthma
chr5	141978143	141978343	rs250092	0.0188	asthma
chr5	78302096	78302296	rs250513	0.0345	asthma
chr5	76086497	76086697	rs250763	0.0352	asthma
chr5	132755375	132755575	rs250851	0.0247	asthma
chr2	235018174	235018374	rs250915	0.0419	asthma
chr2	235005639	235005839	rs250936	0.00295	asthma
chr5	52517997	52518197	rs251508	0.012	asthma
chr5	3159985	3160185	rs251817	0.0294	asthma
chr5	141445674	141445874	rs252152	0.000273	asthma
chr5	141450737	141450937	rs252215	0.0312	asthma
chr5	56226310	56226510	rs252890	0.0276	asthma
chr5	56124011	56124211	rs252919	0.0473	asthma
chr5	141801116	141801316	rs253438	0.0171	asthma
chr5	103950151	103950351	rs254020	0.0318	asthma
chr5	52548445	52548645	rs254142	0.0101	asthma
chr5	132171948	132172148	rs254287	0.00353	asthma
chr5	141764556	141764756	rs254441	0.0347	asthma
chr5	52448112	52448312	rs254487	0.018	asthma
chr5	52448498	52448698	rs254489	0.0245	asthma
chr5	52456793	52456993	rs254596	0.0185	asthma
chr5	158670995	158671195	rs254846	0.0364	asthma
chr16	14073695	14073895	rs254930	0.0173	asthma
chr5	25722968	25723168	rs255041	0.0403	asthma
chr7	30772282	30772482	rs255169	0.0236	asthma
chr5	67963988	67964188	rs255257	0.0256	asthma
chr5	94137271	94137471	rs255340	0.0172	asthma
chr5	94124120	94124320	rs255351	0.0438	asthma
chr5	94174083	94174283	rs255367	0.00667	asthma
chr5	127677088	127677288	rs255630	0.00346	asthma
chr5	168888360	168888560	rs255743	0.0431	asthma
chr19	34315796	34315996	rs256335	0.0094	asthma
chr12	97716158	97716358	rs257953	0.00663	asthma
chr5	128318516	128318716	rs258000	0.0126	asthma
chr16	2206491	2206691	rs258282	0.0447	asthma
chr16	89755803	89756003	rs258322	0.015	asthma
chr7	81751107	81751307	rs258688	0.0371	asthma
chr7	81761131	81761331	rs258702	0.0135	asthma
chr7	81762076	81762276	rs258704	0.0391	asthma
chr5	92109703	92109903	rs258960	0.0294	asthma
chr19	33138268	33138468	rs259217	0.0357	asthma
chr3	22086338	22086538	rs259460	0.011	asthma
chr3	21967050	21967250	rs259521	0.0326	asthma
chr1	238470845	238471045	rs259588	0.0235	asthma
chr15	99682752	99682952	rs260116	0.0172	asthma
chr19	58729733	58729933	rs260422	0.0157	asthma
chr19	58741070	58741270	rs260441	0.0218	asthma
chr19	58767051	58767251	rs260453	0.0157	asthma
chr19	58773971	58774171	rs260462	0.0148	asthma
chr2	109588985	109589185	rs260696	0.0174	asthma
chr4	26625085	26625285	rs260958	0.0466	asthma
chr5	4365368	4365568	rs261119	4.2e-06	asthma
chr5	4369787	4369987	rs261125	6.6e-06	asthma
chr5	4361020	4361220	rs261137	1.2e-06	asthma
chr5	4343887	4344087	rs261159	3.4e-06	asthma
chr5	95913196	95913396	rs261244	0.0473	asthma
chr5	138949262	138949462	rs261532	0.0197	asthma
chr5	138933051	138933251	rs261537	0.0043	asthma
chr5	177999347	177999547	rs262065	0.0493	asthma
chr11	36063371	36063571	rs262445	0.0424	asthma
chr11	36056822	36057022	rs262453	0.0478	asthma
chr1	30938247	30938447	rs262596	0.0294	asthma
chr1	30938490	30938690	rs262597	0.0489	asthma
chr5	169178759	169178959	rs262861	0.00807	asthma
chr5	169161933	169162133	rs262865	0.00782	asthma
chr5	169150078	169150278	rs262883	0.0164	asthma
chr8	131808069	131808269	rs263232	0.033	asthma
chr3	65746265	65746465	rs264083	0.00597	asthma
chr3	65745335	65745535	rs264096	0.0114	asthma
chr18	10901507	10901707	rs264176	0.0299	asthma
chr2	159975416	159975616	rs264591	0.00736	asthma
chr2	159979153	159979353	rs264594	0.0313	asthma
chr2	159888611	159888811	rs264607	0.0235	asthma
chr5	169133455	169133655	rs264839	0.0294	asthma
chr4	96360696	96360896	rs265015	0.0011	asthma
chr4	96362397	96362597	rs265018	0.00178	asthma
chr5	174863805	174864005	rs265978	0.0152	asthma
chr2	108033642	108033842	rs266243	0.0353	asthma
chr15	67269347	67269547	rs266312	0.0113	asthma
chr15	67344632	67344832	rs266335	0.0016	asthma
chr5	72122560	72122760	rs266424	0.0481	asthma
chr1	182520512	182520712	rs266539	0.0178	asthma
chr12	55146057	55146257	rs266667	0.00232	asthma
chr19	51348990	51349190	rs266849	0.0295	asthma
chr1	167096831	167097031	rs267746	0.00321	asthma
chr1	167099109	167099309	rs267749	0.00542	asthma
chr8	15036708	15036908	rs268354	0.0224	asthma
chr8	15008879	15009079	rs268379	0.0222	asthma
chr5	9442894	9443094	rs268529	0.0436	asthma
chr5	9438678	9438878	rs268534	0.0135	asthma
chr5	33305639	33305839	rs268763	0.0069	asthma
chr5	22611984	22612184	rs268965	0.0255	asthma
chr5	22626566	22626766	rs268999	0.0468	asthma
chr5	114754324	114754524	rs269526	0.0303	asthma
chr5	114720981	114721181	rs269541	0.00171	asthma
chr13	64633330	64633530	rs269576	0.0298	asthma
chr6	128127129	128127329	rs269998	0.00729	asthma
chr6	128153184	128153384	rs270002	0.0248	asthma
chr6	153757636	153757836	rs270309	0.0232	asthma
chr5	131656600	131656800	rs270602	0.0039	asthma
chr5	131650767	131650967	rs270606	0.00496	asthma
chr5	131649086	131649286	rs270607	0.0182	asthma
chr5	131637238	131637438	rs270612	0.0092	asthma
chr5	131640483	131640683	rs270613	0.0124	asthma
chr1	45060587	45060787	rs270703	0.0221	asthma
chr1	45054766	45054966	rs270716	0.0035	asthma
chr5	53187203	53187403	rs271245	0.00484	asthma
chr5	53156045	53156245	rs271254	0.0217	asthma
chr5	53157993	53158193	rs271255	0.0028	asthma
chr17	48005780	48005980	rs271653	0.038	asthma
chr2	116654079	116654279	rs272001	0.0382	asthma
chr5	6483912	6484112	rs272456	0.0254	asthma
chr1	44997976	44998176	rs272561	0.0047	asthma
chr1	45012173	45012373	rs272564	0.0212	asthma
chr5	63819966	63820166	rs272624	0.00202	asthma
chr5	63827409	63827609	rs272637	0.000887	asthma
chr5	131656417	131656617	rs272842	0.00974	asthma
chr5	131680957	131681157	rs272867	0.00728	asthma
chr5	131675764	131675964	rs272872	0.00473	asthma
chr5	131670446	131670646	rs272879	0.027	asthma
chr5	131668598	131668798	rs272883	0.00521	asthma
chr5	131668554	131668754	rs272884	0.00896	asthma
chr5	131665740	131665940	rs272886	0.0112	asthma
chr5	131665613	131665813	rs272887	0.00508	asthma
chr5	131665323	131665523	rs272888	0.0137	asthma
chr5	131665278	131665478	rs272889	0.00463	asthma
chr5	131662962	131663162	rs272893	0.0031	asthma
chr9	81866782	81866982	rs273432	0.00271	asthma
chr11	30889109	30889309	rs273583	0.00824	asthma
chr11	30881927	30882127	rs273588	0.00695	asthma
chr18	23200951	23201151	rs273766	0.0391	asthma
chr5	131694260	131694460	rs273901	0.00516	asthma
chr5	131667253	131667453	rs273909	0.0117	asthma
chr5	131661249	131661449	rs273912	0.00731	asthma
chr5	131660331	131660531	rs273914	0.00537	asthma
chr5	131660019	131660219	rs273915	0.00172	asthma
chr16	24888015	24888215	rs274073	0.0154	asthma
chr16	24888354	24888554	rs274074	0.0399	asthma
chr16	24889689	24889889	rs274075	0.00862	asthma
chr16	24901193	24901393	rs274077	0.038	asthma
chr16	24902334	24902534	rs274082	0.0332	asthma
chr16	24903546	24903746	rs274084	0.0213	asthma
chr16	24906955	24907155	rs274085	0.0318	asthma
chr16	24908764	24908964	rs274088	0.0212	asthma
chr16	24911772	24911972	rs274098	0.0305	asthma
chr12	59959959	59960159	rs274466	0.0344	asthma
chr16	77344176	77344376	rs274536	0.016	asthma
chr16	77344870	77345070	rs274537	0.0457	asthma
chr5	131730707	131730907	rs274548	0.0176	asthma
chr5	131729018	131729218	rs274549	0.0259	asthma
chr5	131724850	131725050	rs274554	0.0149	asthma
chr5	131721104	131721304	rs274557	0.0107	asthma
chr5	131719970	131720170	rs274559	0.0102	asthma
chr5	131718106	131718306	rs274562	0.00303	asthma
chr5	131714309	131714509	rs274567	0.003	asthma
chr5	131713126	131713326	rs274570	0.00567	asthma
chr5	131712025	131712225	rs274571	0.00629	asthma
chr9	23585250	23585450	rs274946	0.0145	asthma
chr1	45054312	45054512	rs275075	0.0361	asthma
chr15	39448080	39448280	rs275178	0.0369	asthma
chr3	81476741	81476941	rs275356	0.0353	asthma
chr5	64012328	64012528	rs275818	0.046	asthma
chr19	48884849	48885049	rs275844	0.029	asthma
chr13	109796618	109796818	rs275946	0.0393	asthma
chr3	81433134	81433334	rs276105	0.00813	asthma
chr3	81456532	81456732	rs276121	0.0427	asthma
chr8	73133246	73133446	rs276648	0.0191	asthma
chr8	73134221	73134421	rs276649	0.0145	asthma
chr8	73146513	73146713	rs276653	0.0136	asthma
chr9	34895498	34895698	rs276671	0.00899	asthma
chr9	34895667	34895867	rs276672	0.0098	asthma
chr19	31514722	31514922	rs276731	0.0164	asthma
chr19	31482104	31482304	rs276767	0.0361	asthma
chr15	39520812	39521012	rs276863	0.00244	asthma
chr16	77516163	77516363	rs277514	0.0156	asthma
chr2	121651357	121651557	rs277534	0.0248	asthma
chr13	30424527	30424727	rs278037	0.0233	asthma
chr19	31457985	31458185	rs278163	0.0341	asthma
chr8	94261433	94261633	rs278538	0.04	asthma
chr7	121790834	121791034	rs279686	0.0158	asthma
chr6	13954532	13954732	rs280171	0.0434	asthma
chr6	13960719	13960919	rs280179	0.05	asthma
chr6	50625278	50625478	rs280316	0.0202	asthma
chr6	50635406	50635606	rs280325	0.0496	asthma
chr3	193425649	193425849	rs280534	0.00718	asthma
chr3	193427681	193427881	rs280537	0.000986	asthma
chr2	215590482	215590682	rs280621	0.0472	asthma
chr2	35061111	35061311	rs280715	0.0301	asthma
chr10	106253693	106253893	rs280825	0.00407	asthma
chr5	156080649	156080849	rs281040	0.00599	asthma
chr5	156063817	156064017	rs281047	0.00646	asthma
chr15	47769324	47769524	rs281320	0.0427	asthma
chr20	598594	598794	rs282159	0.0455	asthma
chr12	95740793	95740993	rs282310	0.00501	asthma
chr3	115411747	115411947	rs283381	0.0147	asthma
chr5	73198264	73198464	rs283622	0.0109	asthma
chr5	73198549	73198749	rs283623	0.00864	asthma
chr5	73198801	73199001	rs283624	0.0236	asthma
chr5	73201152	73201352	rs283626	0.0335	asthma
chr13	77080983	77081183	rs283966	0.0187	asthma
chr13	77077506	77077706	rs283973	0.0317	asthma
chr1	92213342	92213542	rs284169	0.000752	asthma
chr1	92222175	92222375	rs284175	0.0253	asthma
chr1	92223876	92224076	rs284176	0.00798	asthma
chr7	121897009	121897209	rs284386	0.035	asthma
chr5	35455101	35455301	rs284725	0.0383	asthma
chr5	35472500	35472700	rs284753	0.0259	asthma
chr4	100335486	100335686	rs284785	0.037	asthma
chr10	104572917	104573117	rs284859	0.0155	asthma
chr16	77132991	77133191	rs284987	0.0226	asthma
chr19	34271559	34271759	rs285684	0.0244	asthma
chr8	106075148	106075348	rs285787	0.0282	asthma
chr8	106120350	106120550	rs285802	0.0427	asthma
chr8	106060870	106061070	rs285870	0.0309	asthma
chr5	35530805	35531005	rs286394	0.00421	asthma
chr5	35639007	35639207	rs286444	0.0141	asthma
chr19	34290895	34291095	rs287104	0.0134	asthma
chr6	157126487	157126687	rs287886	0.0376	asthma
chr5	138222230	138222430	rs288027	0.00496	asthma
chr2	183657767	183657967	rs288298	0.0265	asthma
chr8	24055726	24055926	rs288372	0.0433	asthma
chr5	73463887	73464087	rs288837	0.0466	asthma
chr9	31756576	31756776	rs288877	0.0175	asthma
chr15	62630515	62630715	rs289107	0.000466	asthma
chr15	98250825	98251025	rs289454	0.00299	asthma
chr15	98250944	98251144	rs289455	0.00507	asthma
chr8	13238245	13238445	rs289516	0.0011	asthma
chr8	13253119	13253319	rs289566	0.00191	asthma
chr11	31013349	31013549	rs290104	0.0299	asthma
chr11	31010862	31011062	rs290108	0.0359	asthma
chr11	85428974	85429174	rs290193	0.0149	asthma
chr11	85419567	85419767	rs290198	0.0167	asthma
chr20	52684984	52685184	rs290446	0.0188	asthma
chr10	114923725	114923925	rs290481	0.0108	asthma
chr10	114915114	114915314	rs290483	0.00185	asthma
chr11	31013644	31013844	rs290740	0.024	asthma
chr11	86013261	86013461	rs291241	0.0292	asthma
chr2	191118962	191119162	rs291406	0.0178	asthma
chr6	90642800	90643000	rs292258	0.0313	asthma
chr13	23012380	23012580	rs292465	0.0147	asthma
chr5	58045159	58045359	rs292958	0.0398	asthma
chr10	53223573	53223773	rs293296	0.0399	asthma
chr10	53242603	53242803	rs293314	0.00987	asthma
chr5	102810187	102810387	rs294071	0.0395	asthma
chr5	104458853	104459053	rs294152	0.0269	asthma
chr3	59897957	59898157	rs294459	0.0055	asthma
chr15	94854571	94854771	rs294560	0.0436	asthma
chr4	112039611	112039811	rs294934	0.0227	asthma
chr5	58151071	58151271	rs295678	0.0232	asthma
chr5	168532367	168532567	rs295996	0.0337	asthma
chr5	106205605	106205805	rs296225	0.0468	asthma
chr7	52443708	52443908	rs296328	0.0461	asthma
chr7	52444937	52445137	rs296334	0.0291	asthma
chr9	93746975	93747175	rs296727	0.0111	asthma
chr10	127299021	127299221	rs297226	0.0103	asthma
chr4	139302620	139302820	rs298462	0.0338	asthma
chr4	139262438	139262638	rs298467	0.0142	asthma
chr5	17316893	17317093	rs298510	0.0497	asthma
chr13	63784186	63784386	rs298788	4.6e-05	asthma
chr13	63865569	63865769	rs298835	0.00974	asthma
chr13	63830907	63831107	rs298861	0.0121	asthma
chr19	56287991	56288191	rs299184	0.00334	asthma
chr19	56306302	56306502	rs299190	0.0396	asthma
chr18	46151346	46151546	rs299711	0.0493	asthma
chr5	58126148	58126348	rs299919	0.0447	asthma
chr5	73923959	73924159	rs300259	0.0252	asthma
chr3	87325653	87325853	rs300982	0.0374	asthma
chr4	53830657	53830857	rs301088	0.0457	asthma
chr4	53821749	53821949	rs301092	0.0109	asthma
chr1	8469237	8469437	rs301789	0.0138	asthma
chr1	8488465	8488665	rs301798	0.00473	asthma
chr3	97356130	97356330	rs301935	0.0026	asthma
chr1	194206238	194206438	rs302240	0.039	asthma
chr1	194215997	194216197	rs302279	0.0245	asthma
chr6	25122637	25122837	rs302971	0.00393	asthma
chr9	106034022	106034222	rs303585	0.0211	asthma
chr5	88135362	88135562	rs304160	0.0397	asthma
chr3	62863369	62863569	rs304234	0.0114	asthma
chr4	124080612	124080812	rs304653	0.0329	asthma
chr7	79953423	79953623	rs304733	0.0473	asthma
chr1	89220372	89220572	rs305217	0.0138	asthma
chr1	88195572	88195772	rs305457	0.0493	asthma
chr5	94049708	94049908	rs306575	0.0342	asthma
chr8	142012761	142012961	rs306955	0.0154	asthma
chr4	124021317	124021517	rs307029	0.0349	asthma
chr18	37501687	37501887	rs307132	0.0288	asthma
chr17	7624963	7625163	rs307627	0.0318	asthma
chr8	142164346	142164546	rs307748	0.0359	asthma
chr19	54377929	54378129	rs307934	0.0117	asthma
chr2	6851876	6852076	rs307992	0.00346	asthma
chr2	6873256	6873456	rs308022	0.0219	asthma
chr2	6874352	6874552	rs308027	0.0187	asthma
chr19	3116625	3116825	rs308049	0.012	asthma
chr4	123767843	123768043	rs308420	0.01	asthma
chr9	37454774	37454974	rs309444	0.0331	asthma
chr6	81800262	81800462	rs310405	0.05	asthma
chr5	82820178	82820378	rs310504	0.0285	asthma
chr5	82814421	82814621	rs310517	0.044	asthma
chr8	51444911	51445111	rs310562	0.000401	asthma
chr8	51438796	51438996	rs310574	0.00101	asthma
chr19	47470436	47470636	rs311365	0.0343	asthma
chr19	47408067	47408267	rs311373	0.0431	asthma
chr19	47455215	47455415	rs311384	0.000532	asthma
chr8	90603525	90603725	rs311637	0.0295	asthma
chr8	90590086	90590286	rs311648	0.0426	asthma
chr5	109765152	109765352	rs311725	0.0272	asthma
chr5	162095310	162095510	rs312305	0.0386	asthma
chr4	19262151	19262351	rs312353	0.0115	asthma
chr4	19275129	19275329	rs312368	0.0361	asthma
chr4	19275630	19275830	rs312394	0.0318	asthma
chr3	53545522	53545722	rs312487	0.036	asthma
chr17	68306737	68306937	rs312729	0.000218	asthma
chr17	75423098	75423298	rs312893	0.03	asthma
chr10	4693913	4694113	rs313455	0.027	asthma
chr10	4577147	4577347	rs313483	0.0176	asthma
chr4	113981677	113981877	rs313979	0.023	asthma
chr4	189446142	189446342	rs314091	0.017	asthma
chr7	100453108	100453308	rs314370	0.014	asthma
chr13	89787467	89787667	rs314411	0.0143	asthma
chr13	89889119	89889319	rs314547	0.0133	asthma
chr19	47172373	47172573	rs314661	0.0332	asthma
chr5	10032116	10032316	rs314734	0.0307	asthma
chr12	69762887	69763087	rs315135	0.00257	asthma
chr12	69791707	69791907	rs315142	0.00196	asthma
chr5	143312456	143312656	rs315212	0.0177	asthma
chr5	169735820	169736020	rs315791	0.000294	asthma
chr2	113890204	113890404	rs315952	0.0197	asthma
chr6	52821428	52821628	rs316156	0.0273	asthma
chr6	2830423	2830623	rs316365	0.0138	asthma
chr5	3138551	3138751	rs316996	0.0436	asthma
chr11	89095673	89095873	rs317185	0.00476	asthma
chr6	159074902	159075102	rs317793	0.015	asthma
chr5	66737702	66737902	rs317985	0.0332	asthma
chr1	83019376	83019576	rs318422	0.0327	asthma
chr11	89181008	89181208	rs319016	0.0182	asthma
chr6	64510809	64511009	rs319919	0.0225	asthma
chr6	64504152	64504352	rs319920	0.000608	asthma
chr7	9748697	9748897	rs320777	0.043	asthma
chr7	9748850	9749050	rs320778	0.0127	asthma
chr7	9757655	9757855	rs320788	0.0246	asthma
chr11	112588609	112588809	rs321125	0.0383	asthma
chr17	30948022	30948222	rs321152	0.00926	asthma
chr17	30960437	30960637	rs321183	0.0102	asthma
chr7	78315315	78315515	rs321966	0.0174	asthma
chr7	78310753	78310953	rs321977	0.0498	asthma
chr7	135736314	135736514	rs322213	0.0174	asthma
chr7	136956890	136957090	rs322240	0.0428	asthma
chr1	199102510	199102710	rs322875	0.0452	asthma
chr1	199098758	199098958	rs322877	0.0494	asthma
chr17	71675459	71675659	rs323388	0.0136	asthma
chr17	71680707	71680907	rs323406	0.0466	asthma
chr13	105434278	105434478	rs323453	0.0361	asthma
chr9	102123646	102123846	rs323721	0.0211	asthma
chr12	125879753	125879953	rs323846	0.028	asthma
chr12	125878140	125878340	rs323848	0.0391	asthma
chr5	143222905	143223105	rs323985	0.0147	asthma
chr12	57510561	57510761	rs324013	0.00153	asthma
chr12	57490000	57490200	rs324015	0.00424	asthma
chr12	57445745	57445945	rs324021	0.00176	asthma
chr6	44254693	44254893	rs324145	0.0266	asthma
chr6	44255359	44255559	rs324146	0.0283	asthma
chr11	29680476	29680676	rs324299	0.0233	asthma
chr7	136715067	136715267	rs324658	0.0163	asthma
chr7	136728272	136728472	rs324667	0.0206	asthma
chr15	100237582	100237782	rs325392	0.00179	asthma
chr15	100245196	100245396	rs325413	0.0263	asthma
chr5	104008033	104008233	rs325502	0.0384	asthma
chr5	104045286	104045486	rs325523	0.0241	asthma
chr7	130875452	130875652	rs326234	5.12e-05	asthma
chr12	125843182	125843382	rs326401	0.00159	asthma
chr11	29578339	29578539	rs326736	0.00215	asthma
chr4	112752286	112752486	rs326861	0.0485	asthma
chr4	112732656	112732856	rs326873	0.0393	asthma
chr8	26480935	26481135	rs327221	0.00765	asthma
chr14	81270971	81271171	rs327434	0.0399	asthma
chr14	81214793	81214993	rs327435	0.0381	asthma
chr4	187557500	187557700	rs328419	0.00524	asthma
chr13	111448670	111448870	rs328794	0.0125	asthma
chr5	133782863	133783063	rs328833	0.0158	asthma
chr18	9492096	9492296	rs329017	0.0381	asthma
chr9	87799312	87799512	rs329204	0.0237	asthma
chr5	119046725	119046925	rs330173	0.0412	asthma
chr5	119031459	119031659	rs330181	0.000609	asthma
chr5	124914420	124914620	rs330343	0.0492	asthma
chr2	48008474	48008674	rs330792	0.0437	asthma
chr3	371060	371260	rs330891	0.0239	asthma
chr3	359060	359260	rs330900	0.0141	asthma
chr8	8996173	8996373	rs330911	0.0273	asthma
chr5	127760960	127761160	rs331085	0.0476	asthma
chr5	127711187	127711387	rs331095	0.0413	asthma
chr5	94487500	94487700	rs331569	0.0281	asthma
chr20	55618846	55619046	rs331603	0.00526	asthma
chr20	55620802	55621002	rs331605	0.00977	asthma
chr20	55622759	55622959	rs331610	0.00637	asthma
chr5	124885871	124886071	rs331773	0.0404	asthma
chr13	110339731	110339931	rs331985	0.00948	asthma
chr5	24645573	24645773	rs332010	0.00899	asthma
chr8	8752487	8752687	rs332017	0.025	asthma
chr10	28867855	28868055	rs332144	0.0106	asthma
chr10	28868721	28868921	rs332145	0.00737	asthma
chr5	16500690	16500890	rs332807	0.0141	asthma
chr2	117844449	117844649	rs332895	0.00707	asthma
chr2	117881716	117881916	rs332921	0.0481	asthma
chr6	93306708	93306908	rs332951	0.0125	asthma
chr8	18997471	18997671	rs333029	0.00427	asthma
chr8	18999176	18999376	rs333031	0.00552	asthma
chr8	19050333	19050533	rs333048	0.00927	asthma
chr8	19039063	19039263	rs333052	0.0302	asthma
chr3	124412053	124412253	rs333284	0.00901	asthma
chr3	124377532	124377732	rs333300	0.0123	asthma
chr3	124395287	124395487	rs333350	0.0121	asthma
chr3	124393510	124393710	rs333354	0.041	asthma
chr15	66339300	66339500	rs333603	0.0276	asthma
chr1	110466238	110466438	rs333970	0.0223	asthma
chr2	179128919	179129119	rs334002	0.0413	asthma
chr2	179081159	179081359	rs334025	0.0065	asthma
chr2	179097383	179097583	rs334042	0.00606	asthma
chr2	179102132	179102332	rs334044	0.0217	asthma
chr2	179072081	179072281	rs334113	0.0118	asthma
chr8	18888709	18888909	rs334198	0.00523	asthma
chr8	18910734	18910934	rs334213	0.0148	asthma
chr3	3181197	3181397	rs334763	0.0453	asthma
chr3	3148358	3148558	rs334782	0.00176	asthma
chr19	30373292	30373492	rs335016	2.6e-07	asthma
chr4	62373080	62373280	rs335288	0.00757	asthma
chr6	155680761	155680961	rs335378	0.0485	asthma
chr15	76220185	76220385	rs335675	0.0269	asthma
chr15	76194204	76194404	rs335684	0.0357	asthma
chr19	30625413	30625613	rs335735	0.00408	asthma
chr2	38266896	38267096	rs336030	0.00448	asthma
chr2	38261024	38261224	rs336037	0.02	asthma
chr4	143015252	143015452	rs336298	0.0158	asthma
chr5	34795205	34795405	rs336462	0.0481	asthma
chr5	34795741	34795941	rs336463	0.0241	asthma
chr2	106324619	106324819	rs336506	0.0297	asthma
chr1	220933977	220934177	rs337139	0.0411	asthma
chr4	38661959	38662159	rs337609	0.0223	asthma
chr4	38673745	38673945	rs337623	0.0132	asthma
chr4	38611702	38611902	rs337641	0.0186	asthma
chr5	78194897	78195097	rs337875	0.0396	asthma
chr4	173448299	173448499	rs338047	0.00295	asthma
chr1	58934055	58934255	rs338241	0.0278	asthma
chr15	68217709	68217909	rs338373	0.0235	asthma
chr5	78216778	78216978	rs338460	0.00416	asthma
chr3	6971889	6972089	rs339022	0.0271	asthma
chr3	3081725	3081925	rs339285	0.0135	asthma
chr6	117188635	117188835	rs339319	0.0404	asthma
chr19	40691532	40691732	rs339520	0.0142	asthma
chr1	194853072	194853272	rs339626	0.00603	asthma
chr1	194897554	194897754	rs339651	0.0043	asthma
chr15	60943112	60943312	rs339996	0.000839	asthma
chr15	60899539	60899739	rs340009	0.0478	asthma
chr15	60907982	60908182	rs340023	0.0348	asthma
chr15	60908207	60908407	rs340025	0.0307	asthma
chr4	86327171	86327371	rs340177	0.0354	asthma
chr3	158625974	158626174	rs340234	0.02	asthma
chr4	127973515	127973715	rs340441	0.0103	asthma
chr4	127977616	127977816	rs340446	0.0205	asthma
chr4	87958295	87958495	rs340630	0.014	asthma
chr1	214163575	214163775	rs340835	0.0175	asthma
chr1	214145606	214145806	rs340883	0.0137	asthma
chr9	6098562	6098762	rs340892	0.00415	asthma
chr9	6128797	6128997	rs340908	3.5e-08	asthma
chr9	6084978	6085178	rs340933	0.000195	asthma
chr9	6081704	6081904	rs340934	0.0444	asthma
chr11	72269114	72269314	rs341065	0.0364	asthma
chr18	6365514	6365714	rs341184	0.00225	asthma
chr15	61117731	61117931	rs341382	0.039	asthma
chr15	61124135	61124335	rs341392	3.24e-05	asthma
chr15	61129945	61130145	rs341399	0.00216	asthma
chr8	50023500	50023700	rs341817	0.0358	asthma
chr10	84611000	84611200	rs342386	0.00968	asthma
chr3	42533942	42534142	rs342520	0.0249	asthma
chr5	16184080	16184280	rs342559	0.0419	asthma
chr13	92361617	92361817	rs342690	0.00892	asthma
chr13	92388820	92389020	rs342711	0.0218	asthma
chr7	35554688	35554888	rs343064	0.0388	asthma
chr2	20605400	20605600	rs343141	0.00766	asthma
chr2	20596451	20596651	rs343150	0.0082	asthma
chr4	121737949	121738149	rs343192	0.0365	asthma
chr9	6044837	6045037	rs343470	0.0339	asthma
chr9	6009661	6009861	rs343477	0.00141	asthma
chr9	6070242	6070442	rs343494	0.0128	asthma
chr9	6067644	6067844	rs343497	0.0367	asthma
chr15	33290555	33290755	rs343918	0.0322	asthma
chr8	62967044	62967244	rs344268	0.0218	asthma
chr8	62863872	62864072	rs344295	0.0322	asthma
chr8	62901794	62901994	rs344332	0.00586	asthma
chr7	146420471	146420671	rs344465	0.0476	asthma
chr19	6593502	6593702	rs344595	0.0125	asthma
chr3	187891755	187891955	rs344961	0.0276	asthma
chr3	6770825	6771025	rs345232	0.000687	asthma
chr3	6770209	6770409	rs345235	0.00315	asthma
chr1	108424644	108424844	rs345290	0.00512	asthma
chr7	35765832	35766032	rs345397	0.0168	asthma
chr15	33382557	33382757	rs345800	0.0332	asthma
chr15	33308541	33308741	rs345829	0.0159	asthma
chr1	120138831	120139031	rs346683	0.0328	asthma
chr15	59082859	59083059	rs347115	0.0238	asthma
chr5	14121805	14122005	rs348113	0.0184	asthma
chr8	73356405	73356605	rs348153	0.00716	asthma
chr2	222933584	222933784	rs348964	0.0343	asthma
chr2	222962344	222962544	rs349016	0.0418	asthma
chr3	11154366	11154566	rs349707	0.0464	asthma
chr5	160542074	160542274	rs349765	0.0106	asthma
chr16	12218522	12218722	rs350201	0.00285	asthma
chr16	12194254	12194454	rs350234	0.0141	asthma
chr5	51985658	51985858	rs350454	0.00847	asthma
chr5	51982040	51982240	rs350460	0.00827	asthma
chr5	83405944	83406144	rs350477	0.0348	asthma
chr3	10810125	10810325	rs350667	0.0351	asthma
chr5	165836274	165836474	rs350934	0.0096	asthma
chr2	142586100	142586300	rs352980	0.04	asthma
chr15	45923915	45924115	rs353099	0.029	asthma
chr20	14931394	14931594	rs353147	0.0459	asthma
chr5	148831750	148831950	rs353237	0.0194	asthma
chr7	149314170	149314370	rs354052	0.0167	asthma
chr7	149330601	149330801	rs354077	0.0025	asthma
chr12	30491282	30491482	rs354140	0.000499	asthma
chr2	54954724	54954924	rs354239	0.0323	asthma
chr5	14237187	14237387	rs354289	0.0457	asthma
chr13	106913872	106914072	rs354467	0.0317	asthma
chr5	77134297	77134497	rs354599	0.0428	asthma
chr4	142212216	142212416	rs354849	0.0306	asthma
chr1	13902998	13903198	rs355013	0.0413	asthma
chr1	13907689	13907889	rs355021	0.0302	asthma
chr1	13913080	13913280	rs355028	0.0469	asthma
chr5	77280035	77280235	rs355412	0.0451	asthma
chr9	98060531	98060731	rs356665	0.0499	asthma
chr1	180239373	180239573	rs357044	0.0398	asthma
chr3	13325822	13326022	rs357111	0.0277	asthma
chr2	71377645	71377845	rs357741	0.0221	asthma
chr2	71372389	71372589	rs357749	0.0209	asthma
chr2	71371871	71372071	rs357750	0.019	asthma
chr18	46551764	46551964	rs357905	0.0236	asthma
chr3	55052774	55052974	rs358031	0.018	asthma
chr3	55105290	55105490	rs358070	0.0459	asthma
chr3	13225980	13226180	rs358597	0.029	asthma
chr5	14426511	14426711	rs358753	0.0224	asthma
chr13	65231924	65232124	rs359357	0.0174	asthma
chr13	65204459	65204659	rs359384	0.0436	asthma
chr13	65207120	65207320	rs359391	0.0497	asthma
chr4	162907733	162907933	rs359486	6.11e-05	asthma
chr4	162841553	162841753	rs359502	0.0436	asthma
chr4	162883664	162883864	rs359508	0.000277	asthma
chr4	162880987	162881187	rs359512	0.000206	asthma
chr5	173260497	173260697	rs360013	0.0159	asthma
chr11	9788870	9789070	rs360145	0.0327	asthma
chr3	171264504	171264704	rs360464	0.0374	asthma
chr4	152858174	152858374	rs360904	0.012	asthma
chr4	152848220	152848420	rs360937	0.0103	asthma
chr8	53898534	53898734	rs360968	0.0485	asthma
chr3	13070699	13070899	rs361052	0.000633	asthma
chr4	152818422	152818622	rs361137	7.31e-05	asthma
chr22	20809954	20810154	rs361988	0.0289	asthma
chr22	35463894	35464094	rs362112	0.000114	asthma
chr6	29530768	29530968	rs362529	0.035	asthma
chr4	3132336	3132536	rs363084	0.0215	asthma
chr2	74918592	74918792	rs363617	0.0243	asthma
chr2	74847355	74847555	rs363697	0.0141	asthma
chr16	76125210	76125410	rs364635	0.00511	asthma
chr11	2920566	2920766	rs365605	0.0203	asthma
chr22	18258282	18258482	rs366542	0.0146	asthma
chr8	59929462	59929662	rs367116	0.0263	asthma
chr21	42760979	42761179	rs367503	0.038	asthma
chr8	106115553	106115753	rs367858	0.0271	asthma
chr20	52691332	52691532	rs368195	0.0282	asthma
chr2	39166476	39166676	rs368451	0.00452	asthma
chr7	32440455	32440655	rs369052	0.0107	asthma
chr6	7898775	7898975	rs369086	0.0401	asthma
chr6	149799698	149799898	rs369643	0.0496	asthma
chr16	73829011	73829211	rs369868	0.0341	asthma
chr6	169462897	169463097	rs369894	0.0282	asthma
chr6	90921640	90921840	rs370409	0.0107	asthma
chr3	9067497	9067697	rs370477	0.0232	asthma
chr21	20279667	20279867	rs371802	0.024	asthma
chr2	38839223	38839423	rs372139	0.0245	asthma
chr6	149775167	149775367	rs372205	0.0353	asthma
chr5	169137684	169137884	rs373777	0.000961	asthma
chr5	126896960	126897160	rs374499	0.0213	asthma
chr4	111849322	111849522	rs374582	0.00373	asthma
chr6	32191357	32191557	rs375244	0.0293	asthma
chr7	105630056	105630256	rs375981	0.0125	asthma
chr9	6134899	6135099	rs376382	3.68e-06	asthma
chr12	50305181	50305381	rs376401	0.0423	asthma
chr5	52428182	52428382	rs376850	0.0159	asthma
chr19	11947995	11948195	rs376879	0.0472	asthma
chr20	15025731	15025931	rs377201	0.0257	asthma
chr19	45362567	45362767	rs377702	0.0143	asthma
chr2	33302242	33302442	rs377892	0.00177	asthma
chr19	31494415	31494615	rs378490	0.035	asthma
chr14	88412541	88412741	rs378816	0.0284	asthma
chr6	29356487	29356687	rs379157	0.0306	asthma
chr1	55954527	55954727	rs379213	0.0361	asthma
chr19	6676342	6676542	rs379527	0.0191	asthma
chr5	88640030	88640230	rs379717	0.0499	asthma
chr5	116970773	116970973	rs380607	0.0276	asthma
chr6	30972102	30972302	rs380808	0.0303	asthma
chr4	86309724	86309924	rs381032	0.0214	asthma
chr6	32977320	32977520	rs381218	0.01	asthma
chr7	133862018	133862218	rs381356	0.0431	asthma
chr20	46969189	46969389	rs381368	0.0309	asthma
chr19	30619982	30620182	rs381588	0.0114	asthma
chr5	158066529	158066729	rs381659	0.0121	asthma
chr2	142374852	142375052	rs381978	0.0146	asthma
chr19	44466996	44467196	rs383133	0.0147	asthma
chr2	109674811	109675011	rs383993	0.049	asthma
chr6	14972127	14972327	rs384063	0.0012	asthma
chr20	31643411	31643611	rs384430	0.0225	asthma
chr11	115906535	115906735	rs384464	0.0107	asthma
chr19	47378925	47379125	rs384842	0.0374	asthma
chr1	167225710	167225910	rs384848	0.00405	asthma
chr4	167249684	167249884	rs384968	0.0274	asthma
chr17	29987240	29987440	rs385535	0.0233	asthma
chr22	20164489	20164689	rs385773	0.0394	asthma
chr11	131396344	131396544	rs386795	0.0183	asthma
chr9	6144233	6144433	rs386880	1.98e-06	asthma
chr14	56533979	56534179	rs387419	0.00284	asthma
chr5	22713578	22713778	rs387519	0.0276	asthma
chr5	60965768	60965968	rs388585	0.0385	asthma
chr5	110586074	110586274	rs389402	0.0458	asthma
chr20	17815564	17815764	rs389557	0.0495	asthma
chr1	8319945	8320145	rs389709	0.0234	asthma
chr12	83977325	83977525	rs389844	0.0396	asthma
chr5	31714102	31714302	rs389870	0.0286	asthma
chr6	31940797	31940997	rs389884	0.00226	asthma
chr9	102097578	102097778	rs389941	0.023	asthma
chr16	85927714	85927914	rs391023	0.0387	asthma
chr11	3047534	3047734	rs391188	0.0107	asthma
chr8	37132446	37132646	rs391449	0.0243	asthma
chr16	85944339	85944539	rs391525	0.0467	asthma
chr3	156480163	156480363	rs391833	0.0063	asthma
chr3	100058105	100058305	rs392066	0.0426	asthma
chr6	28504539	28504739	rs392230	0.0238	asthma
chr20	15032745	15032945	rs392331	0.0202	asthma
chr8	60024349	60024549	rs392450	0.00634	asthma
chr1	76611902	76612102	rs392809	0.0474	asthma
chr18	37573939	37574139	rs394365	0.035	asthma
chr6	32186923	32187123	rs394657	0.00312	asthma
chr9	131995971	131996171	rs395119	0.0329	asthma
chr14	56541538	56541738	rs395643	0.0306	asthma
chr6	164478816	164479016	rs395843	0.0241	asthma
chr4	162902516	162902716	rs396016	0.00799	asthma
chr6	32977435	32977635	rs396090	0.0453	asthma
chr15	68220978	68221178	rs396174	0.0196	asthma
chr5	5746440	5746640	rs396908	0.0355	asthma
chr2	33303356	33303556	rs397240	0.0248	asthma
chr5	132852087	132852287	rs397649	0.0316	asthma
chr17	30004401	30004601	rs398061	0.0096	asthma
chr3	8954859	8955059	rs398518	0.0146	asthma
chr14	88407788	88407988	rs398607	0.0287	asthma
chr16	28043397	28043597	rs398889	0.00622	asthma
chr20	46971063	46971263	rs399863	0.0188	asthma
chr5	22714414	22714614	rs399921	0.037	asthma
chr21	46006098	46006298	rs400368	0.0401	asthma
chr3	171241662	171241862	rs400721	0.048	asthma
chr1	83629715	83629915	rs401537	0.0093	asthma
chr11	131392261	131392461	rs401567	0.023	asthma
chr6	27782428	27782628	rs401763	0.00351	asthma
chr4	85301381	85301581	rs402672	0.0491	asthma
chr5	148819614	148819814	rs403084	0.0081	asthma
chr5	113846822	113847022	rs404025	0.0481	asthma
chr5	35395145	35395345	rs404220	0.0325	asthma
chr9	4823903	4824103	rs404464	0.0371	asthma
chr16	11369049	11369249	rs405500	0.0419	asthma
chr5	116973880	116974080	rs405510	0.0213	asthma
chr6	32215088	32215288	rs405875	0.019	asthma
chr21	40430379	40430579	rs406189	0.0402	asthma
chr9	6146021	6146221	rs406322	1.07e-07	asthma
chr5	2627628	2627828	rs406353	0.014	asthma
chr15	67276145	67276345	rs406365	0.0251	asthma
chr10	8077599	8077799	rs406571	0.00345	asthma
chr5	5743561	5743761	rs406792	0.0359	asthma
chr17	9606230	9606430	rs407454	0.0238	asthma
chr1	13935041	13935241	rs407829	0.0182	asthma
chr16	85780353	85780553	rs408126	0.0467	asthma
chr6	149784991	149785191	rs408451	0.0021	asthma
chr4	86309542	86309742	rs408837	0.0322	asthma
chr8	59940240	59940440	rs408873	0.00918	asthma
chr20	15561794	15561994	rs409303	0.000364	asthma
chr12	89221699	89221899	rs410025	0.00644	asthma
chr5	73330059	73330259	rs410390	0.0145	asthma
chr20	46972852	46973052	rs410426	0.0104	asthma
chr20	31424969	31425169	rs410488	0.00956	asthma
chr8	15649434	15649634	rs410513	0.000151	asthma
chr13	86467869	86468069	rs412645	0.0227	asthma
chr6	149771244	149771444	rs412746	0.0497	asthma
chr12	78558624	78558824	rs412977	0.011	asthma
chr17	2237361	2237561	rs413016	0.0272	asthma
chr12	78558510	78558710	rs413249	0.0122	asthma
chr6	105555295	105555495	rs413806	0.0442	asthma
chr20	37510723	37510923	rs415256	0.0152	asthma
chr14	46315879	46316079	rs415384	0.0222	asthma
chr5	141216632	141216832	rs415388	0.0312	asthma
chr17	44859044	44859244	rs415430	0.0333	asthma
chr11	131381297	131381497	rs415448	0.0489	asthma
chr10	17351724	17351924	rs415761	0.0257	asthma
chr16	84495954	84496154	rs416236	0.0097	asthma
chr16	84496115	84496315	rs416330	0.0454	asthma
chr8	94167159	94167359	rs416829	0.00249	asthma
chr9	10061612	10061812	rs417403	0.00618	asthma
chr17	43728276	43728476	rs417968	0.0417	asthma
chr9	6120236	6120436	rs418014	2.64e-06	asthma
chr7	21741713	21741913	rs418392	0.0289	asthma
chr2	7161486	7161686	rs420013	0.0478	asthma
chr16	73802080	73802280	rs420675	0.0416	asthma
chr12	52850745	52850945	rs421007	0.0358	asthma
chr20	46887555	46887755	rs421630	0.00284	asthma
chr20	48257049	48257249	rs421801	0.0158	asthma
chr8	37132195	37132395	rs422467	0.0211	asthma
chr11	131380556	131380756	rs422756	0.0463	asthma
chr6	32188283	32188483	rs422951	0.0153	asthma
chr5	163097742	163097942	rs424217	0.0325	asthma
chr8	128339326	128339526	rs424281	0.0368	asthma
chr1	90006444	90006644	rs424350	0.0268	asthma
chr16	85946350	85946550	rs424971	0.0443	asthma
chr19	47208381	47208581	rs425105	0.0458	asthma
chr17	50054101	50054301	rs425459	0.00516	asthma
chr1	220938468	220938668	rs425473	0.0492	asthma
chr9	6093690	6093890	rs425489	6.76e-07	asthma
chr13	33553408	33553608	rs426049	0.0371	asthma
chr9	93723733	93723933	rs426365	0.0125	asthma
chr5	162849659	162849859	rs427056	0.0337	asthma
chr1	199097177	199097377	rs427790	0.0363	asthma
chr20	46977055	46977255	rs428597	0.00685	asthma
chr1	158194799	158194999	rs429201	0.0441	asthma
chr8	8747794	8747994	rs429433	0.0256	asthma
chr6	29924731	29924931	rs429511	0.0459	asthma
chr16	63383029	63383229	rs429666	0.00864	asthma
chr6	32978487	32978687	rs429916	0.0043	asthma
chr21	20303356	20303556	rs430166	0.0407	asthma
chr9	128001019	128001219	rs430397	0.0111	asthma
chr21	41501057	41501257	rs430433	0.0347	asthma
chr4	86263379	86263579	rs430658	0.0284	asthma
chr1	114741251	114741451	rs430928	0.00226	asthma
chr9	31642958	31643158	rs431008	0.0462	asthma
chr1	114746544	114746744	rs431565	0.00162	asthma
chr19	47214311	47214511	rs432157	0.0201	asthma
chr1	8333179	8333379	rs433590	0.032	asthma
chr2	86853429	86853629	rs433655	0.00492	asthma
chr8	37127043	37127243	rs433689	0.0402	asthma
chr13	77064932	77065132	rs433780	0.0151	asthma
chr12	125873375	125873575	rs433961	0.02	asthma
chr5	5750825	5751025	rs434192	0.0361	asthma
chr20	3628818	3629018	rs434222	0.019	asthma
chr5	134129964	134130164	rs435397	0.0082	asthma
chr18	60290439	60290639	rs435439	0.0074	asthma
chr6	30972290	30972490	rs436376	0.0356	asthma
chr6	32186164	32186364	rs436388	0.0442	asthma
chr2	33297483	33297683	rs438695	0.0212	asthma
chr22	18319079	18319279	rs439231	0.0426	asthma
chr9	14491247	14491447	rs439269	0.0287	asthma
chr11	60860789	60860989	rs440879	0.0469	asthma
chr6	29878638	29878838	rs440908	0.00182	asthma
chr5	131336187	131336387	rs440970	4.71e-05	asthma
chr16	77922969	77923169	rs442307	0.0493	asthma
chr6	28572906	28573106	rs442439	0.0217	asthma
chr1	8079394	8079594	rs442862	0.042	asthma
chr6	32190306	32190506	rs443198	0.0396	asthma
chr6	32996250	32996450	rs443623	0.0126	asthma
chr16	71314428	71314628	rs443889	0.0284	asthma
chr21	41476127	41476327	rs444436	0.0285	asthma
chr22	34150884	34151084	rs445198	0.0243	asthma
chr5	113918749	113918949	rs445272	0.044	asthma
chr6	13280858	13281058	rs445714	0.0497	asthma
chr5	113918570	113918770	rs445745	0.0411	asthma
chr6	28494227	28494427	rs445870	0.0499	asthma
chr15	67295987	67296187	rs446304	0.0395	asthma
chr15	68236837	68237037	rs446582	0.0401	asthma
chr9	10061772	10061972	rs446874	0.00527	asthma
chr8	60018643	60018843	rs448650	0.0335	asthma
chr9	70984272	70984472	rs449851	0.0114	asthma
chr21	41467726	41467926	rs449998	0.033	asthma
chr10	119254201	119254401	rs451123	0.00908	asthma
chr12	78556991	78557191	rs451668	0.0152	asthma
chr22	18316520	18316720	rs451740	0.0257	asthma
chr20	31631214	31631414	rs451899	0.0487	asthma
chr5	32169447	32169647	rs452068	0.0139	asthma
chr5	126885725	126885925	rs452097	0.00271	asthma
chr19	44484893	44485093	rs452238	0.0443	asthma
chr2	79254161	79254361	rs452267	0.00129	asthma
chr7	41315107	41315307	rs452475	0.0428	asthma
chr6	94996421	94996621	rs452854	0.0309	asthma
chr9	136832477	136832677	rs452943	0.0425	asthma
chr6	32975281	32975481	rs453779	0.00361	asthma
chr19	44469608	44469808	rs453932	0.0169	asthma
chr19	30599683	30599883	rs454282	0.0154	asthma
chr6	13295436	13295636	rs454563	0.0421	asthma
chr12	89200495	89200695	rs454833	0.0387	asthma
chr21	46001988	46002188	rs455562	0.0277	asthma
chr5	132845336	132845536	rs455728	0.0295	asthma
chr21	46034506	46034706	rs456019	0.0486	asthma
chr15	62617132	62617332	rs456084	0.000186	asthma
chr6	1213428	1213628	rs456202	0.036	asthma
chr5	156155055	156155255	rs456290	0.0138	asthma
chr18	11307617	11307817	rs457279	0.046	asthma
chr5	80359868	80360068	rs457638	0.0313	asthma
chr21	20326626	20326826	rs457662	0.0142	asthma
chr5	110527565	110527765	rs457734	0.000127	asthma
chr22	18539270	18539470	rs458480	0.048	asthma
chr21	20311986	20312186	rs458984	0.0239	asthma
chr6	1197469	1197669	rs459255	0.00977	asthma
chr6	134260576	134260776	rs459625	0.0392	asthma
chr5	81073431	81073631	rs460977	0.048	asthma
chr5	3156408	3156608	rs461401	0.0133	asthma
chr6	33360474	33360674	rs461964	0.0218	asthma
chr13	92370990	92371190	rs462954	0.000514	asthma
chr5	78319522	78319722	rs463614	0.0236	asthma
chr21	40003017	40003217	rs464484	0.0205	asthma
chr22	23251757	23251957	rs464805	0.0463	asthma
chr5	94608124	94608324	rs464906	0.0194	asthma
chr22	18523114	18523314	rs465101	0.0056	asthma
chr5	72135799	72135999	rs465388	0.0408	asthma
chr21	37163439	37163639	rs466128	0.018	asthma
chr21	20333423	20333623	rs466836	0.00919	asthma
chr12	50349665	50349865	rs467323	0.0402	asthma
chr5	110117183	110117383	rs467765	0.0325	asthma
chr22	29961886	29962086	rs467768	0.0426	asthma
chr5	115815507	115815707	rs469035	0.00193	asthma
chr5	3132592	3132792	rs469402	0.017	asthma
chr18	74747388	74747588	rs470549	0.0279	asthma
chr8	102527740	102527940	rs471757	0.035	asthma
chr3	8070168	8070368	rs471886	0.0496	asthma
chr11	70509677	70509877	rs471931	0.000541	asthma
chr8	26728137	26728337	rs472585	0.0354	asthma
chr9	18109731	18109931	rs473309	0.0154	asthma
chr1	90227549	90227749	rs473412	0.0346	asthma
chr10	131041279	131041479	rs473925	0.042	asthma
chr13	63727188	63727388	rs474398	0.00203	asthma
chr19	40665824	40666024	rs474481	0.0361	asthma
chr4	17197943	17198143	rs474634	0.0377	asthma
chr15	59086603	59086803	rs474875	0.0228	asthma
chr5	6556487	6556687	rs474953	0.00336	asthma
chr10	85496568	85496768	rs474974	0.00617	asthma
chr8	12879677	12879877	rs475181	0.0417	asthma
chr17	67318661	67318861	rs475283	0.0114	asthma
chr13	27033950	27034150	rs475300	0.0439	asthma
chr3	168456285	168456485	rs475749	0.0116	asthma
chr11	58452158	58452358	rs475870	0.00165	asthma
chr18	7516744	7516944	rs476268	0.00294	asthma
chr8	102509699	102509899	rs476321	0.0495	asthma
chr3	171726810	171727010	rs476651	0.0207	asthma
chr4	75060467	75060667	rs477975	0.0367	asthma
chr1	120257476	120257676	rs477992	0.033	asthma
chr13	21578517	21578717	rs478243	0.00393	asthma
chr6	137889170	137889370	rs478611	0.0407	asthma
chr11	130060117	130060317	rs478745	0.00406	asthma
chr12	118257573	118257773	rs479143	0.0217	asthma
chr18	38487365	38487565	rs479198	0.0301	asthma
chr6	103609531	103609731	rs479238	0.0344	asthma
chr1	172199473	172199673	rs479336	0.00481	asthma
chr4	20206734	20206934	rs479360	0.0395	asthma
chr5	78302759	78302959	rs479405	0.013	asthma
chr11	65551857	65552057	rs479844	0.00341	asthma
chr6	31764799	31764999	rs480092	0.0173	asthma
chr9	110751582	110751782	rs480113	0.0445	asthma
chr1	231531527	231531727	rs480902	0.0382	asthma
chr6	10387151	10387351	rs480965	0.0377	asthma
chr9	27190790	27190990	rs481294	0.0484	asthma
chr11	82957233	82957433	rs481321	0.00277	asthma
chr5	72412502	72412702	rs481619	0.0302	asthma
chr9	82890893	82891093	rs482313	0.0273	asthma
chr9	112820318	112820518	rs482678	0.00636	asthma
chr10	99766924	99767124	rs482787	0.0341	asthma
chr3	153482859	153483059	rs482953	0.04	asthma
chr11	126895207	126895407	rs483644	0.0458	asthma
chr18	60593818	60594018	rs483712	0.00341	asthma
chr8	8606382	8606582	rs484074	0.0336	asthma
chr6	92440806	92441006	rs484406	0.0317	asthma
chr1	58688728	58688928	rs484653	0.0326	asthma
chr8	81330098	81330298	rs484681	0.00804	asthma
chr11	77843460	77843660	rs484747	0.00843	asthma
chr6	165759815	165760015	rs484842	0.0433	asthma
chr2	166937484	166937684	rs484926	0.00495	asthma
chr10	8093085	8093285	rs485411	0.0238	asthma
chr11	60712572	60712772	rs485639	0.0171	asthma
chr6	117620039	117620239	rs485768	0.0194	asthma
chr6	32290854	32291054	rs485774	0.00315	asthma
chr18	47375452	47375652	rs485835	0.0261	asthma
chr11	133896437	133896637	rs486111	0.00637	asthma
chr10	129632041	129632241	rs486238	0.0352	asthma
chr13	93733461	93733661	rs486670	0.00919	asthma
chr1	14545909	14546109	rs487185	0.0215	asthma
chr11	131885995	131886195	rs487557	0.00507	asthma
chr9	14479128	14479328	rs487674	0.0232	asthma
chr1	234840703	234840903	rs487738	0.0428	asthma
chr5	6554405	6554605	rs487810	0.0311	asthma
chr9	111204249	111204449	rs488085	0.0236	asthma
chr18	77844659	77844859	rs488292	0.0425	asthma
chr11	126473650	126473850	rs489487	0.049	asthma
chr8	37003768	37003968	rs489583	0.048	asthma
chr11	78532691	78532891	rs489758	0.0123	asthma
chr2	240099356	240099556	rs489806	0.016	asthma
chr15	34277807	34278007	rs489832	0.0204	asthma
chr4	57129655	57129855	rs489978	0.0273	asthma
chr6	20042403	20042603	rs490655	0.0435	asthma
chr18	9863767	9863967	rs490854	0.0203	asthma
chr13	72909074	72909274	rs491183	0.00515	asthma
chr7	71714002	71714202	rs491413	0.0358	asthma
chr1	93473644	93473844	rs492054	0.047	asthma
chr15	58066341	58066541	rs492325	0.00637	asthma
chr11	82501282	82501482	rs492584	0.0399	asthma
chr1	43546104	43546304	rs492763	0.0224	asthma
chr5	78409887	78410087	rs492842	0.0346	asthma
chr16	26799623	26799823	rs493110	0.0291	asthma
chr9	136179604	136179804	rs493126	0.00607	asthma
chr15	58066461	58066661	rs493301	0.0115	asthma
chr17	72588226	72588426	rs493430	0.0324	asthma
chr11	126480256	126480456	rs493725	0.0376	asthma
chr6	33565374	33565574	rs493871	0.00712	asthma
chr11	83280323	83280523	rs494071	0.0181	asthma
chr11	126873492	126873692	rs494442	0.0257	asthma
chr11	68715638	68715838	rs494607	0.0317	asthma
chr6	23988227	23988427	rs495441	0.0467	asthma
chr13	72919700	72919900	rs495593	0.0305	asthma
chr11	78545251	78545451	rs495912	0.00604	asthma
chr6	93697300	93697500	rs495976	0.0389	asthma
chr15	41457523	41457723	rs496142	0.00672	asthma
chr9	87771742	87771942	rs496239	0.0114	asthma
chr11	117722615	117722815	rs496371	0.0328	asthma
chr18	76756573	76756773	rs496809	0.0456	asthma
chr9	1712374	1712574	rs496867	0.0383	asthma
chr17	46918674	46918874	rs497270	0.023	asthma
chr6	31892384	31892584	rs497309	0.0108	asthma
chr3	174403000	174403200	rs497842	0.0423	asthma
chr7	154779756	154779956	rs497909	0.0455	asthma
chr11	248997	249197	rs498217	0.0422	asthma
chr7	28256140	28256340	rs498475	0.0384	asthma
chr6	128023598	128023798	rs498692	0.00195	asthma
chr9	110732738	110732938	rs498924	0.00773	asthma
chr12	5204830	5205030	rs499274	0.0262	asthma
chr1	66744960	66745160	rs499320	0.0104	asthma
chr5	39841621	39841821	rs499919	0.023	asthma
chr11	94182892	94183092	rs499952	0.0304	asthma
chr6	69560885	69561085	rs500125	0.0243	asthma
chr9	136155243	136155443	rs500428	0.0327	asthma
chr9	136148547	136148747	rs500498	0.0171	asthma
chr12	119984078	119984278	rs500606	0.0321	asthma
chr1	175837232	175837432	rs500894	0.00909	asthma
chr6	25872925	25873125	rs501220	0.0488	asthma
chr9	22784010	22784210	rs501290	0.00406	asthma
chr1	89091236	89091436	rs501330	0.00592	asthma
chr1	12180705	12180905	rs501525	0.0235	asthma
chr2	12833828	12834028	rs501596	0.0383	asthma
chr11	79455745	79455945	rs501624	0.0302	asthma
chr1	170625767	170625967	rs501680	0.0428	asthma
chr18	38507039	38507239	rs501766	0.0326	asthma
chr1	48532572	48532772	rs502819	0.00574	asthma
chr11	119753826	119754026	rs503175	0.00189	asthma
chr8	96847240	96847440	rs503179	0.0254	asthma
chr11	120355130	120355330	rs503473	0.00668	asthma
chr12	121604974	121605174	rs503720	0.00337	asthma
chr1	14525431	14525631	rs504469	0.00323	asthma
chr9	79310331	79310531	rs505034	0.0315	asthma
chr1	70997052	70997252	rs505292	0.0273	asthma
chr9	22455792	22455992	rs505447	0.00557	asthma
chr12	24438214	24438414	rs505645	0.0402	asthma
chr9	136149129	136149329	rs505922	0.0349	asthma
chr2	166948005	166948205	rs506158	0.0269	asthma
chr18	46849233	46849433	rs506426	0.00788	asthma
chr9	111182046	111182246	rs506707	0.00644	asthma
chr6	47782869	47783069	rs506816	0.0198	asthma
chr9	79310555	79310755	rs506965	0.03	asthma
chr8	15048020	15048220	rs507053	0.00222	asthma
chr1	88855899	88856099	rs507241	0.0381	asthma
chr6	69564546	69564746	rs507326	0.0242	asthma
chr6	83010502	83010702	rs507500	0.0253	asthma
chr8	12903746	12903946	rs507846	0.0137	asthma
chr10	99754873	99755073	rs508001	0.0199	asthma
chr18	7527385	7527585	rs508232	0.0471	asthma
chr6	116747141	116747341	rs508521	0.046	asthma
chr1	172175015	172175215	rs508742	0.039	asthma
chr19	7623031	7623231	rs508786	0.0485	asthma
chr11	83020476	83020676	rs508835	0.0111	asthma
chr15	48206168	48206368	rs509141	0.0466	asthma
chr16	5473587	5473787	rs509164	0.0243	asthma
chr3	187681612	187681812	rs509399	0.0376	asthma
chr11	78553327	78553527	rs510039	0.00546	asthma
chr11	60707745	60707945	rs510261	0.0117	asthma
chr8	102569209	102569409	rs510426	0.0272	asthma
chr19	37375400	37375600	rs510834	0.0024	asthma
chr11	83334883	83335083	rs510978	0.0311	asthma
chr4	111828035	111828235	rs511049	0.0405	asthma
chr15	34282882	34283082	rs511422	0.0238	asthma
chr6	54505640	54505840	rs511441	0.0233	asthma
chr6	132329474	132329674	rs511587	0.045	asthma
chr2	141350000	141350200	rs511625	0.000305	asthma
chr2	13626014	13626214	rs511773	0.0249	asthma
chr1	33377579	33377779	rs512005	0.00534	asthma
chr18	60568328	60568528	rs512007	0.00058	asthma
chr9	113631182	113631382	rs512756	0.043	asthma
chr9	136133406	136133606	rs512770	0.00331	asthma
chr1	72309885	72310085	rs513086	0.0292	asthma
chr13	93713020	93713220	rs513397	0.00255	asthma
chr12	18826944	18827144	rs513426	0.0236	asthma
chr10	61140276	61140476	rs513817	0.0442	asthma
chr12	121212367	121212567	rs514108	0.0239	asthma
chr1	165885047	165885247	rs514163	0.015	asthma
chr6	69541014	69541214	rs514518	0.0327	asthma
chr8	69996272	69996472	rs514802	0.0456	asthma
chr6	154368067	154368267	rs514980	0.0339	asthma
chr10	80538409	80538609	rs515372	0.0119	asthma
chr18	60652652	60652852	rs515551	0.0335	asthma
chr4	111815294	111815494	rs515642	0.0063	asthma
chr18	55209406	55209606	rs515897	0.0484	asthma
chr3	168493589	168493789	rs516215	0.0112	asthma
chr1	14511249	14511449	rs517269	0.0238	asthma
chr11	58452508	58452708	rs517679	1.05e-05	asthma
chr6	124904083	124904283	rs517819	0.0356	asthma
chr13	30619157	30619357	rs518121	0.0367	asthma
chr15	53495830	53496030	rs518127	0.023	asthma
chr4	90137236	90137436	rs518156	0.00865	asthma
chr11	96824218	96824418	rs518517	0.0227	asthma
chr1	66756617	66756817	rs519044	0.0281	asthma
chr6	31878333	31878533	rs519417	0.000756	asthma
chr1	238706621	238706821	rs519899	0.036	asthma
chr11	117708525	117708725	rs520333	0.0104	asthma
[truncated: 31,612 more rows]

## Sheet: SNP of AS
The list of the SNPs of ankylosing spondylitis that were interrogated for this study
chr16	67181899	67182099	rs9033	1.8e-05	ankylosing spondylitis
chr5	149776132	149776332	rs15251	0.0053	ankylosing spondylitis
chr5	96094594	96094794	rs27037	8.2e-11	ankylosing spondylitis
chr5	96129412	96129612	rs27434	5.3e-12	ankylosing spondylitis
chr5	96126097	96126297	rs27710	7.6e-10	ankylosing spondylitis
chr5	96124230	96124430	rs30187	2.6e-11	ankylosing spondylitis
chr4	155678245	155678445	rs156501	0.00092	ankylosing spondylitis
chr14	29011516	29011716	rs176338	0.0035	ankylosing spondylitis
chr9	75520960	75521160	rs348472	0.0011	ankylosing spondylitis
chr21	40469420	40469620	rs378108	6.1e-11	ankylosing spondylitis
chr1	200886233	200886433	rs378672	3.6e-05	ankylosing spondylitis
chr19	6913607	6913807	rs466876	0.007	ankylosing spondylitis
chr11	133063227	133063427	rs476840	0.0014	ankylosing spondylitis
chr11	1913277	1913477	rs548195	0.0042	ankylosing spondylitis
chr15	54111722	54111922	rs578431	0.00047	ankylosing spondylitis
chr13	71324952	71325152	rs598351	2.8e-06	ankylosing spondylitis
chr19	5582435	5582635	rs732505	0.00022	ankylosing spondylitis
chr8	143008708	143008908	rs733225	0.0036	ankylosing spondylitis
chr9	139051074	139051274	rs748751	2.2e-06	ankylosing spondylitis
chr3	55194856	55195056	rs753294	8.4e-05	ankylosing spondylitis
chr7	80176984	80177184	rs819454	0.0072	ankylosing spondylitis
chr3	39067825	39068025	rs883349	0.000174	ankylosing spondylitis
chr14	46612218	46612418	rs893639	1.55e-05	ankylosing spondylitis
chr2	221862462	221862662	rs897124	0.0024	ankylosing spondylitis
chr2	102769686	102769886	rs949963	0.0018	ankylosing spondylitis
chr3	20242043	20242243	rs951455	0.0061	ankylosing spondylitis
chr2	182007700	182007900	rs1018326	2.1e-06	ankylosing spondylitis
chr10	23273010	23273210	rs1060761	0.00034	ankylosing spondylitis
chr12	105380052	105380252	rs1129593	0.00026	ankylosing spondylitis
chr4	40193438	40193638	rs1320213	0.00069	ankylosing spondylitis
chr10	19929413	19929613	rs1326986	1.5e-07	ankylosing spondylitis
chr6	116072012	116072212	rs1342180	0.0019	ankylosing spondylitis
chr2	129050809	129051009	rs1375347	0.0075	ankylosing spondylitis
chr4	155300770	155300970	rs1388069	0.011	ankylosing spondylitis
chr4	163072771	163072971	rs1388837	0.0015	ankylosing spondylitis
chr8	116162123	116162323	rs1389913	0.00096	ankylosing spondylitis
chr6	116080327	116080527	rs1556614	0.0024	ankylosing spondylitis
chr8	23767767	23767967	rs1705691	1.58e-05	ankylosing spondylitis
chr14	46552754	46552954	rs1742655	2.19e-05	ankylosing spondylitis
chr14	46548212	46548412	rs1754298	4.63e-05	ankylosing spondylitis
chr12	6439909	6440109	rs1800693	2.8e-05	ankylosing spondylitis
chr3	158714281	158714481	rs1846897	6.3e-05	ankylosing spondylitis
chr2	191241086	191241286	rs1866852	0.00034	ankylosing spondylitis
chr14	82262389	82262589	rs1887735	0.0034	ankylosing spondylitis
chr1	62248095	62248295	rs1954436	0.00013	ankylosing spondylitis
chr6	41185330	41185530	rs1968871	4.5e-08	ankylosing spondylitis
chr17	33034226	33034426	rs1990262	0.00078	ankylosing spondylitis
chr5	35952040	35952240	rs1993879	9e-05	ankylosing spondylitis
chr7	151040294	151040494	rs2063995	0.012	ankylosing spondylitis
chr22	37309946	37310146	rs2075726	9.09e-06	ankylosing spondylitis
chr6	26494999	26495199	rs2093169	3.3e-06	ankylosing spondylitis
chr17	26725165	26725365	rs2239908	6.8e-05	ankylosing spondylitis
chr21	40465078	40465278	rs2242944	8.3e-20	ankylosing spondylitis
chr6	31342531	31342731	rs2254556	3.8e-42	ankylosing spondylitis
chr2	98329952	98330152	rs2276645	0.00044	ankylosing spondylitis
chr2	98427282	98427482	rs2278700	0.00015	ankylosing spondylitis
chr1	200960207	200960407	rs2297909	5.2e-12	ankylosing spondylitis
chr2	102663528	102663728	rs2310173	4.8e-07	ankylosing spondylitis
chr10	52850093	52850293	rs2339678	0.0026	ankylosing spondylitis
chr6	31367765	31367965	rs2523454	3.2e-93	ankylosing spondylitis
chr6	31340228	31340428	rs2523522	9.6e-196	ankylosing spondylitis
chr6	31412861	31413061	rs2596464	5.27e-37	ankylosing spondylitis
chr11	123399441	123399641	rs2714068	2.4e-05	ankylosing spondylitis
chr21	40465434	40465634	rs2836878	4.9e-12	ankylosing spondylitis
chr6	26338334	26338534	rs2893842	1.5e-05	ankylosing spondylitis
chr2	162866155	162866355	rs2909448	0.0023	ankylosing spondylitis
chr19	8298311	8298511	rs2967625	0.0025	ankylosing spondylitis
chr16	27452600	27452800	rs3093406	6.5e-05	ankylosing spondylitis
chr6	25925887	25926087	rs3734523	1.6e-08	ankylosing spondylitis
chr6	26467082	26467282	rs3799380	1.2e-06	ankylosing spondylitis
chr9	13802650	13802850	rs3931884	0.00046	ankylosing spondylitis
chr1	166086071	166086271	rs4074897	0.0015	ankylosing spondylitis
chr18	70070440	70070640	rs4131187	0.00032	ankylosing spondylitis
chr12	6447422	6447622	rs4149577	0.0014	ankylosing spondylitis
chr5	40497504	40497704	rs4286721	0.0073	ankylosing spondylitis
chr4	80949729	80949929	rs4333130	9.3e-08	ankylosing spondylitis
chr4	80946375	80946575	rs4389526	9.4e-08	ankylosing spondylitis
chr6	31391301	31391501	rs4418214	2.34e-24	ankylosing spondylitis
chr15	27674076	27674276	rs4438262	1.99e-05	ankylosing spondylitis
chr3	39005789	39005989	rs4491835	2.07e-05	ankylosing spondylitis
chr5	83173493	83173693	rs4552569	8.77e-10	ankylosing spondylitis
chr2	26399114	26399314	rs4665830	0.002	ankylosing spondylitis
chr2	62521144	62521344	rs4672495	3.2e-09	ankylosing spondylitis
chr3	71371634	71371834	rs4677035	0.00059	ankylosing spondylitis
chr7	100236493	100236693	rs4727457	0.00045	ankylosing spondylitis
chr17	45808728	45808928	rs4794067	0.006	ankylosing spondylitis
chr6	30077867	30078067	rs4959041	6.5e-13	ankylosing spondylitis
chr9	16958600	16958800	rs4961430	6.5e-05	ankylosing spondylitis
chr3	56378163	56378363	rs4974135	0.00038	ankylosing spondylitis
chr20	59268610	59268810	rs6027755	9.3e-05	ankylosing spondylitis
chr20	49170057	49170257	rs6512654	3.58e-06	ankylosing spondylitis
chr4	80809897	80810097	rs6534625	0.029	ankylosing spondylitis
chr5	158818645	158818845	rs6556416	1.9e-08	ankylosing spondylitis
chr16	77117776	77117976	rs6564385	3.15e-05	ankylosing spondylitis
chr2	98699788	98699988	rs6756742	3.1e-05	ankylosing spondylitis
chr3	86195337	86195537	rs6804637	8.98e-05	ankylosing spondylitis
chr4	44919647	44919847	rs6832063	0.0016	ankylosing spondylitis
chr4	30348981	30349181	rs6849592	0.0013	ankylosing spondylitis
chr5	54687719	54687919	rs6881959	0.00033	ankylosing spondylitis
chr6	109558371	109558571	rs6919423	0.000186	ankylosing spondylitis
chr10	80772441	80772641	rs7068603	8.99e-06	ankylosing spondylitis
chr1	67750374	67750574	rs7546245	0.00028	ankylosing spondylitis
chr2	182056983	182057183	rs7580110	3.4e-06	ankylosing spondylitis
chr4	172269852	172270052	rs7664958	0.003	ankylosing spondylitis
chr5	40486796	40486996	rs7720838	4.4e-05	ankylosing spondylitis
chr6	31336000	31336200	rs7743761	5e-304	ankylosing spondylitis
chr6	90311113	90311313	rs7760960	4.56e-05	ankylosing spondylitis
chr10	80779746	80779946	rs7921660	7.28e-05	ankylosing spondylitis
chr11	49310852	49311052	rs7925896	0.00011	ankylosing spondylitis
chr13	66142263	66142463	rs7991583	1.71e-05	ankylosing spondylitis
chr16	50113673	50113873	rs8051216	0.0011	ankylosing spondylitis
chr17	45768736	45768936	rs8070463	5.3e-08	ankylosing spondylitis
chr18	5162042	5162242	rs8092774	4.29e-05	ankylosing spondylitis
chr6	31313001	31313201	rs9265882	1.23e-50	ankylosing spondylitis
chr6	31338428	31338628	rs9295986	3.6e-103	ankylosing spondylitis
chr13	66137242	66137442	rs9317518	3.1e-05	ankylosing spondylitis
chr6	123127891	123128091	rs9320892	0.00096	ankylosing spondylitis
chr6	20999287	20999487	rs9358383	0.0026	ankylosing spondylitis
chr6	26175752	26175952	rs9379831	2.7e-08	ankylosing spondylitis
chr6	26592607	26592807	rs9379895	4.2e-08	ankylosing spondylitis
chr6	31182283	31182483	rs9468898	7.68e-257	ankylosing spondylitis
chr6	17876360	17876560	rs9477548	0.00078	ankylosing spondylitis
chr13	95888571	95888771	rs9634642	1.98e-05	ankylosing spondylitis
chr5	139805511	139805711	rs10042299	0.00055	ankylosing spondylitis
chr5	158814433	158814633	rs10045431	0.00011	ankylosing spondylitis
chr5	96122110	96122310	rs10050860	1.1e-08	ankylosing spondylitis
chr5	134342620	134342820	rs10072362	0.00013	ankylosing spondylitis
chr2	102662788	102662988	rs10185424	5.4e-06	ankylosing spondylitis
chr5	40490690	40490890	rs10440635	2.6e-07	ankylosing spondylitis
chr6	65285966	65286166	rs10494881	0.001	ankylosing spondylitis
chr4	63280632	63280832	rs10517820	5.1e-05	ankylosing spondylitis
chr2	98499712	98499912	rs10520549	0.00053	ankylosing spondylitis
chr9	139269238	139269438	rs10781500	1.1e-06	ankylosing spondylitis
chr2	62551372	62551572	rs10865331	1.9e-19	ankylosing spondylitis
chr14	33386659	33386859	rs10872871	6.15e-06	ankylosing spondylitis
chr1	25294778	25294978	rs10903118	0.0007	ankylosing spondylitis
chr6	26233287	26233487	rs10946808	4.5e-07	ankylosing spondylitis
chr17	26649624	26649824	rs11080055	3.87e-05	ankylosing spondylitis
chr9	138009679	138009879	rs11103683	0.004	ankylosing spondylitis
chr1	67705858	67706058	rs11209026	9.1e-14	ankylosing spondylitis
chr1	67739992	67740192	rs11209032	5.1e-10	ankylosing spondylitis
chr1	25297084	25297284	rs11249215	9.2e-11	ankylosing spondylitis
chr19	7647609	7647809	rs11259999	0.00093	ankylosing spondylitis
chr1	67702426	67702626	rs11465804	6.2e-06	ankylosing spondylitis
chr1	67720997	67721197	rs11465817	1.2e-10	ankylosing spondylitis
chr15	41046783	41046983	rs11558807	0.0016	ankylosing spondylitis
chr1	61798959	61799159	rs11590808	0.00022	ankylosing spondylitis
chr12	6502642	6502842	rs11616188	4.1e-12	ankylosing spondylitis
chr16	83071514	83071714	rs11642883	6.64e-05	ankylosing spondylitis
chr2	98528589	98528789	rs11688829	1.8e-05	ankylosing spondylitis
chr1	3809323	3809523	rs11807227	0.0093	ankylosing spondylitis
chr6	85679900	85680100	rs11964358	0.0043	ankylosing spondylitis
chr14	33380998	33381198	rs12146962	8.68e-06	ankylosing spondylitis
chr9	11259655	11259855	rs12353357	5.5e-05	ankylosing spondylitis
chr14	53488291	53488491	rs12433730	0.0026	ankylosing spondylitis
chr15	27663596	27663796	rs12439549	3.11e-05	ankylosing spondylitis
chr17	43273087	43273287	rs12450413	3.19e-05	ankylosing spondylitis
chr16	67950513	67950713	rs12599580	0.027	ankylosing spondylitis
chr15	27687050	27687250	rs12903540	2.29e-05	ankylosing spondylitis
chr16	67233166	67233366	rs12923138	0.0035	ankylosing spondylitis
chr4	133400838	133401038	rs13129622	0.001	ankylosing spondylitis
chr5	35947431	35947631	rs13172042	8e-05	ankylosing spondylitis
chr6	25874323	25874523	rs13198474	3e-06	ankylosing spondylitis
chr6	31344483	31344683	rs13202464	1.1e-29	ankylosing spondylitis
chr6	109598864	109599064	rs13210693	9.31e-07	ankylosing spondylitis
chr16	10395022	10395222	rs13333796	0.015	ankylosing spondylitis
chr1	215967757	215967957	rs17025432	0.00019	ankylosing spondylitis
chr3	4383815	4384015	rs17030493	0.00021	ankylosing spondylitis
chr12	45774808	45775008	rs17095830	1.63e-08	ankylosing spondylitis
chr17	27769471	27769671	rs2297518	6e-07	ankylosing spondylitis
chr2	62341210	62341410	rs6759298	2e-06	ankylosing spondylitis
chr1	24978523	24978723	rs6600247	1e-14	ankylosing spondylitis
chr1	67240175	67240375	rs11209026	6e-28	ankylosing spondylitis
chr1	200908622	200908822	rs41299637	7e-16	ankylosing spondylitis
chr5	40524658	40524858	rs12186979	5e-06	ankylosing spondylitis
chr5	96788527	96788727	rs30187	1e-41	ankylosing spondylitis
chr3	27753316	27753516	rs13093489	1e-07	ankylosing spondylitis
chr5	35881241	35881441	rs11742270	2e-06	ankylosing spondylitis
chr7	124799445	124799645	rs2402752	2e-06	ankylosing spondylitis
chr22	21602264	21602464	rs2283790	1e-06	ankylosing spondylitis
chr1	67281653	67281853	rs12141575	9e-11	ankylosing spondylitis
chr2	102152813	102153013	rs2192752	4e-06	ankylosing spondylitis
chr5	96811930	96812130	rs10045403	6e-14	ankylosing spondylitis
chr5	96916785	96916985	rs2910686	5e-17	ankylosing spondylitis
chr5	159391637	159391837	rs6556416	4e-06	ankylosing spondylitis
chr12	6381859	6382059	rs7954567	1e-07	ankylosing spondylitis
chr5	159399684	159399884	rs6871626	6e-08	ankylosing spondylitis
chr9	136359287	136359487	rs1128905	2e-09	ankylosing spondylitis
chr12	6337511	6337711	rs1860545	8e-10	ankylosing spondylitis
chr17	47497740	47497940	rs9901869	2e-12	ankylosing spondylitis
chr21	39094718	39094918	rs2836883	2e-14	ankylosing spondylitis
chr1	154453688	154453888	rs4129267	2e-15	ankylosing spondylitis
chr1	161509855	161510055	rs1801274	1e-09	ankylosing spondylitis
chr2	181183625	181183825	rs12615545	2e-07	ankylosing spondylitis
chr2	240624222	240624422	rs4676410	2e-07	ankylosing spondylitis
chr6	89955954	89956154	rs17765610	3e-08	ankylosing spondylitis
chr10	79300460	79300660	rs1250550	6e-07	ankylosing spondylitis
chr10	99518868	99519068	rs11190133	2e-14	ankylosing spondylitis
chr12	111424671	111424871	rs11065898	2e-07	ankylosing spondylitis
chr14	88022377	88022577	rs11624293	2e-10	ankylosing spondylitis
chr17	27821041	27821241	rs2531875	1e-08	ankylosing spondylitis
chr19	10414405	10414605	rs35164067	7e-09	ankylosing spondylitis
chr21	44195758	44195958	rs7282490	1e-06	ankylosing spondylitis
chr1	210621364	210621564	rs12758027	6e-06	ankylosing spondylitis
chr2	102030738	102030938	rs4851529	1e-06	ankylosing spondylitis
chr6	31377039	31377239	rs116488202	1e-100	ankylosing spondylitis
chr6	29975779	29975979	rs2394250	8e-51	ankylosing spondylitis
chr2	62324237	62324437	rs10865331	2e-19	ankylosing spondylitis
chr2	102047067	102047267	rs2310173	5e-07	ankylosing spondylitis
chr4	80028575	80028775	rs4333130	9e-08	ankylosing spondylitis
chr5	96793709	96793909	rs27434	5e-12	ankylosing spondylitis
chr6	31368223	31368423	rs7743761	5e-304	ankylosing spondylitis
chr21	39093152	39093352	rs2242944	8e-20	ankylosing spondylitis
chr2	181142973	181143173	rs1018326	2e-06	ankylosing spondylitis
chr10	19640484	19640684	rs1326986	4e-06	ankylosing spondylitis
chr21	39097494	39097694	rs378108	2e-11	ankylosing spondylitis
chr1	24970593	24970793	rs11249215	9e-11	ankylosing spondylitis
chr12	6393476	6393676	rs11616188	4e-12	ankylosing spondylitis
chr4	80025221	80025421	rs4389526	9e-08	ankylosing spondylitis
chr5	40490588	40490788	rs10440635	3e-07	ankylosing spondylitis
chr9	136374786	136374986	rs10781500	1e-06	ankylosing spondylitis
chr17	47691370	47691570	rs8070463	5e-08	ankylosing spondylitis
chr1	200991079	200991279	rs2297909	5e-12	ankylosing spondylitis
chr6	31397910	31398110	rs4349859	1e-200	ankylosing spondylitis
chr5	83877674	83877874	rs4552569	9e-10	ankylosing spondylitis
chr12	45381025	45381225	rs17095830	2e-08	ankylosing spondylitis
chr6	109277661	109277861	rs13210693	9e-07	ankylosing spondylitis
chr14	32911792	32911992	rs12146962	9e-06	ankylosing spondylitis
chr22	36913904	36914104	rs2075726	9e-06	ankylosing spondylitis
chr4	11502767	11502967	rs10000518	6e-06	ankylosing spondylitis
chr15	50492719	50492919	rs148783236	1e-13	ankylosing spondylitis
chr8	24259109	24259309	rs1013210	8e-08	ankylosing spondylitis
chr9	75888142	75888342	rs7874251	6e-06	ankylosing spondylitis
chr4	23344461	23344661	rs34939008	7e-06	ankylosing spondylitis
chr17	14832075	14832275	rs6502398	5e-07	ankylosing spondylitis
chr17	27771655	27771855	rs7217335	1e-06	ankylosing spondylitis
chr15	101227517	101227717	rs8036083	7e-06	ankylosing spondylitis
chr2	62340986	62341186	rs13001372	7e-09	ankylosing spondylitis
chr8	2191859	2192059	rs4876208	6e-06	ankylosing spondylitis
chr5	96790505	96790705	rs27529	1e-09	ankylosing spondylitis
chr7	38667117	38667317	rs10280089	1e-06	ankylosing spondylitis
chr21	44852090	44852290	rs235316	8e-06	ankylosing spondylitis
chr10	88994630	88994830	rs2031610	5e-06	ankylosing spondylitis
chr12	25890492	25890692	rs7298011	4e-06	ankylosing spondylitis
chr16	3243307	3243507	rs61752717	2e-12	ankylosing spondylitis
chr6	31354252	31354452	rs17192932	6e-120	ankylosing spondylitis
chr6	31358056	31358256	rs117486637	9e-91	ankylosing spondylitis

## Sheet: SNP of RA
The list of the SNPs of rheumatoid arthritis that were interrogated for this study
chr13	32446742	32446942	rs3	0.0209937	rheumatoid arthritis
chr13	32447122	32447322	rs4	0.0215449	rheumatoid arthritis
chr7	11597375	11597575	rs18	0.0086	rheumatoid arthritis
chr7	11597056	11597256	rs19	0.00728	rheumatoid arthritis
chr8	19814923	19815123	rs281	0.00441135	rheumatoid arthritis
chr8	19814998	19815198	rs283	0.0384583	rheumatoid arthritis
chr7	21819445	21819645	rs339	0.0430842	rheumatoid arthritis
chr13	32448474	32448674	rs346	0.0209393	rheumatoid arthritis
chr13	32450752	32450952	rs349	0.0212127	rheumatoid arthritis
chr13	32454439	32454639	rs354	0.0216567	rheumatoid arthritis
chr13	32457879	32458079	rs355	0.0222803	rheumatoid arthritis
chr13	32476928	32477128	rs361	0.0139313	rheumatoid arthritis
chr13	32485442	32485642	rs372	0.0297182	rheumatoid arthritis
chr13	32498256	32498456	rs377	0.0349325	rheumatoid arthritis
chr13	32504839	32505039	rs383	0.006194	rheumatoid arthritis
chr7	116296796	116296996	rs437	0.0282061	rheumatoid arthritis
chr7	117681298	117681498	rs461	0.0221658	rheumatoid arthritis
chr7	125975151	125975351	rs496	0.01927	rheumatoid arthritis
chr7	94937346	94937546	rs662	0.0106	rheumatoid arthritis
chr12	9232168	9232368	rs669	0.0496337	rheumatoid arthritis
chr2	204687612	204687812	rs721	0.000627335	rheumatoid arthritis
chr15	48035585	48035785	rs765	0.0191602	rheumatoid arthritis
chr6	33054519	33054719	rs929	4.1111e-39	rheumatoid arthritis
chr8	20104885	20105085	rs1075	0.0104	rheumatoid arthritis
chr16	2262013	2262213	rs1126	0.0483944	rheumatoid arthritis
chr10	22825188	22825388	rs1158	0.0246815	rheumatoid arthritis
chr2	61167900	61168100	rs1206	0.00265636	rheumatoid arthritis
chr20	3231034	3231234	rs1207	0.0412972	rheumatoid arthritis
chr16	48572717	48572917	rs1224	0.0127954	rheumatoid arthritis
chr10	7901783	7901983	rs1246	0.0107366	rheumatoid arthritis
chr22	22599437	22599637	rs1320	0.04344	rheumatoid arthritis
chr22	50297335	50297535	rs1321	0.00763524	rheumatoid arthritis
chr9	6235653	6235853	rs1375	0.0107064	rheumatoid arthritis
chr3	58297855	58298055	rs1427	0.0297182	rheumatoid arthritis
chr3	3191713	3191913	rs1497	0.0353575	rheumatoid arthritis
chr6	31350604	31350804	rs1521	9.88758e-25	rheumatoid arthritis
chr21	17607007	17607207	rs1533	0.00383716	rheumatoid arthritis
chr21	17606971	17607171	rs1534	0.00384915	rheumatoid arthritis
chr11	61597872	61598072	rs1535	0.0286312	rheumatoid arthritis
chr20	10385913	10386113	rs1545	0.04418	rheumatoid arthritis
chr20	10385959	10386159	rs1547	0.03154	rheumatoid arthritis
chr6	31110291	31110491	rs1576	1.7033e-05	rheumatoid arthritis
chr18	55761905	55762105	rs1672	0.0249335	rheumatoid arthritis
chr18	55761894	55762094	rs1675	0.0249968	rheumatoid arthritis
chr3	141331465	141331665	rs1709	0.0187119	rheumatoid arthritis
chr17	3632736	3632936	rs1716	0.00642	rheumatoid arthritis
chr15	85348072	85348272	rs1719	0.0145517	rheumatoid arthritis
chr6	90067615	90067815	rs1782	0.0232152	rheumatoid arthritis
chr8	56686124	56686324	rs1818	0.0411997	rheumatoid arthritis
chr9	91619684	91619884	rs1867	0.0404274	rheumatoid arthritis
chr16	84459324	84459524	rs1891	0.0421827	rheumatoid arthritis
chr12	108683278	108683478	rs1946	0.002885	rheumatoid arthritis
chr4	37360717	37360917	rs1958	0.002523	rheumatoid arthritis
chr6	31107633	31107833	rs1966	5.77e-09	rheumatoid arthritis
chr5	95149555	95149755	rs2007	0.0110733	rheumatoid arthritis
chr9	71397647	71397847	rs2017	0.0221658	rheumatoid arthritis
chr6	20617420	20617620	rs2065	0.00918575	rheumatoid arthritis
chrX	9247026	9247226	rs2070	0.006365	rheumatoid arthritis
chr4	15738383	15738583	rs2103	0.0199802	rheumatoid arthritis
chr9	98489042	98489242	rs2119	0.008749	rheumatoid arthritis
chr8	95199202	95199402	rs2157	0.0374598	rheumatoid arthritis
chr8	76367675	76367875	rs2172	0.0323142	rheumatoid arthritis
chr8	455260	455460	rs2242	0.01068	rheumatoid arthritis
chr7	43542553	43542753	rs2292	0.0157	rheumatoid arthritis
chr11	26667470	26667670	rs2295	0.00966973	rheumatoid arthritis
chr1	53620240	53620440	rs2388	0.0393856	rheumatoid arthritis
chr5	114063319	114063519	rs2394	0.0357008	rheumatoid arthritis
chr1	114631880	114632080	rs2432	0.0100617	rheumatoid arthritis
chr18	40849093	40849293	rs2456	0.0377299	rheumatoid arthritis
chr8	134467966	134468166	rs2458	0.0319206	rheumatoid arthritis
chr2	50822363	50822563	rs2473	0.0376396	rheumatoid arthritis
chr5	134907452	134907652	rs2547	0.02982	rheumatoid arthritis
chr18	10488515	10488715	rs2557	0.0354431	rheumatoid arthritis
chr6	32974301	32974501	rs2581	5.28e-10	rheumatoid arthritis
chr6	32974451	32974651	rs2582	0.000581512	rheumatoid arthritis
chr1	200447295	200447495	rs2589	0.0137799	rheumatoid arthritis
chr15	50849299	50849499	rs2630	0.0388269	rheumatoid arthritis
chr13	52367107	52367307	rs2734	0.003076	rheumatoid arthritis
chr3	143424722	143424922	rs2800	0.00795	rheumatoid arthritis
chr12	81650409	81650609	rs2805	0.00377	rheumatoid arthritis
chr7	107260756	107260956	rs2808	0.00759081	rheumatoid arthritis
chr20	5905679	5905879	rs2821	0.0345956	rheumatoid arthritis
chr11	76733747	76733947	rs2826	0.0067896	rheumatoid arthritis
chr5	137523338	137523538	rs2863	0.0305377	rheumatoid arthritis
chr17	3705426	3705626	rs2891	0.0459938	rheumatoid arthritis
chr6	107991974	107992174	rs2914	0.04018	rheumatoid arthritis
chr6	16758012	16758212	rs2927	0.0372806	rheumatoid arthritis
chr6	33689420	33689620	rs2966	7.49e-12	rheumatoid arthritis
chr6	33689434	33689634	rs2967	7.18268e-08	rheumatoid arthritis
chr3	192531102	192531302	rs2986	0.04464	rheumatoid arthritis
chr19	44124635	44124835	rs3046	0.003348	rheumatoid arthritis
chr6	33032922	33033122	rs3077	5.98e-14	rheumatoid arthritis
chr1	207857154	207857354	rs3085	0.0275787	rheumatoid arthritis
chr2	222821037	222821237	rs3091	0.00449353	rheumatoid arthritis
chr6	11208780	11208980	rs3102	0.0018721	rheumatoid arthritis
chr14	70235641	70235841	rs3104	0.0306132	rheumatoid arthritis
chr13	47408751	47408951	rs3125	0.0497477	rheumatoid arthritis
chr7	99130775	99130975	rs3137	0.0187613	rheumatoid arthritis
chr2	159537768	159537968	rs3142	0.0241225	rheumatoid arthritis
chr15	59212011	59212211	rs3145	0.000157951	rheumatoid arthritis
chr10	60828395	60828595	rs3197	0.00253077	rheumatoid arthritis
chr15	56929676	56929876	rs3199	0.02526	rheumatoid arthritis
chr12	69973292	69973492	rs3201	0.04385	rheumatoid arthritis
chr6	90343587	90343787	rs3211	0.021103	rheumatoid arthritis
chr6	33662195	33662395	rs3227	2.38639e-13	rheumatoid arthritis
chr12	42475788	42475988	rs3229	0.00353723	rheumatoid arthritis
chr3	62414034	62414234	rs3344	0.02617	rheumatoid arthritis
chr13	41950913	41951113	rs3355	0.0307646	rheumatoid arthritis
chr2	105363073	105363273	rs3404	0.0339301	rheumatoid arthritis
chr9	27325960	27326160	rs3410	0.04276	rheumatoid arthritis
chr6	33246418	33246618	rs3445	2.38438e-18	rheumatoid arthritis
chr1	151672558	151672758	rs3466	0.006015	rheumatoid arthritis
chr6	24425590	24425790	rs3469	0.0499763	rheumatoid arthritis
chr5	130729515	130729715	rs3488	0.00892631	rheumatoid arthritis
chr8	6560958	6561158	rs3502	0.0282061	rheumatoid arthritis
chr11	26684517	26684717	rs3550	0.0219382	rheumatoid arthritis
chr1	161188793	161188993	rs3557	0.00628607	rheumatoid arthritis
chr11	78364413	78364613	rs3571	0.0362209	rheumatoid arthritis
chr6	32723943	32724143	rs3656	2.66163e-05	rheumatoid arthritis
chr6	166778579	166778779	rs3728	0.04823	rheumatoid arthritis
chr2	218664533	218664733	rs3747	0.0277171	rheumatoid arthritis
chr17	3926671	3926871	rs3765	0.00148586	rheumatoid arthritis
chr21	33632087	33632287	rs3818	0.0479503	rheumatoid arthritis
chr7	128852753	128852953	rs3824	0.0347637	rheumatoid arthritis
chr19	58866334	58866534	rs3830	0.00314	rheumatoid arthritis
chr6	25783215	25783415	rs3923	0.009253	rheumatoid arthritis
chr14	35070271	35070471	rs3958	0.01735	rheumatoid arthritis
chr6	55203917	55204117	rs3963	0.00882438	rheumatoid arthritis
chr11	129207729	129207929	rs3974	0.00111507	rheumatoid arthritis
chr4	38593092	38593292	rs3980	0.0262935	rheumatoid arthritis
chr4	129190380	129190580	rs4016	0.0194642	rheumatoid arthritis
chr22	20761284	20761484	rs4020	0.03185	rheumatoid arthritis
chr12	57449510	57449710	rs4039	0.0459938	rheumatoid arthritis
chr4	130626367	130626567	rs4095	0.0143552	rheumatoid arthritis
chr14	56440992	56441192	rs4097	0.03283	rheumatoid arthritis
chr4	104703299	104703499	rs4127	0.0306888	rheumatoid arthritis
chr4	190351743	190351943	rs4148	0.0496337	rheumatoid arthritis
chr6	33383874	33384074	rs4231	3.84162e-14	rheumatoid arthritis
chr1	173120536	173120736	rs4250	0.0397617	rheumatoid arthritis
chr7	93515977	93516177	rs4264	0.0289177	rheumatoid arthritis
chr7	30536511	30536711	rs4270	0.012725	rheumatoid arthritis
chr7	93515155	93515355	rs4271	0.0289177	rheumatoid arthritis
chr7	92236729	92236929	rs4272	0.00011044	rheumatoid arthritis
chr22	27021325	27021525	rs4276	0.00274	rheumatoid arthritis
chr17	61560663	61560863	rs4311	0.0313766	rheumatoid arthritis
chr22	35741071	35741271	rs4386	0.003341	rheumatoid arthritis
chr22	44778254	44778454	rs4426	0.0274409	rheumatoid arthritis
chr22	44780425	44780625	rs4428	0.0169641	rheumatoid arthritis
chr22	35723731	35723931	rs4466	0.03161	rheumatoid arthritis
chr22	35731145	35731345	rs4467	0.0287	rheumatoid arthritis
chr22	48655792	48655992	rs4500	0.0316865	rheumatoid arthritis
chr22	32946219	32946419	rs4507	0.00917	rheumatoid arthritis
chr8	143995643	143995843	rs4543	0.00523415	rheumatoid arthritis
chr14	24759909	24760109	rs4568	0.0282061	rheumatoid arthritis
chr6	26546708	26546908	rs4573	0.0161236	rheumatoid arthritis
chr17	32583169	32583369	rs4586	0.0284889	rheumatoid arthritis
chr22	50281817	50282017	rs4624	0.00795281	rheumatoid arthritis
chr1	64125339	64125539	rs4643	0.008291	rheumatoid arthritis
chr14	23825613	23825813	rs4671	0.001484	rheumatoid arthritis
chr2	198257695	198257895	rs4685	0.0350171	rheumatoid arthritis
chr7	56066916	56067116	rs4689	0.0188603	rheumatoid arthritis
chr10	75561816	75562016	rs4691	0.0352722	rheumatoid arthritis
chr19	4236896	4237096	rs4740	0.0277865	rheumatoid arthritis
chr3	32523677	32523877	rs4796	0.00945189	rheumatoid arthritis
chr2	10930803	10931003	rs4807	0.00994832	rheumatoid arthritis
chr1	150280450	150280650	rs4845	0.0336834	rheumatoid arthritis
chr6	26545532	26545732	rs4871	0.00897767	rheumatoid arthritis
chr19	4236967	4237167	rs4905	0.0331946	rheumatoid arthritis
chr16	56396386	56396586	rs4924	2e-05	rheumatoid arthritis
chr1	44776260	44776460	rs4958	0.0481719	rheumatoid arthritis
chr1	11905968	11906168	rs5065	0.0236349	rheumatoid arthritis
chr1	11905881	11906081	rs5067	0.0228021	rheumatoid arthritis
chr19	45447078	45447278	rs5158	0.0109498	rheumatoid arthritis
chr1	186642958	186643158	rs5275	0.0397617	rheumatoid arthritis
chr8	143955557	143955757	rs5297	0.00701333	rheumatoid arthritis
chr1	169694818	169695018	rs5356	0.0363957	rheumatoid arthritis
chr1	169696846	169697046	rs5368	0.044623	rheumatoid arthritis
chr17	7184381	7184581	rs5415	0.00741542	rheumatoid arthritis
chr17	7184962	7185162	rs5417	0.0422821	rheumatoid arthritis
chr17	7184992	7185192	rs5418	0.0424814	rheumatoid arthritis
chr16	72088231	72088431	rs5468	0.03815	rheumatoid arthritis
chr19	10395583	10395783	rs5498	0.00408341	rheumatoid arthritis
chr20	48124241	48124441	rs5585	0.021103	rheumatoid arthritis
chr20	48122040	48122240	rs5601	0.0426815	rheumatoid arthritis
chr20	48120743	48120943	rs5619	0.0431854	rheumatoid arthritis
chr1	71477439	71477639	rs5675	0.0349325	rheumatoid arthritis
chr16	23200748	23200948	rs5735	0.0178902	rheumatoid arthritis
chr9	35802483	35802683	rs5812	0.00763524	rheumatoid arthritis
chr1	87328739	87328939	rs5845	0.0436942	rheumatoid arthritis
chr5	102365086	102365286	rs5855	0.00369597	rheumatoid arthritis
chr2	98372906	98373106	rs5865	0.0280656	rheumatoid arthritis
chr16	57015992	57016192	rs5882	0.01014	rheumatoid arthritis
chr4	79525304	79525504	rs5942	0.0288459	rheumatoid arthritis
chr4	79494330	79494530	rs5945	0.0314538	rheumatoid arthritis
chr4	47408609	47408809	rs6289	0.0177957	rheumatoid arthritis
chr13	47408934	47409134	rs6314	0.0253157	rheumatoid arthritis
chr1	115829886	115830086	rs6327	0.00546042	rheumatoid arthritis
chr1	115829843	115830043	rs6328	0.0173755	rheumatoid arthritis
chr1	115829213	115829413	rs6330	0.00492559	rheumatoid arthritis
chr6	32006786	32006986	rs6474	4.37697e-109	rheumatoid arthritis
chr6	33163351	33163551	rs6531	1.88713e-07	rheumatoid arthritis
chr6	131160776	131160976	rs6536	0.0206689	rheumatoid arthritis
chr17	4848350	4848550	rs6559	0.0299398	rheumatoid arthritis
chr2	127454130	127454330	rs6568	0.0009191	rheumatoid arthritis
chr2	71376899	71377099	rs6574	0.035787	rheumatoid arthritis
chr9	114980867	114981067	rs6575	0.0218252	rheumatoid arthritis
chr9	123578864	123579064	rs6602	0.01373	rheumatoid arthritis
chr19	4237325	4237525	rs6613	0.0331946	rheumatoid arthritis
chr19	19617555	19617755	rs6626	0.00091439	rheumatoid arthritis
chr12	123745709	123745909	rs6633	0.000927299	rheumatoid arthritis
chr11	75283553	75283753	rs6704	0.0449362	rheumatoid arthritis
chr22	50637822	50638022	rs6712	0.0106164	rheumatoid arthritis
chr1	154179579	154179779	rs6719	0.0192105	rheumatoid arthritis
chr16	9213319	9213519	rs6777	0.0236953	rheumatoid arthritis
chr2	208467897	208468097	rs6785	0.0372806	rheumatoid arthritis
chr17	68131426	68131626	rs6788	0.008987	rheumatoid arthritis
chr4	3514595	3514795	rs6789	0.0124469	rheumatoid arthritis
chr3	184026603	184026803	rs6845	0.01983	rheumatoid arthritis
chr1	115260543	115260743	rs6851	0.0338477	rheumatoid arthritis
chr2	277895	278095	rs6855	0.0177015	rheumatoid arthritis
chr2	234204013	234204213	rs6861	0.03832	rheumatoid arthritis
chr5	128449544	128449744	rs6871	0.00628607	rheumatoid arthritis
chr10	121589302	121589502	rs6881	0.00291545	rheumatoid arthritis
chr19	19619442	19619642	rs6909	0.00154726	rheumatoid arthritis
chr6	86205223	86205423	rs6922	0.02377	rheumatoid arthritis
chr22	22114904	22115104	rs6928	0.0477295	rheumatoid arthritis
chr1	159024568	159024768	rs6940	0.00806906	rheumatoid arthritis
chr1	226033376	226033576	rs6965	0.0312995	rheumatoid arthritis
chr2	89050026	89050226	rs6974	0.0424814	rheumatoid arthritis
chr16	67691568	67691768	rs6979	0.00547692	rheumatoid arthritis
chr19	51363561	51363761	rs6998	0.00726494	rheumatoid arthritis
chr20	55093801	55094001	rs6999	0.0193624	rheumatoid arthritis
chr1	150445719	150445919	rs7002	0.0321562	rheumatoid arthritis
chr10	103368554	103368754	rs7006	0.0107971	rheumatoid arthritis
chr19	2754878	2755078	rs7008	0.0473999	rheumatoid arthritis
chr2	27422505	27422705	rs7081	0.0250603	rheumatoid arthritis
chr9	115234294	115234494	rs7095	0.0322351	rheumatoid arthritis
chr13	28197336	28197536	rs7097	0.008304	rheumatoid arthritis
chr15	77777532	77777732	rs7119	0.000132	rheumatoid arthritis
chr19	18287969	18288169	rs7125	0.0448316	rheumatoid arthritis
chr16	28995657	28995857	rs7140	7.82369e-05	rheumatoid arthritis
chr8	124027528	124027728	rs7159	0.02643	rheumatoid arthritis
chr19	11275039	11275239	rs7188	0.00144	rheumatoid arthritis
chr6	32411546	32411746	rs7192	7e-05	rheumatoid arthritis
chr6	32412380	32412580	rs7194	1.36108e-162	rheumatoid arthritis
chr6	32412439	32412639	rs7195	7e-05	rheumatoid arthritis
chr6	32412471	32412671	rs7196	8.69984e-05	rheumatoid arthritis
chr6	32412480	32412680	rs7197	3.56181e-59	rheumatoid arthritis
chr17	73269158	73269358	rs7198	0.0412972	rheumatoid arthritis
chr16	55539514	55539714	rs7201	0.00109217	rheumatoid arthritis
chr6	28201038	28201238	rs7206	0.0178902	rheumatoid arthritis
chr14	35742963	35743163	rs7218	0.0232152	rheumatoid arthritis
chr2	201717810	201718010	rs7224	0.04217	rheumatoid arthritis
chr15	65255604	65255804	rs7322	0.008715	rheumatoid arthritis
chr5	79095621	79095821	rs7343	8.29e-05	rheumatoid arthritis
chr6	36570266	36570466	rs7344	0.0299398	rheumatoid arthritis
chr4	16164389	16164589	rs7359	0.02097	rheumatoid arthritis
chr1	114524561	114524761	rs7364	0.000170184	rheumatoid arthritis
chr11	93211664	93211864	rs7365	0.0213783	rheumatoid arthritis
chr22	21976834	21977034	rs7444	0.0173294	rheumatoid arthritis
chr13	50275415	50275615	rs7446	0.0049708	rheumatoid arthritis
chr17	16245916	16246116	rs7477	0.0111355	rheumatoid arthritis
chr19	55998411	55998611	rs7478	0.00895196	rheumatoid arthritis
chr1	151238951	151239151	rs7489	0.0458871	rheumatoid arthritis
chr6	27418747	27418947	rs7509	0.00533006	rheumatoid arthritis
chr1	201938895	201939095	rs7513	0.007624	rheumatoid arthritis
chr1	150596311	150596511	rs7517	0.0184182	rheumatoid arthritis
chr9	119187739	119187939	rs7518	0.0185646	rheumatoid arthritis
chr2	16733828	16734028	rs7552	0.0106164	rheumatoid arthritis
chr6	30668059	30668259	rs7565	0.00352613	rheumatoid arthritis
chr13	28009751	28009951	rs7669	0.0433883	rheumatoid arthritis
chr2	211543047	211543247	rs7684	0.0325523	rheumatoid arthritis
chr16	30125700	30125900	rs7698	0.044623	rheumatoid arthritis
chr2	191366479	191366679	rs7721	0.0299398	rheumatoid arthritis
chr1	26901219	26901419	rs7726	0.01312	rheumatoid arthritis
chr11	95565689	95565889	rs7749	0.000270537	rheumatoid arthritis
chr1	246930464	246930664	rs7779	0.0147505	rheumatoid arthritis
chr14	34985545	34985745	rs7797	0.04348	rheumatoid arthritis
chr9	87430421	87430621	rs7816	0.0241841	rheumatoid arthritis
chr6	30152267	30152467	rs7843	3.99239e-33	rheumatoid arthritis
chr1	171766596	171766796	rs7860	0.0137047	rheumatoid arthritis
chr10	103360988	103361188	rs7874	0.00639919	rheumatoid arthritis
chr5	137087949	137088149	rs7875	0.0333568	rheumatoid arthritis
chr11	60897812	60898012	rs7876	0.02019	rheumatoid arthritis
chr15	59951473	59951673	rs7882	0.0432868	rheumatoid arthritis
chr6	31864447	31864647	rs7887	1.0806e-68	rheumatoid arthritis
chr11	95565188	95565388	rs7902	0.00473395	rheumatoid arthritis
chr6	33032875	33033075	rs7905	4.59911e-23	rheumatoid arthritis
chr11	76508743	76508943	rs7912	0.009876	rheumatoid arthritis
chr19	35978199	35978399	rs7976	0.01248	rheumatoid arthritis
chr7	36552556	36552756	rs7986	0.004162	rheumatoid arthritis
chr19	13010420	13010620	rs8012	0.02091	rheumatoid arthritis
chr6	32410935	32411135	rs8084	6.79211e-186	rheumatoid arthritis
chr2	202242035	202242235	rs8105	0.000771933	rheumatoid arthritis
chr6	32083075	32083275	rs8111	2.32e-26	rheumatoid arthritis
chr11	11984754	11984954	rs8169	0.0264263	rheumatoid arthritis
chr7	92236064	92236264	rs8179	9.82583e-05	rheumatoid arthritis
chr7	75696506	75696706	rs8200	0.0276478	rheumatoid arthritis
chr13	49549471	49549671	rs8248	0.0490671	rheumatoid arthritis
chr8	17152757	17152957	rs8276	0.0239998	rheumatoid arthritis
chr20	43880798	43880998	rs8282	0.00842699	rheumatoid arthritis
chr6	32083200	32083400	rs8283	3.81988e-51	rheumatoid arthritis
chr10	22825033	22825233	rs8341	0.0327118	rheumatoid arthritis
chr6	30037586	30037786	rs8347	0.00141706	rheumatoid arthritis
chr6	32148303	32148503	rs8365	4.73556e-22	rheumatoid arthritis
chr6	30867566	30867766	rs8408	7.44808e-05	rheumatoid arthritis
chr19	11319391	11319591	rs8409	0.0271671	rheumatoid arthritis
chr9	139323211	139323411	rs8413	0.0290619	rheumatoid arthritis
chr12	121861971	121862171	rs8462	0.021103	rheumatoid arthritis
chr1	151733235	151733435	rs8480	0.01158	rheumatoid arthritis
chr5	102538652	102538852	rs8488	0.00324847	rheumatoid arthritis
chr14	74428345	74428545	rs8500	0.0213783	rheumatoid arthritis
chr5	65120272	65120472	rs8502	0.0456743	rheumatoid arthritis
chr6	30711257	30711457	rs8512	2.33032e-08	rheumatoid arthritis
chr3	14184569	14184769	rs8516	0.0128662	rheumatoid arthritis
chr2	198361918	198362118	rs8539	0.029498	rheumatoid arthritis
chr5	172591237	172591437	rs8543	0.0117423	rheumatoid arthritis
chr7	75630174	75630374	rs8565	0.0200325	rheumatoid arthritis
chr14	23236424	23236624	rs8572	0.0122419	rheumatoid arthritis
chr17	7219130	7219330	rs8610	0.0217127	rheumatoid arthritis
chr6	7882973	7883173	rs8643	0.0168739	rheumatoid arthritis
chr12	96051783	96051983	rs8699	0.00186	rheumatoid arthritis
chr9	132589533	132589733	rs8719	0.0111044	rheumatoid arthritis
chr3	58280211	58280411	rs8723	0.0140075	rheumatoid arthritis
chr10	82192613	82192813	rs8735	0.0018971	rheumatoid arthritis
chr19	54677089	54677289	rs8736	0.0490671	rheumatoid arthritis
chr21	35774798	35774998	rs8742	0.0336834	rheumatoid arthritis
chr5	95149716	95149916	rs8751	0.0169641	rheumatoid arthritis
chr20	7961972	7962172	rs8764	0.02602	rheumatoid arthritis
chr19	56185663	56185863	rs8791	0.00606522	rheumatoid arthritis
chr2	65540805	65541005	rs8827	0.000357711	rheumatoid arthritis
chr3	98515469	98515669	rs8833	0.0129729	rheumatoid arthritis
chr6	32813061	32813261	rs8842	0.00926488	rheumatoid arthritis
chr17	46698610	46698810	rs8844	0.004736	rheumatoid arthritis
chr11	76262552	76262752	rs8848	0.0411997	rheumatoid arthritis
chr16	88718765	88718965	rs8854	0.023	rheumatoid arthritis
chr3	9957798	9957998	rs8883	0.0304624	rheumatoid arthritis
chr7	116145974	116146174	rs8940	0.0414926	rheumatoid arthritis
chr6	7288197	7288397	rs8955	0.00915	rheumatoid arthritis
chr20	57290746	57290946	rs8978	0.0477295	rheumatoid arthritis
chr2	219210681	219210881	rs9076	0.023756	rheumatoid arthritis
chr7	150501416	150501616	rs9088	0.000692	rheumatoid arthritis
chr11	68707780	68707980	rs9095	0.00120288	rheumatoid arthritis
chr5	121518209	121518409	rs9112	0.006306	rheumatoid arthritis
chr19	45496203	45496403	rs9193	0.00518678	rheumatoid arthritis
chr1	27662566	27662766	rs9203	0.0007931	rheumatoid arthritis
chr6	151679098	151679298	rs9206	0.02228	rheumatoid arthritis
chr17	61823799	61823999	rs9207	0.040812	rheumatoid arthritis
chr2	47086012	47086212	rs9225	0.0284889	rheumatoid arthritis
chr2	85537212	85537412	rs9248	0.0404274	rheumatoid arthritis
chr17	40554749	40554949	rs9252	0.007551	rheumatoid arthritis
chr17	46669330	46669530	rs9299	0.0204549	rheumatoid arthritis
chr6	28292606	28292806	rs9301	0.0144728	rheumatoid arthritis
chr6	163736104	163736304	rs9306	0.01929	rheumatoid arthritis
chr18	10552372	10552572	rs9317	0.0265596	rheumatoid arthritis
chr20	42826250	42826450	rs9346	0.0095	rheumatoid arthritis
chr12	56988242	56988442	rs9368	0.01135	rheumatoid arthritis
chr17	74560788	74560988	rs9399	0.0156961	rheumatoid arthritis
chr16	1560011	1560211	rs9454	0.04958	rheumatoid arthritis
chr16	23072733	23072933	rs9564	0.00745892	rheumatoid arthritis
chr3	182639021	182639221	rs9587	0.0196692	rheumatoid arthritis
chr7	128852957	128853157	rs9607	0.0142385	rheumatoid arthritis
chr7	44919100	44919300	rs9701	0.044623	rheumatoid arthritis
chr22	32887050	32887250	rs9726	0.0389196	rheumatoid arthritis
chr1	150618861	150619061	rs9733	0.0374598	rheumatoid arthritis
chr3	122004953	122005153	rs9740	0.0465304	rheumatoid arthritis
chr17	77910056	77910256	rs9799	0.00799913	rheumatoid arthritis
chr12	69247848	69248048	rs9817	0.00809249	rheumatoid arthritis
chr1	151778799	151778999	rs9826	0.03373	rheumatoid arthritis
chr11	47799675	47799875	rs9909	0.0292066	rheumatoid arthritis
chr13	40326182	40326382	rs9943	1.01799e-05	rheumatoid arthritis
chr22	32015350	32015550	rs9956	0.03372	rheumatoid arthritis
chr21	39672524	39672724	rs9963	0.0415906	rheumatoid arthritis
chr3	58280306	58280506	rs9986	0.0140458	rheumatoid arthritis
chr11	214444	214644	rs10081	0.00579899	rheumatoid arthritis
chr1	114516230	114516430	rs10108	0.00063187	rheumatoid arthritis
chr11	9800501	9800701	rs10118	0.0065723	rheumatoid arthritis
chr12	58350531	58350731	rs10122	0.0357008	rheumatoid arthritis
chr7	130151594	130151794	rs10128	0.03227	rheumatoid arthritis
chr13	108859746	108859946	rs10131	0.0173294	rheumatoid arthritis
chr22	39082074	39082274	rs10135	0.00249821	rheumatoid arthritis
chr17	27207020	27207220	rs10205	0.0350171	rheumatoid arthritis
chr20	45187405	45187605	rs10218	0.0243076	rheumatoid arthritis
chr2	39083940	39084140	rs10219	0.008283	rheumatoid arthritis
chr4	110745754	110745954	rs10365	0.0471813	rheumatoid arthritis
chr11	308080	308280	rs10398	0.0322351	rheumatoid arthritis
chr5	156904533	156904733	rs10404	0.0275097	rheumatoid arthritis
chr14	69260190	69260390	rs10443	0.0198242	rheumatoid arthritis
chr2	172411173	172411373	rs10455	0.00627	rheumatoid arthritis
chr3	14184619	14184819	rs10468	0.0221087	rheumatoid arthritis
chr7	75696320	75696520	rs10476	0.0377299	rheumatoid arthritis
chr13	30777102	30777302	rs10478	0.0329	rheumatoid arthritis
chr1	150280446	150280646	rs10480	0.0155279	rheumatoid arthritis
chr6	37142322	37142522	rs10507	0.001476	rheumatoid arthritis
chr9	139397607	139397807	rs10521	0.0489545	rheumatoid arthritis
chr16	19513067	19513267	rs10572	0.00107715	rheumatoid arthritis
chr6	31655338	31655538	rs10573	1.64071e-18	rheumatoid arthritis
chr6	46820799	46820999	rs10577	0.020885	rheumatoid arthritis
chr9	123363433	123363633	rs10616	0.0235745	rheumatoid arthritis
chr16	2871455	2871655	rs10641	0.0403317	rheumatoid arthritis
chr3	123210964	123211164	rs10668	0.00368442	rheumatoid arthritis
chr6	33662165	33662365	rs10672	2.08136e-08	rheumatoid arthritis
chr6	32916455	32916655	rs10679	0.00062283	rheumatoid arthritis
chr10	121701060	121701260	rs10686	0.0232152	rheumatoid arthritis
chr3	58305135	58305335	rs10687	0.0128662	rheumatoid arthritis
chr8	75767052	75767252	rs10701	0.00900345	rheumatoid arthritis
chr6	32902483	32902683	rs10751	0.000519536	rheumatoid arthritis
chr19	30504716	30504916	rs10756	0.01749	rheumatoid arthritis
chr16	1749258	1749458	rs10771	0.0151963	rheumatoid arthritis
chr1	207192080	207192280	rs10877	0.009604	rheumatoid arthritis
chr19	10754805	10755005	rs10948	0.00376597	rheumatoid arthritis
chr6	143889939	143890139	rs10979	0.0138933	rheumatoid arthritis
chr1	220320923	220321123	rs11095	0.01514	rheumatoid arthritis
chr19	10370442	10370642	rs11115	0.0236	rheumatoid arthritis
chr6	30152367	30152567	rs11158	0.033033	rheumatoid arthritis
chr6	109689807	109690007	rs11251	0.0397617	rheumatoid arthritis
chr21	46270096	46270296	rs11312	0.02475	rheumatoid arthritis
chr13	43682920	43683120	rs11346	0.0240611	rheumatoid arthritis
chr16	56545075	56545275	rs11373	0.00263	rheumatoid arthritis
chr2	65495918	65496118	rs11424	0.000341986	rheumatoid arthritis
chr9	21968099	21968299	rs11515	0.025768	rheumatoid arthritis
chr6	31750409	31750609	rs11531	1.1143e-05	rheumatoid arthritis
chr1	206761838	206762038	rs11589	0.01991	rheumatoid arthritis
chr19	54658002	54658202	rs11606	0.0263598	rheumatoid arthritis
chr2	61370664	61370864	rs11647	0.0498619	rheumatoid arthritis
chr14	21161953	21162153	rs11701	0.01017	rheumatoid arthritis
chr16	10862864	10863064	rs11716	0.0248072	rheumatoid arthritis
chr13	43682908	43683108	rs11728	0.02856	rheumatoid arthritis
chr6	31501112	31501312	rs11796	0.000120617	rheumatoid arthritis
chr22	41166035	41166235	rs11806	0.0194642	rheumatoid arthritis
chr8	26514216	26514416	rs11863	0.04426	rheumatoid arthritis
chr4	169922404	169922604	rs11894	0.0247443	rheumatoid arthritis
chr6	32944646	32944846	rs11908	1.05518e-07	rheumatoid arthritis
chr11	117690818	117691018	rs11999	0.0209393	rheumatoid arthritis
chr6	28227336	28227536	rs12000	7.63e-08	rheumatoid arthritis
chr3	98513941	98514141	rs12203	0.0311459	rheumatoid arthritis
chr5	157214334	157214534	rs12283	0.00126636	rheumatoid arthritis
chr9	25677115	25677315	rs12348	0.0142773	rheumatoid arthritis
chr12	62986520	62986720	rs12357	0.0228607	rheumatoid arthritis
chr6	31110686	31110886	rs12364	4.0017e-06	rheumatoid arthritis
chr1	44686222	44686422	rs12419	0.0455683	rheumatoid arthritis
chr11	10533852	10534052	rs12448	0.0187119	rheumatoid arthritis
chr8	11617140	11617340	rs12458	0.0342615	rheumatoid arthritis
chr8	24776323	24776523	rs12515	0.00226595	rheumatoid arthritis
chr2	65496087	65496287	rs12560	0.000339428	rheumatoid arthritis
chr6	76624641	76624841	rs12606	0.040812	rheumatoid arthritis
chr9	132573436	132573636	rs12634	0.0127602	rheumatoid arthritis
chr19	33791027	33791227	rs12691	0.0350171	rheumatoid arthritis
chr4	6644173	6644373	rs12695	0.0219949	rheumatoid arthritis
chr19	44515414	44515614	rs12753	0.010409	rheumatoid arthritis
chr13	73333269	73333469	rs12837	0.007034	rheumatoid arthritis
chr4	169278061	169278261	rs12880	0.0270311	rheumatoid arthritis
chr16	50668326	50668526	rs12913	0.03868	rheumatoid arthritis
chr5	74656439	74656639	rs12916	0.00564436	rheumatoid arthritis
chr10	131506183	131506383	rs12917	0.02959	rheumatoid arthritis
chr14	39650824	39651024	rs13021	0.0447272	rheumatoid arthritis
chr17	61908456	61908656	rs13030	0.0343447	rheumatoid arthritis
chr19	58269073	58269273	rs13037	0.0425814	rheumatoid arthritis
chr9	100822984	100823184	rs13049	0.0476194	rheumatoid arthritis
chr7	94296669	94296869	rs13073	0.0273722	rheumatoid arthritis
chr6	31827186	31827386	rs13118	4.73517e-05	rheumatoid arthritis
chr1	150484887	150485087	rs13294	0.002375	rheumatoid arthritis
chr6	31644540	31644740	rs13295	1.65507e-18	rheumatoid arthritis
chr18	32831286	32831486	rs13298	0.01043	rheumatoid arthritis
chr18	33760050	33760250	rs13425	0.0468549	rheumatoid arthritis
chr8	440324	440524	rs13429	0.0068	rheumatoid arthritis
chr2	160625627	160625827	rs13432	0.0146309	rheumatoid arthritis
chr5	179661592	179661792	rs13435	0.00287	rheumatoid arthritis
chr10	99005983	99006183	rs13439	0.0290619	rheumatoid arthritis
chr5	204977	205177	rs13474	0.0188603	rheumatoid arthritis
chr12	69248987	69249187	rs13486	0.0111355	rheumatoid arthritis
chr6	32793423	32793623	rs13501	0.00155772	rheumatoid arthritis
chr1	114228100	114228300	rs13524	0.01	rheumatoid arthritis
chr13	100638292	100638492	rs13542	0.0349325	rheumatoid arthritis
chr18	44634656	44634856	rs13547	0.023756	rheumatoid arthritis
chr10	93043758	93043958	rs13675	0.04373	rheumatoid arthritis
chr6	150382393	150382593	rs13729	0.00101895	rheumatoid arthritis
chr5	177664900	177665100	rs13741	0.0423816	rheumatoid arthritis
chr14	74433452	74433652	rs13743	0.0248072	rheumatoid arthritis
chr12	121867157	121867357	rs13754	0.0210483	rheumatoid arthritis
chr14	24888148	24888348	rs13841	0.008879	rheumatoid arthritis
chr3	107526082	107526282	rs13938	0.03157	rheumatoid arthritis
chr19	19468610	19468810	rs13964	0.0153199	rheumatoid arthritis
chr11	61664892	61665092	rs13966	0.0476194	rheumatoid arthritis
chr6	32407609	32407809	rs14004	0.0005	rheumatoid arthritis
chr1	154452104	154452304	rs14021	0.000227721	rheumatoid arthritis
chr1	184763496	184763696	rs14023	0.001852	rheumatoid arthritis
chr2	55404694	55404894	rs14026	0.0118737	rheumatoid arthritis
chr17	37827972	37828172	rs14050	0.000236647	rheumatoid arthritis
chr2	46414346	46414546	rs14138	0.00975257	rheumatoid arthritis
chr2	70524042	70524242	rs14234	0.00680967	rheumatoid arthritis
chr9	102743908	102744108	rs14297	0.0191	rheumatoid arthritis
chr12	53457793	53457993	rs14369	0.008378	rheumatoid arthritis
chr6	33254565	33254765	rs14398	0.019261	rheumatoid arthritis
chr1	202304768	202304968	rs14451	0.0171916	rheumatoid arthritis
chr12	8800466	8800666	rs14541	0.00463	rheumatoid arthritis
chr1	226107687	226107887	rs14868	0.0296447	rheumatoid arthritis
chr3	58304933	58305133	rs14927	0.00418586	rheumatoid arthritis
chr2	85818786	85818986	rs14976	0.03051	rheumatoid arthritis
chr21	48084647	48084847	rs15047	0.00463357	rheumatoid arthritis
chr1	163116778	163116978	rs15049	0.000333114	rheumatoid arthritis
chr2	85569279	85569479	rs15413	0.00184128	rheumatoid arthritis
chr6	31686397	31686597	rs15574	0.00286003	rheumatoid arthritis
chr5	122359090	122359290	rs15577	0.0352722	rheumatoid arthritis
chr6	26545948	26546148	rs15580	0.00341688	rheumatoid arthritis
chr22	47571103	47571303	rs15646	0.0400459	rheumatoid arthritis
chr2	16731410	16731610	rs15653	0.0063424	rheumatoid arthritis
chr17	46684829	46685029	rs15689	0.004625	rheumatoid arthritis
chr17	16229132	16229332	rs15739	0.0350171	rheumatoid arthritis
chr11	26586701	26586901	rs15783	0.003203	rheumatoid arthritis
chr1	17312492	17312692	rs15786	0.0194132	rheumatoid arthritis
chr7	43664377	43664577	rs15866	0.0370132	rheumatoid arthritis
chr12	121867392	121867592	rs15876	0.0309929	rheumatoid arthritis
chr6	32943994	32944194	rs15912	1.6884e-76	rheumatoid arthritis
chr15	77241442	77241642	rs15939	0.01271	rheumatoid arthritis
chr3	12623970	12624170	rs15997	0.000802629	rheumatoid arthritis
chr19	13443670	13443870	rs16008	0.0162538	rheumatoid arthritis
chr19	13414494	13414694	rs16016	0.003764	rheumatoid arthritis
chr19	13411382	13411582	rs16018	0.0383666	rheumatoid arthritis
chr19	13397460	13397660	rs16027	0.002801	rheumatoid arthritis
chr19	13387804	13388004	rs16030	0.0061	rheumatoid arthritis
chr19	13356050	13356250	rs16035	0.01253	rheumatoid arthritis
chr17	37349555	37349755	rs16531	0.0297182	rheumatoid arthritis
chr17	37352178	37352378	rs16537	0.0378203	rheumatoid arthritis
chr17	31365652	31365852	rs16561	0.0248	rheumatoid arthritis
chr5	98403977	98404177	rs16779	0.01314	rheumatoid arthritis
chr5	54207447	54207647	rs16818	0.012344	rheumatoid arthritis
chr9	9860635	9860835	rs16874	0.01072	rheumatoid arthritis
chr3	84785449	84785649	rs16878	0.00146094	rheumatoid arthritis
chr9	14889734	14889934	rs16892	0.000488219	rheumatoid arthritis
chr4	13095788	13095988	rs16903	0.0466384	rheumatoid arthritis
chr17	68537247	68537447	rs16913	0.000259	rheumatoid arthritis
chr1	94786414	94786614	rs16928	0.00492559	rheumatoid arthritis
chr4	100228845	100229045	rs17033	0.01851	rheumatoid arthritis
chr6	32796421	32796621	rs17034	1.4647e-05	rheumatoid arthritis
chr7	92836192	92836392	rs17043	0.0411997	rheumatoid arthritis
chr8	137894407	137894607	rs17045	0.003	rheumatoid arthritis
chr2	205802050	205802250	rs17107	0.00673	rheumatoid arthritis
chr17	51246047	51246247	rs17115	0.0462078	rheumatoid arthritis
chr3	122681830	122682030	rs17171	0.002301	rheumatoid arthritis
chr6	165801083	165801283	rs17193	0.0304624	rheumatoid arthritis
chr14	88399388	88399588	rs17198	0.0228021	rheumatoid arthritis
chr14	70275483	70275683	rs17328	0.0319206	rheumatoid arthritis
chr5	120798988	120799188	rs17330	0.0390124	rheumatoid arthritis
chr10	68079405	68079605	rs17511	0.00735059	rheumatoid arthritis
chr4	37175637	37175837	rs17521	0.0414926	rheumatoid arthritis
chr4	37175619	37175819	rs17529	0.0275787	rheumatoid arthritis
chr1	51826821	51827021	rs17567	0.01117	rheumatoid arthritis
chr9	123769100	123769300	rs17611	0.0001081	rheumatoid arthritis
chr7	90839617	90839817	rs17648	0.0248703	rheumatoid arthritis
chr2	3192940	3193140	rs17682	0.0482831	rheumatoid arthritis
chr7	75616005	75616205	rs17685	0.0031873	rheumatoid arthritis
chr6	30710931	30711131	rs17719	0.000329378	rheumatoid arthritis
chr11	118528324	118528524	rs17748	0.000834455	rheumatoid arthritis
chr4	189331526	189331726	rs17954	0.0173294	rheumatoid arthritis
chr22	35163678	35163878	rs18478	0.0076799	rheumatoid arthritis
chr4	152855524	152855724	rs19412	0.0347637	rheumatoid arthritis
chr22	34050461	34050661	rs19801	0.04737	rheumatoid arthritis
chr22	29477741	29477941	rs20037	0.04254	rheumatoid arthritis
chr11	119502770	119502970	rs20337	0.0223953	rheumatoid arthritis
chr5	162147934	162148134	rs20464	0.0425814	rheumatoid arthritis
chr5	162147968	162148168	rs20465	0.0133344	rheumatoid arthritis
chr11	96712165	96712365	rs20471	0.048506	rheumatoid arthritis
chr5	131995864	131996064	rs20541	0.00434	rheumatoid arthritis
chr3	119301039	119301239	rs20568	0.0327118	rheumatoid arthritis
chr6	32903537	32903737	rs23544	9.86564e-05	rheumatoid arthritis
chr21	27721365	27721565	rs23743	0.0447272	rheumatoid arthritis
chr2	71374101	71374301	rs23907	0.0369245	rheumatoid arthritis
chr21	14813549	14813749	rs24344	0.0303123	rheumatoid arthritis
chr6	30690838	30691038	rs25527	2.6046e-05	rheumatoid arthritis
chr19	50957297	50957497	rs25665	0.0202427	rheumatoid arthritis
chr9	123779905	123780105	rs25681	0.00210148	rheumatoid arthritis
chr16	4556811	4557011	rs25685	0.00213627	rheumatoid arthritis
chr5	168976129	168976329	rs25747	0.0346796	rheumatoid arthritis
chr5	123139933	123140133	rs25761	0.00842699	rheumatoid arthritis
chr5	123139950	123140150	rs25762	0.00842699	rheumatoid arthritis
chr5	55800624	55800824	rs25789	0.023756	rheumatoid arthritis
chr5	111311879	111312079	rs25791	0.0370132	rheumatoid arthritis
chr5	111395741	111395941	rs25792	0.00477756	rheumatoid arthritis
chr5	111351956	111352156	rs25793	0.0437966	rheumatoid arthritis
chr5	111337975	111338175	rs25795	0.0336834	rheumatoid arthritis
chr5	111436750	111436950	rs25798	0.00713814	rheumatoid arthritis
chr5	156623804	156624004	rs25856	0.00333	rheumatoid arthritis
chr5	123677827	123678027	rs25867	0.0341784	rheumatoid arthritis
chr5	110796998	110797198	rs25923	0.01067	rheumatoid arthritis
chr5	14786964	14787164	rs25946	0.0103212	rheumatoid arthritis
chr5	14726858	14727058	rs25983	0.0274409	rheumatoid arthritis
chr5	111034117	111034317	rs26052	0.006978	rheumatoid arthritis
chr5	14185384	14185584	rs26135	0.0005959	rheumatoid arthritis
chr5	14534894	14535094	rs26217	0.02924	rheumatoid arthritis
chr5	102596620	102596820	rs26232	4.1e-08	rheumatoid arthritis
chr5	102556867	102557067	rs26253	0.00427741	rheumatoid arthritis
chr5	102549621	102549821	rs26258	0.00248207	rheumatoid arthritis
chr5	102547094	102547294	rs26260	0.00835429	rheumatoid arthritis
chr5	102545063	102545263	rs26262	0.00446598	rheumatoid arthritis
chr5	14164702	14164902	rs26284	0.03434	rheumatoid arthritis
chr5	14815599	14815799	rs26306	0.01829	rheumatoid arthritis
chr5	115740085	115740285	rs26322	0.0218252	rheumatoid arthritis
chr5	102366683	102366883	rs26427	0.00425107	rheumatoid arthritis
chr5	102365953	102366153	rs26429	0.00438426	rheumatoid arthritis
chr5	102363758	102363958	rs26433	0.00442495	rheumatoid arthritis
chr5	102363302	102363502	rs26434	0.00261388	rheumatoid arthritis
chr5	165373110	165373310	rs26442	0.0170548	rheumatoid arthritis
chr5	165374221	165374421	rs26443	0.0214892	rheumatoid arthritis
chr5	102484299	102484499	rs26522	0.0134077	rheumatoid arthritis
chr5	102456154	102456354	rs26523	0.00392177	rheumatoid arthritis
chr5	102464823	102465023	rs26525	0.00386117	rheumatoid arthritis
chr5	115184350	115184550	rs26529	0.012655	rheumatoid arthritis
chr5	115173578	115173778	rs26532	0.00139795	rheumatoid arthritis
chr5	115175601	115175801	rs26534	0.04798	rheumatoid arthritis
chr5	115176914	115177114	rs26537	0.0106463	rheumatoid arthritis
chr5	115178295	115178495	rs26538	0.0157808	rheumatoid arthritis
chr5	111356807	111357007	rs26550	0.00249013	rheumatoid arthritis
chr5	111435605	111435805	rs26574	0.00615638	rheumatoid arthritis
chr5	115747005	115747205	rs26580	0.0343447	rheumatoid arthritis
chr5	115746676	115746876	rs26581	0.0349325	rheumatoid arthritis
chr5	7463525	7463725	rs26737	0.0345956	rheumatoid arthritis
chr5	7466076	7466276	rs26739	0.0472905	rheumatoid arthritis
chr5	102543193	102543393	rs26815	0.00599317	rheumatoid arthritis
chr5	102540422	102540622	rs26816	0.00452122	rheumatoid arthritis
chr5	102540266	102540466	rs26817	0.00460525	rheumatoid arthritis
chr5	102529619	102529819	rs26818	0.00330027	rheumatoid arthritis
chr5	102529301	102529501	rs26819	0.00307786	rheumatoid arthritis
chr5	102527992	102528192	rs26820	0.00333171	rheumatoid arthritis
chr5	102520300	102520500	rs26821	0.0142385	rheumatoid arthritis
chr16	2244431	2244631	rs26828	0.0006901	rheumatoid arthritis
chr16	2263046	2263246	rs26849	0.004363	rheumatoid arthritis
chr16	2247262	2247462	rs26873	0.003101	rheumatoid arthritis
chr5	55567481	55567681	rs27006	0.0288459	rheumatoid arthritis
chr5	55567105	55567305	rs27007	0.048061	rheumatoid arthritis
chr5	1394422	1394622	rs27072	0.0226852	rheumatoid arthritis
chr5	14445485	14445685	rs27114	0.0431854	rheumatoid arthritis
chr5	153741743	153741943	rs27154	0.00593964	rheumatoid arthritis
chr5	50229751	50229951	rs27246	0.0379109	rheumatoid arthritis
chr5	96505306	96505506	rs27312	0.0004026	rheumatoid arthritis
chr16	65846515	65846715	rs27334	0.00460525	rheumatoid arthritis
chr16	65843516	65843716	rs27336	0.00403304	rheumatoid arthritis
chr5	14722341	14722541	rs27356	0.0241841	rheumatoid arthritis
chr5	102548867	102549067	rs27361	0.000634149	rheumatoid arthritis
chr5	52289277	52289477	rs27377	0.0462078	rheumatoid arthritis
chr5	7468460	7468660	rs27378	0.0481719	rheumatoid arthritis
chr5	168997226	168997426	rs27403	0.0282061	rheumatoid arthritis
chr5	111431913	111432113	rs27409	0.00599317	rheumatoid arthritis
chr5	111432575	111432775	rs27412	0.00588654	rheumatoid arthritis
chr5	115636876	115637076	rs27499	0.004259	rheumatoid arthritis
chr5	102149794	102149994	rs27585	0.00419883	rheumatoid arthritis
chr16	65845816	65846016	rs27590	0.004114	rheumatoid arthritis
chr5	50192214	50192414	rs27608	0.0317644	rheumatoid arthritis
chr16	65881427	65881627	rs27615	0.0438992	rheumatoid arthritis
chr5	115801602	115801802	rs27644	0.03661	rheumatoid arthritis
chr5	89847769	89847969	rs27657	0.0178	rheumatoid arthritis
chr5	68032322	68032522	rs27687	0.0334382	rheumatoid arthritis
chr5	7463975	7464175	rs27692	0.0367475	rheumatoid arthritis
chr5	102526075	102526275	rs27698	0.00336342	rheumatoid arthritis
chr5	123140122	123140322	rs27703	0.0426815	rheumatoid arthritis
chr5	123140047	123140247	rs27735	0.00877381	rheumatoid arthritis
chr5	122204672	122204872	rs27740	0.0131164	rheumatoid arthritis
chr5	14431880	14432080	rs27761	0.004979	rheumatoid arthritis
chr5	142258983	142259183	rs27779	0.0001994	rheumatoid arthritis
chr16	49363412	49363612	rs27788	0.04832	rheumatoid arthritis
chr16	49412431	49412631	rs27813	0.03165	rheumatoid arthritis
chr16	49458881	49459081	rs27815	0.03686	rheumatoid arthritis
chr5	102488471	102488671	rs27896	0.00364997	rheumatoid arthritis
chr5	123676764	123676964	rs27910	0.0385502	rheumatoid arthritis
chr5	115745654	115745854	rs27954	0.0120064	rheumatoid arthritis
chr5	102486623	102486823	rs27970	0.00680967	rheumatoid arthritis
chr5	169001503	169001703	rs27974	0.027856	rheumatoid arthritis
chr5	123149283	123149483	rs27977	0.00934462	rheumatoid arthritis
chr5	14781644	14781844	rs28006	0.01842	rheumatoid arthritis
chr5	115733227	115733427	rs28019	0.00765	rheumatoid arthritis
chr5	102537279	102537479	rs28025	0.0032382	rheumatoid arthritis
chr5	52586893	52587093	rs28088	0.00185355	rheumatoid arthritis
chr5	102149695	102149895	rs28092	0.00405815	rheumatoid arthritis
chr5	50180619	50180819	rs28106	0.0389196	rheumatoid arthritis
chr16	49369554	49369754	rs28134	0.004493	rheumatoid arthritis
chr5	102595737	102595937	rs28157	8.18929e-07	rheumatoid arthritis
chr5	102595792	102595992	rs28158	8.10751e-07	rheumatoid arthritis
chr7	41216577	41216777	rs28176	0.0195664	rheumatoid arthritis
chr5	9244426	9244626	rs28181	0.03886	rheumatoid arthritis
chr16	65022014	65022214	rs28216	0.0341784	rheumatoid arthritis
chr7	41200192	41200392	rs28238	0.0116446	rheumatoid arthritis
chr7	41193989	41194189	rs28314	0.0120733	rheumatoid arthritis
chr5	113667182	113667382	rs28320	0.0217127	rheumatoid arthritis
chr5	113666992	113667192	rs28321	0.0234542	rheumatoid arthritis
chr22	20156315	20156515	rs28384	0.04049	rheumatoid arthritis
chr19	54699286	54699486	rs28513	0.0391054	rheumatoid arthritis
chr7	41185751	41185951	rs28880	8.24e-05	rheumatoid arthritis
chr18	9971990	9972190	rs29178	0.013225	rheumatoid arthritis
chr6	29607329	29607529	rs29218	0.00859884	rheumatoid arthritis
chr6	29589566	29589766	rs29220	7.50948e-05	rheumatoid arthritis
chr6	29589024	29589224	rs29221	0.00947888	rheumatoid arthritis
chr6	29588444	29588644	rs29223	0.0303873	rheumatoid arthritis
chr6	29581243	29581443	rs29224	0.0264929	rheumatoid arthritis
chr6	29580941	29581141	rs29225	0.005558	rheumatoid arthritis
chr6	29580911	29581111	rs29226	0.0306132	rheumatoid arthritis
chr6	29580488	29580688	rs29227	0.0318424	rheumatoid arthritis
chr6	29623639	29623839	rs29228	0.00672971	rheumatoid arthritis
chr6	29575758	29575958	rs29229	0.0294249	rheumatoid arthritis
chr6	29576293	29576493	rs29230	0.0004324	rheumatoid arthritis
chr6	29618425	29618625	rs29231	1.75244e-07	rheumatoid arthritis
chr6	29611331	29611531	rs29232	5.47e-07	rheumatoid arthritis
chr6	29611129	29611329	rs29233	0.0369245	rheumatoid arthritis
chr6	29580336	29580536	rs29253	0.029352	rheumatoid arthritis
chr6	29579444	29579644	rs29255	0.000345855	rheumatoid arthritis
chr6	29577952	29578152	rs29256	0.00109596	rheumatoid arthritis
chr6	29577930	29578130	rs29257	0.029352	rheumatoid arthritis
chr6	29577517	29577717	rs29258	0.029352	rheumatoid arthritis
chr6	29577838	29578038	rs29259	4.06752e-05	rheumatoid arthritis
chr6	29576098	29576298	rs29261	0.0371022	rheumatoid arthritis
chr6	29576492	29576692	rs29262	0.0294249	rheumatoid arthritis
chr6	29575179	29575379	rs29266	0.00105864	rheumatoid arthritis
chr6	29574903	29575103	rs29267	4.21036e-07	rheumatoid arthritis
chr6	29617647	29617847	rs29269	1.76174e-07	rheumatoid arthritis
chr6	29610889	29611089	rs29273	1.58443e-07	rheumatoid arthritis
chr5	65533765	65533965	rs29461	0.006063	rheumatoid arthritis
chr7	41180792	41180992	rs29476	0.00342766	rheumatoid arthritis
chr7	41181178	41181378	rs29477	0.00342766	rheumatoid arthritis
chr7	41181776	41181976	rs29478	0.00342766	rheumatoid arthritis
chr7	41186732	41186932	rs29481	0.0426815	rheumatoid arthritis
chr7	41188415	41188615	rs29482	0.00312717	rheumatoid arthritis
chr7	41189397	41189597	rs29483	0.0122419	rheumatoid arthritis
chr7	41189786	41189986	rs29484	0.0421827	rheumatoid arthritis
chr7	41190281	41190481	rs29487	0.0105568	rheumatoid arthritis
chr7	41191746	41191946	rs29488	0.0102921	rheumatoid arthritis
chr7	41192975	41193175	rs29490	0.0109805	rheumatoid arthritis
chr7	41195947	41196147	rs29496	0.0115798	rheumatoid arthritis
chr7	41196026	41196226	rs29497	0.0116771	rheumatoid arthritis
chr7	41197070	41197270	rs29498	0.0115798	rheumatoid arthritis
chr7	41198553	41198753	rs29501	0.0116122	rheumatoid arthritis
chr7	41198797	41198997	rs29503	0.0457806	rheumatoid arthritis
chr7	41200503	41200703	rs29506	0.0116446	rheumatoid arthritis
chr7	41207383	41207583	rs29510	0.0275097	rheumatoid arthritis
chr7	41209453	41209653	rs29512	0.0117097	rheumatoid arthritis
chr7	41212941	41213141	rs29513	0.0117423	rheumatoid arthritis
chr7	41215780	41215980	rs29515	0.0207228	rheumatoid arthritis
chr7	41218962	41219162	rs29521	0.0120733	rheumatoid arthritis
chr7	41221167	41221367	rs29525	0.0116122	rheumatoid arthritis
chr7	41224332	41224532	rs29532	0.0125853	rheumatoid arthritis
chr7	41224911	41225111	rs29534	0.0197724	rheumatoid arthritis
chr7	41226426	41226626	rs29539	0.0122758	rheumatoid arthritis
chr5	123124133	123124333	rs29614	0.02988	rheumatoid arthritis
chr5	123147845	123148045	rs29644	0.0360468	rheumatoid arthritis
chr5	123148535	123148735	rs29646	0.0118737	rheumatoid arthritis
chr5	169004449	169004649	rs29807	0.0243696	rheumatoid arthritis
chr5	51996759	51996959	rs29970	0.00994832	rheumatoid arthritis
chr5	52000216	52000416	rs29971	0.0100617	rheumatoid arthritis
chr5	52000731	52000931	rs29972	0.0108885	rheumatoid arthritis
chr5	52001508	52001708	rs29973	0.0162538	rheumatoid arthritis
chr5	55805288	55805488	rs29994	0.00463357	rheumatoid arthritis
chr5	55803433	55803633	rs30000	0.0229195	rheumatoid arthritis
chr5	52423078	52423278	rs30094	0.02117	rheumatoid arthritis
chr5	52421963	52422163	rs30097	0.000276043	rheumatoid arthritis
chr5	52417199	52417399	rs30101	0.0129372	rheumatoid arthritis
chr16	14377473	14377673	rs30242	0.00012704	rheumatoid arthritis
chr16	14377612	14377812	rs30243	0.000142548	rheumatoid arthritis
chr16	14377641	14377841	rs30244	5.93442e-05	rheumatoid arthritis
chr16	14377942	14378142	rs30245	8e-05	rheumatoid arthritis
chr5	111462107	111462307	rs30293	0.00023764	rheumatoid arthritis
chr5	111400512	111400712	rs30294	0.00507775	rheumatoid arthritis
chr5	111408495	111408695	rs30336	0.0056784	rheumatoid arthritis
chr5	111413710	111413910	rs30344	0.000540786	rheumatoid arthritis
chr5	111419203	111419403	rs30349	0.000422906	rheumatoid arthritis
chr16	79612021	79612221	rs30387	0.0211578	rheumatoid arthritis
chr5	111361366	111361566	rs30430	0.00293415	rheumatoid arthritis
chr19	39844076	39844276	rs30454	0.03773	rheumatoid arthritis
chr5	5010032	5010232	rs30483	0.00306808	rheumatoid arthritis
chr5	5009357	5009557	rs30485	0.00284177	rheumatoid arthritis
chr7	32053202	32053402	rs30552	0.0184669	rheumatoid arthritis
chr5	14294290	14294490	rs30632	0.0318	rheumatoid arthritis
chr5	14298370	14298570	rs30633	0.02325	rheumatoid arthritis
chr5	52447452	52447652	rs30637	0.00087612	rheumatoid arthritis
chr5	52515462	52515662	rs30711	0.044002	rheumatoid arthritis
chr16	8984169	8984369	rs30781	0.03065	rheumatoid arthritis
chr16	58745746	58745946	rs30837	0.0267608	rheumatoid arthritis
chr16	58745317	58745517	rs30838	0.0271671	rheumatoid arthritis
chr16	58743354	58743554	rs30842	0.0256381	rheumatoid arthritis
chr16	55279111	55279311	rs30960	0.00426422	rheumatoid arthritis
chr16	55280605	55280805	rs30962	0.0246815	rheumatoid arthritis
chr16	2274200	2274400	rs30988	0.02823	rheumatoid arthritis
chr5	53314657	53314857	rs31127	0.03426	rheumatoid arthritis
chr5	156625179	156625379	rs31223	0.0137799	rheumatoid arthritis
chr5	156623987	156624187	rs31225	0.0321562	rheumatoid arthritis
chr5	75628313	75628513	rs31266	0.00739375	rheumatoid arthritis
chr5	75625852	75626052	rs31269	0.0154028	rheumatoid arthritis
chr5	75625314	75625514	rs31270	0.0232152	rheumatoid arthritis
chr5	132801409	132801609	rs31341	0.03119	rheumatoid arthritis
chr14	79416799	79416999	rs31434	0.04749	rheumatoid arthritis
chr5	16846261	16846461	rs31502	0.0173755	rheumatoid arthritis
chr5	16834468	16834668	rs31505	0.00343848	rheumatoid arthritis
chr5	16834174	16834374	rs31506	0.00330027	rheumatoid arthritis
chr5	16773808	16774008	rs31568	0.002618	rheumatoid arthritis
chr5	108986736	108986936	rs31592	0.0239998	rheumatoid arthritis
chr5	108979218	108979418	rs31595	0.0265596	rheumatoid arthritis
chr5	164923470	164923670	rs31716	0.0443116	rheumatoid arthritis
chr5	165471198	165471398	rs31723	0.00397088	rheumatoid arthritis
chr19	39914648	39914848	rs31726	0.0435921	rheumatoid arthritis
chr5	165467524	165467724	rs31730	0.0171459	rheumatoid arthritis
chr5	165463482	165463682	rs31732	0.00247404	rheumatoid arthritis
chr5	165462756	165462956	rs31733	0.0202956	rheumatoid arthritis
chr5	165450947	165451147	rs31737	0.0197724	rheumatoid arthritis
chr5	165509794	165509994	rs31752	0.0148709	rheumatoid arthritis
chr5	165501792	165501992	rs31763	0.0198761	rheumatoid arthritis
chr5	165500973	165501173	rs31765	0.0306888	rheumatoid arthritis
chr5	165498774	165498974	rs31767	0.00923843	rheumatoid arthritis
chr5	165498179	165498379	rs31768	0.00117832	rheumatoid arthritis
chr5	165496387	165496587	rs31769	0.00156824	rheumatoid arthritis
chr5	165496338	165496538	rs31770	0.00507775	rheumatoid arthritis
chr5	165495391	165495591	rs31771	0.00479218	rheumatoid arthritis
chr5	165495308	165495508	rs31772	0.00613805	rheumatoid arthritis
chr5	165490158	165490358	rs31773	0.0289897	rheumatoid arthritis
chr5	165485530	165485730	rs31775	0.0125853	rheumatoid arthritis
chr5	14810734	14810934	rs31910	0.0215	rheumatoid arthritis
chr5	14810799	14810999	rs31911	0.0449362	rheumatoid arthritis
chr5	14668815	14669015	rs31922	0.0412972	rheumatoid arthritis
chr5	14674899	14675099	rs31925	0.0437966	rheumatoid arthritis
chr5	14795782	14795982	rs31987	0.048506	rheumatoid arthritis
chr5	14797560	14797760	rs31989	0.0487298	rheumatoid arthritis
chr5	66739074	66739274	rs32031	0.0391986	rheumatoid arthritis
chr5	66736717	66736917	rs32033	0.0371022	rheumatoid arthritis
chr5	16408500	16408700	rs32141	0.00933	rheumatoid arthritis
chr5	61857477	61857677	rs32163	0.007692	rheumatoid arthritis
chr5	16037134	16037334	rs32199	0.03441	rheumatoid arthritis
chr5	55601929	55602129	rs32487	0.0168739	rheumatoid arthritis
chr5	55548697	55548897	rs32498	0.010409	rheumatoid arthritis
chr5	55588233	55588433	rs32499	0.0463151	rheumatoid arthritis
chr5	55588243	55588443	rs32500	0.0463151	rheumatoid arthritis
chr5	55568221	55568421	rs32510	0.0380016	rheumatoid arthritis
chr5	55611338	55611538	rs32516	0.0178902	rheumatoid arthritis
chr5	14213035	14213235	rs32549	0.006721	rheumatoid arthritis
chr5	14174006	14174206	rs32571	0.004074	rheumatoid arthritis
chr5	149199789	149199989	rs32589	0.03188	rheumatoid arthritis
chr5	14169609	14169809	rs32593	0.00744	rheumatoid arthritis
chr5	14164160	14164360	rs32595	0.00627	rheumatoid arthritis
chr5	102127068	102127268	rs32674	0.00389743	rheumatoid arthritis
chr5	102131199	102131399	rs32679	0.00324847	rheumatoid arthritis
chr5	102191615	102191815	rs32680	0.000416689	rheumatoid arthritis
chr5	102160372	102160572	rs32683	0.0085741	rheumatoid arthritis
chr5	102159687	102159887	rs32684	0.00438426	rheumatoid arthritis
chr5	102158518	102158718	rs32685	0.00759081	rheumatoid arthritis
chr5	165293221	165293421	rs32720	0.00173	rheumatoid arthritis
chr5	35430996	35431196	rs32790	0.02537	rheumatoid arthritis
chr5	102469929	102470129	rs32850	0.00705472	rheumatoid arthritis
chr5	102468571	102468771	rs32851	0.00663094	rheumatoid arthritis
chr3	159604114	159604314	rs33055	0.01738	rheumatoid arthritis
chr5	115753602	115753802	rs33070	0.0350171	rheumatoid arthritis
chr3	22911425	22911625	rs33103	0.00842699	rheumatoid arthritis
chr3	22914232	22914432	rs33106	0.0193624	rheumatoid arthritis
chr3	22926358	22926558	rs33113	0.0271671	rheumatoid arthritis
chr5	142609542	142609742	rs33385	0.00405815	rheumatoid arthritis
chr5	64756769	64756969	rs33392	0.00498595	rheumatoid arthritis
chr5	71823170	71823370	rs33416	0.00978032	rheumatoid arthritis
chr5	71824286	71824486	rs33417	0.016385	rheumatoid arthritis
chr5	71825231	71825431	rs33418	0.0153199	rheumatoid arthritis
chr5	71846621	71846821	rs33419	0.01891	rheumatoid arthritis
chr5	71846703	71846903	rs33420	0.0199802	rheumatoid arthritis
chr5	71847177	71847377	rs33421	0.0114513	rheumatoid arthritis
chr19	30939889	30940089	rs33431	0.04976	rheumatoid arthritis
chr3	42404464	42404664	rs33460	0.0442082	rheumatoid arthritis
chr5	36149320	36149520	rs33670	0.0414926	rheumatoid arthritis
chr5	123750987	123751187	rs33888	0.0008968	rheumatoid arthritis
chr5	125239082	125239282	rs34025	0.044519	rheumatoid arthritis
chr5	74931233	74931433	rs34339	0.0191602	rheumatoid arthritis
chr5	74933909	74934109	rs34341	0.0277171	rheumatoid arthritis
chr5	74934113	74934313	rs34342	0.02019	rheumatoid arthritis
chr5	74944768	74944968	rs34349	0.0197207	rheumatoid arthritis
chr5	74959870	74960070	rs34355	0.0149112	rheumatoid arthritis
chr5	74961696	74961896	rs34356	0.031999	rheumatoid arthritis
chr5	74964028	74964228	rs34357	0.0349325	rheumatoid arthritis
chr5	74965022	74965222	rs34358	0.009142	rheumatoid arthritis
chr5	74967593	74967793	rs34359	0.0275097	rheumatoid arthritis
chr5	74967608	74967808	rs34360	0.0275097	rheumatoid arthritis
chr5	102404194	102404394	rs34373	0.00887522	rheumatoid arthritis
chr5	102403921	102404121	rs34374	0.010409	rheumatoid arthritis
chr5	102400456	102400656	rs34377	0.00515541	rheumatoid arthritis
chr5	102398598	102398798	rs34379	0.00526595	rheumatoid arthritis
chr5	102396849	102397049	rs34380	0.0087235	rheumatoid arthritis
chr5	102396456	102396656	rs34381	0.0087235	rheumatoid arthritis
chr5	102396125	102396325	rs34382	0.0087235	rheumatoid arthritis
chr16	23670497	23670697	rs34514	0.0034	rheumatoid arthritis
chr5	60481308	60481508	rs34609	0.0161236	rheumatoid arthritis
chr5	60478458	60478658	rs34613	0.0159514	rheumatoid arthritis
chr5	60476676	60476876	rs34616	0.0164729	rheumatoid arthritis
chr5	60476605	60476805	rs34617	0.0159943	rheumatoid arthritis
chr5	60463724	60463924	rs34621	0.0492931	rheumatoid arthritis
chr5	60459616	60459816	rs34624	0.0492931	rheumatoid arthritis
chr5	60459074	60459274	rs34625	0.0150735	rheumatoid arthritis
chr5	34007559	34007759	rs34688	0.0345956	rheumatoid arthritis
chr19	30380672	30380872	rs34714	0.02193	rheumatoid arthritis
chr5	102506764	102506964	rs34765	0.00371917	rheumatoid arthritis
chr5	102489411	102489611	rs34767	0.00340612	rheumatoid arthritis
chr5	102491402	102491602	rs34768	0.00364997	rheumatoid arthritis
chr5	102447546	102447746	rs34770	0.00537862	rheumatoid arthritis
chr5	102450317	102450517	rs34771	0.00923843	rheumatoid arthritis
chr5	102450476	102450676	rs34773	0.00923843	rheumatoid arthritis
chr5	102451694	102451894	rs34776	0.00923843	rheumatoid arthritis
chr5	102452668	102452868	rs34779	0.00395855	rheumatoid arthritis
chr5	102454339	102454539	rs34781	0.00394625	rheumatoid arthritis
chr5	102454370	102454570	rs34782	0.00293415	rheumatoid arthritis
chr5	102456941	102457141	rs34783	0.00392177	rheumatoid arthritis
chr5	102460639	102460839	rs34789	0.0038853	rheumatoid arthritis
chr5	102462004	102462204	rs34791	0.00408341	rheumatoid arthritis
chr5	102426102	102426302	rs34799	0.00947888	rheumatoid arthritis
chr5	102430649	102430849	rs34810	0.00961486	rheumatoid arthritis
chr5	102433309	102433509	rs34813	0.00978032	rheumatoid arthritis
chr5	102435160	102435360	rs34817	0.00295295	rheumatoid arthritis
chr5	102438191	102438391	rs34823	0.00517108	rheumatoid arthritis
chr5	102439218	102439418	rs34825	0.00978032	rheumatoid arthritis
chr5	102442813	102443013	rs34828	0.00937133	rheumatoid arthritis
chr5	102443864	102444064	rs34829	0.00931797	rheumatoid arthritis
chr5	102443989	102444189	rs34831	0.0138554	rheumatoid arthritis
chr5	115152594	115152794	rs34869	0.0457806	rheumatoid arthritis
chr3	10522578	10522778	rs34881	0.008729	rheumatoid arthritis
chr3	10459376	10459576	rs34917	0.0462078	rheumatoid arthritis
chr5	111358640	111358840	rs34927	0.00255544	rheumatoid arthritis
chr5	115814006	115814206	rs34967	0.004372	rheumatoid arthritis
chr5	65051556	65051756	rs34982	0.0268281	rheumatoid arthritis
chr5	80276945	80277145	rs34999	0.0104679	rheumatoid arthritis
chr5	80277136	80277336	rs35000	0.0106463	rheumatoid arthritis
chr12	31184252	31184452	rs35034	0.0157	rheumatoid arthritis
chr12	31168609	31168809	rs35043	0.0230965	rheumatoid arthritis
chr12	31152937	31153137	rs35063	0.0181766	rheumatoid arthritis
chr12	31148562	31148762	rs35068	0.00752461	rheumatoid arthritis
chr12	46249327	46249527	rs35115	0.044623	rheumatoid arthritis
chr12	46242095	46242295	rs35117	0.0432868	rheumatoid arthritis
chr12	46281906	46282106	rs35122	0.0235745	rheumatoid arthritis
chr12	46281496	46281696	rs35123	0.00529792	rheumatoid arthritis
chr12	46274758	46274958	rs35125	0.0377299	rheumatoid arthritis
chr16	64990671	64990871	rs35140	0.0456743	rheumatoid arthritis
chr16	64986075	64986275	rs35144	0.044519	rheumatoid arthritis
chr16	64983781	64983981	rs35146	0.0403317	rheumatoid arthritis
chr16	64979089	64979289	rs35148	0.00921206	rheumatoid arthritis
chr16	64978744	64978944	rs35149	0.00921206	rheumatoid arthritis
chr16	64978594	64978794	rs35150	0.00921206	rheumatoid arthritis
chr16	64978132	64978332	rs35152	0.00921206	rheumatoid arthritis
chr16	64978002	64978202	rs35154	0.00921206	rheumatoid arthritis
chr16	64977474	64977674	rs35155	0.00921206	rheumatoid arthritis
chr16	64976362	64976562	rs35156	0.00921206	rheumatoid arthritis
chr16	64975827	64976027	rs35157	0.00921206	rheumatoid arthritis
chr16	64975816	64976016	rs35158	0.00921206	rheumatoid arthritis
chr16	64975765	64975965	rs35159	0.00921206	rheumatoid arthritis
chr16	64975678	64975878	rs35160	0.00921206	rheumatoid arthritis
chr16	64975588	64975788	rs35161	0.00921206	rheumatoid arthritis
chr16	64975456	64975656	rs35162	0.00972489	rheumatoid arthritis
chr16	64975307	64975507	rs35163	0.00921206	rheumatoid arthritis
chr16	64975101	64975301	rs35164	0.006104	rheumatoid arthritis
chr16	64975048	64975248	rs35165	0.0146707	rheumatoid arthritis
chr16	64974412	64974612	rs35167	0.00921206	rheumatoid arthritis
chr16	64974242	64974442	rs35169	0.00921206	rheumatoid arthritis
chr16	64972578	64972778	rs35170	0.00921206	rheumatoid arthritis
chr16	64972064	64972264	rs35171	0.0091595	rheumatoid arthritis
chr16	65050292	65050492	rs35176	0.00556007	rheumatoid arthritis
chr16	65038574	65038774	rs35182	0.0056784	rheumatoid arthritis
chr16	65017592	65017792	rs35207	0.00389743	rheumatoid arthritis
chr16	65007816	65008016	rs35226	0.0486178	rheumatoid arthritis
chr5	52293621	52293821	rs35238	0.0352722	rheumatoid arthritis
chr5	68010884	68011084	rs35247	0.0277171	rheumatoid arthritis
chr5	58627722	58627922	rs35265	0.0391986	rheumatoid arthritis
chr5	58643231	58643431	rs35266	0.0347637	rheumatoid arthritis
chr5	58647228	58647428	rs35275	0.029352	rheumatoid arthritis
chr5	142358937	142359137	rs35294	0.00022	rheumatoid arthritis
chr12	115536066	115536266	rs35458	0.00347	rheumatoid arthritis
chr5	107081378	107081578	rs35521	0.0313	rheumatoid arthritis
chr16	16157934	16158134	rs35597	0.0296	rheumatoid arthritis
chr16	16158923	16159123	rs35598	0.0358734	rheumatoid arthritis
chr16	16158961	16159161	rs35599	0.0353575	rheumatoid arthritis
chr16	16159651	16159851	rs35601	0.0435921	rheumatoid arthritis
chr16	16161876	16162076	rs35604	0.0424814	rheumatoid arthritis
chr16	16161919	16162119	rs35605	0.0423816	rheumatoid arthritis
chr16	16162164	16162364	rs35606	0.03596	rheumatoid arthritis
chr16	16162380	16162580	rs35607	0.039951	rheumatoid arthritis
chr16	16163173	16163373	rs35610	0.00890073	rheumatoid arthritis
chr16	16163644	16163844	rs35612	0.00923843	rheumatoid arthritis
chr16	16163965	16164165	rs35613	0.0398563	rheumatoid arthritis
chr16	16164000	16164200	rs35614	0.0423816	rheumatoid arthritis
chr16	16168240	16168440	rs35620	0.00623019	rheumatoid arthritis
chr16	16168508	16168708	rs35621	0.0412972	rheumatoid arthritis
chr16	16169390	16169590	rs35624	0.00578162	rheumatoid arthritis
chr16	16170515	16170715	rs35626	0.0127602	rheumatoid arthritis
chr16	16170671	16170871	rs35627	0.0366593	rheumatoid arthritis
chr16	16171342	16171542	rs35629	0.0377299	rheumatoid arthritis
chr10	80481617	80481817	rs35652	0.0342615	rheumatoid arthritis
chr10	80483593	80483793	rs35656	0.02246	rheumatoid arthritis
chr10	79242279	79242479	rs35790	0.0194642	rheumatoid arthritis
chr10	79243402	79243602	rs35791	0.0265596	rheumatoid arthritis
chr5	102614227	102614427	rs35797	0.000207673	rheumatoid arthritis
chr5	102608581	102608781	rs35800	1.63024e-06	rheumatoid arthritis
chr5	102608113	102608313	rs35801	7.67401e-06	rheumatoid arthritis
chr5	102673033	102673233	rs35805	2.29026e-06	rheumatoid arthritis
chr3	118755219	118755419	rs35862	0.0458871	rheumatoid arthritis
chr5	53607040	53607240	rs35939	0.02189	rheumatoid arthritis
chr3	74250711	74250911	rs36004	0.0207228	rheumatoid arthritis
chr16	55740083	55740283	rs36005	0.00465	rheumatoid arthritis
chr5	60960627	60960827	rs36033	0.004673	rheumatoid arthritis
chr3	134753529	134753729	rs36037	0.0364834	rheumatoid arthritis
chr3	134754027	134754227	rs36038	0.0143162	rheumatoid arthritis
chr3	134766198	134766398	rs36041	0.003421	rheumatoid arthritis
chr3	134732632	134732832	rs36059	0.04174	rheumatoid arthritis
chr3	134675976	134676176	rs36132	0.032632	rheumatoid arthritis
chr3	134643728	134643928	rs36189	0.0219382	rheumatoid arthritis
chr3	134630922	134631122	rs36208	0.0471813	rheumatoid arthritis
chr3	134629749	134629949	rs36212	0.0475096	rheumatoid arthritis
chr16	2196678	2196878	rs36230	0.0436942	rheumatoid arthritis
chr16	2201170	2201370	rs36234	0.00776992	rheumatoid arthritis
chr14	72334803	72335003	rs36453	0.03763	rheumatoid arthritis
chr19	51952640	51952840	rs36485	0.0462078	rheumatoid arthritis
chr19	51960125	51960325	rs36495	0.0471813	rheumatoid arthritis
chr19	51965895	51966095	rs36498	0.001327	rheumatoid arthritis
chr16	49368541	49368741	rs36508	0.04327	rheumatoid arthritis
chr5	36727529	36727729	rs36650	0.0309166	rheumatoid arthritis
chr5	36745101	36745301	rs36670	0.0223377	rheumatoid arthritis
chr5	36740239	36740439	rs36676	0.044002	rheumatoid arthritis
chr16	66881766	66881966	rs36685	0.0481719	rheumatoid arthritis
chr19	17906739	17906939	rs36692	0.00488	rheumatoid arthritis
chr5	127548855	127549055	rs36694	0.0432868	rheumatoid arthritis
chr5	127552429	127552629	rs36701	0.0414926	rheumatoid arthritis
chr5	127561332	127561532	rs36713	0.0436942	rheumatoid arthritis
chr5	55544824	55545024	rs36734	0.00665059	rheumatoid arthritis
chr5	55488828	55489028	rs36747	0.0208308	rheumatoid arthritis
chr5	55488800	55489000	rs36748	0.020885	rheumatoid arthritis
chr5	55487939	55488139	rs36749	0.000214095	rheumatoid arthritis
chr5	55493835	55494035	rs36751	0.0211578	rheumatoid arthritis
chr5	55493895	55494095	rs36752	0.0211578	rheumatoid arthritis
chr5	109268475	109268675	rs36811	0.0140458	rheumatoid arthritis
chr5	113679053	113679253	rs36935	0.0171459	rheumatoid arthritis
chr5	113692476	113692676	rs36938	0.0390124	rheumatoid arthritis
chr5	113695042	113695242	rs36942	0.0311459	rheumatoid arthritis
chr5	113700282	113700482	rs36946	0.0383666	rheumatoid arthritis
chr5	113703173	113703373	rs36949	0.0283472	rheumatoid arthritis
chr5	113705369	113705569	rs36950	0.028418	rheumatoid arthritis
chr5	113672048	113672248	rs36953	0.0238167	rheumatoid arthritis
chr5	113666706	113666906	rs36956	0.0177015	rheumatoid arthritis
chr5	113665842	113666042	rs36957	0.0238776	rheumatoid arthritis
chr5	113659676	113659876	rs36959	0.0119068	rheumatoid arthritis
chr5	1498886	1499086	rs36988	0.0031571	rheumatoid arthritis
chr5	1497526	1497726	rs36990	0.0104384	rheumatoid arthritis
chr5	102142282	102142482	rs37012	0.00268215	rheumatoid arthritis
chr5	102143518	102143718	rs37013	0.00243423	rheumatoid arthritis
chr16	65934429	65934629	rs37156	0.00249821	rheumatoid arthritis
chr16	65935338	65935538	rs37157	0.032632	rheumatoid arthritis
chr16	65935514	65935714	rs37158	0.0349325	rheumatoid arthritis
chr16	65935925	65936125	rs37160	0.03596	rheumatoid arthritis
chr16	65946397	65946597	rs37162	0.00152654	rheumatoid arthritis
chr5	115629904	115630104	rs37181	0.009961	rheumatoid arthritis
chr5	146759767	146759967	rs37227	0.0291342	rheumatoid arthritis
chr5	34948432	34948632	rs37440	0.004596	rheumatoid arthritis
chr1	44290430	44290630	rs37458	0.03735	rheumatoid arthritis
chr5	89841246	89841446	rs37482	0.01237	rheumatoid arthritis
chr5	57592662	57592862	rs37487	0.0230374	rheumatoid arthritis
chr5	57592574	57592774	rs37489	0.00372	rheumatoid arthritis
chr5	57590371	57590571	rs37491	0.0156961	rheumatoid arthritis
chr5	57583586	57583786	rs37512	0.0105865	rheumatoid arthritis
chr5	57582144	57582344	rs37515	0.0186136	rheumatoid arthritis
chr5	57580596	57580796	rs37518	0.0184182	rheumatoid arthritis
chr5	57579991	57580191	rs37519	0.00806906	rheumatoid arthritis
chr5	57578202	57578402	rs37520	0.00806906	rheumatoid arthritis
chr5	57577363	57577563	rs37521	0.0065918	rheumatoid arthritis
chr5	57574946	57575146	rs37524	0.00726494	rheumatoid arthritis
chr5	57573096	57573296	rs37525	0.0188107	rheumatoid arthritis
chr5	57570561	57570761	rs37529	0.0196692	rheumatoid arthritis
chr5	58830045	58830245	rs37576	0.005052	rheumatoid arthritis
chr16	3426817	3427017	rs37803	0.00539	rheumatoid arthritis
chr16	3454979	3455179	rs37813	0.00518	rheumatoid arthritis
chr7	78415956	78416156	rs37852	0.00972	rheumatoid arthritis
chr7	78430995	78431195	rs37876	0.0448316	rheumatoid arthritis
chr7	7999932	8000132	rs37955	0.0336015	rheumatoid arthritis
chr5	52594958	52595158	rs38049	0.0225689	rheumatoid arthritis
chr5	52559740	52559940	rs38057	0.0180329	rheumatoid arthritis
chr5	52557494	52557694	rs38059	0.0203485	rheumatoid arthritis
chr7	31652228	31652428	rs38332	0.00529	rheumatoid arthritis
chr7	30531553	30531753	rs38403	0.0148307	rheumatoid arthritis
chr7	81884448	81884648	rs38558	0.0276478	rheumatoid arthritis
chr7	81885089	81885289	rs38560	0.0290619	rheumatoid arthritis
chr7	81885833	81886033	rs38561	0.0463151	rheumatoid arthritis
chr7	81890989	81891189	rs38564	0.0334382	rheumatoid arthritis
chr7	81895136	81895336	rs38565	0.0380926	rheumatoid arthritis
chr7	81897503	81897703	rs38568	0.044002	rheumatoid arthritis
chr7	109943667	109943867	rs38758	0.040141	rheumatoid arthritis
chr7	48930877	48931077	rs38789	0.0342615	rheumatoid arthritis
chr7	117679144	117679344	rs38810	0.0235745	rheumatoid arthritis
chr7	117694717	117694917	rs38814	0.00477756	rheumatoid arthritis
chr7	117711970	117712170	rs38822	0.00446598	rheumatoid arthritis
chr7	117713641	117713841	rs38826	0.0043039	rheumatoid arthritis
chr7	117713937	117714137	rs38827	0.0006416	rheumatoid arthritis
chr7	88935394	88935594	rs38930	0.00527	rheumatoid arthritis
chr7	89057268	89057468	rs38998	0.04038	rheumatoid arthritis
chr7	29346180	29346380	rs39114	0.0389196	rheumatoid arthritis
chr7	29353881	29354081	rs39117	0.0354431	rheumatoid arthritis
chr7	29353932	29354132	rs39118	0.0310693	rheumatoid arthritis
chr7	29359521	29359721	rs39123	0.0363082	rheumatoid arthritis
chr7	29362206	29362406	rs39124	0.0349325	rheumatoid arthritis
chr7	29362835	29363035	rs39125	0.0379109	rheumatoid arthritis
chr7	29364040	29364240	rs39127	0.0428825	rheumatoid arthritis
chr7	29371848	29372048	rs39131	0.0425814	rheumatoid arthritis
chr7	29371939	29372139	rs39132	0.0431854	rheumatoid arthritis
chr7	103459835	103460035	rs39339	0.03376	rheumatoid arthritis
chr7	103463898	103464098	rs39343	0.02289	rheumatoid arthritis
chr7	103468243	103468443	rs39353	0.0377299	rheumatoid arthritis
chr7	103468473	103468673	rs39354	0.0411025	rheumatoid arthritis
chr7	103469288	103469488	rs39355	0.0404274	rheumatoid arthritis
chr7	103469482	103469682	rs39356	0.040141	rheumatoid arthritis
chr7	103469609	103469809	rs39357	0.0400459	rheumatoid arthritis
chr7	103470120	103470320	rs39358	0.040141	rheumatoid arthritis
chr7	103470399	103470599	rs39359	0.039951	rheumatoid arthritis
chr7	103470978	103471178	rs39360	0.039951	rheumatoid arthritis
chr7	103471134	103471334	rs39361	0.039951	rheumatoid arthritis
chr7	103471853	103472053	rs39362	0.0398563	rheumatoid arthritis
chr7	103472303	103472503	rs39363	0.0456743	rheumatoid arthritis
chr7	103472887	103473087	rs39365	0.0353575	rheumatoid arthritis
chr7	103473175	103473375	rs39366	0.0409087	rheumatoid arthritis
chr7	103473265	103473465	rs39367	0.0368359	rheumatoid arthritis
chr7	103473558	103473758	rs39368	0.040812	rheumatoid arthritis
chr7	103474895	103475095	rs39369	0.0301629	rheumatoid arthritis
chr7	103475678	103475878	rs39372	0.0300884	rheumatoid arthritis
chr7	103475747	103475947	rs39373	0.0300884	rheumatoid arthritis
chr7	103477971	103478171	rs39375	0.0300884	rheumatoid arthritis
chr7	103479355	103479555	rs39380	0.0299398	rheumatoid arthritis
chr7	103480129	103480329	rs39382	0.0297919	rheumatoid arthritis
chr7	103480143	103480343	rs39383	0.0303873	rheumatoid arthritis
chr7	103481544	103481744	rs39384	0.0306132	rheumatoid arthritis
chr7	103482707	103482907	rs39385	0.0368359	rheumatoid arthritis
chr7	103485821	103486021	rs39387	0.0434901	rheumatoid arthritis
chr7	103489775	103489975	rs39396	0.0360468	rheumatoid arthritis
chr7	103489842	103490042	rs39398	0.0382751	rheumatoid arthritis
chr7	103489892	103490092	rs39399	0.0398563	rheumatoid arthritis
chr7	103493782	103493982	rs39400	0.039292	rheumatoid arthritis
chr7	103500399	103500599	rs39406	0.0391054	rheumatoid arthritis
chr7	25103156	25103356	rs39420	0.00069485	rheumatoid arthritis
chr8	90772666	90772866	rs39501	0.0418857	rheumatoid arthritis
chr8	90776712	90776912	rs39502	0.0452513	rheumatoid arthritis
chr8	90804541	90804741	rs39510	0.0424814	rheumatoid arthritis
chr16	65833541	65833741	rs39559	0.00756869	rheumatoid arthritis
chr5	25717010	25717210	rs39595	0.0412972	rheumatoid arthritis
chr5	14210797	14210997	rs39617	0.006139	rheumatoid arthritis
chr3	123378434	123378634	rs39639	0.0344282	rheumatoid arthritis
chr5	60441987	60442187	rs39661	0.048061	rheumatoid arthritis
chr5	102447027	102447227	rs39666	0.00929139	rheumatoid arthritis
chr3	118742748	118742948	rs39688	0.01878	rheumatoid arthritis
chr3	74272575	74272775	rs39693	0.0449362	rheumatoid arthritis
chr7	78430126	78430326	rs39731	0.0311	rheumatoid arthritis
chr7	81896875	81897075	rs39742	0.0470723	rheumatoid arthritis
chr7	117705157	117705357	rs39745	0.00474844	rheumatoid arthritis
chr7	117706928	117707128	rs39746	0.0490671	rheumatoid arthritis
chr8	90779153	90779353	rs39762	0.0415906	rheumatoid arthritis
chr8	90780241	90780441	rs39764	0.0256381	rheumatoid arthritis
chr8	90803624	90803824	rs39765	0.028418	rheumatoid arthritis
chr8	90836133	90836333	rs39770	0.00102	rheumatoid arthritis
chr5	111402882	111403082	rs39834	0.00467635	rheumatoid arthritis
chr5	111425255	111425455	rs39844	0.00799913	rheumatoid arthritis
chr5	62824433	62824633	rs39871	0.00151116	rheumatoid arthritis
chr5	134379211	134379411	rs39881	0.0322351	rheumatoid arthritis
chr5	16721041	16721241	rs39887	0.044002	rheumatoid arthritis
chr5	166411264	166411464	rs39957	0.044002	rheumatoid arthritis
chr3	22914084	22914284	rs40006	0.00830614	rheumatoid arthritis
chr5	74964482	74964682	rs40059	0.0305377	rheumatoid arthritis
chr5	74967286	74967486	rs40060	0.0289177	rheumatoid arthritis
chr5	98312347	98312547	rs40075	0.01138	rheumatoid arthritis
chr5	65051655	65051855	rs40105	0.0227436	rheumatoid arthritis
chr5	65051757	65051957	rs40106	0.0241841	rheumatoid arthritis
chr5	65054711	65054911	rs40107	0.0404274	rheumatoid arthritis
chr16	64977218	64977418	rs40113	0.00921206	rheumatoid arthritis
chr5	58646012	58646212	rs40125	0.0421827	rheumatoid arthritis
chr5	142230151	142230351	rs40127	0.0429	rheumatoid arthritis
chr5	57575605	57575805	rs40207	0.0057643	rheumatoid arthritis
chr5	58841246	58841446	rs40215	0.0320775	rheumatoid arthritis
chr5	52595553	52595753	rs40229	0.022627	rheumatoid arthritis
chr7	29359720	29359920	rs40243	0.0363082	rheumatoid arthritis
chr7	11489905	11490105	rs40244	0.00276	rheumatoid arthritis
chr5	55796219	55796419	rs40271	0.0217127	rheumatoid arthritis
chr5	165462304	165462504	rs40284	0.0395733	rheumatoid arthritis
chr5	67545653	67545853	rs40318	0.0461007	rheumatoid arthritis
chr7	117714389	117714589	rs40373	0.0255733	rheumatoid arthritis
chr19	39807124	39807324	rs40469	0.035187	rheumatoid arthritis
chr16	64973022	64973222	rs40510	0.00921206	rheumatoid arthritis
chr3	134719038	134719238	rs40524	0.0489545	rheumatoid arthritis
chr16	65936161	65936361	rs40528	0.00262232	rheumatoid arthritis
chr8	90829813	90830013	rs40547	0.0492931	rheumatoid arthritis
chr7	81892862	81893062	rs40634	0.0497477	rheumatoid arthritis
chr8	90827952	90828152	rs40638	0.0496337	rheumatoid arthritis
chr5	62825012	62825212	rs40647	1.4e-05	rheumatoid arthritis
chr5	9222711	9222911	rs40669	0.03363	rheumatoid arthritis
chr5	9195133	9195333	rs40687	0.002536	rheumatoid arthritis
chr5	9254809	9255009	rs40713	0.00302	rheumatoid arthritis
chr5	14778394	14778594	rs40970	0.0321562	rheumatoid arthritis
chr5	128360091	128360291	rs40977	0.00453513	rheumatoid arthritis
chr5	16841892	16842092	rs40985	0.00686	rheumatoid arthritis
chr5	165487489	165487689	rs41012	0.0107366	rheumatoid arthritis
chr5	102065404	102065604	rs41089	0.0444152	rheumatoid arthritis
chr16	49323720	49323920	rs41212	0.0475096	rheumatoid arthritis
chr14	71831203	71831403	rs41226	0.04139	rheumatoid arthritis
chr7	28653572	28653772	rs41283	0.0264929	rheumatoid arthritis
chr7	28703695	28703895	rs41334	0.008683	rheumatoid arthritis
chr7	28714907	28715107	rs41345	0.0389196	rheumatoid arthritis
chr7	28716748	28716948	rs41348	0.0005733	rheumatoid arthritis
chr7	120640310	120640510	rs41701	0.0323934	rheumatoid arthritis
chr7	120644968	120645168	rs41705	0.0328721	rheumatoid arthritis
chr7	139674571	139674771	rs41715	0.00797594	rheumatoid arthritis
chr7	139670317	139670517	rs41717	0.00859884	rheumatoid arthritis
chr7	139659491	139659691	rs41727	0.04442	rheumatoid arthritis
chr7	139633068	139633268	rs41734	0.022627	rheumatoid arthritis
chr7	106242820	106243020	rs41815	0.02549	rheumatoid arthritis
chr7	92244322	92244522	rs42039	0.000250652	rheumatoid arthritis
chr7	92246644	92246844	rs42041	4e-06	rheumatoid arthritis
chr7	92252103	92252303	rs42046	0.000831514	rheumatoid arthritis
chr7	81952839	81953039	rs42048	0.0309929	rheumatoid arthritis
chr7	81954911	81955111	rs42049	0.032632	rheumatoid arthritis
chr7	81957445	81957645	rs42051	0.0303873	rheumatoid arthritis
chr7	81958382	81958582	rs42055	0.0300884	rheumatoid arthritis
chr7	106466898	106467098	rs42154	0.004759	rheumatoid arthritis
chr5	52514162	52514362	rs42205	0.044519	rheumatoid arthritis
chr7	92247976	92248176	rs42235	0.000613911	rheumatoid arthritis
chr7	81960131	81960331	rs42236	0.00913333	rheumatoid arthritis
chr7	81964757	81964957	rs42237	0.0451461	rheumatoid arthritis
chr5	55741928	55742128	rs42252	0.03719	rheumatoid arthritis
chr16	63058732	63058932	rs42262	0.0499763	rheumatoid arthritis
chr5	123656198	123656398	rs42267	0.0380016	rheumatoid arthritis
chr19	8319813	8320013	rs42316	0.0423816	rheumatoid arthritis
chr7	81954518	81954718	rs42342	0.0307646	rheumatoid arthritis
chr8	90828957	90829157	rs42346	0.048842	rheumatoid arthritis
chr5	77411911	77412111	rs42360	0.00425	rheumatoid arthritis
chr7	92243572	92243772	rs42377	0.00195447	rheumatoid arthritis
chr5	168865698	168865898	rs42388	0.016385	rheumatoid arthritis
chr5	71848196	71848396	rs42423	0.0114194	rheumatoid arthritis
chr5	102399963	102400163	rs42431	0.00414717	rheumatoid arthritis
chr16	65932233	65932433	rs42463	0.00488075	rheumatoid arthritis
chr5	89852969	89853169	rs42467	0.007953	rheumatoid arthritis
chr8	90778442	90778642	rs42479	0.0418857	rheumatoid arthritis
chr7	81954280	81954480	rs42489	0.0340955	rheumatoid arthritis
chr7	94040716	94040916	rs42521	0.0412972	rheumatoid arthritis
chr7	94052395	94052595	rs42530	0.01548	rheumatoid arthritis
chr5	51998110	51998310	rs42533	0.0100049	rheumatoid arthritis
chr5	128404226	128404426	rs42562	0.00776992	rheumatoid arthritis
chr5	16722040	16722240	rs42564	0.00825823	rheumatoid arthritis
chr7	28443838	28444038	rs42704	0.0368359	rheumatoid arthritis
chr3	123380171	123380371	rs42765	0.0302375	rheumatoid arthritis
chr16	65041332	65041532	rs42863	0.0380926	rheumatoid arthritis
chr7	90775867	90776067	rs43017	0.021103	rheumatoid arthritis
chr7	95067211	95067411	rs43038	0.0452513	rheumatoid arthritis
chr8	90770569	90770769	rs43133	0.0418857	rheumatoid arthritis
chr8	90835850	90836050	rs43135	0.0490671	rheumatoid arthritis
chr5	74958375	74958575	rs43193	0.0471813	rheumatoid arthritis
chr5	57577937	57578137	rs43217	0.0129372	rheumatoid arthritis
chr5	96485800	96486000	rs43497	0.006877	rheumatoid arthritis
chr11	36475921	36476121	rs44883	8.55926e-05	rheumatoid arthritis
chr6	32189381	32189581	rs45855	0.00364997	rheumatoid arthritis
chr20	55792028	55792228	rs46997	0.0444152	rheumatoid arthritis
chr3	8647967	8648167	rs48221	0.048061	rheumatoid arthritis
chr16	66671957	66672157	rs48573	0.008364	rheumatoid arthritis
chr1	190558006	190558206	rs49314	0.005272	rheumatoid arthritis
chr15	86229902	86230102	rs49362	0.00343848	rheumatoid arthritis
chr11	21996971	21997171	rs49385	0.00145601	rheumatoid arthritis
chr4	39837028	39837228	rs50296	7.69e-05	rheumatoid arthritis
chr2	160137895	160138095	rs52849	0.0260953	rheumatoid arthritis
chr17	15167875	15168075	rs55568	0.045041	rheumatoid arthritis
chr5	140298432	140298632	rs56003	0.03206	rheumatoid arthritis
chr9	20317230	20317430	rs58024	0.02351	rheumatoid arthritis
chr17	6574711	6574911	rs58129	0.0280656	rheumatoid arthritis
chr7	105739909	105740109	rs59216	0.025964	rheumatoid arthritis
chr21	14800753	14800953	rs59682	0.0299398	rheumatoid arthritis
chr4	104677379	104677579	rs59843	0.0417871	rheumatoid arthritis
chr12	29879450	29879650	rs61803	0.04919	rheumatoid arthritis
chr6	95069066	95069266	rs62827	0.0115154	rheumatoid arthritis
chr17	36916333	36916533	rs65926	0.0394793	rheumatoid arthritis
chr16	65821699	65821899	rs67302	0.00802238	rheumatoid arthritis
chr6	33480638	33480838	rs68191	2.07507e-07	rheumatoid arthritis
chr6	32903624	32903824	rs68600	0.000157951	rheumatoid arthritis
chr18	77165891	77166091	rs68734	0.0403317	rheumatoid arthritis
chr14	80126258	80126458	rs69029	0.0345118	rheumatoid arthritis
chr5	178654116	178654316	rs69638	0.0361338	rheumatoid arthritis
chr2	118006284	118006484	rs71470	0.0467465	rheumatoid arthritis
chr19	54756042	54756242	rs72087	0.016385	rheumatoid arthritis
chr6	137454359	137454559	rs72761	0.0001715	rheumatoid arthritis
chr22	37241739	37241939	rs75488	0.0235143	rheumatoid arthritis
chr3	8820632	8820832	rs75775	0.0171459	rheumatoid arthritis
chr2	60748978	60749178	rs76673	0.02471	rheumatoid arthritis
chr15	48042046	48042246	rs76739	0.0374598	rheumatoid arthritis
chr5	108962986	108963186	rs77013	0.0327919	rheumatoid arthritis
chr17	62126884	62127084	rs77684	0.0201374	rheumatoid arthritis
chr22	49178911	49179111	rs78446	0.00599317	rheumatoid arthritis
chr22	41618272	41618472	rs79545	0.0425814	rheumatoid arthritis
chr22	33224679	33224879	rs80272	0.03909	rheumatoid arthritis
chr22	48565828	48566028	rs80281	0.0125159	rheumatoid arthritis
chr22	43863197	43863397	rs80318	0.01479	rheumatoid arthritis
chr22	36540334	36540534	rs80580	0.006284	rheumatoid arthritis
chr22	36555694	36555894	rs80584	0.01331	rheumatoid arthritis
chr4	113366475	113366675	rs81302	0.0246188	rheumatoid arthritis
chr16	63138474	63138674	rs81492	0.0071172	rheumatoid arthritis
chr17	6574393	6574593	rs81638	0.0272353	rheumatoid arthritis
chr3	8881613	8881813	rs83622	0.0337655	rheumatoid arthritis
chr14	75916364	75916564	rs84044	0.0296447	rheumatoid arthritis
chr3	8688235	8688435	rs84141	0.02419	rheumatoid arthritis
chr22	37525108	37525308	rs84458	0.02203	rheumatoid arthritis
chr22	37525220	37525420	rs84459	0.0156118	rheumatoid arthritis
chr22	37525631	37525831	rs84460	0.004106	rheumatoid arthritis
chr1	21641422	21641622	rs84853	0.0140842	rheumatoid arthritis
chr1	114896915	114897115	rs85139	0.00118238	rheumatoid arthritis
chr14	59290941	59291141	rs85431	0.006327	rheumatoid arthritis
chr6	32976659	32976859	rs86567	0.0002886	rheumatoid arthritis
chr6	33480335	33480535	rs86715	0.00141	rheumatoid arthritis
chr22	38881354	38881554	rs86796	0.00106971	rheumatoid arthritis
chr11	88217431	88217631	rs87115	0.00136974	rheumatoid arthritis
chr10	132267650	132267850	rs88722	0.026	rheumatoid arthritis
chr2	7195092	7195292	rs89983	0.0157	rheumatoid arthritis
chr11	117059247	117059447	rs90192	0.0247443	rheumatoid arthritis
chr5	76720989	76721189	rs90682	0.048061	rheumatoid arthritis
chr20	59066999	59067199	rs90754	0.025768	rheumatoid arthritis
chr5	1855201	1855401	rs91315	0.003656	rheumatoid arthritis
chr5	33334212	33334412	rs91731	0.0106463	rheumatoid arthritis
chr1	13935302	13935502	rs92406	0.0108885	rheumatoid arthritis
chr11	9759613	9759813	rs93138	0.00754662	rheumatoid arthritis
chr11	9759508	9759708	rs93139	0.007613	rheumatoid arthritis
chr6	42342815	42343015	rs94776	0.0182729	rheumatoid arthritis
chr1	207086745	207086945	rs94872	0.0189598	rheumatoid arthritis
chr5	71813182	71813382	rs95995	0.0101189	rheumatoid arthritis
chr18	63031558	63031758	rs96214	0.0372806	rheumatoid arthritis
chr21	37922499	37922699	rs97959	0.000128056	rheumatoid arthritis
chr5	111370924	111371124	rs98084	0.000419787	rheumatoid arthritis
chr6	97232326	97232526	rs99767	0.00595743	rheumatoid arthritis
chr5	154436699	154436899	rs101271	0.00783806	rheumatoid arthritis
chr7	105594791	105594991	rs101490	0.0258332	rheumatoid arthritis
chr18	44168154	44168354	rs101940	0.0338477	rheumatoid arthritis
chr11	61557703	61557903	rs102275	0.0341784	rheumatoid arthritis
chr22	45711754	45711954	rs104664	0.00752	rheumatoid arthritis
chr22	21334824	21335024	rs105034	0.0258985	rheumatoid arthritis
chr6	31935650	31935850	rs106287	5.2414e-27	rheumatoid arthritis
chr20	38480161	38480361	rs106518	0.0140075	rheumatoid arthritis
chr17	62143733	62143933	rs107403	0.0217127	rheumatoid arthritis
chr6	33175475	33175675	rs107822	8.67134e-15	rheumatoid arthritis
chr19	36250159	36250359	rs107878	0.0331137	rheumatoid arthritis
chr6	101039179	101039379	rs108422	0.00756869	rheumatoid arthritis
chr11	61547137	61547337	rs108499	0.00735059	rheumatoid arthritis
chr11	2757885	2758085	rs108961	0.02481	rheumatoid arthritis
chr16	1065333	1065533	rs108990	0.0345956	rheumatoid arthritis
chr22	48697157	48697357	rs109155	0.0320775	rheumatoid arthritis
chr5	57921004	57921204	rs109371	0.0368359	rheumatoid arthritis
chr8	31823667	31823867	rs109767	0.039951	rheumatoid arthritis
chr11	8252753	8252953	rs110419	0.0478398	rheumatoid arthritis
chr11	8252949	8253149	rs110420	0.0409087	rheumatoid arthritis
chr6	33172832	33173032	rs110662	2.35693e-05	rheumatoid arthritis
chr4	109242175	109242375	rs110753	0.0419845	rheumatoid arthritis
chr19	16265394	16265594	rs111524	0.0295713	rheumatoid arthritis
chr4	19094259	19094459	rs112199	0.0262273	rheumatoid arthritis
chr4	19094080	19094280	rs112200	0.0345118	rheumatoid arthritis
chr11	30846742	30846942	rs113026	0.000302011	rheumatoid arthritis
chr6	70968853	70969053	rs113979	0.00693122	rheumatoid arthritis
chr5	108987687	108987887	rs114059	0.0236953	rheumatoid arthritis
chr12	5247891	5248091	rs114305	0.01528	rheumatoid arthritis
chr1	57667902	57668102	rs115246	0.0231558	rheumatoid arthritis
chr11	37110894	37111094	rs115692	0.0211578	rheumatoid arthritis
chr3	12578004	12578204	rs116002	0.0033212	rheumatoid arthritis
chr21	15865023	15865223	rs116136	0.0170094	rheumatoid arthritis
chr22	18469930	18470130	rs116167	0.0482831	rheumatoid arthritis
chr5	6699124	6699324	rs116364	0.032632	rheumatoid arthritis
chr5	52453766	52453966	rs117931	0.000972401	rheumatoid arthritis
chr2	33337034	33337234	rs118207	0.0154028	rheumatoid arthritis
chr2	33337088	33337288	rs118208	0.00969727	rheumatoid arthritis
chr5	9715824	9716024	rs118583	0.0265596	rheumatoid arthritis
chr14	75572319	75572519	rs119076	0.0354431	rheumatoid arthritis
chr7	106021472	106021672	rs120432	0.04952	rheumatoid arthritis
chr7	28276795	28276995	rs122362	0.03011	rheumatoid arthritis
chr5	60468692	60468892	rs124898	0.0497477	rheumatoid arthritis
chr22	39681336	39681536	rs126228	0.027099	rheumatoid arthritis
chr20	2787894	2788094	rs127073	0.02653	rheumatoid arthritis
chr6	26125242	26125442	rs129128	0.00194159	rheumatoid arthritis
chr22	35742424	35742624	rs129433	0.01516	rheumatoid arthritis
chr6	32931436	32931636	rs129653	1.93678e-12	rheumatoid arthritis
chr16	3763079	3763279	rs129988	0.04661	rheumatoid arthritis
chr16	3833206	3833406	rs130023	0.0106463	rheumatoid arthritis
chr6	31118411	31118611	rs130067	9.07e-09	rheumatoid arthritis
chr6	31112384	31112584	rs130072	0.0161236	rheumatoid arthritis
chr6	31111080	31111280	rs130073	0.00111893	rheumatoid arthritis
chr6	31111074	31111274	rs130074	0.00330027	rheumatoid arthritis
chr6	31122382	31122582	rs130076	0.00389743	rheumatoid arthritis
chr6	31122230	31122430	rs130077	7.6389e-06	rheumatoid arthritis
chr22	33739435	33739635	rs130252	0.0433883	rheumatoid arthritis
chr22	28488391	28488591	rs130414	0.0256381	rheumatoid arthritis
chr22	32926313	32926513	rs130459	0.00373082	rheumatoid arthritis
chr22	47928126	47928326	rs130468	0.0411025	rheumatoid arthritis
chr22	47940808	47941008	rs130481	0.00297186	rheumatoid arthritis
chr22	47943188	47943388	rs130485	0.00636128	rheumatoid arthritis
chr22	33176350	33176550	rs130539	0.007329	rheumatoid arthritis
chr22	39610339	39610539	rs130658	0.0256381	rheumatoid arthritis
chr22	49177488	49177688	rs131028	0.00574703	rheumatoid arthritis
chr22	48536374	48536574	rs131132	0.0415906	rheumatoid arthritis
chr22	23925679	23925879	rs131429	0.02075	rheumatoid arthritis
chr22	21920803	21921003	rs131665	0.0168739	rheumatoid arthritis
chr22	23647909	23648109	rs131690	0.00283	rheumatoid arthritis
chr22	23649142	23649342	rs131693	0.004089	rheumatoid arthritis
chr22	37243120	37243320	rs131838	0.02051	rheumatoid arthritis
chr22	47418210	47418410	rs131938	0.0358734	rheumatoid arthritis
chr22	47418589	47418789	rs131939	0.0358734	rheumatoid arthritis
chr22	47420164	47420364	rs131943	0.0358734	rheumatoid arthritis
chr22	47425177	47425377	rs131948	0.0360468	rheumatoid arthritis
chr22	47429428	47429628	rs131954	0.0345118	rheumatoid arthritis
chr22	45412307	45412507	rs132000	0.0431854	rheumatoid arthritis
chr22	45425744	45425944	rs132024	0.0462078	rheumatoid arthritis
chr22	45428506	45428706	rs132028	0.044623	rheumatoid arthritis
chr22	45156155	45156355	rs132450	0.0447272	rheumatoid arthritis
chr22	39282243	39282443	rs132499	0.000513876	rheumatoid arthritis
chr22	39282545	39282745	rs132500	0.000246843	rheumatoid arthritis
chr22	39286299	39286499	rs132503	0.039292	rheumatoid arthritis
chr22	39286452	39286652	rs132505	0.000251613	rheumatoid arthritis
chr22	39287059	39287259	rs132506	0.00021327	rheumatoid arthritis
chr22	39287335	39287535	rs132507	0.000271569	rheumatoid arthritis
chr22	39287810	39288010	rs132508	0.000296351	rheumatoid arthritis
chr22	39291758	39291958	rs132514	0.000288593	rheumatoid arthritis
chr22	39293085	39293285	rs132515	0.000410559	rheumatoid arthritis
chr22	39293672	39293872	rs132518	0.000410559	rheumatoid arthritis
chr22	39299876	39300076	rs132525	0.000412083	rheumatoid arthritis
chr22	39976028	39976228	rs132570	0.0486178	rheumatoid arthritis
chr22	36545470	36545670	rs132643	0.03766	rheumatoid arthritis
chr22	36551058	36551258	rs132647	0.0363957	rheumatoid arthritis
chr22	36556723	36556923	rs132653	0.0066	rheumatoid arthritis
chr22	36571816	36572016	rs132675	0.00316	rheumatoid arthritis
chr22	38489458	38489658	rs132934	0.0442082	rheumatoid arthritis
chr22	38576215	38576415	rs133029	0.0178902	rheumatoid arthritis
chr22	41075595	41075795	rs133073	0.0355288	rheumatoid arthritis
chr22	41078373	41078573	rs133074	0.0465304	rheumatoid arthritis
chr22	41081461	41081661	rs133076	0.002005	rheumatoid arthritis
chr22	41089909	41090109	rs133081	0.0228021	rheumatoid arthritis
chr22	41090454	41090654	rs133082	0.00175744	rheumatoid arthritis
chr22	41093846	41094046	rs133083	0.0210483	rheumatoid arthritis
chr22	41095858	41096058	rs133084	0.00187832	rheumatoid arthritis
chr22	41096064	41096264	rs133085	0.0194132	rheumatoid arthritis
chr22	41096867	41097067	rs133086	0.0211578	rheumatoid arthritis
chr22	42269528	42269728	rs133291	0.0271671	rheumatoid arthritis
chr22	35741720	35741920	rs133398	0.01062	rheumatoid arthritis
chr22	48959203	48959403	rs133448	0.0433883	rheumatoid arthritis
chr22	48950646	48950846	rs133464	0.0452513	rheumatoid arthritis
chr22	48576628	48576828	rs133519	0.008325	rheumatoid arthritis
chr22	48670412	48670612	rs133594	0.0283472	rheumatoid arthritis
chr22	48674510	48674710	rs133597	0.0321562	rheumatoid arthritis
chr22	48707959	48708159	rs133633	0.0475096	rheumatoid arthritis
chr22	48716926	48717126	rs133651	0.02295	rheumatoid arthritis
chr22	48725014	48725214	rs133662	0.0299	rheumatoid arthritis
chr22	26133675	26133875	rs133847	0.03302	rheumatoid arthritis
chr22	33397325	33397525	rs133940	0.01035	rheumatoid arthritis
chr22	28041940	28042140	rs134021	0.0471813	rheumatoid arthritis
chr22	28043957	28044157	rs134025	0.04364	rheumatoid arthritis
chr22	28075958	28076158	rs134110	0.04886	rheumatoid arthritis
chr22	28078435	28078635	rs134112	0.003777	rheumatoid arthritis
chr22	28629315	28629515	rs134179	0.0124814	rheumatoid arthritis
chr22	35515897	35516097	rs134203	0.0236953	rheumatoid arthritis
chr22	35541671	35541871	rs134239	0.0265596	rheumatoid arthritis
chr22	35541827	35542027	rs134240	0.0275097	rheumatoid arthritis
chr22	35542428	35542628	rs134241	0.0258332	rheumatoid arthritis
chr22	35543642	35543842	rs134247	0.0256381	rheumatoid arthritis
chr22	35544036	35544236	rs134253	0.048061	rheumatoid arthritis
chr22	35544602	35544802	rs134257	0.0252516	rheumatoid arthritis
chr22	35544675	35544875	rs134258	0.0238167	rheumatoid arthritis
chr22	35544702	35544902	rs134259	0.0251877	rheumatoid arthritis
chr22	35544992	35545192	rs134260	0.0258985	rheumatoid arthritis
chr22	35545201	35545401	rs134261	0.0260296	rheumatoid arthritis
chr22	35545450	35545650	rs134262	0.0249335	rheumatoid arthritis
chr22	35545518	35545718	rs134263	0.0262935	rheumatoid arthritis
chr22	35545711	35545911	rs134264	0.0248703	rheumatoid arthritis
chr22	35545815	35546015	rs134265	0.0226852	rheumatoid arthritis
chr22	35554482	35554682	rs134277	0.0261612	rheumatoid arthritis
chr22	35560348	35560548	rs134318	0.0497477	rheumatoid arthritis
chr22	35567313	35567513	rs134370	0.0476194	rheumatoid arthritis
chr22	35567975	35568175	rs134373	0.01407	rheumatoid arthritis
chr22	35569590	35569790	rs134378	0.0156539	rheumatoid arthritis
chr22	35573756	35573956	rs134386	0.0458871	rheumatoid arthritis
chr22	35579246	35579446	rs134406	0.0444152	rheumatoid arthritis
chr22	35590935	35591135	rs134434	0.0494064	rheumatoid arthritis
chr22	27651615	27651815	rs134783	0.0469635	rheumatoid arthritis
chr22	27651975	27652175	rs134784	0.005157	rheumatoid arthritis
chr22	27673111	27673311	rs134806	0.00289	rheumatoid arthritis
chr22	43845608	43845808	rs135044	0.02384	rheumatoid arthritis
chr22	37369277	37369477	rs135120	0.04176	rheumatoid arthritis
chr22	47631919	47632119	rs135139	0.000969809	rheumatoid arthritis
chr22	47940328	47940528	rs135144	0.00125342	rheumatoid arthritis
chr22	33170001	33170201	rs135150	0.001451	rheumatoid arthritis
chr22	34870890	34871090	rs135162	0.03386	rheumatoid arthritis
chr22	44646563	44646763	rs135444	0.04151	rheumatoid arthritis
chr22	32932805	32933005	rs135472	0.00241063	rheumatoid arthritis
chr22	32934559	32934759	rs135475	0.00258034	rheumatoid arthritis
chr22	32935072	32935272	rs135477	0.00366142	rheumatoid arthritis
chr22	32949282	32949482	rs135484	0.00939812	rheumatoid arthritis
chr22	28549906	28550106	rs135648	0.0346796	rheumatoid arthritis
chr22	47093701	47093901	rs135678	0.00765	rheumatoid arthritis
chr22	47109425	47109625	rs135702	0.00781529	rheumatoid arthritis
chr22	47109485	47109685	rs135703	0.00741542	rheumatoid arthritis
chr22	49978988	49979188	rs135854	0.01378	rheumatoid arthritis
chr22	44803890	44804090	rs135920	0.0223377	rheumatoid arthritis
chr22	44807373	44807573	rs135924	0.02057	rheumatoid arthritis
chr22	44807877	44808077	rs135925	0.00369597	rheumatoid arthritis
chr22	44818418	44818618	rs135961	0.0452513	rheumatoid arthritis
chr22	46229851	46230051	rs136027	0.04306	rheumatoid arthritis
chr22	36171233	36171433	rs136055	0.00238724	rheumatoid arthritis
chr22	47346106	47346306	rs136075	0.0129017	rheumatoid arthritis
chr22	47363313	47363513	rs136101	0.0476194	rheumatoid arthritis
chr22	27236339	27236539	rs136504	0.03954	rheumatoid arthritis
chr22	45237586	45237786	rs136675	0.0312226	rheumatoid arthritis
chr22	40018112	40018312	rs136805	0.0269633	rheumatoid arthritis
chr22	40045977	40046177	rs136828	0.0336834	rheumatoid arthritis
chr22	43009717	43009917	rs137113	0.0486178	rheumatoid arthritis
chr22	35147158	35147358	rs137252	0.0057643	rheumatoid arthritis
chr22	35150703	35150903	rs137254	0.00581641	rheumatoid arthritis
chr22	35153305	35153505	rs137255	0.00528191	rheumatoid arthritis
chr22	35156899	35157099	rs137259	0.00498595	rheumatoid arthritis
chr22	35162807	35163007	rs137264	0.0251877	rheumatoid arthritis
chr22	35164282	35164482	rs137265	0.0067896	rheumatoid arthritis
chr22	35164596	35164796	rs137266	0.00774733	rheumatoid arthritis
chr22	35165246	35165446	rs137267	0.00781529	rheumatoid arthritis
chr22	35166422	35166622	rs137268	0.00788378	rheumatoid arthritis
chr22	35167344	35167544	rs137269	0.00693122	rheumatoid arthritis
chr22	35167483	35167683	rs137270	0.00752461	rheumatoid arthritis
chr22	35167597	35167797	rs137272	0.0065723	rheumatoid arthritis
chr22	35169084	35169284	rs137275	0.00653348	rheumatoid arthritis
chr22	35170452	35170652	rs137279	0.00790673	rheumatoid arthritis
chr22	35170971	35171171	rs137280	0.00790673	rheumatoid arthritis
chr22	35171064	35171264	rs137281	0.00790673	rheumatoid arthritis
chr22	35171490	35171690	rs137282	0.00790673	rheumatoid arthritis
chr22	35176275	35176475	rs137293	0.00638021	rheumatoid arthritis
chr22	35177250	35177450	rs137294	0.00636128	rheumatoid arthritis
chr22	39677738	39677938	rs137581	0.0137799	rheumatoid arthritis
chr22	39683344	39683544	rs137585	0.0319206	rheumatoid arthritis
chr22	39685350	39685550	rs137591	0.0310693	rheumatoid arthritis
chr22	39689921	39690121	rs137593	0.0286312	rheumatoid arthritis
chr22	39695405	39695605	rs137607	0.0258332	rheumatoid arthritis
chr22	39710144	39710344	rs137621	0.00772479	rheumatoid arthritis
chr22	39720556	39720756	rs137635	0.00551004	rheumatoid arthritis
chr22	39722377	39722577	rs137636	0.00380141	rheumatoid arthritis
chr22	39738625	39738825	rs137684	0.004859	rheumatoid arthritis
chr22	39739528	39739728	rs137685	0.000100264	rheumatoid arthritis
chr22	39739978	39740178	rs137687	9.82583e-05	rheumatoid arthritis
chr22	39745539	39745739	rs137697	0.000683808	rheumatoid arthritis
chr22	39746703	39746903	rs137698	0.000693667	rheumatoid arthritis
chr22	50452107	50452307	rs137876	0.03364	rheumatoid arthritis
chr22	50491613	50491813	rs137916	0.009339	rheumatoid arthritis
chr22	40279430	40279630	rs137948	0.0470723	rheumatoid arthritis
chr22	40288285	40288485	rs137953	0.0306888	rheumatoid arthritis
chr22	40288730	40288930	rs137954	0.03261	rheumatoid arthritis
chr22	40307794	40307994	rs137967	0.0148307	rheumatoid arthritis
chr22	40308818	40309018	rs137968	0.0146309	rheumatoid arthritis
chr22	40311779	40311979	rs137972	0.0148307	rheumatoid arthritis
chr22	40317527	40317727	rs137975	0.0166501	rheumatoid arthritis
chr22	40320261	40320461	rs137977	0.009303	rheumatoid arthritis
chr22	40320658	40320858	rs137978	0.0245563	rheumatoid arthritis
chr22	40333029	40333229	rs137985	0.00972489	rheumatoid arthritis
chr22	40336745	40336945	rs137989	0.0341784	rheumatoid arthritis
chr22	40340675	40340875	rs137991	0.0154028	rheumatoid arthritis
chr22	40343943	40344143	rs137992	0.00277869	rheumatoid arthritis
chr22	40621188	40621388	rs138039	0.03961	rheumatoid arthritis
chr22	46131138	46131338	rs138166	0.04358	rheumatoid arthritis
chr22	50546697	50546897	rs138216	0.0438992	rheumatoid arthritis
chr22	50557740	50557940	rs138230	0.0410055	rheumatoid arthritis
chr22	50559853	50560053	rs138233	0.040812	rheumatoid arthritis
chr22	50561356	50561556	rs138235	0.0398563	rheumatoid arthritis
chr22	50562845	50563045	rs138237	0.0398563	rheumatoid arthritis
chr22	50578350	50578550	rs138261	0.0432868	rheumatoid arthritis
chr22	50586887	50587087	rs138268	0.0479503	rheumatoid arthritis
chr22	50587879	50588079	rs138270	0.03316	rheumatoid arthritis
chr22	50588031	50588231	rs138271	0.040812	rheumatoid arthritis
chr22	50592417	50592617	rs138276	0.0213783	rheumatoid arthritis
chr22	41181486	41181686	rs138294	0.0195152	rheumatoid arthritis
chr22	41183371	41183571	rs138297	0.0197724	rheumatoid arthritis
chr22	41184002	41184202	rs138298	0.0217689	rheumatoid arthritis
chr22	41193474	41193674	rs138305	0.0209937	rheumatoid arthritis
chr22	41200100	41200300	rs138311	0.0212127	rheumatoid arthritis
chr22	41202036	41202236	rs138312	0.000788539	rheumatoid arthritis
chr22	41208262	41208462	rs138318	0.0194642	rheumatoid arthritis
chr22	41208303	41208503	rs138319	0.0202956	rheumatoid arthritis
chr22	41211129	41211329	rs138326	0.019261	rheumatoid arthritis
chr22	41213167	41213367	rs138328	0.000892198	rheumatoid arthritis
chr22	41226986	41227186	rs138335	0.025768	rheumatoid arthritis
chr22	41230953	41231153	rs138337	0.00837846	rheumatoid arthritis
chr22	41241845	41242045	rs138342	0.0112609	rheumatoid arthritis
chr22	41244298	41244498	rs138344	0.00850026	rheumatoid arthritis
chr22	41249422	41249622	rs138349	0.0262935	rheumatoid arthritis
chr22	41268825	41269025	rs138352	0.025703	rheumatoid arthritis
chr22	41272043	41272243	rs138354	0.008181	rheumatoid arthritis
chr22	38897951	38898151	rs138457	0.00100837	rheumatoid arthritis
chr22	38906332	38906532	rs138464	0.000977229	rheumatoid arthritis
chr22	47030140	47030340	rs138475	7.07e-05	rheumatoid arthritis
chr22	44968430	44968630	rs138597	0.005534	rheumatoid arthritis
chr22	28370441	28370641	rs138630	0.0498619	rheumatoid arthritis
chr22	28395823	28396023	rs138651	0.0455683	rheumatoid arthritis
chr22	28396992	28397192	rs138653	0.0437966	rheumatoid arthritis
chr22	28397491	28397691	rs138654	0.0435921	rheumatoid arthritis
chr22	28398198	28398398	rs138656	0.0434901	rheumatoid arthritis
chr22	28398428	28398628	rs138657	0.0467465	rheumatoid arthritis
chr22	28400552	28400752	rs138658	0.044002	rheumatoid arthritis
chr22	28403906	28404106	rs138660	0.0454624	rheumatoid arthritis
chr22	28405191	28405391	rs138664	0.0457806	rheumatoid arthritis
chr22	28405447	28405647	rs138665	0.0453568	rheumatoid arthritis
chr22	28407626	28407826	rs138667	0.0451461	rheumatoid arthritis
chr22	28408314	28408514	rs138671	0.0451461	rheumatoid arthritis
chr22	28411118	28411318	rs138676	0.03596	rheumatoid arthritis
chr22	28411648	28411848	rs138679	0.0482831	rheumatoid arthritis
chr22	28413763	28413963	rs138680	0.0442082	rheumatoid arthritis
chr22	39132501	39132701	rs138702	0.00127943	rheumatoid arthritis
chr22	39132648	39132848	rs138703	0.00347111	rheumatoid arthritis
chr22	39133310	39133510	rs138704	0.000688721	rheumatoid arthritis
chr22	39133703	39133903	rs138705	0.000698646	rheumatoid arthritis
chr22	39139116	39139316	rs138709	0.000678927	rheumatoid arthritis
chr22	39141500	39141700	rs138712	0.000904817	rheumatoid arthritis
chr22	39142515	39142715	rs138713	0.000671667	rheumatoid arthritis
chr22	35712453	35712653	rs138780	0.006386	rheumatoid arthritis
chr22	35724559	35724759	rs138785	0.005537	rheumatoid arthritis
chr22	35733554	35733754	rs138794	0.003122	rheumatoid arthritis
chr22	50158972	50159172	rs138809	0.0275787	rheumatoid arthritis
chr22	50163978	50164178	rs138820	0.0054112	rheumatoid arthritis
chr22	50169057	50169257	rs138823	0.00506235	rheumatoid arthritis
chr22	50180397	50180597	rs138834	0.00270817	rheumatoid arthritis
chr22	50181860	50182060	rs138841	0.00402054	rheumatoid arthritis
chr22	50183062	50183262	rs138843	0.00286003	rheumatoid arthritis
chr22	50202176	50202376	rs138861	0.00442495	rheumatoid arthritis
chr22	50205803	50206003	rs138866	0.00403304	rheumatoid arthritis
chr22	50207603	50207803	rs138867	0.00557684	rheumatoid arthritis
chr22	50209637	50209837	rs138870	0.00610153	rheumatoid arthritis
chr22	50218511	50218711	rs138880	0.00663094	rheumatoid arthritis
chr22	50227641	50227841	rs138891	0.00713814	rheumatoid arthritis
chr22	43561659	43561859	rs138921	0.00217872	rheumatoid arthritis
chr22	43587856	43588056	rs138965	0.03033	rheumatoid arthritis
chr22	44598506	44598706	rs139166	0.04205	rheumatoid arthritis
chr22	44610950	44611150	rs139210	0.02703	rheumatoid arthritis
chr22	41611360	41611560	rs139461	0.0418857	rheumatoid arthritis
chr22	41614896	41615096	rs139467	0.0405233	rheumatoid arthritis
chr22	41614928	41615128	rs139468	0.0405233	rheumatoid arthritis
chr22	41617218	41617418	rs139472	0.0420835	rheumatoid arthritis
chr22	41626563	41626763	rs139480	0.044105	rheumatoid arthritis
chr22	41627427	41627627	rs139483	0.044623	rheumatoid arthritis
chr22	25231965	25232165	rs139644	0.03108	rheumatoid arthritis
chr22	50123994	50124194	rs139789	0.045041	rheumatoid arthritis
chr22	50134104	50134304	rs139811	0.0423816	rheumatoid arthritis
chr22	36863275	36863475	rs139999	0.0464227	rheumatoid arthritis
chr22	32110063	32110263	rs140078	0.0139	rheumatoid arthritis
chr22	30184499	30184699	rs140147	0.005259	rheumatoid arthritis
chr22	24336227	24336427	rs140289	0.04289	rheumatoid arthritis
chr22	21459908	21460108	rs140390	0.00426422	rheumatoid arthritis
chr22	21461174	21461374	rs140391	0.0149922	rheumatoid arthritis
chr22	21926964	21927164	rs140498	0.000747632	rheumatoid arthritis
chr22	21927131	21927331	rs140499	0.000747632	rheumatoid arthritis
chr22	50960582	50960782	rs140524	0.0153199	rheumatoid arthritis
chr22	45425641	45425841	rs140560	0.0325523	rheumatoid arthritis
chr17	28543289	28543489	rs140700	0.008848	rheumatoid arthritis
chr6	33004327	33004527	rs141112	1.48458e-45	rheumatoid arthritis
chr6	85489134	85489334	rs141127	0.0467465	rheumatoid arthritis
chr19	57065089	57065289	rs145011	0.00674962	rheumatoid arthritis
chr8	98471407	98471607	rs146687	0.0275787	rheumatoid arthritis
chr13	60434101	60434301	rs147067	0.012655	rheumatoid arthritis
chr5	55509276	55509476	rs149117	0.00109976	rheumatoid arthritis
chr5	55529779	55529979	rs149139	0.0255733	rheumatoid arthritis
chr5	55516888	55517088	rs149140	0.00442495	rheumatoid arthritis
chr5	55525484	55525684	rs149175	0.0384583	rheumatoid arthritis
chr16	65896916	65897116	rs149194	0.0379109	rheumatoid arthritis
chr4	124136278	124136478	rs149240	0.04918	rheumatoid arthritis
chr2	38317872	38318072	rs149253	0.0487298	rheumatoid arthritis
chr20	12897756	12897956	rs149383	0.0113875	rheumatoid arthritis
chr6	32889871	32890071	rs149392	0.000181171	rheumatoid arthritis
chr6	134225528	134225728	rs149418	0.0366593	rheumatoid arthritis
chr2	38315582	38315782	rs149425	0.0354431	rheumatoid arthritis
chr5	55528715	55528915	rs149489	0.00750266	rheumatoid arthritis
chr5	64851637	64851837	rs149514	0.03488	rheumatoid arthritis
chr5	55524763	55524963	rs149573	0.0382751	rheumatoid arthritis
chr7	28518870	28519070	rs149591	0.00175	rheumatoid arthritis
chr5	14700753	14700953	rs149617	0.0452513	rheumatoid arthritis
chr5	123676113	123676313	rs149628	0.0341784	rheumatoid arthritis
chr14	72657922	72658122	rs149630	0.004464	rheumatoid arthritis
chr14	72657625	72657825	rs149631	0.0452513	rheumatoid arthritis
chr14	72654153	72654353	rs149640	0.0240611	rheumatoid arthritis
chr14	72651184	72651384	rs149648	0.0327118	rheumatoid arthritis
chr14	72628715	72628915	rs149673	0.0168289	rheumatoid arthritis
chr14	72625761	72625961	rs149678	0.0190097	rheumatoid arthritis
chr6	37282556	37282756	rs149702	0.0431854	rheumatoid arthritis
chr6	37281823	37282023	rs149704	0.0431854	rheumatoid arthritis
chr6	37281226	37281426	rs149707	0.0431854	rheumatoid arthritis
chr6	37280744	37280944	rs149708	0.0431854	rheumatoid arthritis
chr6	37277523	37277723	rs149710	0.0431854	rheumatoid arthritis
chr6	37276818	37277018	rs149711	0.0431854	rheumatoid arthritis
chr6	37276239	37276439	rs149712	0.0431854	rheumatoid arthritis
chr6	37287936	37288136	rs149716	0.0352722	rheumatoid arthritis
chr6	37287836	37288036	rs149718	0.0381837	rheumatoid arthritis
chr8	82208383	82208583	rs149883	0.0327118	rheumatoid arthritis
chr6	28036151	28036351	rs149956	0.0302375	rheumatoid arthritis
chr6	27955187	27955387	rs149966	0.0108275	rheumatoid arthritis
chr6	27982052	27982252	rs149971	0.0447272	rheumatoid arthritis
chr6	27984996	27985196	rs149974	0.0403317	rheumatoid arthritis
chr6	27987676	27987876	rs149976	0.0364834	rheumatoid arthritis
chr6	167513053	167513253	rs150108	0.00882438	rheumatoid arthritis
chr6	167511666	167511866	rs150110	3.7e-07	rheumatoid arthritis
chr6	167509778	167509978	rs150112	0.00434391	rheumatoid arthritis
chr21	19433394	19433594	rs150141	0.03464	rheumatoid arthritis
chr20	440343	440543	rs150207	0.02676	rheumatoid arthritis
chr16	22817321	22817521	rs150355	0.01587	rheumatoid arthritis
chr16	16278948	16279148	rs150467	0.0423816	rheumatoid arthritis
chr1	37657863	37658063	rs150571	0.0363957	rheumatoid arthritis
chr7	28572426	28572626	rs150611	0.0478398	rheumatoid arthritis
chr5	9569780	9569980	rs150627	0.0462078	rheumatoid arthritis
chr11	88264675	88264875	rs150769	0.0240611	rheumatoid arthritis
chr21	43460943	43461143	rs150791	0.01463	rheumatoid arthritis
chr17	3535983	3536183	rs150844	0.0300884	rheumatoid arthritis
chr17	3518960	3519160	rs150854	0.042	rheumatoid arthritis
chr5	55524008	55524208	rs150913	0.00691083	rheumatoid arthritis
chr14	65272526	65272726	rs151165	0.035787	rheumatoid arthritis
chr16	28490417	28490617	rs151181	0.0214892	rheumatoid arthritis
chr3	124437199	124437399	rs151184	0.0412972	rheumatoid arthritis
chr16	20722452	20722652	rs151221	0.0292066	rheumatoid arthritis
chr2	38322456	38322656	rs151256	0.0454624	rheumatoid arthritis
chr1	229467930	229468130	rs151470	0.0404274	rheumatoid arthritis
chr10	115699905	115700105	rs151545	0.00585	rheumatoid arthritis
chr6	101110884	101111084	rs151572	0.0243696	rheumatoid arthritis
chr6	101086233	101086433	rs151573	0.025703	rheumatoid arthritis
chr3	38424085	38424285	rs151618	0.001302	rheumatoid arthritis
chr6	101111421	101111621	rs151640	0.025124	rheumatoid arthritis
chr16	18111533	18111733	rs151690	0.0223377	rheumatoid arthritis
chr1	91539212	91539412	rs151713	0.0395733	rheumatoid arthritis
chr6	32903800	32904000	rs151719	1.97e-07	rheumatoid arthritis
chr5	58667018	58667218	rs151802	0.029352	rheumatoid arthritis
chr5	57729438	57729638	rs151893	0.004054	rheumatoid arthritis
chr16	16172389	16172589	rs152028	0.0177015	rheumatoid arthritis
chr16	16172142	16172342	rs152029	0.0371022	rheumatoid arthritis
chr5	102531819	102532019	rs152123	0.00301001	rheumatoid arthritis
chr5	102512347	102512547	rs152134	0.00354836	rheumatoid arthritis
chr5	102559963	102560163	rs152137	0.00172836	rheumatoid arthritis
chr5	142972245	142972445	rs152227	0.0124814	rheumatoid arthritis
chr5	55528167	55528367	rs152313	0.0409087	rheumatoid arthritis
chr5	16910689	16910889	rs152342	0.0431854	rheumatoid arthritis
chr5	55560477	55560677	rs152343	0.0111981	rheumatoid arthritis
chr5	55559784	55559984	rs152344	0.0119399	rheumatoid arthritis
chr5	55559597	55559797	rs152345	0.0104974	rheumatoid arthritis
chr5	55558060	55558260	rs152346	0.0119068	rheumatoid arthritis
chr5	55536388	55536588	rs152347	0.00890073	rheumatoid arthritis
chr5	115189400	115189600	rs152367	0.0340955	rheumatoid arthritis
chr5	115188560	115188760	rs152368	0.0019936	rheumatoid arthritis
chr5	115188214	115188414	rs152397	0.00707549	rheumatoid arthritis
chr5	115180316	115180516	rs152398	0.00833018	rheumatoid arthritis
chr5	141915156	141915356	rs152510	0.0251877	rheumatoid arthritis
chr5	50223276	50223476	rs152540	0.0449362	rheumatoid arthritis
chr5	50205356	50205556	rs152549	0.0319206	rheumatoid arthritis
chr16	49443869	49444069	rs152655	0.039292	rheumatoid arthritis
chr16	49358601	49358801	rs152709	0.03045	rheumatoid arthritis
chr16	49361081	49361281	rs152713	0.001136	rheumatoid arthritis
chr5	163982817	163983017	rs152747	0.0169641	rheumatoid arthritis
chr5	14689607	14689807	rs152788	0.0464227	rheumatoid arthritis
chr16	15491027	15491227	rs153004	0.0418857	rheumatoid arthritis
chr16	69446426	69446626	rs153052	0.0005828	rheumatoid arthritis
chr16	13219154	13219354	rs153087	0.01952	rheumatoid arthritis
chr5	142302517	142302717	rs153166	0.0002718	rheumatoid arthritis
chr5	132755912	132756112	rs153195	0.0106463	rheumatoid arthritis
chr10	80469760	80469960	rs153260	0.0168739	rheumatoid arthritis
chr5	5585243	5585443	rs153264	0.003927	rheumatoid arthritis
chr5	165411678	165411878	rs153284	0.0115476	rheumatoid arthritis
chr5	160740833	160741033	rs153296	0.0452513	rheumatoid arthritis
chr5	160741753	160741953	rs153297	0.0344282	rheumatoid arthritis
chr5	160726432	160726632	rs153300	0.0434901	rheumatoid arthritis
chr16	63041218	63041418	rs153354	0.0496337	rheumatoid arthritis
chr16	63039589	63039789	rs153359	0.0380016	rheumatoid arthritis
chr5	153749597	153749797	rs153415	0.0235745	rheumatoid arthritis
chr5	142969031	142969231	rs153512	0.002412	rheumatoid arthritis
chr16	65856343	65856543	rs153679	0.0264929	rheumatoid arthritis
chr5	52477490	52477690	rs153683	0.0349325	rheumatoid arthritis
chr5	7472323	7472523	rs153698	0.0467465	rheumatoid arthritis
chr16	15520848	15521048	rs153779	0.0244	rheumatoid arthritis
chr16	15556403	15556603	rs153807	0.02354	rheumatoid arthritis
chr5	123170357	123170557	rs153879	0.025703	rheumatoid arthritis
chr5	95033199	95033399	rs153911	0.004325	rheumatoid arthritis
chr5	58522510	58522710	rs153968	0.0391054	rheumatoid arthritis
chr5	58668569	58668769	rs154027	0.0254442	rheumatoid arthritis
chr5	58667450	58667650	rs154028	0.0263598	rheumatoid arthritis
chr5	111405472	111405672	rs154118	0.000460361	rheumatoid arthritis
chr5	107066205	107066405	rs154189	0.008969	rheumatoid arthritis
chr5	123684822	123685022	rs154210	0.0287026	rheumatoid arthritis
chr5	55609114	55609314	rs154225	0.0203485	rheumatoid arthritis
chr5	102363523	102363723	rs154258	0.00248207	rheumatoid arthritis
chr5	123139120	123139320	rs154293	0.0405233	rheumatoid arthritis
chr5	102498781	102498981	rs154355	0.00680967	rheumatoid arthritis
chr5	95207068	95207268	rs154450	0.00366	rheumatoid arthritis
chr5	122200807	122201007	rs154507	0.0180807	rheumatoid arthritis
chr16	22743703	22743903	rs154545	0.00866	rheumatoid arthritis
chr5	102110258	102110458	rs154634	0.00546042	rheumatoid arthritis
chr5	102110172	102110372	rs154635	0.00615638	rheumatoid arthritis
chr6	32900551	32900751	rs154972	0.0002011	rheumatoid arthritis
chr6	32900542	32900742	rs154973	3.13497e-16	rheumatoid arthritis
chr6	32900516	32900716	rs154974	5.52331e-08	rheumatoid arthritis
chr6	32900501	32900701	rs154975	1.76174e-07	rheumatoid arthritis
chr6	32899918	32900118	rs154977	1.73245e-38	rheumatoid arthritis
chr6	32899196	32899396	rs154978	6.56212e-24	rheumatoid arthritis
chr6	32882699	32882899	rs154980	0.000189108	rheumatoid arthritis
chr6	32880893	32881093	rs154981	1.44e-06	rheumatoid arthritis
chr6	32880445	32880645	rs154982	0.000176975	rheumatoid arthritis
chr6	32880345	32880545	rs154983	0.0027169	rheumatoid arthritis
chr6	32879133	32879333	rs154986	7.06e-07	rheumatoid arthritis
chr6	32877073	32877273	rs154989	7.47035e-24	rheumatoid arthritis
chr3	189125057	189125257	rs154994	0.00655286	rheumatoid arthritis
chr20	57870256	57870456	rs155004	0.00195	rheumatoid arthritis
chr5	95970423	95970623	rs155039	0.0253799	rheumatoid arthritis
chr3	189148505	189148705	rs155069	0.0139694	rheumatoid arthritis
chr5	169239716	169239916	rs155073	0.0409087	rheumatoid arthritis
chr2	182351252	182351452	rs155106	0.03239	rheumatoid arthritis
chr6	120488957	120489157	rs155154	0.0141226	rheumatoid arthritis
chr6	120491615	120491815	rs155156	0.00655286	rheumatoid arthritis
chr6	120501942	120502142	rs155160	0.00713814	rheumatoid arthritis
chr3	1357471	1357671	rs155231	0.03311	rheumatoid arthritis
chr1	57674806	57675006	rs155284	0.004444	rheumatoid arthritis
chr1	57657299	57657499	rs155295	0.0124814	rheumatoid arthritis
chr1	57656401	57656601	rs155298	0.012725	rheumatoid arthritis
chr1	57653475	57653675	rs155303	0.0266936	rheumatoid arthritis
chr1	57653057	57653257	rs155305	0.0244317	rheumatoid arthritis
chr1	57651969	57652169	rs155309	0.0456743	rheumatoid arthritis
chr3	76767194	76767394	rs155335	0.0111981	rheumatoid arthritis
chr3	76767456	76767656	rs155336	0.0112294	rheumatoid arthritis
chr5	39320043	39320243	rs155378	0.00501	rheumatoid arthritis
chr3	1354363	1354563	rs155412	0.01557	rheumatoid arthritis
chr1	182424885	182425085	rs155552	0.00901	rheumatoid arthritis
chr5	33362293	33362493	rs155585	0.010409	rheumatoid arthritis
chr2	158295088	158295288	rs155589	0.0475096	rheumatoid arthritis
chr5	140349740	140349940	rs155806	0.04781	rheumatoid arthritis
chr5	140302062	140302262	rs155818	0.03233	rheumatoid arthritis
chr3	1471066	1471266	rs155827	0.0347637	rheumatoid arthritis
chr3	1479713	1479913	rs155844	0.0364834	rheumatoid arthritis
chr19	12248207	12248407	rs155955	0.0160804	rheumatoid arthritis
chr5	131626511	131626711	rs156109	0.02916	rheumatoid arthritis
chr11	30955847	30956047	rs156399	0.000774678	rheumatoid arthritis
chr3	6478099	6478299	rs156492	4.78e-05	rheumatoid arthritis
chr4	155703228	155703428	rs156546	0.00480684	rheumatoid arthritis
chr20	51982916	51983116	rs156598	0.0194132	rheumatoid arthritis
chr20	51986653	51986853	rs156612	0.0313766	rheumatoid arthritis
chr20	51992664	51992864	rs156617	0.0463151	rheumatoid arthritis
chr6	27895113	27895313	rs156737	0.0111668	rheumatoid arthritis
chr5	53345695	53345895	rs156835	0.04294	rheumatoid arthritis
chr5	53350825	53351025	rs156838	0.02646	rheumatoid arthritis
chr7	132172681	132172881	rs156928	0.044002	rheumatoid arthritis
chr13	109753364	109753564	rs157000	0.007614	rheumatoid arthritis
chr13	109775358	109775558	rs157020	0.0365712	rheumatoid arthritis
chr13	109777403	109777603	rs157024	0.0379109	rheumatoid arthritis
chr21	19433341	19433541	rs157058	0.03877	rheumatoid arthritis
chr9	76182883	76183083	rs157119	0.00578162	rheumatoid arthritis
chr17	19699021	19699221	rs157386	0.02915	rheumatoid arthritis
chr20	527395	527595	rs157439	0.040812	rheumatoid arthritis
chr5	67334242	67334442	rs157445	0.0118408	rheumatoid arthritis
chr5	174987367	174987567	rs157481	0.0228607	rheumatoid arthritis
chr15	76756603	76756803	rs157776	0.03042	rheumatoid arthritis
chr5	55799084	55799284	rs157843	0.0205617	rheumatoid arthritis
chr5	55796539	55796739	rs157845	0.0204016	rheumatoid arthritis
chr7	130585453	130585653	rs157935	0.01587	rheumatoid arthritis
chr10	80504170	80504370	rs157981	0.0230965	rheumatoid arthritis
chr10	80502397	80502597	rs157982	0.0375	rheumatoid arthritis
chr10	80475276	80475476	rs157983	0.019261	rheumatoid arthritis
chr10	80469968	80470168	rs157990	0.0213783	rheumatoid arthritis
chr14	77623235	77623435	rs158110	0.00908118	rheumatoid arthritis
chr14	77624538	77624738	rs158114	0.00364997	rheumatoid arthritis
chr5	57733658	57733858	rs158155	0.0432868	rheumatoid arthritis
chr19	54502691	54502891	rs158199	0.0428825	rheumatoid arthritis
chr5	55711191	55711391	rs158214	0.0461	rheumatoid arthritis
chr5	114028812	114029012	rs158242	0.001287	rheumatoid arthritis
chr5	102394783	102394983	rs158254	0.0087235	rheumatoid arthritis
chr5	55623561	55623761	rs158344	0.0028692	rheumatoid arthritis
chr5	55622761	55622961	rs158345	0.0412972	rheumatoid arthritis
chr5	55622133	55622333	rs158346	0.0340955	rheumatoid arthritis
chr5	55622059	55622259	rs158347	0.0192105	rheumatoid arthritis
chr5	55608376	55608576	rs158348	0.0182247	rheumatoid arthritis
chr10	43119023	43119223	rs158377	0.03796	rheumatoid arthritis
chr5	55645946	55646146	rs158494	0.0494064	rheumatoid arthritis
chr5	36887795	36887995	rs158622	0.00968	rheumatoid arthritis
chr5	55608781	55608981	rs158642	0.0181766	rheumatoid arthritis
chr5	73497897	73498097	rs158815	0.0367	rheumatoid arthritis
chr5	168033063	168033263	rs158910	0.03072	rheumatoid arthritis
chr5	94287900	94288100	rs159023	0.00426	rheumatoid arthritis
chr5	55559538	55559738	rs159059	0.0490671	rheumatoid arthritis
chr5	55523821	55524021	rs159066	0.00691083	rheumatoid arthritis
chr5	55523883	55524083	rs159067	0.00663094	rheumatoid arthritis
chr5	55615132	55615332	rs159074	0.0204016	rheumatoid arthritis
chr5	55615636	55615836	rs159075	0.021103	rheumatoid arthritis
chr5	55615927	55616127	rs159076	0.0233345	rheumatoid arthritis
chr20	53568549	53568749	rs159138	0.00279658	rheumatoid arthritis
chr3	22884795	22884995	rs159222	0.0492931	rheumatoid arthritis
chr3	22851969	22852169	rs159223	0.044002	rheumatoid arthritis
chr9	10126101	10126301	rs159224	0.0360468	rheumatoid arthritis
chr17	32717113	32717313	rs159258	6.16e-05	rheumatoid arthritis
chr2	201187675	201187875	rs159320	0.02906	rheumatoid arthritis
chr5	94252761	94252961	rs159349	0.03045	rheumatoid arthritis
chr5	60469812	60470012	rs159358	0.0464227	rheumatoid arthritis
chr3	22936577	22936777	rs159517	0.0324727	rheumatoid arthritis
chr5	60467631	60467831	rs159537	0.0156539	rheumatoid arthritis
chr5	60484560	60484760	rs159540	0.0417871	rheumatoid arthritis
chr5	55459264	55459464	rs159547	0.00242634	rheumatoid arthritis
chr5	55563414	55563614	rs159548	0.0453568	rheumatoid arthritis
chr5	55509690	55509890	rs159565	0.000594276	rheumatoid arthritis
chr5	55509454	55509654	rs159566	0.006117	rheumatoid arthritis
chr5	55508123	55508323	rs159570	0.00107715	rheumatoid arthritis
chr5	55507618	55507818	rs159571	0.00107715	rheumatoid arthritis
chr5	55506946	55507146	rs159572	0.00106601	rheumatoid arthritis
chr5	55479562	55479762	rs159574	3.12205e-05	rheumatoid arthritis
chr20	4348340	4348540	rs159786	0.02051	rheumatoid arthritis
chr5	55517440	55517640	rs160007	0.0065918	rheumatoid arthritis
chr5	55507864	55508064	rs160009	0.00108464	rheumatoid arthritis
chr5	55494886	55495086	rs160010	0.0210483	rheumatoid arthritis
chr5	55492579	55492779	rs160011	0.0219949	rheumatoid arthritis
chr5	55503934	55504134	rs160013	9.9457e-05	rheumatoid arthritis
chr10	91262403	91262603	rs160054	0.000351078	rheumatoid arthritis
chr5	55571788	55571988	rs160076	0.0193624	rheumatoid arthritis
chr5	55579689	55579889	rs160078	0.0425814	rheumatoid arthritis
chr3	12144341	12144541	rs160114	0.0142773	rheumatoid arthritis
chr3	12166877	12167077	rs160212	0.0143552	rheumatoid arthritis
chr3	12130170	12130370	rs160215	0.0139313	rheumatoid arthritis
chr3	12130537	12130737	rs160217	0.0139313	rheumatoid arthritis
chr3	12132627	12132827	rs160218	0.0139313	rheumatoid arthritis
chr3	12134837	12135037	rs160219	0.0139313	rheumatoid arthritis
chr3	12144221	12144421	rs160221	0.0140458	rheumatoid arthritis
chr5	55484509	55484709	rs160288	0.0328721	rheumatoid arthritis
chr5	55483924	55484124	rs160289	0.000234836	rheumatoid arthritis
chr7	28565541	28565741	rs160346	0.00742	rheumatoid arthritis
chr5	55523469	55523669	rs160491	0.000970431	rheumatoid arthritis
chr5	55523489	55523689	rs160492	0.0060291	rheumatoid arthritis
chr13	93755728	93755928	rs160518	0.04515	rheumatoid arthritis
chr5	3154550	3154750	rs160559	0.000562302	rheumatoid arthritis
chr5	96503423	96503623	rs160632	0.003038	rheumatoid arthritis
chr7	65538331	65538531	rs160652	0.008261	rheumatoid arthritis
chr6	2810669	2810869	rs160669	0.0316088	rheumatoid arthritis
chr6	2798960	2799160	rs160690	0.008709	rheumatoid arthritis
chr6	2793430	2793630	rs160693	0.02001	rheumatoid arthritis
chr5	66727184	66727384	rs160846	0.00684997	rheumatoid arthritis
chr5	55409321	55409521	rs160919	0.0412972	rheumatoid arthritis
chr5	55390338	55390538	rs160920	0.0423816	rheumatoid arthritis
chr5	55444611	55444811	rs160924	1.27523e-05	rheumatoid arthritis
chr5	55472189	55472389	rs160936	2.57095e-05	rheumatoid arthritis
chr5	55496887	55497087	rs160939	0.007818	rheumatoid arthritis
chr5	66727079	66727279	rs160977	0.00384915	rheumatoid arthritis
chr5	66723143	66723343	rs160982	0.00439779	rheumatoid arthritis
chr5	123680283	123680483	rs161007	0.0289177	rheumatoid arthritis
chr5	123675517	123675717	rs161010	0.0342615	rheumatoid arthritis
chr5	123675276	123675476	rs161011	0.0385502	rheumatoid arthritis
chr5	123674890	123675090	rs161012	0.0340127	rheumatoid arthritis
chr5	123653714	123653914	rs161015	0.0389196	rheumatoid arthritis
chr5	146157780	146157980	rs161030	0.0157384	rheumatoid arthritis
chr5	146158803	146159003	rs161031	0.0146309	rheumatoid arthritis
chr5	146165653	146165853	rs161034	0.0331946	rheumatoid arthritis
chr5	146165838	146166038	rs161035	0.0261612	rheumatoid arthritis
chr6	143785385	143785585	rs161070	0.03796	rheumatoid arthritis
chr1	96499350	96499550	rs161116	0.03453	rheumatoid arthritis
chr1	96488074	96488274	rs161128	0.003352	rheumatoid arthritis
chr11	112654874	112655074	rs161130	0.00287	rheumatoid arthritis
chr11	112656866	112657066	rs161131	0.0030975	rheumatoid arthritis
chr5	55403471	55403671	rs161203	0.0198242	rheumatoid arthritis
chr5	55531083	55531283	rs161210	0.0456743	rheumatoid arthritis
chr5	55491080	55491280	rs161222	0.0154861	rheumatoid arthritis
chr10	31745281	31745481	rs161273	0.032632	rheumatoid arthritis
chr17	3551245	3551445	rs161353	0.0433883	rheumatoid arthritis
chr17	3533659	3533859	rs161360	0.00244215	rheumatoid arthritis
chr17	3533648	3533848	rs161361	0.00244215	rheumatoid arthritis
chr17	3530153	3530353	rs161370	0.027099	rheumatoid arthritis
chr17	3530533	3530733	rs161371	0.00453513	rheumatoid arthritis
chr17	3503427	3503627	rs161381	0.04782	rheumatoid arthritis
chr3	7828460	7828660	rs161447	0.0282766	rheumatoid arthritis
chr3	7829311	7829511	rs161449	0.0331137	rheumatoid arthritis
chr5	99636853	99637053	rs161503	0.0389196	rheumatoid arthritis
chr5	98318081	98318281	rs161729	0.0274	rheumatoid arthritis
chr5	98215608	98215808	rs161734	0.02004	rheumatoid arthritis
chr5	98204469	98204669	rs161739	0.01943	rheumatoid arthritis
chr1	96831131	96831331	rs161798	0.048842	rheumatoid arthritis
chr3	7856188	7856388	rs161898	0.007053	rheumatoid arthritis
chr3	7832500	7832700	rs161922	0.0292066	rheumatoid arthritis
chr12	32370866	32371066	rs161974	0.04507	rheumatoid arthritis
chr1	96745494	96745694	rs161994	0.0497477	rheumatoid arthritis
chr18	24450879	24451079	rs162002	0.0345118	rheumatoid arthritis
chr5	98249513	98249713	rs162150	0.02668	rheumatoid arthritis
chr6	134225735	134225935	rs162183	0.0363957	rheumatoid arthritis
chr6	134226155	134226355	rs162186	0.0464227	rheumatoid arthritis
chr6	134226221	134226421	rs162187	0.0411997	rheumatoid arthritis
chr6	134227123	134227323	rs162188	0.040812	rheumatoid arthritis
chr9	102092347	102092547	rs162200	0.0494064	rheumatoid arthritis
chr6	8556868	8557068	rs162279	0.0081	rheumatoid arthritis
chr6	167453997	167454197	rs162295	2.6e-06	rheumatoid arthritis
chr6	167455039	167455239	rs162297	0.04645	rheumatoid arthritis
chr5	119081711	119081911	rs162306	0.00613805	rheumatoid arthritis
chr5	119082855	119083055	rs162307	0.003881	rheumatoid arthritis
chr20	55806134	55806334	rs162314	0.0260296	rheumatoid arthritis
chr20	55808780	55808980	rs162315	0.04583	rheumatoid arthritis
chr20	55809352	55809552	rs162316	0.0281358	rheumatoid arthritis
chr20	55812178	55812378	rs162317	0.0328721	rheumatoid arthritis
chr2	38322301	38322501	rs162333	0.0494064	rheumatoid arthritis
chr5	7967431	7967631	rs162442	0.0221087	rheumatoid arthritis
chr2	38295356	38295556	rs162549	0.0473999	rheumatoid arthritis
chr2	38319663	38319863	rs162550	0.0345118	rheumatoid arthritis
chr2	38320328	38320528	rs162551	0.0486178	rheumatoid arthritis
chr2	38307409	38307609	rs162555	0.0498619	rheumatoid arthritis
chr5	119079470	119079670	rs162597	0.0294249	rheumatoid arthritis
chr9	102059851	102060051	rs162624	0.0455683	rheumatoid arthritis
chr14	83761393	83761593	rs162637	0.000774678	rheumatoid arthritis
chr14	83772850	83773050	rs162643	0.0112924	rheumatoid arthritis
chr14	83778252	83778452	rs162654	0.00483	rheumatoid arthritis
chr14	83801509	83801709	rs162669	0.006597	rheumatoid arthritis
chr3	7770047	7770247	rs162722	0.0468549	rheumatoid arthritis
chr3	7744467	7744667	rs162765	0.029498	rheumatoid arthritis
chr2	38282635	38282835	rs163076	0.0391986	rheumatoid arthritis
chr2	38286845	38287045	rs163078	0.0363082	rheumatoid arthritis
chr2	38313596	38313796	rs163089	0.0216567	rheumatoid arthritis
chr5	34794028	34794228	rs163121	0.0411025	rheumatoid arthritis
chr5	78279720	78279920	rs163129	0.009707	rheumatoid arthritis
chr11	2819182	2819382	rs163173	0.0402363	rheumatoid arthritis
chr5	16522025	16522225	rs163282	0.005346	rheumatoid arthritis
chr6	124450355	124450555	rs163291	0.0386422	rheumatoid arthritis
chr6	124440666	124440866	rs163292	0.0207767	rheumatoid arthritis
chr6	124447070	124447270	rs163293	0.0209937	rheumatoid arthritis
chr6	124447020	124447220	rs163294	0.0209393	rheumatoid arthritis
chr5	113689297	113689497	rs163301	0.0353575	rheumatoid arthritis
chr5	113690076	113690276	rs163303	0.0407156	rheumatoid arthritis
[truncated: 161,290 more rows]

## Sheet: SNP of AD
The list of the SNPs of atopic dermatitis disease that were interrogated for this study
chr5	131996400	131996600	rs848	1.93e-10	atopic dermatitis
chr3	194075906	194076106	rs6578	0.005	atopic dermatitis
chr1	152079214	152079414	rs9050	1.9e-08	atopic dermatitis
chr5	96155508	96155708	rs18036	9.4e-05	atopic dermatitis
chr5	131995864	131996064	rs20541	4.07e-10	atopic dermatitis
chr5	96130736	96130936	rs26618	0.000106	atopic dermatitis
chr22	48089758	48089958	rs132174	3.32e-06	atopic dermatitis
chr12	57503675	57503875	rs167769	0.0379	atopic dermatitis
chr7	150989267	150989467	rs219247	0.003	atopic dermatitis
chr11	65551857	65552057	rs479844	1.1e-13	atopic dermatitis
chr11	128112565	128112765	rs485868	0.004	atopic dermatitis
chr6	149792925	149793125	rs512685	3.94e-09	atopic dermatitis
chr2	137651259	137651459	rs558838	1.89e-05	atopic dermatitis
chr11	92783239	92783439	rs621310	2.86e-05	atopic dermatitis
chr11	65676416	65676616	rs653914	0.000199	atopic dermatitis
chr10	115792687	115792887	rs740746	9.97e-05	atopic dermatitis
chr9	110132098	110132298	rs817861	3.1e-05	atopic dermatitis
chr10	8385144	8385344	rs872875	0.008	atopic dermatitis
chr1	152177918	152178118	rs877776	3.52e-05	atopic dermatitis
chr6	77825091	77825291	rs982569	0.004	atopic dermatitis
chr12	111074603	111074803	rs1106724	0.000741	atopic dermatitis
chr8	136947798	136947998	rs1157071	0.005	atopic dermatitis
chr2	61970147	61970347	rs1186830	0.004	atopic dermatitis
chr1	10892981	10893181	rs1292657	0.004	atopic dermatitis
chr5	131995743	131995943	rs1295686	0.0008	atopic dermatitis
chr13	97093469	97093669	rs1327914	8.9e-07	atopic dermatitis
chr15	26480612	26480812	rs1435831	0.00083	atopic dermatitis
chr3	26838652	26838852	rs1488219	6.84e-05	atopic dermatitis
chr4	16410194	16410394	rs1501139	9.57e-05	atopic dermatitis
chr4	168594610	168594810	rs1518186	0.000477	atopic dermatitis
chr9	110131297	110131497	rs1538985	4.32e-05	atopic dermatitis
chr19	56984178	56984378	rs1542038	0.004	atopic dermatitis
chr10	92884188	92884388	rs1560543	4.01e-05	atopic dermatitis
chr5	131992709	131992909	rs1800925	1.74e-08	atopic dermatitis
chr4	165395836	165396036	rs1960980	0.004	atopic dermatitis
chr18	53664182	53664382	rs1978503	0.000564	atopic dermatitis
chr10	67773209	67773409	rs1993853	0.00247	atopic dermatitis
chr13	85830772	85830972	rs1994601	3.96e-05	atopic dermatitis
chr3	197290058	197290258	rs2116294	0.00026	atopic dermatitis
chr10	64013995	64014195	rs2116581	0.007	atopic dermatitis
chr3	806830	807030	rs2140502	0.002	atopic dermatitis
chr19	8789281	8789481	rs2164983	7.1e-09	atopic dermatitis
chr10	16974978	16975178	rs2271461	4.05e-05	atopic dermatitis
chr14	71794645	71794845	rs2286409	5.43e-06	atopic dermatitis
chr4	160640215	160640415	rs2348616	0.004	atopic dermatitis
chr16	27392526	27392726	rs2382722	1.37e-07	atopic dermatitis
chr10	64380236	64380436	rs2393903	1.05e-07	atopic dermatitis
chr10	67837398	67837598	rs2394189	0.0047	atopic dermatitis
chr5	110435390	110435590	rs2416257	0.00724	atopic dermatitis
chr5	158906916	158907116	rs2421048	0.00875	atopic dermatitis
chr10	115801153	115801353	rs2429511	0.000106	atopic dermatitis
chr10	56964097	56964297	rs2589446	0.00069	atopic dermatitis
chr3	128226264	128226464	rs2659698	4.08e-05	atopic dermatitis
chr6	24462955	24463155	rs2793442	5.53e-08	atopic dermatitis
chr1	24875390	24875590	rs2809964	0.004	atopic dermatitis
chr21	17580189	17580389	rs2823642	0.003	atopic dermatitis
chr18	53675643	53675843	rs2862259	7.86e-05	atopic dermatitis
chr5	132048927	132049127	rs2897442	3.8e-08	atopic dermatitis
chr8	96599466	96599666	rs3104961	9.58e-06	atopic dermatitis
chr1	152300717	152300917	rs3126085	2.34e-13	atopic dermatitis
chr8	96625450	96625650	rs3134211	9.58e-06	atopic dermatitis
chr8	96609871	96610071	rs3134236	9.58e-06	atopic dermatitis
chr20	16708064	16708264	rs3787508	0.008	atopic dermatitis
chr12	114287348	114287548	rs3825208	0.00034	atopic dermatitis
chr6	31499503	31499703	rs3853601	1.9e-06	atopic dermatitis
chr13	89192220	89192420	rs3963390	0.001	atopic dermatitis
chr4	18315892	18316092	rs4140904	0.005	atopic dermatitis
chr3	26846074	26846274	rs4267616	0.000276	atopic dermatitis
chr1	248464230	248464430	rs4430369	0.000123	atopic dermatitis
chr10	67469262	67469462	rs4520482	8.7e-06	atopic dermatitis
chr14	57169336	57169536	rs4581628	9.26e-05	atopic dermatitis
chr13	26764996	26765196	rs4770949	0.004	atopic dermatitis
chr20	15052967	15053167	rs4814335	8.78e-05	atopic dermatitis
chr22	37258403	37258603	rs4821544	3.5e-06	atopic dermatitis
chr14	89455582	89455782	rs4904492	1.22e-05	atopic dermatitis
chr14	92868261	92868461	rs4904889	0.0045	atopic dermatitis
chr14	24987765	24987965	rs4982958	0.00252	atopic dermatitis
chr20	62309739	62309939	rs6010620	3e-08	atopic dermatitis
chr1	152442189	152442389	rs6661961	1.2e-09	atopic dermatitis
chr1	102548018	102548218	rs6675297	0.00047	atopic dermatitis
chr2	139010720	139010920	rs6744478	0.004	atopic dermatitis
chr2	202965260	202965460	rs6755553	0.003	atopic dermatitis
chr2	151217933	151218133	rs6760903	3.57e-05	atopic dermatitis
chr6	84219212	84219412	rs6928830	3.13e-05	atopic dermatitis
chr7	47082118	47082318	rs6954269	1.22e-06	atopic dermatitis
chr8	81308050	81308250	rs7000782	1.6e-08	atopic dermatitis
chr9	22399593	22399793	rs7024096	2.91e-06	atopic dermatitis
chr11	76311520	76311720	rs7124842	0.00416	atopic dermatitis
chr14	57177070	57177270	rs7159296	0.000309	atopic dermatitis
chr18	1500307	1500507	rs7245110	7.63e-05	atopic dermatitis
chr13	76362639	76362839	rs7321748	0.004	atopic dermatitis
chr1	29594463	29594663	rs7550930	8.03e-06	atopic dermatitis
chr5	109858721	109858921	rs7701890	3.15e-09	atopic dermatitis
chr11	76301216	76301416	rs7927894	7.6e-10	atopic dermatitis
chr11	76278158	76278358	rs7936562	0.000298	atopic dermatitis
chr15	68932977	68933177	rs8023980	0.003	atopic dermatitis
chr20	4390780	4390980	rs8115172	0.005	atopic dermatitis
chr13	85824731	85824931	rs9531720	4.09e-05	atopic dermatitis
chr22	48096991	48097191	rs9615594	2.21e-05	atopic dermatitis
chr5	109826196	109826396	rs10067777	1.2e-08	atopic dermatitis
chr2	67008211	67008411	rs10168064	0.004	atopic dermatitis
chr7	142098913	142099113	rs10277702	0.005	atopic dermatitis
chr14	98660136	98660336	rs10484125	3.28e-05	atopic dermatitis
chr16	20732221	20732421	rs10492808	0.003	atopic dermatitis
chr10	17041373	17041573	rs10508518	0.000173	atopic dermatitis
chr15	42639895	42640095	rs10518763	0.003	atopic dermatitis
chr10	64384682	64384882	rs10761650	2.82e-06	atopic dermatitis
chr11	121154970	121155170	rs10790431	0.00017	atopic dermatitis
chr18	22443442	22443642	rs10853647	0.000171	atopic dermatitis
chr10	92880012	92880212	rs10881885	5.81e-06	atopic dermatitis
chr9	120698715	120698915	rs10983837	6.8e-06	atopic dermatitis
chr10	51563893	51564093	rs10994675	3.1e-06	atopic dermatitis
chr12	125939791	125939991	rs11058179	1.98e-05	atopic dermatitis
chr12	125941831	125942031	rs11058182	1.44e-05	atopic dermatitis
chr12	51808127	51808327	rs11169832	0.003	atopic dermatitis
chr1	152258978	152259178	rs11204971	1.2e-10	atopic dermatitis
chr1	237275294	237275494	rs11583937	4.78e-05	atopic dermatitis
chr15	60580233	60580433	rs11635176	4.83e-06	atopic dermatitis
chr5	152734168	152734368	rs11749295	8.67e-05	atopic dermatitis
chr1	198393715	198393915	rs12078566	6.47e-06	atopic dermatitis
chr1	198416904	198417104	rs12085366	4.1e-06	atopic dermatitis
chr6	6418864	6419064	rs12200661	8.2e-05	atopic dermatitis
chr15	80620739	80620939	rs12440979	0.004	atopic dermatitis
chr2	58886939	58887139	rs12468708	0.005	atopic dermatitis
chr3	27598549	27598749	rs12498098	0.000296	atopic dermatitis
chr14	24992519	24992719	rs12589666	0.00616	atopic dermatitis
chr7	140049918	140050118	rs12703771	9.15e-05	atopic dermatitis
chr15	78504189	78504389	rs12902247	4.37e-06	atopic dermatitis
chr2	151210798	151210998	rs12994436	3.87e-05	atopic dermatitis
chr20	52095290	52095490	rs13036780	4.1e-06	atopic dermatitis
chr4	174389519	174389719	rs13123569	0.003	atopic dermatitis
chr7	41857760	41857960	rs13328336	4.32e-05	atopic dermatitis
chr5	110035656	110035856	rs13360927	2.45e-08	atopic dermatitis
chr5	110048854	110049054	rs13361382	4.02e-08	atopic dermatitis
chr15	60582357	60582557	rs16942401	3.36e-06	atopic dermatitis
chr2	106258924	106259124	rs17031438	0.00021	atopic dermatitis
chr3	59640096	59640296	rs17061003	0.003	atopic dermatitis
chr7	151268820	151269020	rs17173197	1.39e-07	atopic dermatitis
chr1	48217869	48218069	rs17424028	0.006	atopic dermatitis
chr1	237272174	237272374	rs17612827	1.4e-05	atopic dermatitis
chr10	26153213	26153413	rs17665422	0.00071	atopic dermatitis
chr11	32506833	32507033	rs17749003	0.002	atopic dermatitis
chr2	134455275	134455475	rs17767728	0.004	atopic dermatitis
chr5	148204509	148204709	rs34623097	0.00657	atopic dermatitis
chr5	132022168	132022368	rs66913936	2.58e-08	atopic dermatitis
chr21	16895184	16895384	rs1033	6.59e-05	atopic dermatitis
chr5	165085483	165085683	rs116953	6.44e-05	atopic dermatitis
chr6	32158219	32158419	rs176095	8.38e-20	atopic dermatitis
chr7	20371658	20371858	rs206198	2.69e-05	atopic dermatitis
chr21	27917287	27917487	rs222954	3.57e-05	atopic dermatitis
chr10	64460829	64461029	rs224126	4.59e-12	atopic dermatitis
chr10	64602667	64602867	rs224308	4.42e-06	atopic dermatitis
chr20	57876055	57876255	rs260741	6.62e-07	atopic dermatitis
chr8	131864918	131865118	rs263239	7.77e-05	atopic dermatitis
chr6	7830041	7830241	rs267180	1.83e-05	atopic dermatitis
chr7	34832201	34832401	rs325452	6.93e-05	atopic dermatitis
chr9	35062872	35063072	rs514492	6.3e-06	atopic dermatitis
chr15	29709992	29710192	rs516628	2.39e-05	atopic dermatitis
chr11	65513007	65513207	rs593982	5.7e-07	atopic dermatitis
chr2	53691189	53691389	rs745685	1.75e-05	atopic dermatitis
chr3	16327755	16327955	rs842274	8.14e-05	atopic dermatitis
chr11	47418853	47419053	rs874896	4.83e-05	atopic dermatitis
chr11	7968259	7968459	rs878860	1.54e-22	atopic dermatitis
chr2	53703055	53703255	rs1318578	6.83e-05	atopic dermatitis
chr13	101519993	101520193	rs1323869	8.12e-05	atopic dermatitis
chr18	2758037	2758237	rs1442343	2.9e-05	atopic dermatitis
chr6	92922707	92922907	rs1444131	1.53e-05	atopic dermatitis
chr10	64560370	64560570	rs1444418	1.73e-07	atopic dermatitis
chr16	16911060	16911260	rs1453516	5.78e-05	atopic dermatitis
chr8	134587401	134587601	rs1464241	8.33e-05	atopic dermatitis
chr12	93834279	93834479	rs1483003	9.7e-05	atopic dermatitis
chr14	33738616	33738816	rs1500720	1.59e-06	atopic dermatitis
chr11	47419563	47419763	rs1534576	4.43e-05	atopic dermatitis
chr7	3526585	3526785	rs1548210	9.44e-05	atopic dermatitis
chr12	29933851	29934051	rs1551930	3.97e-05	atopic dermatitis
chr11	60190274	60190474	rs1596313	4.01e-05	atopic dermatitis
chr14	84348622	84348822	rs1705644	9.91e-05	atopic dermatitis
chr13	72987103	72987303	rs1832664	3.49e-06	atopic dermatitis
chr2	163420435	163420635	rs1843553	6.16e-05	atopic dermatitis
chr6	92998890	92999090	rs1963461	3.39e-05	atopic dermatitis
chr8	3622914	3623114	rs1994056	5.17e-05	atopic dermatitis
chr1	172724294	172724494	rs2022168	8.55e-05	atopic dermatitis
chr11	33466542	33466742	rs2023571	1.08e-05	atopic dermatitis
chr6	92919316	92919516	rs2120546	6.85e-05	atopic dermatitis
chr15	51974885	51975085	rs2124591	6.26e-05	atopic dermatitis
chr17	77135511	77135711	rs2125962	6.53e-05	atopic dermatitis
chr10	129249593	129249793	rs2229605	2.78e-05	atopic dermatitis
chr2	112003767	112003967	rs2271404	3.14e-07	atopic dermatitis
chr18	2707519	2707719	rs2276092	6e-05	atopic dermatitis
chr7	157000076	157000276	rs2301914	6.32e-05	atopic dermatitis
chr8	134589133	134589333	rs2404005	4.64e-05	atopic dermatitis
chr11	36371657	36371857	rs2592555	7.54e-05	atopic dermatitis
chr1	14221428	14221628	rs2697979	4.61e-05	atopic dermatitis
chr1	160588495	160588695	rs2753260	6.67e-05	atopic dermatitis
chr21	44515585	44515785	rs2839634	5.83e-05	atopic dermatitis
chr12	29926676	29926876	rs2882467	4.85e-05	atopic dermatitis
chr8	134587759	134587959	rs2945723	3.46e-05	atopic dermatitis
chr9	34978331	34978531	rs3739873	5.21e-05	atopic dermatitis
chr3	81722909	81723109	rs3821550	7.32e-05	atopic dermatitis
chr7	20442696	20442896	rs3823974	9.31e-05	atopic dermatitis
chr6	31269208	31269408	rs3873385	1.98e-11	atopic dermatitis
chr6	31348100	31348300	rs4143334	4.57e-13	atopic dermatitis
chr12	29925173	29925373	rs4244848	4.94e-05	atopic dermatitis
chr12	29925384	29925584	rs4244849	4.89e-05	atopic dermatitis
chr8	134588910	134589110	rs4270941	3.95e-05	atopic dermatitis
chr2	749978	750178	rs4335978	9.77e-05	atopic dermatitis
chr3	35368028	35368228	rs4678766	8.07e-05	atopic dermatitis
chr7	3128689	3128889	rs4722404	7.02e-09	atopic dermatitis
chr7	4263559	4263759	rs4723505	1.28e-05	atopic dermatitis
chr19	8778416	8778616	rs4804075	1.2e-05	atopic dermatitis
chr12	29919361	29919561	rs4931215	5.43e-05	atopic dermatitis
chr12	29921635	29921835	rs4931216	5.22e-05	atopic dermatitis
chr12	29922721	29922921	rs4931217	4.39e-05	atopic dermatitis
chr12	29923753	29923953	rs4931218	5.09e-05	atopic dermatitis
chr12	29923776	29923976	rs4931219	5.06e-05	atopic dermatitis
chr12	29925133	29925333	rs4931220	4.96e-05	atopic dermatitis
chr18	46305040	46305240	rs4939562	9.77e-05	atopic dermatitis
chr1	160578041	160578241	rs5002947	5.41e-05	atopic dermatitis
chr2	137087476	137087676	rs5011377	9.95e-05	atopic dermatitis
chr6	32393041	32393241	rs6457580	4.22e-18	atopic dermatitis
chr16	77565959	77566159	rs6564447	6.46e-05	atopic dermatitis
chr1	152430052	152430252	rs6587673	0.023	atopic dermatitis
chr1	152430742	152430942	rs6696556	0.00032	atopic dermatitis
chr2	15303681	15303881	rs6732271	5.4e-05	atopic dermatitis
chr2	100520174	100520374	rs6733591	8.7e-05	atopic dermatitis
chr3	33087100	33087300	rs6780220	2.77e-16	atopic dermatitis
chr7	3146920	3147120	rs6943837	3.17e-06	atopic dermatitis
chr7	3154710	3154910	rs6958161	1.78e-05	atopic dermatitis
chr10	64427549	64427749	rs7075349	6.24e-13	atopic dermatitis
chr11	60178510	60178710	rs7106239	4.41e-05	atopic dermatitis
chr15	58811152	58811352	rs7162855	1.24e-05	atopic dermatitis
chr18	60004946	60005146	rs7239261	4.24e-06	atopic dermatitis
chr8	10197618	10197818	rs7460226	6.25e-05	atopic dermatitis
chr2	240467150	240467350	rs7571310	8.35e-05	atopic dermatitis
chr2	19809650	19809850	rs7586843	8.41e-05	atopic dermatitis
chr3	33065239	33065439	rs7613051	5.82e-21	atopic dermatitis
chr7	3125412	3125612	rs7782384	5.79e-07	atopic dermatitis
chr7	3218424	3218624	rs7785633	8.58e-05	atopic dermatitis
chr7	3136957	3137157	rs7788891	2.37e-05	atopic dermatitis
chr8	129427418	129427618	rs7815944	4.12e-07	atopic dermatitis
chr8	141701376	141701576	rs7820179	9.26e-05	atopic dermatitis
chr11	75029067	75029267	rs7929974	3.86e-05	atopic dermatitis
chr12	29921951	29922151	rs7967779	4.4e-05	atopic dermatitis
chr14	90878576	90878776	rs8006462	8.8e-05	atopic dermatitis
chr14	33727907	33728107	rs8022373	5.05e-06	atopic dermatitis
chr18	60007163	60007363	rs8094368	2.18e-05	atopic dermatitis
chr18	60007239	60007439	rs8094392	2.17e-05	atopic dermatitis
chr21	35226267	35226467	rs8127139	9.23e-05	atopic dermatitis
chr10	6022695	6022895	rs8177617	8.56e-05	atopic dermatitis
chr6	26558431	26558631	rs9295697	7.41e-05	atopic dermatitis
chr5	109928566	109928766	rs9326801	0.0013	atopic dermatitis
chr5	178936622	178936822	rs9329079	8.68e-07	atopic dermatitis
chr6	31272221	31272421	rs9368677	1.2e-17	atopic dermatitis
chr6	32308808	32309008	rs9469099	4.94e-19	atopic dermatitis
chr3	112372217	112372417	rs9870933	8.83e-13	atopic dermatitis
chr3	33123254	33123454	rs9883177	3.18e-13	atopic dermatitis
chr17	29845955	29846155	rs9896764	3.91e-05	atopic dermatitis
chr16	11210315	11210515	rs9923856	5.58e-06	atopic dermatitis
chr2	71090425	71090625	rs10167243	7.88e-05	atopic dermatitis
chr2	163417199	163417399	rs10439292	9.58e-05	atopic dermatitis
chr2	163420916	163421116	rs10497226	6.18e-05	atopic dermatitis
chr7	3157816	3158016	rs10499319	6.39e-07	atopic dermatitis
chr5	78035133	78035333	rs10514145	4.6e-05	atopic dermatitis
chr12	29920465	29920665	rs10743672	5.29e-05	atopic dermatitis
chr12	29920469	29920669	rs10743673	5.28e-05	atopic dermatitis
chr11	47417083	47417283	rs10769263	6.95e-05	atopic dermatitis
chr12	29920320	29920520	rs10771579	5.32e-05	atopic dermatitis
chr10	64514011	64514211	rs10822056	0.000115	atopic dermatitis
chr10	64597089	64597289	rs10822061	2.45e-06	atopic dermatitis
chr10	129256833	129257033	rs10830072	4.87e-05	atopic dermatitis
chr12	29920011	29920211	rs10843501	4.7e-05	atopic dermatitis
chr12	29920017	29920217	rs10843502	5.99e-05	atopic dermatitis
chr12	29920218	29920418	rs10843503	5.34e-05	atopic dermatitis
chr12	29926032	29926232	rs10843504	4.87e-05	atopic dermatitis
chr12	93919182	93919382	rs10859504	9.06e-06	atopic dermatitis
chr10	64398366	64398566	rs10995251	5.85e-20	atopic dermatitis
chr10	129263489	129263689	rs11018119	9.68e-05	atopic dermatitis
chr11	7964567	7964767	rs11041683	1.36e-19	atopic dermatitis
chr11	76332110	76332310	rs11236809	2.5e-06	atopic dermatitis
chr12	29919988	29920188	rs11609828	5.4e-05	atopic dermatitis
chr7	3117774	3117974	rs11772124	1.26e-05	atopic dermatitis
chr16	77567709	77567909	rs11864177	3.71e-05	atopic dermatitis
chr18	13163803	13164003	rs11873650	8.23e-05	atopic dermatitis
chr2	52246626	52246826	rs11903474	1.43e-05	atopic dermatitis
chr7	135773317	135773517	rs11981304	8.94e-05	atopic dermatitis
chr8	134590211	134590411	rs11984457	7.73e-05	atopic dermatitis
chr8	134590412	134590612	rs11984505	8.79e-05	atopic dermatitis
chr12	29918219	29918419	rs12231167	5.52e-05	atopic dermatitis
chr12	118096452	118096652	rs12231183	4.99e-05	atopic dermatitis
chr10	8567789	8567989	rs12416202	1.51e-05	atopic dermatitis
chr2	15306396	15306596	rs12611709	6.08e-05	atopic dermatitis
chr3	112376208	112376408	rs12634229	6.19e-20	atopic dermatitis
chr12	29935140	29935340	rs12810794	4.81e-05	atopic dermatitis
chr2	163420261	163420461	rs13002126	6.14e-05	atopic dermatitis
chr2	137087224	137087424	rs13003740	8.76e-05	atopic dermatitis
chr2	102971765	102971965	rs13015714	8.36e-18	atopic dermatitis
chr6	92960755	92960955	rs13205488	6.85e-06	atopic dermatitis
chr8	3612716	3612916	rs13264640	4.74e-05	atopic dermatitis
chr8	14328212	14328412	rs13281297	8.37e-05	atopic dermatitis
chr2	163422303	163422503	rs13403935	8.55e-05	atopic dermatitis
chr4	34572979	34573179	rs16989994	8.12e-05	atopic dermatitis
chr20	52807121	52807321	rs16999165	1.65e-08	atopic dermatitis
chr1	94477835	94478035	rs17391542	1.97e-05	atopic dermatitis
chr2	163420004	163420204	rs17401811	5.62e-05	atopic dermatitis
chr3	112407597	112407797	rs17457593	3.37e-15	atopic dermatitis
chr18	53177108	53177308	rs17597288	7.8e-05	atopic dermatitis
chr15	95240800	95241000	rs17632962	3.37e-05	atopic dermatitis
chr2	240469792	240469992	rs55814338	9.82e-05	atopic dermatitis
chr2	240463082	240463282	rs62180959	9.18e-05	atopic dermatitis
chr2	240468421	240468621	rs62183061	8.33e-05	atopic dermatitis
chr2	240468571	240468771	rs62183062	8.44e-05	atopic dermatitis
chr8	3625307	3625507	rs62479698	3.36e-05	atopic dermatitis
chr12	82220605	82220805	rs73155395	1.92e-05	atopic dermatitis
chr7	83777051	83777251	rs73177474	5.38e-05	atopic dermatitis
chr7	83778459	83778659	rs73177481	5.32e-05	atopic dermatitis
chr14	98904771	98904971	rs74504540	8.25e-05	atopic dermatitis
chr14	98908674	98908874	rs74531464	7.06e-05	atopic dermatitis
chr12	124840427	124840627	rs76086656	5.11e-05	atopic dermatitis
chr14	98908513	98908713	rs77327972	7.13e-05	atopic dermatitis
chr2	70213204	70213404	rs116939658	2.76e-05	atopic dermatitis
chr2	70291739	70291939	rs117950954	5.25e-05	atopic dermatitis
chr2	70228474	70228674	rs140533402	5.07e-05	atopic dermatitis
chr14	98913215	98913415	rs143048407	4.17e-05	atopic dermatitis
chr8	101441859	101442059	rs143955231	3.03e-05	atopic dermatitis
chr2	70244083	70244283	rs149554681	3.14e-05	atopic dermatitis
chr12	257391	257591	rs150352349	4.76e-06	atopic dermatitis
chr6	19623252	19623452	rs375313637	6.69e-05	atopic dermatitis
chr11	128317388	128317588	rs7127307	1e-20	atopic dermatitis
chr14	35103051	35103251	rs2143950	9e-10	atopic dermatitis
chr17	42333121	42333321	rs17881320	3e-06	atopic dermatitis
chr2	102161901	102162101	rs3917265	9e-07	atopic dermatitis
chr5	132693066	132693266	rs4705962	7e-12	atopic dermatitis
chr16	11135632	11135832	rs2041733	3e-11	atopic dermatitis
chr4	122576442	122576642	rs17389644	4e-06	atopic dermatitis
chr11	76590172	76590372	rs7927894	3e-09	atopic dermatitis
chr2	102355305	102355505	rs13015714	2e-12	atopic dermatitis
chr11	65784386	65784586	rs479844	2e-18	atopic dermatitis
chr8	80373557	80373757	rs6473227	2e-16	atopic dermatitis
chr10	5996790	5996990	rs6602364	1e-10	atopic dermatitis
chr1	150293184	150293384	rs7512552	1e-07	atopic dermatitis
chr2	70872875	70873075	rs112111458	2e-07	atopic dermatitis
chr5	35883532	35883732	rs10214237	2e-10	atopic dermatitis
chr2	8354867	8355067	rs10199605	4e-08	atopic dermatitis
chr2	60957416	60957616	rs4643526	6e-08	atopic dermatitis
chr19	8679358	8679558	rs2918307	5e-12	atopic dermatitis
chr6	32607647	32607847	rs4713555	5e-09	atopic dermatitis
chr10	62610140	62610340	rs2944542	1e-06	atopic dermatitis
chr6	31498340	31498540	rs145809981	2e-06	atopic dermatitis
chr11	36350107	36350307	rs2592555	9e-07	atopic dermatitis
chr19	8679020	8679220	rs2164983	2e-11	atopic dermatitis
chr5	132713235	132713435	rs2897442	1e-10	atopic dermatitis
chr20	63678386	63678586	rs6010620	2e-09	atopic dermatitis
chr1	154454394	154454594	rs2228145	5e-10	atopic dermatitis
chr1	152564074	152564274	rs61813875	6e-29	atopic dermatitis
chr11	65791695	65791895	rs10791824	2e-19	atopic dermatitis
chr5	132655293	132655493	rs12188917	4e-17	atopic dermatitis
chr2	102410543	102410743	rs6419573	2e-13	atopic dermatitis
chr11	76570449	76570649	rs2212434	5e-13	atopic dermatitis
chr20	63671662	63671862	rs4809219	7e-13	atopic dermatitis
chr1	152468334	152468534	rs12144049	1e-16	atopic dermatitis
chr2	167135676	167135876	rs6720763	4e-08	atopic dermatitis
chr5	132653344	132653544	rs3091307	4e-07	atopic dermatitis
chr9	22373358	22373558	rs10738626	1e-08	atopic dermatitis
chr15	59001306	59001506	rs1665050	1e-07	atopic dermatitis
chr17	42390092	42390292	rs4796793	8e-06	atopic dermatitis
chr1	152467600	152467800	rs11205006	2e-25	atopic dermatitis
chr5	132660051	132660251	rs1295686	5e-09	atopic dermatitis
chr6	32102192	32102392	rs41268896	4e-08	atopic dermatitis
chr6	31356223	31356423	rs148203517	3e-07	atopic dermatitis
chr6	32190442	32190642	rs176095	3e-07	atopic dermatitis
chr20	63697289	63697489	rs909341	8e-10	atopic dermatitis
chr8	80395815	80396015	rs7000782	1e-06	atopic dermatitis
chr22	36862361	36862561	rs4821544	6e-06	atopic dermatitis
chr6	31531726	31531926	rs3853601	2e-06	atopic dermatitis
chr1	152328241	152328441	rs3126085	6e-12	atopic dermatitis
chr1	152469713	152469913	rs6661961	9e-11	atopic dermatitis
chr11	76621066	76621266	rs11236809	3e-06	atopic dermatitis
chr11	65745536	65745736	rs593982	6e-07	atopic dermatitis
chr6	31304444	31304644	rs9368677	1e-17	atopic dermatitis
chr6	32341031	32341231	rs9469099	5e-19	atopic dermatitis
chr11	7946712	7946912	rs878860	2e-22	atopic dermatitis
chr2	111246190	111246390	rs2271404	3e-07	atopic dermatitis
chr3	33023747	33023947	rs7613051	6e-21	atopic dermatitis
chr3	112657361	112657561	rs12634229	2e-19	atopic dermatitis
chr7	3089055	3089255	rs4722404	8e-09	atopic dermatitis
chr8	128415172	128415372	rs7815944	4e-07	atopic dermatitis
chr10	62638606	62638806	rs10995251	6e-20	atopic dermatitis
chr10	62800610	62800810	rs1444418	2e-07	atopic dermatitis
chr16	11116458	11116658	rs9923856	6e-06	atopic dermatitis
chr20	54190582	54190782	rs16999165	2e-08	atopic dermatitis
chr6	32106927	32107127	rs12153855	3e-14	atopic dermatitis
chr11	76559539	76559739	rs7130588	4e-13	atopic dermatitis

## Sheet: SNP of SD
The list of the SNPs of sarcoidosis that were interrogated for this study
chr6	32412380	32412580	rs7194	9.8e-07	sarcoidosis
chr6	57053847	57054047	rs11398	0.000322	sarcoidosis
chr11	110693606	110693806	rs170487	0.000484	sarcoidosis
chr15	47696045	47696245	rs185793	0.00167	sarcoidosis
chr17	30878070	30878270	rs225188	0.000233	sarcoidosis
chr17	30894272	30894472	rs225206	0.000138	sarcoidosis
chr5	131473925	131474125	rs246835	0.000118	sarcoidosis
chr5	131459872	131460072	rs246836	8.7e-05	sarcoidosis
chr6	159636376	159636576	rs418851	0.000504	sarcoidosis
chr3	7913416	7913616	rs438386	0.000559	sarcoidosis
chr21	21173431	21173631	rs468941	0.000172	sarcoidosis
chr1	18163822	18164022	rs495347	6.06e-05	sarcoidosis
chr11	90151820	90152020	rs562085	0.0076	sarcoidosis
chr11	69325011	69325211	rs567577	0.000384	sarcoidosis
chr1	232522648	232522848	rs612191	0.000474	sarcoidosis
chr13	34645041	34645241	rs692423	1.21e-05	sarcoidosis
chr5	113926836	113927036	rs694788	0.00138	sarcoidosis
chr1	211854080	211854280	rs701924	0.000675	sarcoidosis
chr12	84133720	84133920	rs717996	0.000238	sarcoidosis
chr10	81901622	81901822	rs745182	1.12e-06	sarcoidosis
chr15	101869085	101869285	rs752028	5.09e-05	sarcoidosis
chr14	59814940	59815140	rs755011	6.72e-05	sarcoidosis
chr14	94304348	94304548	rs761979	8.33e-05	sarcoidosis
chr3	77570275	77570475	rs775775	1.5e-05	sarcoidosis
chr1	232472832	232473032	rs789367	4.86e-05	sarcoidosis
chr3	194328198	194328398	rs789999	0.000563	sarcoidosis
chr4	2462964	2463164	rs846253	0.000134	sarcoidosis
chr7	108575142	108575342	rs848331	0.000482	sarcoidosis
chr20	24220141	24220341	rs858064	0.000141	sarcoidosis
chr9	28854971	28855171	rs866632	0.00133	sarcoidosis
chr7	148256454	148256654	rs887822	0.000543	sarcoidosis
chr9	4217673	4217873	rs911488	0.000112	sarcoidosis
chr14	59814402	59814602	rs941886	0.000141	sarcoidosis
chr10	23701000	23701200	rs949636	0.0095	sarcoidosis
chr12	58398265	58398465	rs951901	0.00095	sarcoidosis
chr13	77038472	77038672	rs1005785	1.89e-06	sarcoidosis
chr11	101626501	101626701	rs1006330	0.00088	sarcoidosis
chr2	208114903	208115103	rs1012264	0.000199	sarcoidosis
chr6	56810439	56810639	rs1020548	0.000797	sarcoidosis
chr15	92770479	92770679	rs1026759	0.000332	sarcoidosis
chr6	57055254	57055454	rs1040461	0.00783	sarcoidosis
chr10	81926602	81926802	rs1049550	1.04e-12	sarcoidosis
chr7	71469901	71470101	rs1099451	0.000186	sarcoidosis
chr9	124954597	124954797	rs1105993	0.000519	sarcoidosis
chr14	80544021	80544221	rs1181353	4.96e-05	sarcoidosis
chr10	14362618	14362818	rs1218430	0.000217	sarcoidosis
chr14	59949348	59949548	rs1253103	0.000106	sarcoidosis
chr10	120363873	120364073	rs1338174	4.62e-05	sarcoidosis
chr7	50092978	50093178	rs1355037	0.000439	sarcoidosis
chr5	59001721	59001921	rs1362941	0.00119	sarcoidosis
chr4	178141536	178141736	rs1371231	0.0016	sarcoidosis
chr3	80302628	80302828	rs1396680	0.0061	sarcoidosis
chr10	23665338	23665538	rs1398024	0.0021	sarcoidosis
chr9	28851809	28852009	rs1434308	0.000137	sarcoidosis
chr14	46727364	46727564	rs1439172	0.00217	sarcoidosis
chr3	165941650	165941850	rs1440657	0.0084	sarcoidosis
chr3	113272108	113272308	rs1513287	0.002	sarcoidosis
chr3	77639242	77639442	rs1523769	6.53e-05	sarcoidosis
chr3	77598843	77599043	rs1666130	0.000172	sarcoidosis
chr1	245593572	245593772	rs1704415	3.77e-05	sarcoidosis
chr16	59995751	59995951	rs1873942	0.000722	sarcoidosis
chr4	28343803	28344003	rs1874693	4.13e-05	sarcoidosis
chr11	109259513	109259713	rs1892950	0.0034	sarcoidosis
chr12	97945573	97945773	rs1901246	0.00058	sarcoidosis
chr7	96461549	96461749	rs1947228	0.000561	sarcoidosis
chr10	81911625	81911825	rs1953600	2.9e-14	sarcoidosis
chr8	26339556	26339756	rs1978949	0.000196	sarcoidosis
chr17	30873762	30873962	rs1989805	9.8e-05	sarcoidosis
chr6	56897934	56898134	rs1993118	0.0203	sarcoidosis
chr10	23667495	23667695	rs1995980	0.0032	sarcoidosis
chr13	42481348	42481548	rs2002046	0.0033	sarcoidosis
chr4	28261027	28261227	rs2036182	2.61e-05	sarcoidosis
chr4	28345675	28345875	rs2036184	6.47e-05	sarcoidosis
chr16	61584138	61584338	rs2078539	0.000774	sarcoidosis
chr1	209670224	209670424	rs2092253	0.000351	sarcoidosis
chr6	56807146	56807346	rs2122958	0.0344	sarcoidosis
chr10	23725792	23725992	rs2137157	0.033	sarcoidosis
chr6	56884351	56884551	rs2167460	0.0343	sarcoidosis
chr18	76217948	76218148	rs2168838	7.29e-05	sarcoidosis
chr11	134705969	134706169	rs2186713	0.000387	sarcoidosis
chr7	20604349	20604549	rs2188866	2.85e-05	sarcoidosis
chr14	90937640	90937840	rs2215719	0.000439	sarcoidosis
chr6	36938332	36938532	rs2293381	0.00044	sarcoidosis
chr3	49601155	49601355	rs2312462	0.000251	sarcoidosis
chr10	23696255	23696455	rs2365888	0.012	sarcoidosis
chr10	23647519	23647719	rs2366163	0.0058	sarcoidosis
chr9	28944177	28944377	rs2383784	0.000658	sarcoidosis
chr20	60214114	60214314	rs2427216	3.36e-07	sarcoidosis
chr10	38430196	38430396	rs2474598	4.39e-05	sarcoidosis
chr16	54205926	54206126	rs2542674	0.000507	sarcoidosis
chr10	81917941	81918141	rs2573346	9.99e-16	sarcoidosis
chr8	34089570	34089770	rs2643261	5.67e-05	sarcoidosis
chr7	24735646	24735846	rs2721777	5.81e-05	sarcoidosis
chr10	38623369	38623569	rs2754426	0.000173	sarcoidosis
chr14	59899920	59900120	rs2774052	0.000234	sarcoidosis
chr10	81919700	81919900	rs2784773	3.17e-07	sarcoidosis
chr10	81907784	81907984	rs2789679	3.02e-13	sarcoidosis
chr10	81915036	81915236	rs2789686	9.97e-05	sarcoidosis
chr10	81895870	81896070	rs2789698	6.79e-05	sarcoidosis
chr14	95422941	95423141	rs2798819	0.000707	sarcoidosis
chr10	81900793	81900993	rs2819878	1.25e-05	sarcoidosis
chr10	81954295	81954495	rs2819944	0.00116	sarcoidosis
chr8	8186067	8186267	rs2979208	0.000131	sarcoidosis
chr10	81914687	81914887	rs3748242	0.0193	sarcoidosis
chr2	80813564	80813764	rs3770340	0.000483	sarcoidosis
chr3	7680488	7680688	rs3792446	0.00034	sarcoidosis
chr6	57068840	57069040	rs3800019	0.0488	sarcoidosis
chr20	58144087	58144287	rs3848706	0.000148	sarcoidosis
chr14	59857477	59857677	rs3850302	3.4e-05	sarcoidosis
chr12	79264605	79264805	rs3911786	0.0091	sarcoidosis
chr10	23403548	23403748	rs3930530	0.023	sarcoidosis
chr6	56905174	56905374	rs3957366	0.000482	sarcoidosis
chr10	23673198	23673398	rs4019731	0.011	sarcoidosis
chr10	23554916	23555116	rs4074209	0.031	sarcoidosis
chr1	181399518	181399718	rs4287138	0.000552	sarcoidosis
chr8	126494462	126494662	rs4350001	0.000354	sarcoidosis
chr10	23592368	23592568	rs4439422	0.0068	sarcoidosis
chr11	36240849	36241049	rs4485080	0.000531	sarcoidosis
chr3	148439688	148439888	rs4524238	8.83e-05	sarcoidosis
chr10	23607092	23607292	rs4603206	0.035	sarcoidosis
chr1	243056301	243056501	rs4658507	0.00057	sarcoidosis
chr3	153118813	153119013	rs4680060	0.000119	sarcoidosis
chr3	148432474	148432674	rs4681444	0.000247	sarcoidosis
chr4	16641690	16641890	rs4698501	3.2e-05	sarcoidosis
chr9	3797626	3797826	rs4741853	0.000555	sarcoidosis
chr9	101673748	101673948	rs4743294	4.96e-05	sarcoidosis
chr10	23600700	23600900	rs4747461	0.013	sarcoidosis
chr10	23531144	23531344	rs4748848	0.014	sarcoidosis
chr10	23598780	23598980	rs4748854	0.029	sarcoidosis
chr10	23599242	23599442	rs4748856	0.006	sarcoidosis
chr10	23599458	23599658	rs4748857	0.019	sarcoidosis
chr12	111401593	111401793	rs4766442	3.29e-05	sarcoidosis
chr12	110929161	110929361	rs4766492	0.000419	sarcoidosis
chr12	111359612	111359812	rs4766517	9.64e-05	sarcoidosis
chr20	57048250	57048450	rs4812002	0.000615	sarcoidosis
chr22	47531220	47531420	rs4823597	4.01e-05	sarcoidosis
chr3	80132545	80132745	rs4856497	0.000935	sarcoidosis
chr15	88131462	88131662	rs4887304	0.000438	sarcoidosis
chr14	59839029	59839229	rs4901921	0.000117	sarcoidosis
chr13	39842273	39842473	rs4941920	0.00219	sarcoidosis
chr11	80610694	80610894	rs4944270	0.000187	sarcoidosis
chr22	47532296	47532496	rs5766691	4.01e-05	sarcoidosis
chr20	24284745	24284945	rs6106837	6.21e-05	sarcoidosis
chr20	44090243	44090443	rs6130840	0.000704	sarcoidosis
chr1	3628577	3628777	rs6424090	0.000433	sarcoidosis
chr3	55807155	55807355	rs6445754	7.72e-05	sarcoidosis
chr8	80541707	80541907	rs6473171	0.000411	sarcoidosis
chr10	23584388	23584588	rs6482261	0.032	sarcoidosis
chr10	23642315	23642515	rs6482266	0.032	sarcoidosis
chr16	65887258	65887458	rs6499044	7.66e-05	sarcoidosis
chr6	143939539	143939739	rs6570569	2.13e-05	sarcoidosis
chr11	60566262	60566462	rs6591625	0.000865	sarcoidosis
chr1	83554049	83554249	rs6684000	0.000599	sarcoidosis
chr4	5241471	5241671	rs6817353	0.000217	sarcoidosis
chr6	143941023	143941223	rs6912373	0.000153	sarcoidosis
chr6	56828840	56829040	rs6925107	0.0469	sarcoidosis
chr7	80699731	80699931	rs6968624	0.00066	sarcoidosis
chr7	46873609	46873809	rs6976037	0.000648	sarcoidosis
chr9	18117003	18117203	rs7025435	3.99e-05	sarcoidosis
chr10	23672087	23672287	rs7068798	0.043	sarcoidosis
chr10	23565795	23565995	rs7071484	0.0013	sarcoidosis
chr10	81910178	81910378	rs7071579	4.65e-07	sarcoidosis
chr10	23558952	23559152	rs7078858	0.012	sarcoidosis
chr10	23659487	23659687	rs7079237	0.0072	sarcoidosis
chr10	81913461	81913661	rs7091565	2.7e-07	sarcoidosis
chr10	23610172	23610372	rs7095016	0.0086	sarcoidosis
chr12	68532741	68532941	rs7132697	0.00156	sarcoidosis
chr16	80614315	80614515	rs7204803	0.000583	sarcoidosis
chr18	7936814	7937014	rs7228385	0.000239	sarcoidosis
chr18	19940045	19940245	rs7231539	0.00014	sarcoidosis
chr19	11865507	11865707	rs7252602	0.000631	sarcoidosis
chr5	111946754	111946954	rs7378752	0.000342	sarcoidosis
chr2	109755341	109755541	rs7565363	0.000112	sarcoidosis
chr3	112840504	112840704	rs7650532	0.000384	sarcoidosis
chr6	56325417	56325617	rs7749370	0.00199	sarcoidosis
chr6	57033909	57034109	rs7756421	0.00505	sarcoidosis
chr7	35389399	35389599	rs7800747	0.000457	sarcoidosis
chr8	9826240	9826440	rs7820910	0.000669	sarcoidosis
chr9	124955822	124956022	rs7859776	0.000367	sarcoidosis
chr10	23683485	23683685	rs7916749	0.0083	sarcoidosis
chr10	28441161	28441361	rs7920803	0.00211	sarcoidosis
chr12	63666396	63666596	rs7962346	0.000385	sarcoidosis
chr16	78969881	78970081	rs8047671	0.000316	sarcoidosis
chr19	11867413	11867613	rs8104298	0.000631	sarcoidosis
chr6	28968830	28969030	rs9257453	0.0019	sarcoidosis
chr6	32341253	32341453	rs9268402	1.2e-11	sarcoidosis
chr6	15589206	15589406	rs9296984	0.0014	sarcoidosis
chr2	67008529	67008729	rs9309394	9.29e-05	sarcoidosis
chr10	124765757	124765957	rs9328842	6.63e-05	sarcoidosis
chr6	23915675	23915875	rs9358721	0.0042	sarcoidosis
chr6	56816879	56817079	rs9396240	0.00539	sarcoidosis
chr6	56995394	56995594	rs9396261	0.0383	sarcoidosis
chr10	123154088	123154288	rs9421422	4.54e-05	sarcoidosis
chr10	81949585	81949785	rs9645553	0.00941	sarcoidosis
chr17	9073203	9073403	rs9897106	0.000631	sarcoidosis
chr17	66320761	66320961	rs9900642	0.0091	sarcoidosis
chr17	63486080	63486280	rs9912807	0.000417	sarcoidosis
chr2	226244029	226244229	rs9973944	0.000833	sarcoidosis
chr5	43604397	43604597	rs10065863	0.000143	sarcoidosis
chr14	56844306	56844506	rs10134046	0.00097	sarcoidosis
chr11	3893113	3893313	rs10160703	0.000104	sarcoidosis
chr15	96014983	96015183	rs10162686	0.000156	sarcoidosis
chr2	78084826	78085026	rs10205106	2.32e-05	sarcoidosis
chr7	11916193	11916393	rs10250072	6.15e-05	sarcoidosis
chr7	80707669	80707869	rs10268721	0.000916	sarcoidosis
chr14	22356451	22356651	rs10483261	0.00045	sarcoidosis
chr14	33835701	33835901	rs10483437	0.00174	sarcoidosis
chr6	56996588	56996788	rs10484410	0.000264	sarcoidosis
chr7	41872609	41872809	rs10486725	0.0073	sarcoidosis
chr1	99458874	99459074	rs10489924	0.00092	sarcoidosis
chr1	81024303	81024503	rs10493664	0.00025	sarcoidosis
chr1	96862643	96862843	rs10493883	0.0042	sarcoidosis
chr1	166550336	166550536	rs10494467	0.000868	sarcoidosis
chr1	189501712	189501912	rs10494627	0.0016	sarcoidosis
chr11	90262583	90262783	rs10501720	0.00032	sarcoidosis
chr10	13362946	13363146	rs10508459	0.0017	sarcoidosis
chr10	23529358	23529558	rs10508658	0.0039	sarcoidosis
chr10	61751087	61751287	rs10509115	0.00036	sarcoidosis
chr4	28352317	28352517	rs10517141	0.000142	sarcoidosis
chr10	23663996	23664196	rs10734046	0.0061	sarcoidosis
chr10	23557950	23558150	rs10828418	0.0018	sarcoidosis
chr12	30344332	30344532	rs10843648	0.000138	sarcoidosis
chr10	96794634	96794834	rs10882517	9.48e-05	sarcoidosis
chr1	244885185	244885385	rs10927306	0.00039	sarcoidosis
chr9	5389552	5389752	rs10975090	0.000259	sarcoidosis
chr9	119333583	119333783	rs10983238	0.000529	sarcoidosis
chr10	23489652	23489852	rs11013316	0.0006	sarcoidosis
chr10	23557611	23557811	rs11013359	0.001	sarcoidosis
chr10	23614240	23614440	rs11013389	0.0026	sarcoidosis
chr10	23664236	23664436	rs11013424	0.0022	sarcoidosis
chr11	91737271	91737471	rs11019726	4.74e-05	sarcoidosis
chr11	20338852	20339052	rs11025489	5.74e-05	sarcoidosis
chr11	36320680	36320880	rs11033540	0.000702	sarcoidosis
chr6	141823774	141823974	rs11155188	6.85e-05	sarcoidosis
chr11	120583883	120584083	rs11217989	0.000205	sarcoidosis
chr10	23413361	23413561	rs11597366	0.0049	sarcoidosis
chr15	34641874	34642074	rs11631776	5.4e-05	sarcoidosis
chr4	137349121	137349321	rs11732083	0.000467	sarcoidosis
chr1	158729223	158729423	rs11802305	0.000475	sarcoidosis
chr11	12096972	12097172	rs12146494	0.000299	sarcoidosis
chr6	57089608	57089808	rs12173390	0.0473	sarcoidosis
chr6	56920704	56920904	rs12190575	0.000792	sarcoidosis
chr6	57063846	57064046	rs12195875	0.0356	sarcoidosis
chr11	120560359	120560559	rs12284730	4.03e-06	sarcoidosis
chr10	23584320	23584520	rs12358964	0.0079	sarcoidosis
chr10	23661191	23661391	rs12414475	0.0055	sarcoidosis
chr2	164990157	164990357	rs12473215	4.44e-05	sarcoidosis
chr2	66401480	66401680	rs12612632	6.89e-05	sarcoidosis
chr8	53753648	53753848	rs12677436	0.000892	sarcoidosis
chr10	81933401	81933601	rs12769115	0.00548	sarcoidosis
chr10	81917013	81917213	rs12769764	0.0165	sarcoidosis
chr3	21779521	21779721	rs13062599	0.000239	sarcoidosis
chr4	171311401	171311601	rs13109743	6.62e-05	sarcoidosis
chr6	56745062	56745262	rs13203600	0.0015	sarcoidosis
chr6	56800692	56800892	rs13205191	0.0281	sarcoidosis
chr8	3051056	3051256	rs13261550	0.000972	sarcoidosis
chr2	148105637	148105837	rs16827224	0.000227	sarcoidosis
chr6	57076452	57076652	rs16888392	0.00882	sarcoidosis
chr8	101367980	101368180	rs16898280	0.000163	sarcoidosis
chr5	29507558	29507758	rs16899048	0.00044	sarcoidosis
chr11	24525399	24525599	rs16912642	4.24e-05	sarcoidosis
chr10	30997407	30997607	rs16930258	0.000157	sarcoidosis
chr12	111016530	111016730	rs16940902	8.6e-06	sarcoidosis
chr1	219634711	219634911	rs17005614	5e-05	sarcoidosis
chr6	143871590	143871790	rs17072766	7.11e-05	sarcoidosis
chr6	143940667	143940867	rs17072830	0.000178	sarcoidosis
chr5	144627628	144627828	rs17102958	0.000471	sarcoidosis
chr12	70057774	70057974	rs17106910	0.000348	sarcoidosis
chr8	10181306	10181506	rs17151759	0.000679	sarcoidosis
chr7	98941809	98942009	rs17161687	9.01e-05	sarcoidosis
chr1	55908930	55909130	rs17406602	0.000384	sarcoidosis
chr20	15590387	15590587	rs17694839	0.000322	sarcoidosis
chr18	44335047	44335247	rs17707032	0.000566	sarcoidosis
chr6	56791395	56791595	rs17752435	0.00473	sarcoidosis
chr6	32627695	32627895	rs1766	4.607e-05	sarcoidosis
chr6	32627600	32627800	rs6689	0.0362094	sarcoidosis
chr6	32412439	32412639	rs7195	5.28e-14	sarcoidosis
chr6	32412471	32412671	rs7196	6.298e-10	sarcoidosis
chr6	32412480	32412680	rs7197	1.977e-09	sarcoidosis
chr17	73315268	73315468	rs7219	7.295e-05	sarcoidosis
chr6	32407609	32407809	rs14004	0.0002487	sarcoidosis
chr2	72425339	72425539	rs28278	3.801e-05	sarcoidosis
chr5	93730084	93730284	rs29922	0.0002546	sarcoidosis
chr5	93730104	93730304	rs29923	0.0002123	sarcoidosis
chr12	9424208	9424408	rs34337	4.623e-05	sarcoidosis
chr12	31144929	31145129	rs35075	8.741e-05	sarcoidosis
chr7	14991889	14992089	rs36893	0.0005054	sarcoidosis
chr2	72428388	72428588	rs41388	7.119e-05	sarcoidosis
chr2	72428279	72428479	rs41389	5.981e-05	sarcoidosis
chr2	72427805	72428005	rs41390	5.894e-05	sarcoidosis
chr2	72427380	72427580	rs41391	5.338e-05	sarcoidosis
chr2	72425192	72425392	rs41393	2.684e-05	sarcoidosis
chr2	72424768	72424968	rs41394	4.751e-05	sarcoidosis
chr2	72422286	72422486	rs41397	4.422e-05	sarcoidosis
chr2	72422060	72422260	rs41398	5.376e-05	sarcoidosis
chr2	72420104	72420304	rs41400	3.973e-05	sarcoidosis
chr2	72418589	72418789	rs41403	2.379e-05	sarcoidosis
chr2	72416389	72416589	rs41405	6.077e-05	sarcoidosis
chr2	72415703	72415903	rs41407	5.671e-05	sarcoidosis
chr2	72407163	72407363	rs41412	7.478e-05	sarcoidosis
chr2	72405727	72405927	rs59689123	8.301e-05	sarcoidosis
chr19	45396799	45396999	rs157584	6.432e-05	sarcoidosis
chr19	45397412	45397612	rs157585	5.064e-06	sarcoidosis
chr19	45398164	45398364	rs157588	8.173e-06	sarcoidosis
chr19	45398616	45398816	rs157590	3.321e-05	sarcoidosis
chr3	6686506	6686706	rs168460	1.742e-05	sarcoidosis
chr15	85389531	85389731	rs182517	0.0004533	sarcoidosis
chr8	87009429	87009629	rs185900	3.618e-05	sarcoidosis
chr15	85402695	85402895	rs186266	0.00287	sarcoidosis
chr15	85405895	85406095	rs187316	0.003078	sarcoidosis
chr1	185551000	185551200	rs193087	1.051e-05	sarcoidosis
chr2	72394793	72394993	rs194242	7.14e-05	sarcoidosis
chr2	72394649	72394849	rs194243	5.191e-05	sarcoidosis
chr2	104092226	104092426	rs197451	0.00371461	sarcoidosis
chr1	181615342	181615542	rs199971	0.00125661	sarcoidosis
chr1	181624665	181624865	rs199979	0.0012689	sarcoidosis
chr4	40418570	40418770	rs203273	7.054e-06	sarcoidosis
chr6	32161266	32161466	rs204991	1.035e-05	sarcoidosis
chr6	32182659	32182859	rs206015	0.0212647	sarcoidosis
chr6	32181082	32181282	rs206016	0.0212524	sarcoidosis
chr6	32180141	32180341	rs206019	0.0212279	sarcoidosis
chr20	2272583	2272783	rs214754	0.0001432	sarcoidosis
chr20	2273887	2274087	rs214755	1.771e-05	sarcoidosis
chr20	2274281	2274481	rs214756	1.357e-05	sarcoidosis
chr20	2274710	2274910	rs214757	2.163e-05	sarcoidosis
chr20	2275428	2275628	rs214758	1.441e-05	sarcoidosis
chr20	2275876	2276076	rs214760	1.428e-05	sarcoidosis
chr20	2277792	2277992	rs214762	1.504e-05	sarcoidosis
chr20	2277928	2278128	rs214763	1.504e-05	sarcoidosis
chr20	2278453	2278653	rs214766	0.0001654	sarcoidosis
chr20	2278892	2279092	rs214768	1.531e-05	sarcoidosis
chr20	2278981	2279181	rs214769	1.531e-05	sarcoidosis
chr20	2279335	2279535	rs214770	1.531e-05	sarcoidosis
chr20	2279794	2279994	rs214772	1.109e-05	sarcoidosis
chr20	2279809	2280009	rs214773	1.108e-05	sarcoidosis
chr20	2280200	2280400	rs214774	1.05e-05	sarcoidosis
chr20	2280255	2280455	rs214775	1.152e-05	sarcoidosis
chr20	2280291	2280491	rs214776	1.301e-05	sarcoidosis
chr20	2280515	2280715	rs214778	1.42e-05	sarcoidosis
chr20	2281184	2281384	rs214781	4.884e-05	sarcoidosis
chr20	2281870	2282070	rs214782	5.046e-05	sarcoidosis
chr20	2281949	2282149	rs214783	4.525e-05	sarcoidosis
chr20	2282565	2282765	rs214784	4.837e-05	sarcoidosis
chr20	2283357	2283557	rs214785	4.248e-05	sarcoidosis
chr20	2283473	2283673	rs214786	7.238e-06	sarcoidosis
chr20	2283584	2283784	rs214788	1.421e-06	sarcoidosis
chr20	2284164	2284364	rs214789	1.24e-06	sarcoidosis
chr20	2284806	2285006	rs214790	2.223e-06	sarcoidosis
chr20	2284874	2285074	rs214791	2.223e-06	sarcoidosis
chr20	2284935	2285135	rs214792	2.223e-06	sarcoidosis
chr20	2285605	2285805	rs214793	2.388e-06	sarcoidosis
chr20	2285957	2286157	rs214794	2.631e-06	sarcoidosis
chr20	2286091	2286291	rs214795	2.498e-06	sarcoidosis
chr20	2286604	2286804	rs214799	3.037e-06	sarcoidosis
chr20	2288490	2288690	rs214801	1.788e-05	sarcoidosis
chr20	2290432	2290632	rs214804	1.594e-05	sarcoidosis
chr20	2290447	2290647	rs214805	1.299e-05	sarcoidosis
chr20	2291788	2291988	rs214806	3.286e-05	sarcoidosis
chr7	28538069	28538269	rs217498	0.000421	sarcoidosis
chr14	65307183	65307383	rs230702	0.03735	sarcoidosis
chr20	48225885	48226085	rs235008	9.851e-05	sarcoidosis
chr20	48228402	48228602	rs235012	9.746e-05	sarcoidosis
chr20	48228836	48229036	rs235013	9.168e-05	sarcoidosis
chr21	29177537	29177737	rs243660	8.632e-05	sarcoidosis
chr5	16660045	16660245	rs257159	0.00747	sarcoidosis
chr2	104295641	104295841	rs264935	0.00410789	sarcoidosis
chr2	104296470	104296670	rs264937	0.00412018	sarcoidosis
chr2	104086328	104086528	rs266058	0.00370232	sarcoidosis
chr2	104084598	104084798	rs266061	0.00369003	sarcoidosis
chr2	104077111	104077311	rs266071	0.00367774	sarcoidosis
chr14	57998360	57998560	rs268843	7.52e-05	sarcoidosis
chr5	6710671	6710871	rs274667	0.000191	sarcoidosis
chr4	40421227	40421427	rs278938	0.0002675	sarcoidosis
chr4	40420652	40420852	rs278940	1.013e-05	sarcoidosis
chr4	40426577	40426777	rs278982	6.113e-06	sarcoidosis
chr10	61043936	61044136	rs284617	8.864e-05	sarcoidosis
chr10	61034808	61035008	rs284622	8.719e-05	sarcoidosis
chr10	61033919	61034119	rs284624	7.041e-05	sarcoidosis
chr1	22983364	22983564	rs294189	8.678e-05	sarcoidosis
chr5	152603966	152604166	rs296171	8.37e-05	sarcoidosis
chr2	157352318	157352518	rs297581	0.000225	sarcoidosis
chr9	32786453	32786653	rs300639	7.961e-05	sarcoidosis
chr15	85405269	85405469	rs306198	0.003859	sarcoidosis
chr15	85388553	85388753	rs306206	0.0004067	sarcoidosis
chr15	85391206	85391406	rs306208	0.0002608	sarcoidosis
chr2	76221900	76222100	rs317226	0.0003279	sarcoidosis
chr2	76236042	76236242	rs317231	0.00252248	sarcoidosis
chr2	76272067	76272267	rs317246	0.00263309	sarcoidosis
chr2	76258973	76259173	rs317252	0.0026208	sarcoidosis
chr2	76257243	76257443	rs317255	0.00260851	sarcoidosis
chr2	76256691	76256891	rs317257	0.00259622	sarcoidosis
chr2	76256374	76256574	rs317258	0.00258393	sarcoidosis
chr2	76253580	76253780	rs317267	0.00257164	sarcoidosis
chr2	76288139	76288339	rs317277	0.00268225	sarcoidosis
chr2	76280245	76280445	rs317283	0.00265767	sarcoidosis
chr2	76337761	76337961	rs317289	0.00278057	sarcoidosis
chr2	76335067	76335267	rs317292	0.00276828	sarcoidosis
chr2	76333336	76333536	rs317295	0.00275599	sarcoidosis
chr1	96471875	96472075	rs321248	0.000249	sarcoidosis
chr2	179060213	179060413	rs334102	6.155e-05	sarcoidosis
chr2	179061010	179061210	rs334103	9.808e-05	sarcoidosis
chr1	111281185	111281385	rs343778	2.168e-05	sarcoidosis
chr3	145107112	145107312	rs345061	0.00198	sarcoidosis
chr3	11294210	11294410	rs346074	0.00607429	sarcoidosis
chr3	11293927	11294127	rs346075	0.006062	sarcoidosis
chr3	11292582	11292782	rs346076	0.00604971	sarcoidosis
chr20	47768888	47769088	rs348258	2.745e-05	sarcoidosis
chr20	47795320	47795520	rs348263	6.017e-05	sarcoidosis
chr20	47775821	47776021	rs348267	6.093e-05	sarcoidosis
chr20	47786090	47786290	rs348276	6.093e-05	sarcoidosis
chr3	6693481	6693681	rs349894	9.939e-05	sarcoidosis
chr3	6712995	6713195	rs349898	9.843e-05	sarcoidosis
chr3	6716109	6716309	rs349900	9.291e-05	sarcoidosis
chr3	6685040	6685240	rs352275	1.742e-05	sarcoidosis
chr3	6666358	6666558	rs352281	1.717e-05	sarcoidosis
chr3	6665983	6666183	rs352283	2.203e-05	sarcoidosis
chr3	6699056	6699256	rs371167	7.61e-05	sarcoidosis
chr5	18304452	18304652	rs375593	0.0115925	sarcoidosis
chr2	76282977	76283177	rs383487	0.00266996	sarcoidosis
chr6	32184474	32184674	rs384247	0.002311	sarcoidosis
chr2	76251419	76251619	rs384456	0.00255935	sarcoidosis
chr6	31946737	31946937	rs386480	2.338e-05	sarcoidosis
chr6	31947360	31947560	rs389883	3.511e-05	sarcoidosis
chr6	31946986	31947186	rs391165	0.002793	sarcoidosis
chr3	6718504	6718704	rs401572	6.052e-05	sarcoidosis
chr6	31308617	31308817	rs402175	1.641e-06	sarcoidosis
chr2	76273582	76273782	rs408536	0.00264538	sarcoidosis
chr6	31936568	31936768	rs410851	2.048e-05	sarcoidosis
chr6	32210985	32211185	rs412657	4.327e-07	sarcoidosis
chr10	61042424	61042624	rs419515	6.705e-05	sarcoidosis
chr6	31928699	31928899	rs419788	2.126e-05	sarcoidosis
chr2	80236151	80236351	rs423412	8.141e-05	sarcoidosis
chr19	18141850	18142050	rs424608	0.02084	sarcoidosis
chr19	18142323	18142523	rs425663	0.01682	sarcoidosis
chr2	76240921	76241121	rs427179	0.00253477	sarcoidosis
chr6	32186093	32186293	rs431541	0.003164	sarcoidosis
chr17	71995113	71995313	rs432342	7.686e-05	sarcoidosis
chr2	76294228	76294428	rs435603	0.00269454	sarcoidosis
chr6	31928914	31929114	rs437179	2.126e-05	sarcoidosis
chr6	32186145	32186345	rs438475	0.001206	sarcoidosis
chr6	31927242	31927442	rs440454	1.939e-05	sarcoidosis
chr2	76249845	76250045	rs451747	0.00254706	sarcoidosis
chr6	12637186	12637386	rs472072	0.0132271	sarcoidosis
chr8	41524187	41524387	rs475831	0.01957	sarcoidosis
chr6	32569692	32569892	rs476602	7.87e-10	sarcoidosis
chr6	32569591	32569791	rs477515	4.039e-09	sarcoidosis
chr11	64107377	64107577	rs479777	3.18e-08	sarcoidosis
chr6	32576045	32576245	rs481139	1.689e-09	sarcoidosis
chr6	32576014	32576214	rs481245	5.578e-11	sarcoidosis
chr6	32575919	32576119	rs482162	1.755e-09	sarcoidosis
chr6	32575909	32576109	rs482205	1.755e-09	sarcoidosis
chr6	32575393	32575593	rs486912	6.385e-11	sarcoidosis
chr8	96849831	96850031	rs492534	0.000348	sarcoidosis
chr1	87260115	87260315	rs492895	0.00058066	sarcoidosis
chr8	95965035	95965235	rs493506	0.003363	sarcoidosis
chr6	31838445	31838645	rs493515	0.0206134	sarcoidosis
chr6	33581466	33581666	rs494654	4.082e-05	sarcoidosis
chr11	64105829	64106029	rs499425	4.18e-07	sarcoidosis
chr6	32578903	32579103	rs502055	6.255e-10	sarcoidosis
chr6	32578870	32579070	rs502771	7.54e-10	sarcoidosis
chr6	32578858	32579058	rs502803	9.192e-07	sarcoidosis
chr11	64135335	64135535	rs508168	6.38e-05	sarcoidosis
chr6	23983930	23984130	rs508584	0.0002908	sarcoidosis
chr11	64128323	64128523	rs516124	3.61e-05	sarcoidosis
chr11	64124723	64124923	rs519763	0.00198	sarcoidosis
chr1	43580161	43580361	rs519789	0.00039631	sarcoidosis
chr11	64171931	64172131	rs521319	0.0269	sarcoidosis
chr6	31836727	31836927	rs521977	3.322e-06	sarcoidosis
chr6	32581822	32582022	rs522308	2.446e-08	sarcoidosis
chr6	32571930	32572130	rs526784	3.33e-08	sarcoidosis
chr6	32577952	32578152	rs532098	9.157e-07	sarcoidosis
chr10	79001199	79001399	rs533584	0.004146	sarcoidosis
chr6	31860237	31860437	rs535586	9.108e-05	sarcoidosis
chr6	32577504	32577704	rs535852	6.097e-09	sarcoidosis
chr6	32577397	32577597	rs536810	7.549e-09	sarcoidosis
chr6	31797487	31797687	rs539689	5.971e-06	sarcoidosis
chr6	32570780	32570980	rs556025	1.615e-07	sarcoidosis
chr6	32576438	32576638	rs566861	1.135e-10	sarcoidosis
chr6	31847096	31847296	rs570263	9.15e-05	sarcoidosis
chr6	31837391	31837591	rs571338	0.0205396	sarcoidosis
chr8	41525400	41525600	rs573939	0.02784	sarcoidosis
chr11	64102848	64103048	rs574087	3.89e-07	sarcoidosis
chr6	31837639	31837839	rs575439	0.0205519	sarcoidosis
chr6	31837691	31837891	rs575591	0.0205642	sarcoidosis
chr6	31837863	31838063	rs577272	0.0205765	sarcoidosis
chr6	32579467	32579667	rs583177	4.56e-10	sarcoidosis
chr4	24002458	24002658	rs588433	0.00920824	sarcoidosis
chr1	226744039	226744239	rs588782	6.32e-05	sarcoidosis
chr3	6676353	6676553	rs589846	1.629e-05	sarcoidosis
chr3	6675738	6675938	rs602939	1.629e-05	sarcoidosis
chr15	33867075	33867275	rs604934	3.725e-05	sarcoidosis
chr6	31846912	31847112	rs605203	9.371e-05	sarcoidosis
chr4	23996874	23997074	rs608738	0.00915908	sarcoidosis
chr18	72895142	72895342	rs609303	1.611e-06	sarcoidosis
chr18	72894568	72894768	rs611916	1.204e-05	sarcoidosis
chr11	64124415	64124615	rs612448	0.00234	sarcoidosis
chr6	32573777	32573977	rs614348	7.589e-09	sarcoidosis
chr6	32573841	32574041	rs614437	3.289e-10	sarcoidosis
chr6	32574071	32574271	rs615672	9.967e-10	sarcoidosis
chr6	32574090	32574290	rs615698	8.78e-11	sarcoidosis
chr6	32574205	32574405	rs616187	6.868e-10	sarcoidosis
chr3	6675068	6675268	rs616244	1.668e-05	sarcoidosis
chr5	134489224	134489424	rs617409	0.001249	sarcoidosis
chr4	24004322	24004522	rs617530	0.00922053	sarcoidosis
chr6	32574636	32574836	rs618095	7.94e-11	sarcoidosis
chr3	6679738	6679938	rs618657	1.629e-05	sarcoidosis
chr15	33866200	33866400	rs619196	4.621e-05	sarcoidosis
chr3	6680188	6680388	rs621329	6.677e-05	sarcoidosis
chr6	32569752	32569952	rs622137	4.168e-09	sarcoidosis
chr4	24010021	24010221	rs623082	0.00929427	sarcoidosis
chr3	6687379	6687579	rs624782	3.295e-05	sarcoidosis
chr5	118097041	118097241	rs628735	0.006547	sarcoidosis
chr6	31922154	31922354	rs630379	2.026e-05	sarcoidosis
chr7	4211618	4211818	rs631405	0.002117	sarcoidosis
chr3	6673797	6673997	rs631985	3.048e-05	sarcoidosis
chr3	6678959	6679159	rs632436	1.629e-05	sarcoidosis
chr3	6678315	6678515	rs635098	1.629e-05	sarcoidosis
chr5	118090760	118090960	rs635718	0.009027	sarcoidosis
chr11	35860468	35860668	rs636950	6.302e-05	sarcoidosis
chr1	58631092	58631292	rs637081	0.00044547	sarcoidosis
chr4	23998687	23998887	rs637282	0.00917137	sarcoidosis
chr4	24009068	24009268	rs637550	0.00928198	sarcoidosis
chr11	107420092	107420292	rs638234	0.000191	sarcoidosis
chr11	35861074	35861274	rs639730	5.586e-05	sarcoidosis
chr4	24008309	24008509	rs640868	0.00926969	sarcoidosis
chr4	23994831	23995031	rs642365	0.00914679	sarcoidosis
chr6	32575818	32576018	rs643889	1.52e-09	sarcoidosis
chr6	31838390	31838590	rs644774	0.0206011	sarcoidosis
chr6	31838341	31838541	rs644827	0.0205888	sarcoidosis
chr6	32576346	32576546	rs646159	7.01e-11	sarcoidosis
chr6	32576526	32576726	rs647035	1.078e-08	sarcoidosis
chr11	64109018	64109218	rs647152	1.33e-06	sarcoidosis
chr6	32576626	32576826	rs647467	1.446e-10	sarcoidosis
chr1	226740776	226740976	rs650932	2.543e-05	sarcoidosis
chr6	31851134	31851334	rs652888	0.01143	sarcoidosis
chr11	35862956	35863156	rs653641	3.978e-05	sarcoidosis
chr8	2881802	2882002	rs654490	0.04821	sarcoidosis
chr18	72898081	72898281	rs655156	2.493e-06	sarcoidosis
chr22	26768496	26768696	rs655825	7.142e-05	sarcoidosis
chr4	125291453	125291653	rs657962	0.006212	sarcoidosis
chr6	31864204	31864404	rs659445	9.371e-05	sarcoidosis
chr1	226748570	226748770	rs660449	2.907e-05	sarcoidosis
chr6	31837177	31837377	rs660550	0.01987	sarcoidosis
chr6	31837150	31837350	rs660594	0.020515	sarcoidosis
chr5	118099998	118100198	rs662307	0.01117	sarcoidosis
chr15	33867507	33867707	rs666342	3.452e-05	sarcoidosis
chr4	24007100	24007300	rs666774	0.0092574	sarcoidosis
chr4	24001126	24001326	rs668672	0.00919595	sarcoidosis
chr4	23993733	23993933	rs671506	0.0091345	sarcoidosis
chr11	64045929	64046129	rs671976	1.6e-09	sarcoidosis
chr6	32577714	32577914	rs673002	1.026e-10	sarcoidosis
chr6	32577982	32578182	rs674313	1.246e-06	sarcoidosis
chr5	118100362	118100562	rs674325	0.0122685	sarcoidosis
chr3	6670911	6671111	rs675803	1.668e-05	sarcoidosis
chr6	32570859	32571059	rs679243	7.986e-10	sarcoidosis
chr6	32571066	32571266	rs680151	3.946e-11	sarcoidosis
chr15	33866666	33866866	rs680388	1.656e-05	sarcoidosis
chr15	33866570	33866770	rs680792	4.233e-05	sarcoidosis
chr4	125280891	125281091	rs681638	0.008271	sarcoidosis
chr4	24005202	24005402	rs681769	0.00923282	sarcoidosis
chr15	33866178	33866378	rs682639	4.621e-05	sarcoidosis
chr11	70740936	70741136	rs684636	0.0009181	sarcoidosis
chr11	64111828	64112028	rs685870	0.0267	sarcoidosis
chr1	18159395	18159595	rs685987	0.000172	sarcoidosis
chr10	95150159	95150359	rs696179	1.285e-05	sarcoidosis
chr12	58117545	58117745	rs701008	0.000836	sarcoidosis
chr12	58162639	58162839	rs703842	0.0022	sarcoidosis
chr20	47652154	47652354	rs707533	3.932e-05	sarcoidosis
chr20	47652238	47652438	rs707534	3.932e-05	sarcoidosis
chr6	31237953	31238153	rs707908	9.054e-06	sarcoidosis
chr1	226737102	226737302	rs708741	1.502e-05	sarcoidosis
chr1	226739347	226739547	rs708743	1.323e-05	sarcoidosis
chr1	226743063	226743263	rs708745	6.972e-05	sarcoidosis
chr22	37386820	37387020	rs713829	8.604e-05	sarcoidosis
chr6	32189741	32189941	rs715299	6.506e-10	sarcoidosis
chr12	58023881	58024081	rs715930	0.0433	sarcoidosis
chr16	64397297	64397497	rs716078	1.795e-05	sarcoidosis
chr20	47635718	47635918	rs730544	4.543e-05	sarcoidosis
chr11	64078606	64078806	rs731703	0.00811	sarcoidosis
chr22	37401537	37401737	rs738985	0.001653	sarcoidosis
chr2	210558062	210558262	rs741006	0.0053246	sarcoidosis
chr15	85149475	85149675	rs748455	0.0009515	sarcoidosis
chr6	31606950	31607150	rs750332	3.419e-05	sarcoidosis
chr9	99212809	99213009	rs754559	0.009477	sarcoidosis
chr7	92180316	92180516	rs758002	9.228e-05	sarcoidosis
chr7	92180605	92180805	rs758003	9.228e-05	sarcoidosis
chr6	31611677	31611877	rs760293	3.093e-05	sarcoidosis
chr6	31657601	31657801	rs760294	7.728e-05	sarcoidosis
chr17	57505504	57505704	rs764424	9.415e-05	sarcoidosis
chr4	24005644	24005844	rs765239	0.00924511	sarcoidosis
chr3	137895847	137896047	rs774804	0.001979	sarcoidosis
chr3	137895912	137896112	rs774805	0.001837	sarcoidosis
chr3	137896824	137897024	rs774806	0.0004612	sarcoidosis
chr3	137897904	137898104	rs774808	0.001004	sarcoidosis
chr3	137898235	137898435	rs774809	0.001244	sarcoidosis
chr3	137898414	137898614	rs774811	0.002034	sarcoidosis
chr3	137899798	137899998	rs774813	0.0005957	sarcoidosis
chr12	57976940	57977140	rs775250	0.0087	sarcoidosis
chr3	172973807	172974007	rs792128	5.412e-05	sarcoidosis
chr1	87263848	87264048	rs797978	0.00059295	sarcoidosis
chr11	2415864	2416064	rs800350	6.508e-06	sarcoidosis
chr3	6978447	6978647	rs802646	8.76e-05	sarcoidosis
chr7	91362822	91363022	rs803264	1.108e-05	sarcoidosis
chr7	91368646	91368846	rs803265	1.759e-05	sarcoidosis
chr7	91382084	91382284	rs803284	3.438e-05	sarcoidosis
chr8	87022259	87022459	rs811336	2.079e-05	sarcoidosis
chr3	137895248	137895448	rs811810	0.002075	sarcoidosis
chr12	57993390	57993590	rs812315	0.00377	sarcoidosis
chr2	104093908	104094108	rs817223	0.0037269	sarcoidosis
chr1	226737745	226737945	rs837748	7.737e-05	sarcoidosis
chr2	206602665	206602865	rs849581	5.212e-05	sarcoidosis
chr12	60635242	60635442	rs867948	0.003317	sarcoidosis
chr6	45847015	45847215	rs873053	9.047e-05	sarcoidosis
chr5	118074136	118074336	rs873723	0.0003945	sarcoidosis
chr2	99317589	99317789	rs882164	0.0001881	sarcoidosis
chr6	54525151	54525351	rs884027	1.606e-05	sarcoidosis
chr6	30864179	30864379	rs886422	2.551e-05	sarcoidosis
chr6	31141423	31141623	rs887468	7.144e-05	sarcoidosis
chr11	118172420	118172620	rs894678	3.11e-05	sarcoidosis
chr8	95960755	95960955	rs896853	0.003955	sarcoidosis
chr8	126671076	126671276	rs897157	0.01568	sarcoidosis
chr12	58015394	58015594	rs923828	0.0026	sarcoidosis
chr12	58174206	58174406	rs923829	9.088e-05	sarcoidosis
chr1	6615590	6615790	rs925745	8.794e-05	sarcoidosis
chr20	47654464	47654664	rs927160	3.932e-05	sarcoidosis
chr6	54528264	54528464	rs931890	3.257e-06	sarcoidosis
chr7	70254574	70254774	rs941346	4.994e-05	sarcoidosis
chr9	38131948	38132148	rs943932	1.813e-05	sarcoidosis
chr9	38138780	38138980	rs943934	3.376e-05	sarcoidosis
chr2	159076919	159077119	rs958671	0.0001016	sarcoidosis
chr6	32402125	32402325	rs960736	0.0009307	sarcoidosis
chr15	33849132	33849332	rs967091	3.96e-05	sarcoidosis
chr6	32380685	32380885	rs968154	3.23e-08	sarcoidosis
chr6	32380615	32380815	rs968155	2.54e-08	sarcoidosis
chr15	33865725	33865925	rs968275	4.805e-05	sarcoidosis
chr7	3686314	3686514	rs968775	9.898e-05	sarcoidosis
chr2	18582625	18582825	rs969030	8.658e-05	sarcoidosis
chr9	8299639	8299839	rs970345	0.0495194	sarcoidosis
chr14	52522439	52522639	rs971394	5.136e-05	sarcoidosis
chr7	91447917	91448117	rs974508	2.111e-05	sarcoidosis
chr1	29754333	29754533	rs977497	4.048e-05	sarcoidosis
chr9	120609972	120610172	rs995988	0.000104	sarcoidosis
chr4	105669535	105669735	rs1000581	0.009467	sarcoidosis
chr4	105634388	105634588	rs1011962	1.245e-05	sarcoidosis
chr4	105616748	105616948	rs1012601	1.4e-05	sarcoidosis
chr2	138755892	138756092	rs1020677	0.00427995	sarcoidosis
chr20	47648756	47648956	rs1022688	2.01e-05	sarcoidosis
chr13	73827628	73827828	rs1023100	0.01439	sarcoidosis
chr13	73827482	73827682	rs1023101	0.01462	sarcoidosis
chr13	73824721	73824921	rs1023103	0.00228	sarcoidosis
chr14	52523787	52523987	rs1032579	6.025e-05	sarcoidosis
chr13	73824419	73824619	rs1041362	0.005218	sarcoidosis
chr19	52249572	52249772	rs1042229	0.006911	sarcoidosis
chr20	47610197	47610397	rs1048590	4.16e-05	sarcoidosis
chr12	58152848	58153048	rs1048691	0.0299	sarcoidosis
chr6	32634269	32634469	rs1049056	0.0374138	sarcoidosis
chr6	32634231	32634431	rs1049058	7.97e-05	sarcoidosis
chr6	32634213	32634413	rs1049059	0.0373646	sarcoidosis
chr6	32629768	32629968	rs1049088	0.0366887	sarcoidosis
chr6	32629863	32630063	rs1049100	0.03052	sarcoidosis
chr6	32629836	32630036	rs1049107	0.03547	sarcoidosis
chr6	32627707	32627907	rs1049122	0.02532	sarcoidosis
chr6	32627901	32628101	rs17416274	0.03307	sarcoidosis
chr6	32627891	32628091	rs17416288	0.03307	sarcoidosis
chr6	32627888	32628088	rs17412900	0.03353	sarcoidosis
chr6	32627663	32627863	rs16871438	0.02836	sarcoidosis
chr6	32627652	32627852	rs1049222	0.02818	sarcoidosis
chr6	31236467	31236667	rs1049281	1.773e-05	sarcoidosis
chr6	30867427	30867627	rs1049633	1.651e-05	sarcoidosis
chr12	58115171	58115371	rs1050045	1.62e-05	sarcoidosis
chr6	31237702	31237902	rs17413387	7.441e-06	sarcoidosis
chr6	31238035	31238235	rs1050317	1.781e-05	sarcoidosis
chr6	31238038	31238238	rs1050320	1.803e-05	sarcoidosis
chr6	31238134	31238334	rs1050344	1.135e-05	sarcoidosis
chr6	31239702	31239902	rs1050451	1.165e-05	sarcoidosis
chr6	31238130	31238330	rs1050716	1.096e-05	sarcoidosis
chr15	85200420	85200620	rs1051168	0.0008442	sarcoidosis
chr7	92096242	92096442	rs1053204	5.336e-05	sarcoidosis
chr15	85183690	85183890	rs1061737	0.0008831	sarcoidosis
chr6	32629835	32630035	rs113231645	0.036701	sarcoidosis
chr6	32627806	32628006	rs1063349	8.81e-06	sarcoidosis
chr6	32627614	32627814	rs1063355	8.81e-06	sarcoidosis
chr6	32611081	32611281	rs1064993	4.19e-06	sarcoidosis
chr6	32611134	32611334	rs1065043	3.994e-06	sarcoidosis
chr6	32611143	32611343	rs1065044	5.271e-06	sarcoidosis
chr6	32611160	32611360	rs1065047	4.825e-06	sarcoidosis
chr6	32611165	32611365	rs1065048	5.499e-06	sarcoidosis
chr6	32627782	32627982	rs1071639	0.02805	sarcoidosis
chr6	32627698	32627898	rs1071641	0.02818	sarcoidosis
chr18	25634568	25634768	rs1078501	0.04806	sarcoidosis
chr7	91367558	91367758	rs1089874	1.224e-05	sarcoidosis
chr7	91368108	91368308	rs1089876	9.312e-06	sarcoidosis
chr16	51494909	51495109	rs1110488	1.973e-05	sarcoidosis
chr3	164068489	164068689	rs1124227	5.431e-05	sarcoidosis
chr6	32629029	32629229	rs1130432	0.0365781	sarcoidosis
chr6	32627517	32627717	rs1130446	0.0361848	sarcoidosis
chr6	32627305	32627505	rs1130455	0.03299	sarcoidosis
chr6	31237024	31237224	rs1130838	4.572e-06	sarcoidosis
chr6	31238159	31238359	rs1131096	1.46e-05	sarcoidosis
chr7	1132591	1132791	rs1133041	4.192e-05	sarcoidosis
chr16	19348424	19348624	rs1156327	0.003399	sarcoidosis
chr1	18285968	18286168	rs1192573	8.906e-05	sarcoidosis
chr9	25902663	25902863	rs1219935	8.247e-05	sarcoidosis
chr10	122601103	122601303	rs1254167	0.017	sarcoidosis
chr14	99854013	99854213	rs1257269	0.03133	sarcoidosis
chr6	30879887	30880087	rs1264308	2.551e-05	sarcoidosis
chr6	30851889	30852089	rs1264325	3.102e-05	sarcoidosis
chr6	30798597	30798797	rs1264347	1.161e-05	sarcoidosis
chr6	30792017	30792217	rs1264351	3.693e-05	sarcoidosis
chr6	30769173	30769373	rs1264373	4.13e-05	sarcoidosis
chr6	31140641	31140841	rs1265158	8.627e-06	sarcoidosis
chr6	32578043	32578243	rs1281937	1.046e-07	sarcoidosis
chr3	25580676	25580876	rs1286772	8.274e-05	sarcoidosis
chr12	54178928	54179128	rs1316636	0.0004889	sarcoidosis
chr20	38849542	38849742	rs1321333	6.971e-05	sarcoidosis
chr12	39472993	39473193	rs1349255	4.312e-05	sarcoidosis
chr21	28595078	28595278	rs1351018	7.865e-06	sarcoidosis
chr2	18578753	18578953	rs1356321	5.212e-05	sarcoidosis
chr20	38849455	38849655	rs1358789	8.418e-05	sarcoidosis
chr1	29755966	29756166	rs1359465	2.194e-05	sarcoidosis
chr13	91221966	91222166	rs1359961	0.001559	sarcoidosis
chr13	45342336	45342536	rs1361100	4.876e-05	sarcoidosis
chr5	152605582	152605782	rs1363497	7.528e-05	sarcoidosis
chr5	152605590	152605790	rs1363498	6.609e-05	sarcoidosis
chr2	80229938	80230138	rs1368910	0.0029895	sarcoidosis
chr7	96393693	96393893	rs1375675	5.794e-05	sarcoidosis
chr7	96393646	96393846	rs1375676	5.794e-05	sarcoidosis
chr7	96393593	96393793	rs1375677	5.794e-05	sarcoidosis
chr7	96393436	96393636	rs1375678	5.794e-05	sarcoidosis
chr10	61009596	61009796	rs1380555	7.873e-05	sarcoidosis
chr12	98546712	98546912	rs1383131	6.718e-05	sarcoidosis
chr2	36260898	36261098	rs1387287	4.36e-05	sarcoidosis
chr6	32603560	32603760	rs1391373	1.974e-05	sarcoidosis
chr12	98548662	98548862	rs1394376	5.537e-05	sarcoidosis
chr4	77367588	77367788	rs1398016	0.0007408	sarcoidosis
chr4	185640116	185640316	rs1401359	6.876e-05	sarcoidosis
chr2	176394591	176394791	rs1403368	0.00482071	sarcoidosis
chr7	42578912	42579112	rs1404306	9.786e-06	sarcoidosis
chr7	42578952	42579152	rs1404307	9.786e-06	sarcoidosis
chr7	42579204	42579404	rs1404308	9.786e-06	sarcoidosis
chr7	42609272	42609472	rs1404311	8.867e-06	sarcoidosis
chr1	29743530	29743730	rs1408857	7.098e-06	sarcoidosis
chr1	29750348	29750548	rs1408862	8.833e-05	sarcoidosis
chr1	29750155	29750355	rs1408863	8.708e-05	sarcoidosis
chr9	71186082	71186282	rs1411993	0.0001199	sarcoidosis
chr1	178206564	178206764	rs1412784	2.185e-05	sarcoidosis
chr15	26718051	26718251	rs1426892	0.001678	sarcoidosis
chr5	164707989	164708189	rs1432999	0.0131165	sarcoidosis
chr16	64407363	64407563	rs1437161	1.295e-05	sarcoidosis
chr18	62501591	62501791	rs1440540	7.834e-05	sarcoidosis
chr18	62507824	62508024	rs1440544	8.864e-05	sarcoidosis
chr2	76209408	76209608	rs1441655	0.0005553	sarcoidosis
chr11	112678765	112678965	rs1447477	4.676e-05	sarcoidosis
chr7	96395661	96395861	rs1449595	5.794e-05	sarcoidosis
chr3	187217807	187218007	rs1452186	3.759e-05	sarcoidosis
chr2	22688088	22688288	rs1463982	0.00182195	sarcoidosis
chr18	62504558	62504758	rs1470133	7.874e-05	sarcoidosis
chr3	69302463	69302663	rs1483892	0.0007011	sarcoidosis
chr2	18589988	18590188	rs1489680	3.777e-05	sarcoidosis
chr1	74123476	74123676	rs1497848	0.000296	sarcoidosis
chr2	169002491	169002691	rs1517331	0.002545	sarcoidosis
chr2	224183385	224183585	rs1517634	2.06e-05	sarcoidosis
chr2	140543047	140543247	rs1520093	0.00432911	sarcoidosis
chr2	159075404	159075604	rs1521875	0.0001218	sarcoidosis
chr2	176379940	176380140	rs1522828	0.00478384	sarcoidosis
chr7	42588391	42588591	rs1524592	1e-05	sarcoidosis
chr2	76490472	76490672	rs1526649	0.00226	sarcoidosis
chr20	47705396	47705596	rs1538482	1.918e-05	sarcoidosis
chr12	57982154	57982354	rs1545783	0.00108	sarcoidosis
chr12	72609268	72609468	rs1546746	0.0348	sarcoidosis
chr6	32427079	32427279	rs1548306	1.276e-05	sarcoidosis
chr4	105635312	105635512	rs1548486	1.267e-05	sarcoidosis
chr11	55780851	55781051	rs1552151	0.000241	sarcoidosis
chr12	58012063	58012263	rs1552842	0.0144	sarcoidosis
chr20	42698751	42698951	rs1555124	2.279e-06	sarcoidosis
chr3	25548455	25548655	rs1560633	6.142e-05	sarcoidosis
chr4	72115568	72115768	rs1563045	0.000184	sarcoidosis
chr3	145145421	145145621	rs1564488	0.0006489	sarcoidosis
chr4	10904976	10905176	rs1564734	0.004042	sarcoidosis
chr5	18613563	18613763	rs1566023	0.0116417	sarcoidosis
chr19	51699723	51699923	rs1566577	3.715e-05	sarcoidosis
chr19	51699514	51699714	rs1568004	5.086e-05	sarcoidosis
chr20	47601409	47601609	rs1569749	4.16e-05	sarcoidosis
chr20	47603141	47603341	rs1569750	1.897e-05	sarcoidosis
chr10	86367815	86368015	rs1573154	5.492e-05	sarcoidosis
chr2	104097814	104098014	rs1579547	0.00378835	sarcoidosis
chr2	138748957	138749157	rs1580111	0.00426766	sarcoidosis
chr13	69694189	69694389	rs1584204	0.0001345	sarcoidosis
chr9	99246117	99246317	rs1590971	0.007564	sarcoidosis
chr18	62495485	62495685	rs1595902	7.834e-05	sarcoidosis
chr18	62496393	62496593	rs1595903	7.834e-05	sarcoidosis
chr18	62512884	62513084	rs1595905	7.322e-05	sarcoidosis
chr12	58242445	58242645	rs1599750	2.686e-05	sarcoidosis
chr12	58242749	58242949	rs1599751	2.611e-05	sarcoidosis
chr6	32668846	32669046	rs1613056	0.00673	sarcoidosis
chr6	32673793	32673993	rs1617322	0.006477	sarcoidosis
chr6	31175846	31176046	rs1619179	7.734e-06	sarcoidosis
chr6	31306320	31306520	rs1625792	1.003e-06	sarcoidosis
chr12	58082042	58082242	rs1628552	0.0011	sarcoidosis
chr6	31305541	31305741	rs1631951	1.871e-05	sarcoidosis
chr6	30969654	30969854	rs1634716	2.357e-05	sarcoidosis
chr6	30977580	30977780	rs1634721	3.37e-05	sarcoidosis
chr6	30985728	30985928	rs1634726	4.087e-05	sarcoidosis
chr6	31307785	31307985	rs1634734	7.275e-05	sarcoidosis
chr6	31306539	31306739	rs1634753	1.003e-06	sarcoidosis
chr6	31304943	31305143	rs1634764	2.152e-05	sarcoidosis
chr6	31304548	31304748	rs1634767	2.113e-05	sarcoidosis
chr6	31303136	31303336	rs1634775	3.58e-08	sarcoidosis
chr6	31308888	31309088	rs1634776	1.641e-06	sarcoidosis
chr6	31196454	31196654	rs1639108	1.396e-05	sarcoidosis
chr12	57979090	57979290	rs1678536	0.00118	sarcoidosis
chr12	57968615	57968815	rs1678542	0.0201	sarcoidosis
chr1	53573976	53574176	rs1679938	2.74e-05	sarcoidosis
chr12	58080040	58080240	rs1689585	0.000498	sarcoidosis
chr12	58056663	58056863	rs1689595	0.00402	sarcoidosis
chr3	6679215	6679415	rs1698361	1.629e-05	sarcoidosis
chr18	72897268	72897468	rs1702831	9.081e-06	sarcoidosis
chr3	6679150	6679350	rs1718564	1.629e-05	sarcoidosis
chr9	72043180	72043380	rs1761293	8.644e-05	sarcoidosis
chr13	40945690	40945890	rs1782806	9.3e-05	sarcoidosis
chr18	57383780	57383980	rs1791317	7.314e-05	sarcoidosis
chr6	31221598	31221798	rs1793891	2.864e-05	sarcoidosis
chr6	31196762	31196962	rs1793894	2.592e-05	sarcoidosis
chr6	32672116	32672316	rs1794272	0.006679	sarcoidosis
chr6	32671148	32671348	rs1794275	0.01198	sarcoidosis
chr6	32668563	32668763	rs1794277	0.006789	sarcoidosis
chr6	32667071	32667271	rs1794280	0.005379	sarcoidosis
chr6	32666258	32666458	rs1794283	0.008718	sarcoidosis
chr6	32671107	32671307	rs1794511	0.005643	sarcoidosis
chr6	32662373	32662573	rs1794519	0.00789	sarcoidosis
chr6	32662238	32662438	rs1794520	0.00789	sarcoidosis
chr6	32672339	32672539	rs1794528	0.007057	sarcoidosis
chr6	32671700	32671900	rs1794530	0.007064	sarcoidosis
chr6	31546750	31546950	rs1800628	4.976e-05	sarcoidosis
chr5	148206275	148206475	rs1801704	0.001929	sarcoidosis
chr6	31327560	31327760	rs1811197	3.504e-05	sarcoidosis
chr16	64392419	64392619	rs1816584	1.311e-05	sarcoidosis
chr16	64392368	64392568	rs1816585	1.311e-05	sarcoidosis
chr7	42609380	42609580	rs1829970	8.867e-06	sarcoidosis
chr8	130500231	130500431	rs1835844	6.987e-05	sarcoidosis
chr2	104095880	104096080	rs1836054	0.00375148	sarcoidosis
chr11	99678151	99678351	rs1837764	0.0447	sarcoidosis
chr7	96389690	96389890	rs1839362	5.794e-05	sarcoidosis
chr7	96389448	96389648	rs1839363	5.794e-05	sarcoidosis
chr19	28736224	28736424	rs1840815	0.0253	sarcoidosis
chr5	152605140	152605340	rs1841685	6.609e-05	sarcoidosis
chr20	48018327	48018527	rs1847328	5.452e-05	sarcoidosis
chr2	76378881	76379081	rs1851808	0.00291576	sarcoidosis
chr7	96388837	96389037	rs1852048	5.794e-05	sarcoidosis
chr7	96388797	96388997	rs1852049	5.794e-05	sarcoidosis
chr7	96388567	96388767	rs1852050	5.794e-05	sarcoidosis
chr7	96388558	96388758	rs1852051	5.794e-05	sarcoidosis
chr2	72394949	72395149	rs1860852	3.223e-05	sarcoidosis
chr2	72394948	72395148	rs1860853	3.531e-05	sarcoidosis
chr3	71400190	71400390	rs1864897	0.00661505	sarcoidosis
chr15	58877499	58877699	rs1869133	8.34e-05	sarcoidosis
chr12	58018879	58019079	rs1871417	0.00555	sarcoidosis
chr10	1133528	1133728	rs1871625	6.758e-05	sarcoidosis
chr3	42180939	42181139	rs1874756	9.69e-05	sarcoidosis
chr7	42603908	42604108	rs1880407	5.623e-06	sarcoidosis
chr7	42607537	42607737	rs1880408	8.966e-06	sarcoidosis
chr7	52759113	52759313	rs1881657	0.0009234	sarcoidosis
chr20	47701665	47701865	rs1885163	1.777e-05	sarcoidosis
chr9	38079465	38079665	rs1887879	6.577e-06	sarcoidosis
chr14	20594289	20594489	rs1888371	6.888e-05	sarcoidosis
chr6	31326694	31326894	rs1894743	4.242e-05	sarcoidosis
chr7	43996975	43997175	rs1894752	0.03823	sarcoidosis
chr12	115436097	115436297	rs1896346	0.0105	sarcoidosis
chr7	96391968	96392168	rs1900956	5.794e-05	sarcoidosis
chr10	62501894	62502094	rs1904402	9.015e-05	sarcoidosis
chr10	62501926	62502126	rs1904403	9.015e-05	sarcoidosis
chr10	62504232	62504432	rs1904405	9.762e-05	sarcoidosis
chr3	176438109	176438309	rs1906995	0.0001508	sarcoidosis
chr6	106242604	106242804	rs1911743	0.03572	sarcoidosis
chr2	217812277	217812477	rs1921998	0.000606	sarcoidosis
chr9	38132377	38132577	rs1928236	2.207e-05	sarcoidosis
chr4	61757791	61757991	rs1947475	9.895e-05	sarcoidosis
chr6	31269774	31269974	rs1960278	4.075e-07	sarcoidosis
chr6	32449311	32449511	rs1964995	3.4e-13	sarcoidosis
chr6	32581584	32581784	rs1966002	7.575e-06	sarcoidosis
chr17	73333771	73333971	rs1966663	9.433e-05	sarcoidosis
chr3	42177307	42177507	rs1979789	2.741e-05	sarcoidosis
chr6	32346916	32347116	rs1980494	3.473e-07	sarcoidosis
chr6	32346694	32346894	rs1980495	4.685e-05	sarcoidosis
chr20	47572182	47572382	rs1983639	4.16e-05	sarcoidosis
chr6	31228310	31228510	rs1986997	2.078e-05	sarcoidosis
chr6	32401896	32402096	rs1987305	0.0009307	sarcoidosis
chr20	47602239	47602439	rs1997854	4.16e-05	sarcoidosis
chr18	34064870	34065070	rs2001501	0.007254	sarcoidosis
chr6	32601584	32601784	rs2002779	4.49e-06	sarcoidosis
chr7	91707504	91707704	rs2006299	9.155e-05	sarcoidosis
chr4	40424502	40424702	rs2008438	2.224e-05	sarcoidosis
chr14	52523265	52523465	rs2013412	5.085e-05	sarcoidosis
chr7	91439406	91439606	rs2020360	8.233e-06	sarcoidosis
chr6	32289560	32289760	rs2022669	0.0218301	sarcoidosis
chr20	47616171	47616371	rs2024957	4.611e-05	sarcoidosis
chr5	60993494	60993694	rs2030888	3.89e-05	sarcoidosis
chr22	37385957	37386157	rs2032476	7.803e-05	sarcoidosis
chr6	32596209	32596409	rs2036202	1.333e-07	sarcoidosis
chr15	85163505	85163705	rs2036949	0.0005757	sarcoidosis
chr7	96381727	96381927	rs2037667	4.754e-05	sarcoidosis
chr7	92179129	92179329	rs2041044	2.133e-05	sarcoidosis
chr7	91464034	91464234	rs2049314	7.597e-06	sarcoidosis
chr13	45341734	45341934	rs2050638	8.021e-05	sarcoidosis
chr8	133731694	133731894	rs2052701	0.002959	sarcoidosis
chr3	42180551	42180751	rs2055285	7.907e-05	sarcoidosis
chr2	39282584	39282784	rs2060988	0.000599	sarcoidosis
chr8	103187704	103187904	rs2067029	0.0004346	sarcoidosis
chr4	105607727	105607927	rs2068250	1.007e-05	sarcoidosis
chr1	156181733	156181933	rs2075163	7.648e-05	sarcoidosis
chr20	47685393	47685593	rs2075675	3.932e-05	sarcoidosis
chr20	47691111	47691311	rs2075676	4.377e-05	sarcoidosis
chr6	32371169	32371369	rs2076520	3.533e-07	sarcoidosis
chr6	32371079	32371279	rs2076522	4.341e-07	sarcoidosis
chr6	32370584	32370784	rs2076524	5.273e-07	sarcoidosis
chr6	32370516	32370716	rs2076525	4.197e-07	sarcoidosis
chr6	32363855	32364055	rs2076529	1.145e-06	sarcoidosis
chr6	32363716	32363916	rs2076530	1.44e-06	sarcoidosis
chr6	32363427	32363627	rs2076533	1.434e-06	sarcoidosis
chr6	32339248	32339448	rs2076536	3.428e-05	sarcoidosis
chr6	31606422	31606622	rs2077537	1.074e-05	sarcoidosis
chr2	153407708	153407908	rs2083098	1.827e-05	sarcoidosis
chr2	153407734	153407934	rs2083099	1.827e-05	sarcoidosis
chr4	71439815	71440015	rs2087575	0.005902	sarcoidosis
chr7	96380036	96380236	rs2091239	4.754e-05	sarcoidosis
chr2	202042816	202043016	rs2098355	8.672e-05	sarcoidosis
chr4	92725433	92725633	rs2101347	0.0101669	sarcoidosis
chr13	90080922	90081122	rs2102239	7.522e-05	sarcoidosis
chr4	105641985	105642185	rs2107006	8.817e-06	sarcoidosis
chr2	207351574	207351774	rs2113379	0.0052017	sarcoidosis
chr5	145915851	145916051	rs2116784	5.421e-05	sarcoidosis
chr11	99645225	99645425	rs2119582	0.01027	sarcoidosis
chr11	20561043	20561243	rs2120307	7.201e-05	sarcoidosis
chr11	20561184	20561384	rs2120308	7.805e-05	sarcoidosis
chr4	10909383	10909583	rs2128870	0.00880267	sarcoidosis
chr4	185642235	185642435	rs2130393	8.039e-05	sarcoidosis
chr6	32596375	32596575	rs2133035	3.76e-08	sarcoidosis
chr3	42178659	42178859	rs2133072	2.516e-05	sarcoidosis
chr3	42178798	42178998	rs2133073	2.219e-05	sarcoidosis
chr6	156007416	156007616	rs2133282	0.0408058	sarcoidosis
chr2	76419396	76419596	rs2140572	0.00294034	sarcoidosis
chr20	46437172	46437372	rs2145135	3.373e-05	sarcoidosis
chr1	29749676	29749876	rs2147782	4.68e-05	sarcoidosis
chr13	88497278	88497478	rs2152250	0.02723	sarcoidosis
chr6	31335876	31336076	rs2156874	2.559e-06	sarcoidosis
chr6	32392561	32392761	rs2157332	2.057e-08	sarcoidosis
chr6	32439223	32439423	rs2157338	9.458e-05	sarcoidosis
chr4	105638248	105638448	rs2158190	8.865e-06	sarcoidosis
chr4	105639714	105639914	rs2158192	7.023e-06	sarcoidosis
chr8	122141592	122141792	rs2163920	7.792e-05	sarcoidosis
chr17	73325144	73325344	rs2164244	5.819e-05	sarcoidosis
chr3	145106342	145106542	rs2166819	0.002881	sarcoidosis
chr2	104165651	104165851	rs2167542	0.00387438	sarcoidosis
chr4	10904693	10904893	rs2170753	0.00867977	sarcoidosis
chr15	85200846	85201046	rs2175567	0.001318	sarcoidosis
chr1	29764700	29764900	rs2182111	6.852e-05	sarcoidosis
chr1	29749559	29749759	rs2182112	1.413e-05	sarcoidosis
chr1	244314852	244315052	rs2183478	0.00166218	sarcoidosis
chr13	91223968	91224168	rs2183487	0.0008514	sarcoidosis
chr6	32605784	32605984	rs2187668	0.005052	sarcoidosis
chr6	32395468	32395668	rs2187818	4.388e-08	sarcoidosis
chr6	32439408	32439608	rs2187823	9.843e-05	sarcoidosis
chr7	91452209	91452409	rs2188142	2.038e-05	sarcoidosis
chr7	91452396	91452596	rs2188143	2.922e-05	sarcoidosis
chr4	105668320	105668520	rs2189184	0.009467	sarcoidosis
chr2	195666258	195666458	rs2191509	0.000123	sarcoidosis
chr4	24016373	24016573	rs2191598	0.00333	sarcoidosis
chr4	24016233	24016433	rs2191600	0.002403	sarcoidosis
chr4	24012158	24012358	rs2191602	0.00225	sarcoidosis
chr5	118083428	118083628	rs2193964	0.012207	sarcoidosis
chr11	50095995	50096195	rs2201637	0.000173	sarcoidosis
chr2	159085698	159085898	rs2204087	6.63e-05	sarcoidosis
chr2	159085935	159086135	rs2204088	7.109e-05	sarcoidosis
chr7	42575775	42575975	rs2204351	7.949e-06	sarcoidosis
chr7	42575811	42576011	rs2204352	7.941e-06	sarcoidosis
chr6	31261085	31261285	rs2213140	3.327e-07	sarcoidosis
chr6	32413159	32413359	rs2213584	5.28e-14	sarcoidosis
chr6	32413050	32413250	rs2213585	5.28e-14	sarcoidosis
chr6	32412994	32413194	rs2213586	5.28e-14	sarcoidosis
chr7	91449834	91450034	rs2213956	2.871e-05	sarcoidosis
chr2	242393783	242393983	rs2221385	0.00542292	sarcoidosis
chr7	42575871	42576071	rs2222551	9.786e-06	sarcoidosis
chr7	42575897	42576097	rs2222552	9.786e-06	sarcoidosis
chr1	178204032	178204232	rs2225586	8.2e-05	sarcoidosis
chr6	32413359	32413559	rs2227139	3.77e-14	sarcoidosis
chr6	31081151	31081351	rs2233955	2.158e-05	sarcoidosis
chr6	31079544	31079744	rs2233980	5.172e-06	sarcoidosis
chr10	81932690	81932890	rs2236556	2.479e-05	sarcoidosis
chr10	81923861	81924061	rs2236557	2.332e-05	sarcoidosis
chr12	2275563	2275763	rs2238043	7.299e-05	sarcoidosis
chr6	32411746	32411946	rs2239802	5.216e-10	sarcoidosis
chr6	32411733	32411933	rs2239803	1.176e-11	sarcoidosis
chr6	32411423	32411623	rs2239804	3.446e-11	sarcoidosis
chr6	31614002	31614202	rs2242656	1.87e-05	sarcoidosis
chr6	31839231	31839431	rs2242664	0.0206502	sarcoidosis
chr6	31839209	31839409	rs2242665	0.0206379	sarcoidosis
chr6	31261096	31261296	rs2243866	3.327e-07	sarcoidosis
chr6	31261176	31261376	rs2243868	3.23e-07	sarcoidosis
chr6	31863333	31863533	rs2243873	0.01734	sarcoidosis
chr11	64026044	64026244	rs2244625	0.00698	sarcoidosis
chr10	81921818	81922018	rs2245168	2.27e-05	sarcoidosis
chr6	31229866	31230066	rs2245731	7.687e-06	sarcoidosis
chr6	31230121	31230321	rs2245738	1.615e-05	sarcoidosis
chr6	31230700	31230900	rs2245822	3.956e-05	sarcoidosis
chr6	31265162	31265362	rs2246954	3.602e-07	sarcoidosis
chr6	31265390	31265590	rs2247056	7.376e-07	sarcoidosis
chr6	31011147	31011347	rs2248386	0.0003041	sarcoidosis
chr6	31234014	31234214	rs2248902	3.955e-05	sarcoidosis
chr4	175502912	175503112	rs2250175	7.61e-05	sarcoidosis
chr10	61016678	61016878	rs2251968	9.287e-05	sarcoidosis
chr6	31249117	31249317	rs2253491	2.04e-05	sarcoidosis
chr6	32186772	32186972	rs2256594	0.002425	sarcoidosis
chr6	31311850	31312050	rs2256747	1.734e-06	sarcoidosis
chr6	31311920	31312120	rs2256750	1.955e-06	sarcoidosis
chr6	31603491	31603691	rs2261033	1.253e-05	sarcoidosis
chr6	30820273	30820473	rs2263298	1.741e-05	sarcoidosis
chr12	96657391	96657591	rs2268500	5.567e-05	sarcoidosis
chr6	32123539	32123739	rs2269425	9.473e-06	sarcoidosis
chr12	1742409	1742609	rs2270031	6.487e-05	sarcoidosis
chr12	1743424	1743624	rs2270034	3.229e-05	sarcoidosis
chr12	58145056	58145256	rs2270777	0.000615	sarcoidosis
chr15	85189364	85189564	rs2271431	0.0001008	sarcoidosis
chr20	47628334	47628534	rs2273531	6.438e-05	sarcoidosis
chr12	58013075	58013275	rs2277324	0.000463	sarcoidosis
chr12	58202319	58202519	rs2277326	0.00115	sarcoidosis
chr6	32340006	32340206	rs2281276	1.537e-08	sarcoidosis
chr14	65282977	65283177	rs2285003	3.39e-05	sarcoidosis
chr6	32367695	32367895	rs2294878	1.126e-09	sarcoidosis
chr6	32367622	32367822	rs2294880	5.143e-07	sarcoidosis
chr20	47582784	47582984	rs2295027	4.16e-05	sarcoidosis
chr20	47580247	47580447	rs2295031	6.561e-05	sarcoidosis
chr20	47610796	47610996	rs2295033	4.16e-05	sarcoidosis
chr20	47626501	47626701	rs2295578	7.118e-05	sarcoidosis
chr20	47626636	47626836	rs2295579	6.438e-05	sarcoidosis
chr20	47626747	47626947	rs2295580	6.438e-05	sarcoidosis
chr10	6441491	6441691	rs2296125	8.598e-05	sarcoidosis
chr12	58002499	58002699	rs2306390	0.00163	sarcoidosis
chr6	31239727	31239927	rs2308525	1.522e-05	sarcoidosis
chr6	31239317	31239517	rs2308557	9.467e-06	sarcoidosis
chr6	31238751	31238951	rs2308604	3.552e-05	sarcoidosis
chr6	31237929	31238129	rs2308622	1.321e-05	sarcoidosis
chr2	101039856	101040056	rs2309801	0.00362858	sarcoidosis
chr8	117823609	117823809	rs2317587	6.123e-05	sarcoidosis
chr13	45336593	45336793	rs2325151	1.368e-05	sarcoidosis
chr13	73829267	73829467	rs2325502	0.001995	sarcoidosis
chr2	22753432	22753632	rs2339514	0.00183424	sarcoidosis
chr8	95945903	95946103	rs2340583	0.00176	sarcoidosis
chr15	85374012	85374212	rs2340652	0.0004826	sarcoidosis
chr2	199999922	200000122	rs2345457	0.00488216	sarcoidosis
chr8	41538186	41538386	rs2355254	0.0487206	sarcoidosis
chr3	42174999	42175199	rs2371797	6.553e-06	sarcoidosis
chr9	86055237	86055437	rs2375919	0.002402	sarcoidosis
chr5	118083298	118083498	rs2376847	0.0121947	sarcoidosis
chr7	96393951	96394151	rs2394499	5.794e-05	sarcoidosis
chr6	31311812	31312012	rs2394976	6.819e-07	sarcoidosis
chr6	31311958	31312158	rs79213433	9.97e-07	sarcoidosis
chr6	31312556	31312756	rs2394978	2.096e-06	sarcoidosis
chr6	31312629	31312829	rs2394979	2.096e-06	sarcoidosis
chr6	31312841	31313041	rs2394980	2.232e-06	sarcoidosis
chr6	31312929	31313129	rs2394981	1.579e-06	sarcoidosis
chr6	31611058	31611258	rs2395047	1.277e-05	sarcoidosis
chr6	32345495	32345695	rs2395153	5.01e-10	sarcoidosis
chr6	32347797	32347997	rs2395155	3.473e-07	sarcoidosis
chr6	32347998	32348198	rs2395156	6.568e-05	sarcoidosis
chr6	32348045	32348245	rs2395157	4.04e-07	sarcoidosis
chr6	32413217	32413417	rs2395182	5.74e-10	sarcoidosis
chr6	32433067	32433267	rs2395185	1.996e-06	sarcoidosis
chr6	32433092	32433292	rs2395186	2.029e-06	sarcoidosis
chr6	32433156	32433356	rs2395188	9.843e-05	sarcoidosis
chr6	32446985	32447185	rs2395191	3.377e-06	sarcoidosis
chr6	32447609	32447809	rs76201415	9.705e-05	sarcoidosis
chr6	32447853	32448053	rs2395194	9.286e-05	sarcoidosis
chr6	32451806	32452006	rs2395202	3.913e-06	sarcoidosis
chr6	31326820	31327020	rs2395475	1.27e-06	sarcoidosis
chr6	31327282	31327482	rs2395476	1.327e-06	sarcoidosis
chr12	48961290	48961490	rs2409044	0.007176	sarcoidosis
chr22	37400460	37400660	rs2413441	0.0007002	sarcoidosis
chr22	37401001	37401201	rs2413444	0.0005058	sarcoidosis
chr22	37401159	37401359	rs2413445	0.001653	sarcoidosis
chr22	37402810	37403010	rs2413449	0.0004335	sarcoidosis
chr20	47693060	47693260	rs2426117	4.377e-05	sarcoidosis
chr20	47697153	47697353	rs2426120	4.377e-05	sarcoidosis
chr20	47697632	47697832	rs2426121	4.126e-05	sarcoidosis
chr20	47697839	47698039	rs2426122	4.377e-05	sarcoidosis
chr20	47700882	47701082	rs2426125	1.777e-05	sarcoidosis
chr20	47780005	47780205	rs2426139	6.231e-05	sarcoidosis
chr4	105675155	105675355	rs2428403	0.009467	sarcoidosis
chr6	31360563	31360763	rs2428481	2.238e-06	sarcoidosis
chr6	31228114	31228314	rs2428535	8.793e-06	sarcoidosis
chr2	38398022	38398222	rs2432678	0.00192027	sarcoidosis
chr6	31346553	31346753	rs2442735	7.446e-06	sarcoidosis
chr6	32570301	32570501	rs2454138	4.26e-09	sarcoidosis
chr10	86378749	86378949	rs2488641	2.485e-05	sarcoidosis
chr10	86379986	86380186	rs2488642	2.083e-05	sarcoidosis
chr10	86386267	86386467	rs2488651	1.335e-05	sarcoidosis
chr10	86388323	86388523	rs2488652	1.335e-05	sarcoidosis
chr10	86366268	86366468	rs2488655	6.48e-05	sarcoidosis
chr10	86364042	86364242	rs2505748	7.799e-05	sarcoidosis
chr10	86364055	86364255	rs2505749	7.799e-05	sarcoidosis
chr10	86358090	86358290	rs2505757	7.791e-05	sarcoidosis
chr10	86391830	86392030	rs2505781	1.262e-05	sarcoidosis
chr6	31314552	31314752	rs2507998	1.393e-06	sarcoidosis
chr11	64052347	64052547	rs2510066	3.51e-07	sarcoidosis
chr11	117826091	117826291	rs2512159	7.569e-05	sarcoidosis
chr6	32628860	32629060	rs2515895	3.84e-08	sarcoidosis
chr6	32570300	32570500	rs2516049	4.039e-09	sarcoidosis
chr6	32570252	32570452	rs2516050	4.257e-10	sarcoidosis
chr6	31011792	31011992	rs2517540	0.0002547	sarcoidosis
chr6	31008955	31009155	rs2517546	1.85e-05	sarcoidosis
chr6	30811165	30811365	rs2517578	2.551e-05	sarcoidosis
chr7	91379896	91380096	rs2521455	1.44e-05	sarcoidosis
chr4	105622648	105622848	rs2522463	1.277e-05	sarcoidosis
chr4	105629103	105629303	rs2522492	2.536e-05	sarcoidosis
chr4	105637893	105638093	rs2522493	8.221e-06	sarcoidosis
chr4	105655792	105655992	rs2522504	1.03e-05	sarcoidosis
chr4	105656162	105656362	rs2522505	1.03e-05	sarcoidosis
chr4	105656928	105657128	rs2522506	3.287e-05	sarcoidosis
chr4	105671802	105672002	rs2522508	0.0106462	sarcoidosis
chr4	105674744	105674944	rs2522509	0.005065	sarcoidosis
chr4	105681848	105682048	rs2522514	0.009467	sarcoidosis
chr6	31377878	31378078	rs2523495	2.309e-06	sarcoidosis
chr6	31339896	31340096	rs2523524	6.68e-06	sarcoidosis
chr6	31332820	31333020	rs2523546	1.128e-05	sarcoidosis
chr6	31331729	31331929	rs2523554	5.142e-05	sarcoidosis
chr6	31329591	31329791	rs2523571	7.943e-05	sarcoidosis
chr6	31328888	31329088	rs2523573	2.272e-05	sarcoidosis
chr6	31328442	31328642	rs2523578	1.568e-06	sarcoidosis
chr6	31328417	31328617	rs2523579	1.411e-05	sarcoidosis
chr6	31327992	31328192	rs2523582	1.656e-06	sarcoidosis
chr6	31327790	31327990	rs2523584	4.606e-05	sarcoidosis
chr6	31327300	31327500	rs2523587	6.767e-07	sarcoidosis
chr6	31327234	31327434	rs2523589	3.244e-07	sarcoidosis
chr6	31326603	31326803	rs2523593	5.943e-05	sarcoidosis
chr6	31326529	31326729	rs2523594	8.914e-07	sarcoidosis
chr6	31326518	31326718	rs2523595	8.914e-07	sarcoidosis
chr6	31326075	31326275	rs2523598	6.699e-06	sarcoidosis
chr6	31240992	31241192	rs2523599	2.342e-06	sarcoidosis
chr6	31322690	31322890	rs2523607	3.281e-06	sarcoidosis
chr6	31237155	31237355	rs2523609	2.168e-05	sarcoidosis
chr6	31022058	31022258	rs2523855	1.323e-06	sarcoidosis
chr6	31011933	31012133	rs2523875	0.013989	sarcoidosis
chr6	31010583	31010783	rs2523877	0.0002547	sarcoidosis
chr6	31257525	31257725	rs2524040	3.141e-07	sarcoidosis
chr6	31268015	31268215	rs2524045	4.359e-05	sarcoidosis
chr6	31268014	31268214	rs2524046	5.507e-05	sarcoidosis
chr6	31253896	31254096	rs2524052	4.232e-07	sarcoidosis
chr6	31250723	31250923	rs2524059	3.007e-07	sarcoidosis
chr6	31267322	31267522	rs2524060	7.376e-07	sarcoidosis
chr6	31269054	31269254	rs2524066	3.128e-07	sarcoidosis
chr6	31243921	31244121	rs2524074	3.714e-05	sarcoidosis
chr6	31243730	31243930	rs2524076	1.048e-05	sarcoidosis
chr6	31241989	31242189	rs2524080	6.387e-06	sarcoidosis
chr6	31240080	31240280	rs2524093	1.232e-05	sarcoidosis
chr6	31236239	31236439	rs2524097	6.827e-06	sarcoidosis
chr6	31236216	31236416	rs2524098	7.832e-06	sarcoidosis
chr6	31232810	31233010	rs2524105	9.674e-06	sarcoidosis
chr6	31232490	31232690	rs2524107	1.376e-05	sarcoidosis
chr6	31232351	31232551	rs2524108	4.428e-06	sarcoidosis
chr6	31231684	31231884	rs2524111	3.46e-05	sarcoidosis
chr6	31231680	31231880	rs2524112	1.086e-05	sarcoidosis
chr6	31231592	31231792	rs2524113	3.327e-05	sarcoidosis
chr6	31231354	31231554	rs2524114	2.309e-05	sarcoidosis
chr6	31231076	31231276	rs2524116	3.956e-05	sarcoidosis
chr6	31230769	31230969	rs2524117	1.939e-05	sarcoidosis
chr6	31228760	31228960	rs2524122	9.633e-06	sarcoidosis
chr6	31265035	31265235	rs2524129	7.94e-07	sarcoidosis
chr6	31226491	31226691	rs2524130	2.44e-05	sarcoidosis
chr6	31264482	31264682	rs2524137	1.159e-06	sarcoidosis
chr6	31264033	31264233	rs2524139	4.971e-07	sarcoidosis
chr6	31263422	31263622	rs2524142	4.466e-07	sarcoidosis
chr6	31263410	31263610	rs2524143	5.019e-07	sarcoidosis
chr6	31260297	31260497	rs2524156	3.141e-07	sarcoidosis
chr6	31260231	31260431	rs2524157	3.582e-07	sarcoidosis
chr6	31259830	31260030	rs2524159	3.141e-07	sarcoidosis
chr6	31259698	31259898	rs2524161	3.141e-07	sarcoidosis
chr6	31259479	31259679	rs2524163	3.141e-07	sarcoidosis
chr6	30780468	30780668	rs2524266	5.866e-05	sarcoidosis
chr7	43996141	43996341	rs2527815	0.007776	sarcoidosis
chr4	15910285	15910485	rs2532070	0.004099	sarcoidosis
chr6	30825894	30826094	rs2535328	2.588e-05	sarcoidosis
chr6	30813149	30813349	rs2535332	2.551e-05	sarcoidosis
chr6	30812896	30813096	rs2535334	2.379e-05	sarcoidosis
chr6	30838397	30838597	rs2535340	2.551e-05	sarcoidosis
chr5	152604657	152604857	rs2546333	6.609e-05	sarcoidosis
chr3	187214853	187215053	rs2553985	4.47e-05	sarcoidosis
chr10	81939713	81939913	rs2573352	2.055e-05	sarcoidosis
chr10	81940817	81941017	rs2573353	2.055e-05	sarcoidosis
chr10	81949263	81949463	rs2573356	2.633e-05	sarcoidosis
chr10	81951266	81951466	rs2573370	2.633e-05	sarcoidosis
chr2	76184181	76184381	rs2583527	0.0001666	sarcoidosis
chr6	31335331	31335531	rs2596430	8.853e-06	sarcoidosis
chr6	31326224	31326424	rs2596475	3.816e-08	sarcoidosis
chr6	31324956	31325156	rs140833037	3.915e-05	sarcoidosis
chr6	31323316	31323516	rs2596495	2.995e-06	sarcoidosis
chr6	31321167	31321367	rs2596500	2.975e-06	sarcoidosis
chr6	31318332	31318532	rs2596508	2.278e-06	sarcoidosis
chr6	31318208	31318408	rs2596510	1.467e-06	sarcoidosis
chr6	31329274	31329474	rs2596545	8.546e-05	sarcoidosis
chr6	31329542	31329742	rs2596547	7.943e-05	sarcoidosis
chr6	31353229	31353429	rs2596565	2.045e-06	sarcoidosis
chr6	31347940	31348140	rs2596570	2.212e-07	sarcoidosis
chr3	21909193	21909393	rs2620534	0.000241	sarcoidosis
chr3	137896190	137896390	rs2622700	0.002156	sarcoidosis
chr6	32663255	32663455	rs2647019	0.00789	sarcoidosis
chr6	32667810	32668010	rs2647044	0.005023	sarcoidosis
chr6	32573810	32574010	rs2647071	7.21e-09	sarcoidosis
chr6	32565996	32566196	rs2647078	9.414e-05	sarcoidosis
chr6	32566402	32566602	rs2647079	7.003e-05	sarcoidosis
chr6	32580222	32580422	rs77627072	4.33e-10	sarcoidosis
chr4	105639661	105639861	rs2651328	6.727e-06	sarcoidosis
chr4	105638142	105638342	rs2651329	8.6e-06	sarcoidosis
chr4	105635629	105635829	rs2651330	1.225e-05	sarcoidosis
chr4	105629578	105629778	rs2651333	7.533e-06	sarcoidosis
chr4	105629317	105629517	rs2651334	7.637e-06	sarcoidosis
chr4	105680112	105680312	rs2651340	0.009467	sarcoidosis
chr4	105655516	105655716	rs2651349	1.03e-05	sarcoidosis
chr4	105686832	105687032	rs2651350	6.889e-05	sarcoidosis
chr2	210521605	210521805	rs2663647	0.00525086	sarcoidosis
chr3	187198494	187198694	rs2687929	6.789e-05	sarcoidosis
chr12	119311946	119312146	rs2698079	9.735e-05	sarcoidosis
chr7	147613766	147613966	rs2710123	4.538e-05	sarcoidosis
chr2	210519362	210519562	rs2710482	0.003881	sarcoidosis
chr6	31945546	31945746	rs2734325	3.416e-05	sarcoidosis
chr6	31505380	31505580	rs2734583	5.363e-05	sarcoidosis
chr6	32574208	32574408	rs2760994	0.0001766	sarcoidosis
chr6	32574258	32574458	rs2760995	0.000466	sarcoidosis
chr6	31839921	31840121	rs2763981	3.531e-05	sarcoidosis
chr10	81907168	81907368	rs2784770	6.158e-05	sarcoidosis
chr10	81940907	81941107	rs2788295	2.055e-05	sarcoidosis
chr10	81937789	81937989	rs2788296	1.886e-05	sarcoidosis
chr10	81902215	81902415	rs2789648	4.77e-05	sarcoidosis
chr10	81938104	81938304	rs2789690	2.055e-05	sarcoidosis
chr10	81946740	81946940	rs2789695	2.633e-05	sarcoidosis
chr10	81951535	81951735	rs2819946	3.663e-05	sarcoidosis
chr10	81934224	81934424	rs2819952	2.479e-05	sarcoidosis
chr21	34410364	34410564	rs2834072	1.821e-05	sarcoidosis
chr21	39325134	39325334	rs2836061	7.866e-05	sarcoidosis
chr6	31613891	31614091	rs2844464	3.074e-05	sarcoidosis
chr6	31442631	31442831	rs2844503	7.71e-05	sarcoidosis
chr6	31353335	31353535	rs2844530	1.878e-06	sarcoidosis
chr6	31353071	31353271	rs2844531	2.584e-06	sarcoidosis
chr6	31339975	31340175	rs2844559	6.68e-06	sarcoidosis
chr6	31334845	31335045	rs2844575	5.982e-05	sarcoidosis
chr6	31334322	31334522	rs2844577	9.968e-06	sarcoidosis
chr6	31312159	31312359	rs2844589	1.955e-06	sarcoidosis
chr6	31258155	31258355	rs2844595	2.936e-07	sarcoidosis
chr6	31250754	31250954	rs2844603	3.007e-07	sarcoidosis
chr6	31248491	31248691	rs2844605	1.809e-06	sarcoidosis
chr6	31248332	31248532	rs2844606	1.899e-06	sarcoidosis
chr6	31247314	31247514	rs2844608	9.124e-07	sarcoidosis
chr6	31243879	31244079	rs2844611	3.273e-05	sarcoidosis
chr6	31243871	31244071	rs2844612	3.389e-05	sarcoidosis
chr6	31242123	31242323	rs2844619	3.747e-05	sarcoidosis
chr6	31239960	31240160	rs2844622	4.538e-05	sarcoidosis
chr6	31232147	31232347	rs77157990	1.577e-05	sarcoidosis
chr6	31229452	31229652	rs2844626	3.273e-05	sarcoidosis
chr6	31229362	31229562	rs2844627	9.633e-06	sarcoidosis
chr6	31227984	31228184	rs2844630	1.057e-05	sarcoidosis
chr6	31012366	31012566	rs2844646	0.0002547	sarcoidosis
chr6	31010913	31011113	rs2844647	0.0002416	sarcoidosis
chr6	30834231	30834431	rs2844656	3.209e-05	sarcoidosis
chr6	30821422	30821622	rs2844661	2.267e-05	sarcoidosis
chr6	31268520	31268720	rs2853918	3.128e-07	sarcoidosis
chr6	31266961	31267161	rs2853921	3.063e-07	sarcoidosis
chr6	31266090	31266290	rs2853922	3.128e-07	sarcoidosis
chr6	31265637	31265837	rs2853923	3.687e-06	sarcoidosis
chr6	31254907	31255107	rs2853931	4.164e-07	sarcoidosis
chr6	31253988	31254188	rs2853933	4.232e-07	sarcoidosis
chr6	31253778	31253978	rs2853935	4.271e-07	sarcoidosis
chr6	31251377	31251577	rs2853938	3.019e-07	sarcoidosis
chr6	31250542	31250742	rs2853939	3.007e-07	sarcoidosis
chr6	31247658	31247858	rs2853944	6.223e-05	sarcoidosis
chr6	31247103	31247303	rs2853946	1.466e-06	sarcoidosis
chr6	31236015	31236215	rs2853951	2.453e-05	sarcoidosis
chr6	31235769	31235969	rs2853952	7.759e-05	sarcoidosis
chr6	31235405	31235605	rs2853953	4.423e-05	sarcoidosis
chr6	31232384	31232584	rs2853960	3.683e-05	sarcoidosis
chr6	31231889	31232089	rs2853961	3.294e-05	sarcoidosis
chr6	31338744	31338944	rs2853986	7.757e-06	sarcoidosis
chr6	31333091	31333291	rs2853993	7.669e-05	sarcoidosis
chr6	31325974	31326174	rs2853999	2.413e-05	sarcoidosis
chr6	31312392	31312592	rs2854010	1.955e-06	sarcoidosis
chr6	31311111	31311311	rs2854011	9.104e-06	sarcoidosis
chr6	31308462	31308662	rs2854018	1.641e-06	sarcoidosis
chr6	31308376	31308576	rs75639995	1.264e-06	sarcoidosis
chr6	31306716	31306916	rs2854022	1.034e-06	sarcoidosis
chr6	32629580	32629780	rs2854272	3.94e-08	sarcoidosis
chr6	32659545	32659745	rs2856674	0.00789	sarcoidosis
chr6	32636276	32636476	rs2856698	0.0377702	sarcoidosis
chr6	31568369	31568569	rs2857595	6.747e-06	sarcoidosis
chr6	32658811	32659011	rs2858328	8.897e-05	sarcoidosis
chr6	32580266	32580466	rs2858860	6.641e-07	sarcoidosis
chr6	32580231	32580431	rs2858861	2.76e-06	sarcoidosis
chr6	32580221	32580421	rs79866702	5.2e-10	sarcoidosis
chr6	32578129	32578329	rs2858864	2.725e-10	sarcoidosis
chr6	32575291	32575491	rs2858866	6.385e-11	sarcoidosis
chr6	32572151	32572351	rs2858870	5.158e-05	sarcoidosis
chr20	47638156	47638356	rs2869692	2.728e-05	sarcoidosis
chr20	47668283	47668483	rs2869694	3.932e-05	sarcoidosis
chr4	10905090	10905290	rs2869764	0.004042	sarcoidosis
chr4	14861170	14861370	rs2872899	0.00892557	sarcoidosis
chr13	73829355	73829555	rs2875651	0.001625	sarcoidosis
chr7	42572441	42572641	rs2877168	1.321e-05	sarcoidosis
chr7	3686390	3686590	rs2880087	9.898e-05	sarcoidosis
chr12	57976547	57976747	rs2888334	0.0466	sarcoidosis
chr2	140520791	140520991	rs2889458	0.00430453	sarcoidosis
chr6	31172555	31172755	rs2894180	8.27e-05	sarcoidosis
chr6	31174427	31174627	rs2894181	7.178e-05	sarcoidosis
chr6	31236961	31237161	rs2894204	3.637e-07	sarcoidosis
chr6	32415485	32415685	rs77590193	1.318e-05	sarcoidosis
chr6	32447669	32447869	rs2894261	4.358e-05	sarcoidosis
chr6	32447716	32447916	rs2894262	4.247e-05	sarcoidosis
chr4	10904584	10904784	rs2904192	0.00866748	sarcoidosis
chr6	31451747	31451947	rs2904602	5.42e-05	sarcoidosis
chr8	95952521	95952721	rs2904893	0.001681	sarcoidosis
chr7	91365664	91365864	rs2905381	1.449e-05	sarcoidosis
chr6	31344290	31344490	rs2905719	7.734e-06	sarcoidosis
chr6	31022728	31022928	rs2905757	1.061e-05	sarcoidosis
chr15	26719139	26719339	rs2912602	0.001021	sarcoidosis
chr7	96397344	96397544	rs2922922	5.096e-05	sarcoidosis
chr7	96397041	96397241	rs2922923	5.794e-05	sarcoidosis
chr7	96412209	96412409	rs2922926	5.708e-06	sarcoidosis
chr7	96394964	96395164	rs2922930	5.794e-05	sarcoidosis
chr7	96394731	96394931	rs2922931	5.794e-05	sarcoidosis
chr7	96394272	96394472	rs2922934	5.794e-05	sarcoidosis
chr7	96393039	96393239	rs2922937	5.794e-05	sarcoidosis
chr7	96392613	96392813	rs2922938	5.794e-05	sarcoidosis
chr7	96391792	96391992	rs2922939	5.794e-05	sarcoidosis
chr7	96391539	96391739	rs2922940	5.794e-05	sarcoidosis
chr7	96391436	96391636	rs2922941	5.794e-05	sarcoidosis
chr7	96391185	96391385	rs2922942	5.794e-05	sarcoidosis
chr7	96391120	96391320	rs2922943	5.794e-05	sarcoidosis
chr7	96390998	96391198	rs2922944	5.794e-05	sarcoidosis
chr7	96390912	96391112	rs2922945	5.794e-05	sarcoidosis
chr7	96390796	96390996	rs2922946	5.794e-05	sarcoidosis
chr7	96390653	96390853	rs2922947	5.794e-05	sarcoidosis
chr7	96390574	96390774	rs2922949	5.794e-05	sarcoidosis
chr7	96389741	96389941	rs2922951	5.794e-05	sarcoidosis
chr7	96389716	96389916	rs2922952	5.794e-05	sarcoidosis
chr7	96389306	96389506	rs2922953	5.794e-05	sarcoidosis
chr7	96389168	96389368	rs2922954	5.794e-05	sarcoidosis
chr6	31335801	31336001	rs2922994	9.267e-06	sarcoidosis
chr6	31316965	31317165	rs2923007	1.406e-06	sarcoidosis
chr6	31316811	31317011	rs2923008	1.964e-06	sarcoidosis
chr16	81555851	81556051	rs2925991	7.409e-05	sarcoidosis
chr12	125112566	125112766	rs2950367	7.32e-05	sarcoidosis
chr8	95952377	95952577	rs2956210	0.00299	sarcoidosis
chr7	96389776	96389976	rs2969410	5.794e-05	sarcoidosis
chr7	96389840	96390040	rs2969411	5.794e-05	sarcoidosis
chr7	96389915	96390115	rs2969412	5.794e-05	sarcoidosis
chr7	96390082	96390282	rs2969414	5.794e-05	sarcoidosis
chr7	96391324	96391524	rs2969416	5.209e-05	sarcoidosis
chr7	96392388	96392588	rs2969423	5.794e-05	sarcoidosis
chr7	96392927	96393127	rs2969425	5.794e-05	sarcoidosis
chr7	96392938	96393138	rs2969426	5.794e-05	sarcoidosis
chr7	96394435	96394635	rs2969432	5.794e-05	sarcoidosis
chr7	96394790	96394990	rs2969433	5.794e-05	sarcoidosis
[truncated: 4,009 more rows]

## Sheet: SNP of MS
The list of the SNPs of multiple sclerosis that were interrogated for this study
[truncated: 1,910 more rows]

[truncated: 6 more sheets: SNP of PS, SNP of CHD, SNP of CD, SNP of UC, SNP of SLE, SNP of PBC]
