# Supplementary material for: Chromatin accessibility landscapes of skin cells in systemic sclerosis nominate dendritic cells in disease pathogenesis
Source: Nat Commun. 2020 Nov 17;11:5843. doi: 10.1038/s41467-020-19702-z (PMC7672105; doi:10.1038/s41467-020-19702-z)
Supplement: Supplementary file 12 — Supplementary Data 8 [file 41467_2020_19702_MOESM12_ESM.xlsx]

## Sheet: Sheet1
Supplementary Data 8: GWAS enrichment score across skin cell types
	CD4	CD8	DC	LC	CD31	Mac	Fib	KC
psoriasis	-0.0361849	-0.0210165	0.256833	0.131604	-0.148243	0.0719137	-0.19904	0.165116
systemic lupus erythematosus	0.209732	0.125007	0.0516798	None	-0.18594	0.142537	-0.198141	-0.228219
asthma	-0.0956997	0.00716476	-0.12818	None	0.110346	0.0863815	-0.00112685	-0.0596248
crohn's disease	0.303791	0.377671	0.143923	None	-0.24233	-0.25203	-0.330482	0.00666242
rheumatoid arthritis	-0.227163	-0.181641	-0.0269612	None	0.198336	-0.0955186	-0.0408414	-0.24381
atopic dermatitis	-0.353506	-0.231214	0.00230563	0.599081	0.0514921	-0.0743472	0.0504333	-0.119432
ankylosing spondylitis	-0.249942	-0.138299	0.218381	None	0.242222	0.0390509	-0.070275	-0.201931
celiac disease	0.342139	0.26269	0.00178675	None	-0.160853	-0.120654	-0.121388	-0.0864863
sarcoidosis	-0.0860495	-0.00837534	-0.124523	None	0.147654	-0.3379	-0.35436	-0.264939
inflammatory bowel disease	-0.0154273	0.0135914	0.074201	None	-0.00333437	0.309397	0.000909428	-0.257205
multiple sclerosis	-0.0598119	-0.0757233	-0.0817678	None	-0.0477468	-0.120782	0.0330693	-0.06464
systemic sclerosis	-0.100947	-0.287014	0.610678	0.139499	-0.251537	-0.172846	-0.0721119	0.168877
primary biliary cirrhosis	0.145985	0.174507	0.0519308	None	-0.0123426	-0.135688	-0.13767	-0.192514
ulcerative colitis	0.629197	0.616871	0.088567	None	-0.306609	-0.412094	-0.343733	0.0153696

## Sheet: Sheet2
GWAS enrichment score of SSc associated SNP at different level of statistical significance in DC
	pVal0.05	pVal0.001	pVal0.0001	pVal1e-05	pVal1e-06	pVal1e-08
CD4	-0.0563657	-0.194235	-0.158003	-0.0862461	-0.100947	0.18034
CD8	-0.288138	-0.439581	-0.444546	-0.245215	-0.287014	-0.120016
DC	0.0745353	-0.0626215	-0.0938875	0.521743	0.610678	0.84057
LC	-0.0313218	-0.18115	-0.232418	0.119183	0.139499	0.103152
CD31	-0.0114253	0.061513	0.106219	-0.214905	-0.251537	-0.214673
Mac	0.125218	0.238772	0.28854	-0.147674	-0.172846	-0.208392
Fib	0.0949087	0.203757	0.232628	-0.06161	-0.0721119	-0.129194
KC	0.0446658	0.165945	0.101561	0.144283	0.168877	-0.193902
