# Supplementary material for: Chromatin accessibility landscapes of skin cells in systemic sclerosis nominate dendritic cells in disease pathogenesis
Source: Nat Commun. 2020 Nov 17;11:5843. doi: 10.1038/s41467-020-19702-z (PMC7672105; doi:10.1038/s41467-020-19702-z)
Supplement: Supplementary file 13 — Supplementary Data 9 [file 41467_2020_19702_MOESM13_ESM.xlsx]

## Sheet: Sheet1
Supplementary Data 9 : MMF Response Genes
Probs	Genes
A_23_P100074	AVEN
A_23_P100141	UNKL
A_23_P100196	USP10
A_23_P100263	CMIP
A_23_P100420	ZCCHC14
A_23_P100642	PNMT
A_23_P100654	ZBTB4
A_23_P101461	CCDC130
A_23_P101960	ZFP36L2
A_23_P102113	WNT10A
A_23_P102462	FBLN7
A_23_P102517	PDE6D
A_23_P102571	SLC2A4RG
A_23_P102575	SLC2A4RG
A_23_P102611	WISP2
A_23_P102622	MATN4
A_23_P102743	TRMT6
A_23_P103070	YWHAH
A_23_P103775	LRRC8C
A_23_P103905	UFC1
A_23_P104138	ZNF678
A_23_P104151	TMEM69
A_23_P104413	DUX4
A_23_P105028	ATL3
A_23_P105251	GLI1
A_23_P105519	WBP11
A_23_P105583	C12orf32
A_23_P10559	AATK
A_23_P105747	APPL2
A_23_P105900	BTF3P11
A_23_P106322	CPEB1
A_23_P106505	LCMT2
A_23_P106575	GOT2
A_23_P106727	RAB11FIP3
A_23_P107206	STAT3
A_23_P107247	CACNA1G
A_23_P107394	HES7
A_23_P107693	ZNF586
A_23_P108216	FXYD1
A_23_P108331	SGTA
A_23_P108673	FAM176A
A_23_P10873	TLR1
A_23_P108922	MOB1A
A_23_P10927	TM2D2
A_23_P109345	PTTG1IP
A_23_P109988	CD86
A_23_P110196	HERC5
A_23_P110430	MSX1
A_23_P110445	APBB3
A_23_P110571	MAST4
A_23_P110879	TRAF3IP2
A_23_P110961	BRP44L
A_23_P111000	PSMB9
A_23_P111506	SAP25
A_23_P111571	HOXA3
A_23_P111843	ZNHIT1
A_23_P111860	RADIL
A_23_P112026	IDO1
A_23_P112397	FBXW5
A_23_P11295	MTCP1NB
A_23_P112950	ATF7IP
A_23_P113311	P4HTM
A_23_P113441	SHQ1
A_23_P114423	RGN
A_23_P115118	BMP8B
A_23_P115356	AKR7A2
A_23_P11543	FUCA1
A_23_P116173	C11orf93
A_23_P116533	SWAP70
A_23_P116679	PA2G4
A_23_P116743	LOC338799
A_23_P116898	A2M
A_23_P117274	MIPEP
A_23_P11742	WASH2P
A_23_P11744	WASH1
A_23_P117599	AHSA1
A_23_P117928	BAHD1
A_23_P11806	COL11A1
A_23_P118122	RGS11
A_23_P118300	FAHD1
A_23_P118690	ZNF207
A_23_P118894	PRR15L
A_23_P118909	PSMG2
A_23_P118916	PQLC1
A_23_P119042	NKG7
A_23_P119337	ATF5
A_23_P119562	CFD
A_23_P119617	SUGP1
A_23_P119794	AGAP1
A_23_P120002	SP110
A_23_P120227	LBH
A_23_P120254	DUSP22
A_23_P120744	MCM3AP
A_23_P120863	GAL3ST1
A_23_P120933	ATF4
A_23_P121898	PARP8
A_23_P12336	PRMT6
A_23_P123555	CYHR1
A_23_P123645	UGCG
A_23_P124164	ISY1
A_23_P125078	SLC26A11
A_23_P125553	SPIN2B
A_23_P125668	SLC25A43
A_23_P125815	RBM10
A_23_P12635	FBXL15
A_23_P126706	ANGPTL1
A_23_P126716	ATPIF1
A_23_P126727	NOL9
A_23_P126752	CAPZB
A_23_P126836	TNFSF4
A_23_P126844	TNFRSF25
A_23_P126908	TNFRSF14
A_23_P127353	NDUFV1
A_23_P127394	CRY2
A_23_P127584	NNMT
A_23_P127608	TMPRSS4
A_23_P1280	ASCC1
A_23_P128993	GZMH
A_23_P129157	NEIL1
A_23_P129476	C16orf7
A_23_P129569	PALB2
A_23_P129695	VASN
A_23_P129801	RAB40B
A_23_P130376	PIEZO2
A_23_P130455	MZF1
A_23_P130677	C19orf80
A_23_P130961	ELANE
A_23_P130974	KIAA1683
A_23_P131096	POLRMT
A_23_P131176	TMEM185B
A_23_P131476	KCMF1
A_23_P132378	CELSR1
A_23_P132718	SEMA3B
A_23_P133142	ALPK1
A_23_P133236	PCDHB14
A_23_P133445	GZMA
A_23_P133474	GPX3
A_23_P133629	CDC23
A_23_P133694	SLC29A1
A_23_P134078	CDYL
A_23_P134125	MAP3K5
A_23_P134176	SOD2
A_23_P134614	COG5
A_23_P134814	THAP1
A_23_P135381	SP5
A_23_P136635	AP3B1
A_23_P137016	SAT1
A_23_P137196	IL13RA1
A_23_P138025	GPN2
A_23_P138725	MARVELD1
A_23_P139207	SERGEF
A_23_P139260	SLC22A18
A_23_P139682	PZP
A_23_P139786	OASL
A_23_P139919	CHST11
A_23_P140277	SYNE2
A_23_P140511	CLPX
A_23_P140648	CYFIP1
A_23_P141484	C17orf63
A_23_P141699	PARD6G
A_23_P14184	THSD1
A_23_P141946	LTBP4
A_23_P141974	TPM4
A_23_P142407	ZNF101
A_23_P142590	ILKAP
A_23_P142796	LIMS2
A_23_P142878	ATOH8
A_23_P14340	KIAA0391
A_23_P143551	ATP6V1E1
A_23_P143713	APOBEC3G
A_23_P143981	FBLN2
A_23_P144357	MMAA
A_23_P144622	GNPDA1
A_23_P14537	TMED10
A_23_P145761	ARL4A
A_23_P146354	POMT1
A_23_P146728	ALG2
A_23_P146885	UTS2R
A_23_P147495	BCORL1
A_23_P148015	AXIN2
A_23_P148519	FAM156A
A_23_P149019	BAI2
A_23_P149206	B4GALT2
A_23_P149707	DLGAP3
A_23_P14975	C16orf48
A_23_P149992	PDLIM1
A_23_P150162	DRD4
A_23_P150249	CCDC85B
A_23_P150255	RBM14
A_23_P150664	IFITM5
A_23_P15067	RHOT2
A_23_P150789	PRSS23
A_23_P151267	LIMA1
A_23_P151297	TENC1
A_23_P151506	PLEK2
A_23_P152115	NME3
A_23_P152858	C17orf79
A_23_P152876	RAB34
A_23_P152919	NUP88
A_23_P152963	C17orf59
A_23_P153022	KRTAP2-4
A_23_P15326	TRIM25
A_23_P153320	ICAM1
A_23_P153549	GRIN2D
A_23_P153692	XRCC1
A_23_P15375	ARMC7
A_23_P153855	ZNF492
A_23_P15402	SAT2
A_23_P154086	BCS1L
A_23_P154234	POLE4
A_23_P154256	ELMOD3
A_23_P154539	PRPF6
A_23_P154585	SNX21
A_23_P15466	SCO1
A_23_P154730	ZNF133
A_23_P154832	ATP5J
A_23_P1552	CTSC
A_23_P155477	C3orf18
A_23_P156025	IRX2
A_23_P156284	DBN1
A_23_P156708	TNXB
A_23_P156907	SOBP
A_23_P157809	PTGR1
A_23_P157865	TNC
A_23_P158485	TSPYL2
A_23_P158662	GPS1
A_23_P158938	AP3M1
A_23_P159027	ZNF521
A_23_P15906	ENOSF1
A_23_P159325	ANGPTL4
A_23_P1594	VEGFB
A_23_P159663	UXT
A_23_P160025	IFI16
A_23_P160177	ATP1A4
A_23_P1602	CDC42EP2
A_23_P160720	BATF3
A_23_P160828	C1orf159
A_23_P161237	GBF1
A_23_P161634	MUS81
A_23_P161698	MMP3
A_23_P162589	VDR
A_23_P162746	CRYL1
A_23_P162879	APOPT1
A_23_P163306	CGNL1
A_23_P163353	PIAS1
A_23_P163440	MEX3B
A_23_P163546	TAF1C
A_23_P163682	RHBDF1
A_23_P164057	MFAP4
A_23_P16423	ZBTB7A
A_23_P164331	NPEPPS
A_23_P16451	UBXN6
A_23_P16483	STK11
A_23_P165136	LRRC25
A_23_P165355	FARSB
A_23_P165494	GORASP2
A_23_P165927	STMN3
A_23_P166051	RBCK1
A_23_P166135	XRN2
A_23_P166248	RCAN1
A_23_P166297	ABCG1
A_23_P166491	SGSM3
A_23_P166807	PCBP4
A_23_P166848	LTF
A_23_P167093	IDUA
A_23_P167389	ARAP3
A_23_P168651	CDK6
A_23_P168669	CROT
A_23_P168771	CCDC146
A_23_P168828	KLF10
A_23_P168882	TP53INP1
A_23_P1691	MMP1
A_23_P169331	TRAF2
A_23_P169529	AGFG1
A_23_P170280	ATP10D
A_23_P170331	AP3M2
A_23_P170467	USP3
A_23_P171074	ITM2A
A_23_P171237	ACRC
A_23_P17655	KCNJ15
A_23_P1775	DPAGT1
A_23_P17786	PITPNB
A_23_P17821	PLA2G3
A_23_P18123	NLGN1
A_23_P18205	RAD54L2
A_23_P18452	CXCL9
A_23_P18604	LAP3
A_23_P18798	PCDHB9
A_23_P18806	YIPF5
A_23_P19624	BMP6
A_23_P19663	CTGF
A_23_P19673	SGK1
A_23_P200199	TXNDC12
A_23_P200239	YIPF1
A_23_P200260	PCNXL2
A_23_P200976	HYI
A_23_P201193	TSPAN2
A_23_P201400	PPOX
A_23_P201672	METTL13
A_23_P201731	TRAF5
A_23_P201808	PPAP2B
A_23_P201996	WAC
A_23_P202117	PCGF5
A_23_P202143	NOLC1
A_23_P202280	VCL
A_23_P202327	ADAM12
A_23_P202448	CXCL12
A_23_P202484	ZNF503
A_23_P202773	C11orf20
A_23_P202978	CASP1
A_23_P203255	API5
A_23_P203629	IL18BP
A_23_P203807	SLC26A10
A_23_P203900	SCARB1
A_23_P20392	PSD3
A_23_P203920	SSPN
A_23_P204252	M6PR
A_23_P20458	NPBWR1
A_23_P205177	F10
A_23_P205355	SERPINA5
A_23_P205778	GNB5
A_23_P205959	ALDH1A3
A_23_P205997	APH1B
A_23_P206103	ULK3
A_23_P206212	THBS1
A_23_P206237	TELO2
A_23_P206466	CASKIN1
A_23_P206498	C16orf13
A_23_P206945	ACOX1
A_23_P20722	SNAPC4
A_23_P20728	SNAPC4
A_23_P208961	MUM1
A_23_P209215	STAM2
A_23_P20932	PDHB
A_23_P209978	VSNL1
A_23_P210048	HDAC4
A_23_P210158	HOXD4
A_23_P210319	DTNB
A_23_P210358	LIMS1
A_23_P210379	ARFGAP1
A_23_P21072	RAB24
A_23_P210811	CD93
A_23_P210969	PHF20
A_23_P211106	SETD4
A_23_P211167	C21orf2
A_23_P211436	SF3A1
A_23_P211445	LIMK2
A_23_P211631	FBLN1
A_23_P211727	FGF12
A_23_P212447	IFT122
A_23_P213153	HNRPDL
A_23_P21324	TWIST2
A_23_P213562	F2R
A_23_P213766	ANKH
A_23_P21382	LAMB2
A_23_P214139	REV3L
A_23_P214176	CD109
A_23_P214211	RARS2
A_23_P21425	GPR119
A_23_P21485	PID1
A_23_P215037	WTAP
A_23_P2152	NDUFC2
A_23_P21570	NPAS3
A_23_P215720	CFTR
A_23_P215819	ZNF655
A_23_P215944	CTSB
A_23_P215956	MYC
A_23_P216043	DERL1
A_23_P216278	ASAP1
A_23_P216282	ARHGEF10
A_23_P216312	CNOT7
A_23_P216522	TMEM8B
A_23_P216596	SVEP1
A_23_P216655	TRIM14
A_23_P217028	USP20
A_23_P217054	DCAF10
A_23_P217228	TRO
A_23_P217258	CYBB
A_23_P217428	ARHGAP6
A_23_P217510	CD99
A_23_P217866	IFI16
A_23_P218442	CEACAM6
A_23_P218597	NPAS2
A_23_P219004	NT5DC1
A_23_P219207	HUWE1
A_23_P22096	PTK2
A_23_P22134	BNC1
A_23_P22422	PNMA3
A_23_P23048	S100A9
A_23_P23575	SLC39A1
A_23_P24104	PLAU
A_23_P24129	DKK1
A_23_P24345	SLC39A13
A_23_P24433	CTSF
A_23_P2446	TMEM5
A_23_P24796	FAM160A2
A_23_P24843	MICAL2
A_23_P250353	HERC6
A_23_P250629	PSMB8
A_23_P250714	EXOG
A_23_P250735	CBX7
A_23_P251893	BRAT1
A_23_P251898	BRAT1
A_23_P25224	CSDA
A_23_P252283	RNF135
A_23_P252306	ID1
A_23_P252642	BBS5
A_23_P252704	ZNF706
A_23_P252711	LACTB2
A_23_P252783	SLC2A8
A_23_P253571	PHF5A
A_23_P254741	SOD3
A_23_P255257	DCAF12
A_23_P255286	SMPD4
A_23_P255418	SOX18
A_23_P255569	DUS1L
A_23_P255869	C9orf46
A_23_P256158	ADRA2C
A_23_P256375	STX4
A_23_P25674	CKB
A_23_P257164	AMT
A_23_P257296	TFF3
A_23_P257538	RBBP9
A_23_P25790	CDH24
A_23_P258270	RAP2B
A_23_P258340	PPIA
A_23_P259103	C5orf54
A_23_P259189	CLIC4
A_23_P25929	EIF2B2
A_23_P259442	CPE
A_23_P26117	MAN2C1
A_23_P26294	TPSG1
A_23_P26534	HCFC1R1
A_23_P26865	MYH3
A_23_P26954	VAT1
A_23_P27035	TMEM98
A_23_P27040	TMEM98
A_23_P27147	ANAPC11
A_23_P27472	ATP1A3
A_23_P28084	STX10
A_23_P29079	PFKL
A_23_P29237	APOL3
A_23_P29773	LAMP3
A_23_P29922	TLR3
A_23_P300220	YPEL4
A_23_P30024	NFKB1
A_23_P300484	OBSL1
A_23_P30204	HMHB1
A_23_P3038	GPX2
A_23_P304530	LCE5A
A_23_P305060	NAMPT
A_23_P306987	SOX7
A_23_P310222	TPM3
A_23_P310956	COL6A2
A_23_P311192	SPTLC1
A_23_P311732	GNG12
A_23_P311847	FAM21C
A_23_P31195	TMUB1
A_23_P312179	ALMS1
A_23_P312217	CAPN10
A_23_P312652	CIRBP
A_23_P314712	CABYR
A_23_P315131	FGFR1
A_23_P316239	CXorf40B
A_23_P31844	ATP6V1B2
A_23_P319270	AZI1
A_23_P320304	AKR7L
A_23_P320553	PPFIA3
A_23_P321160	ZNF594
A_23_P321261	ME2
A_23_P321949	PLA2G2A
A_23_P32253	NFIL3
A_23_P324679	PTK2
A_23_P324754	KIAA1199
A_23_P326170	CALM2
A_23_P326691	RBBP4
A_23_P326760	MYRIP
A_23_P327370	PGPEP1
A_23_P328545	GABRP
A_23_P32975	DPP7
A_23_P330532	SPSB3
A_23_P332042	RECQL5
A_23_P332399	GULP1
A_23_P332960	TMEM80
A_23_P333063	SMARCE1
A_23_P333129	DUX4L4
A_23_P33326	ADRA1B
A_23_P333683	IGSF10
A_23_P333802	SSH1
A_23_P334608	GUSB
A_23_P334709	FKBP9
A_23_P335695	OBSL1
A_23_P337550	OTUD5
A_23_P33791	SSBP2
A_23_P338890	PTPN1
A_23_P339079	ZNF573
A_23_P339582	CXorf38
A_23_P339744	PRR24
A_23_P340333	ITPRIP
A_23_P3413	OTUD7A
A_23_P341349	CAPN10
A_23_P34144	MAGEH1
A_23_P342612	HCN2
A_23_P342910	KLHL15
A_23_P344988	ICK
A_23_P345460	PLEKHG4
A_23_P34554	CACNA1E
A_23_P345692	IL17D
A_23_P345820	WDFY3
A_23_P346206	RAE1
A_23_P3496	SPSB3
A_23_P349882	PDCL
A_23_P350107	TRIM56
A_23_P350451	PRDM1
A_23_P350551	C12orf57
A_23_P351055	KPNA1
A_23_P351232	ZNF775
A_23_P352484	DOK6
A_23_P35256	POLR3C
A_23_P352950	PNMA5
A_23_P353005	RNF217
A_23_P353035	IGFBP7
A_23_P35330	HIVEP3
A_23_P35412	IFIT3
A_23_P354175	TMEM129
A_23_P354705	ST8SIA1
A_23_P354734	PCDHGA8
A_23_P35564	SEC31B
A_23_P35597	C10orf10
A_23_P358542	KIFC2
A_23_P359647	NFAT5
A_23_P359655	ZNF664
A_23_P359738	EPC2
A_23_P359904	PDDC1
A_23_P360379	EGLN3
A_23_P36120	MS4A6A
A_23_P362228	C1orf213
A_23_P3627	SPG7
A_23_P363968	C1RL
A_23_P364537	DDX51
A_23_P367899	EPOR
A_23_P368624	CHRNB2
A_23_P36928	POLR1D
A_23_P369701	FAM108C1
A_23_P369994	DCLK1
A_23_P370005	RIPK1
A_23_P370682	BATF2
A_23_P371239	CMIP
A_23_P371758	SDR9C7
A_23_P372144	C19orf29
A_23_P373079	PATL1
A_23_P373598	MAFK
A_23_P373645	TIMM23
A_23_P373649	TIMM23
A_23_P375549	FUNDC1
A_23_P377616	CIRBP
A_23_P378722	SAT1
A_23_P379794	PIGW
A_23_P380092	ERP44
A_23_P380766	CDC42BPB
A_23_P380998	R3HDM1
A_23_P381461	LRRC45
A_23_P383910	KIAA1191
A_23_P384405	EXTL3
A_23_P387031	COL23A1
A_23_P388244	C22orf39
A_23_P388489	RPGRIP1L
A_23_P38864	RABAC1
A_23_P388681	ELAVL1
A_23_P389281	HOXA13
A_23_P389676	EXOC3
A_23_P390044	MAFG
A_23_P39125	GLTSCR2
A_23_P391725	DR1
A_23_P393099	TFF3
A_23_P39364	HOMER3
A_23_P39445	MEX3D
A_23_P39481	ABCA7
A_23_P395111	TGFBRAP1
A_23_P39925	DYSF
A_23_P401106	PDE2A
A_23_P401524	COX6A2
A_23_P401626	ARHGAP27
A_23_P405761	RRAS2
A_23_P406227	MGC23284
A_23_P406330	SMAP2
A_23_P406350	MFSD3
A_23_P40664	CSNK1E
A_23_P406957	WDR85
A_23_P41021	NISCH
A_23_P410312	C12orf76
A_23_P41054	PTPRG
A_23_P412562	C1orf162
A_23_P413456	CIRBP
A_23_P415622	EPM2AIP1
A_23_P415652	GALNT12
A_23_P41999	SMAP1
A_23_P42087	BPHL
A_23_P421011	KAZALD1
A_23_P421147	CNOT2
A_23_P421423	TNFAIP2
A_23_P421483	CEACAM6
A_23_P42282	C4B
A_23_P424513	RANBP9
A_23_P424582	EGFL8
A_23_P424597	C19orf25
A_23_P424712	CCDC142
A_23_P425073	RBMS2
A_23_P425704	MED1
A_23_P42738	C7orf70
A_23_P428129	CDKN1C
A_23_P428738	ANG
A_23_P429046	FAM21A
A_23_P429535	GTF3C3
A_23_P429560	SSH1
A_23_P430068	PDPN
A_23_P431381	C14orf80
A_23_P43164	SULF1
A_23_P431981	HMGXB4
A_23_P4323	SCRN2
A_23_P432512	PPIL2
A_23_P43296	FBXL6
A_23_P433016	FBLN1
A_23_P433990	SPG7
A_23_P434352	CAST
A_23_P436526	SLC25A42
A_23_P44177	C3orf38
A_23_P4551	SETBP1
A_23_P45851	HIAT1
A_23_P46337	DIEXF
A_23_P46907	MICU1
A_23_P47004	DHX32
A_23_P47148	NOX4
A_23_P47155	PANX1
A_23_P47247	TCP11L1
A_23_P47565	LDHA
A_23_P47777	2020-03-09
A_23_P47955	OAS3
A_23_P48307	PABPC3
A_23_P49155	CDH3
A_23_P49338	TNFRSF12A
A_23_P49429	NUDT16L1
A_23_P500734	POGZ
A_23_P500799	CASP6
A_23_P500892	TUB
A_23_P501183	NSUN5P2
A_23_P502047	CHRD
A_23_P502336	EMR2
A_23_P502343	ADAM33
A_23_P502609	PIGQ
A_23_P502915	WDR1
A_23_P502930	FASTK
A_23_P50426	KANK2
A_23_P50472	ALDH16A1
A_23_P50773	CRTC1
A_23_P50857	ABHD8
A_23_P51729	GJC2
A_23_P51884	PUSL1
A_23_P52161	NUAK2
A_23_P52552	BAG3
A_23_P52634	PANX1
A_23_P52761	MMP7
A_23_P52806	BACE1
A_23_P53152	AKIP1
A_23_P53247	DTX3
A_23_P53458	CORO1C
A_23_P54147	NIN
A_23_P5441	ABCB6
A_23_P54447	C15orf5
A_23_P54573	ZFPM1
A_23_P54891	C16orf58
A_23_P55376	KIAA1267
A_23_P55706	RELB
A_23_P55716	BCAM
A_23_P55846	LOC147804
A_23_P55873	CC2D1A
A_23_P56630	STAT1
A_23_P57036	CD40
A_23_P57227	SNTA1
A_23_P57401	LZTR1
A_23_P58102	EXOSC7
A_23_P58148	TMEM175
A_23_P58207	RAP1GDS1
A_23_P58251	CPZ
A_23_P58538	EPB41L4A-AS1
A_23_P586	DMAP1
A_23_P58604	C5orf45
A_23_P58622	UBE2D2
A_23_P58763	PELO
A_23_P58960	AGPAT4
A_23_P58983	TBC1D22B
A_23_P59005	TAP1
A_23_P5983	PLTP
A_23_P5995	ARFGEF2
A_23_P60146	PDGFRL
A_23_P60166	DEPTOR
A_23_P60599	UGT1A6
A_23_P61050	MLKL
A_23_P61100	RABEP2
A_23_P61823	RAB24
A_23_P61987	TMEM121
A_23_P62429	FAM127B
A_23_P62583	MEGF6
A_23_P62890	GBP1
A_23_P62907	ATF6
A_23_P63541	KIF26B
A_23_P63655	ATP5C1
A_23_P63816	NRBF2
A_23_P63980	LRFN4
A_23_P64743	STK38L
A_23_P64873	DCN
A_23_P65174	PHF11
A_23_P65442	IRF9
A_23_P6546	TUBGCP6
A_23_P65651	WARS
A_23_P65830	HDDC3
A_23_P66017	PRRT2
A_23_P66085	N4BP1
A_23_P66421	NAT9
A_23_P68006	IL1R1
A_23_P68436	WFDC12
A_23_P68884	DRG1
A_23_P68892	C22orf28
A_23_P68949	ST13
A_23_P69267	ABHD14A
A_23_P6935	CD47
A_23_P69362	CCDC51
A_23_P69383	PARP9
A_23_P69497	CLEC3B
A_23_P70660	FAM46A
A_23_P70897	ZCWPW1
A_23_P70951	KBTBD2
A_23_P71037	IL6
A_23_P71067	TWIST1
A_23_P71526	ASAP1
A_23_P71570	OSR2
A_23_P71867	IL11RA
A_23_P7221	RPL34
A_23_P72737	IFITM1
A_23_P73023	TBC1D1
A_23_P73150	TTC25
A_23_P74088	MMP23B
A_23_P74278	PDE4B
A_23_P74547	CD53
A_23_P74688	ATAD3B
A_23_P74928	MR1
A_23_P75330	HNRNPF
A_23_P75741	UBE2L6
A_23_P75973	RNF121
A_23_P76749	GALNTL1
A_23_P76914	SIX1
A_23_P76983	C14orf45
A_23_P77430	PRMT7
A_23_P77502	PKD1
A_23_P78053	FAM117A
A_23_P78209	MAFG
A_23_P79066	SPPL2B
A_23_P79199	DBI
A_23_P79259	SH3BP4
A_23_P79482	CHN1
A_23_P79628	PSME4
A_23_P79927	NOP56
A_23_P80278	SFI1
A_23_P80389	TRMU
A_23_P80398	NCAPH2
A_23_P80778	DIRC2
A_23_P81898	UBD
A_23_P82169	SOX4
A_23_P82693	PABPC1
A_23_P82990	OGN
A_23_P83028	RECK
A_23_P83134	GAS1
A_23_P83277	IL11RA
A_23_P84018	PPIC
A_23_P8412	GALNT11
A_23_P84334	TMEM39A
A_23_P84344	SIGIRR
A_23_P8452	LFNG
A_23_P84762	PARP10
A_23_P85015	MAOB
A_23_P85693	GBP2
A_23_P86021	SELENBP1
A_23_P86230	MYCBP
A_23_P86330	IER5
A_23_P8640	GPER
A_23_P86421	NCOA4
A_23_P86424	NCOA4
A_23_P86493	LBX1
A_23_P86660	HNRNPA3
A_23_P87141	CLP1
A_23_P87421	PRSS23
A_23_P87664	SART3
A_23_P87742	IFFO1
A_23_P87752	LEPREL2
A_23_P87902	DYRK4
A_23_P88559	LIPC
A_23_P88831	SLC7A6
A_23_P88904	NTHL1
A_23_P89163	EXOC7
A_23_P8961	IL7
A_23_P89780	LAMA3
A_23_P89798	FECH
A_23_P90189	BBC3
A_23_P90369	C19orf6
A_23_P90375	C19orf6
A_23_P904	BEND5
A_23_P90463	LSM7
A_23_P90601	STEAP3
A_23_P90696	TRIB2
A_23_P90732	PNKD
A_23_P91702	EIF3D
A_23_P91827	MINA
A_23_P9255	SYK
A_23_P92730	HSPB3
A_23_P92899	C1QTNF2
A_23_P92903	C1QTNF2
A_23_P93032	ZBED3
A_23_P93613	MKLN1
A_23_P93641	AKR1B10
A_23_P93677	C7orf42
A_23_P93792	PMS2
A_23_P93938	NACAD
A_23_P94174	MRPL15
A_23_P94319	KBTBD11
A_23_P94365	ADCK5
A_23_P9443	C9orf78
A_23_P9458	POLR1E
A_23_P94683	NFX1
A_23_P94703	TOR1B
A_23_P94932	MMADHC
A_23_P97250	GON4L
A_23_P97296	NECAP2
A_23_P97328	C1orf35
A_23_P97652	GPR153
A_23_P97906	NT5C2
A_23_P98275	MAP3K11
A_23_P98605	UBXN1
A_23_P98631	HPS5
A_23_P98722	CAPRIN1
A_23_P99141	GPR162
A_23_P99163	DRAM1
A_23_P99249	SUCLG2
A_23_P9926	TSPAN10
A_23_P99360	TRIM13
A_23_P99614	BTBD6
A_23_P99811	MDP1
A_23_P99883	PDIA3
A_23_P99920	PTPLAD1
A_23_P99967	BBS4
A_23_P99996	MAGEL2
A_24_P104649	SLC38A10
A_24_P105298	H3F3A
A_24_P105771	ACTR3
A_24_P106382	SENP6
A_24_P10674	ARHGAP33
A_24_P108401	KLK3
A_24_P10890	PRR5
A_24_P110558	IGIP
A_24_P110914	LOC100190939
A_24_P111009	SAFB2
A_24_P112395	PBLD
A_24_P112803	SOX1
A_24_P113086	PAFAH1B1
A_24_P113725	SOX3
A_24_P11462	ADC
A_24_P115450	BIN3
A_24_P115762	CTSC
A_24_P116351	SIVA1
A_24_P116805	STAT3
A_24_P117410	KLHDC7B
A_24_P119131	TMEM120B
A_24_P123133	POGLUT1
A_24_P123720	SEC63
A_24_P124097	FAM129B
A_24_P125081	SLC7A6OS
A_24_P12521	C7orf31
A_24_P125977	KRTAP2-4
A_24_P127021	ST13
A_24_P127564	LINC00085
A_24_P128205	PSMD1
A_24_P128291	ZNF138
A_24_P128402	USP48
A_24_P12865	GALT
A_24_P128977	G3BP2
A_24_P129341	AKR1B10
A_24_P129813	SMARCC2
A_24_P13032	UBE2D1
A_24_P132099	HMGN3
A_24_P13311	SLC15A4
A_24_P133671	ZNF276
A_24_P136629	LOC92659
A_24_P141214	STOM
A_24_P143076	FAM109A
A_24_P143758	LOC100190939
A_24_P144936	KIAA0319L
A_24_P14595	POFUT2
A_24_P147540	FLJ22184
A_24_P148235	RPS27
A_24_P148653	LSG1
A_24_P152404	C10orf76
A_24_P153399	SGSM3
A_24_P156993	BIN1
A_24_P157926	TNFAIP3
A_24_P158089	SERPINE1
A_24_P159837	ZNF302
A_24_P160413	MTMR9LP
A_24_P161244	TPM3
A_24_P161725	CXADRP3
A_24_P163574	GIGYF1
A_24_P165864	P2RY14
A_24_P166434	PSORS1C2
A_24_P167806	IDH3A
A_24_P168494	CYP4F2
A_24_P168495	CYP4F2
A_24_P169073	FAM131C
A_24_P169343	C9orf21
A_24_P169574	LOC649395
A_24_P170295	HSP90AB1
A_24_P173294	KLF16
A_24_P174313	KANSL3
A_24_P174503	AMT
A_24_P176445	HAGH
A_24_P180680	LAPTM4B
A_24_P18146	PSD3
A_24_P181585	LRRC59
A_24_P181731	LTBP4
A_24_P184931	BFAR
A_24_P185044	MLKL
A_24_P186539	CD209
A_24_P186943	ELN
A_24_P19228	GAMT
A_24_P192727	KAZALD1
A_24_P193570	CNOT1
A_24_P194434	KRTAP4-1
A_24_P194508	SPIN2B
A_24_P196351	PLXNC1
A_24_P197964	TRIM14
A_24_P203000	IL2RB
A_24_P203226	PPIAL4A
A_24_P20383	ARPC4
A_24_P203953	LOC439951
A_24_P204269	MLL3
A_24_P205230	RNASEK
A_24_P20807	PRR7
A_24_P208345	SLC45A3
A_24_P208513	WNT6
A_24_P210343	M6PR
A_24_P215445	PHOX2A
A_24_P217489	GLRB
A_24_P218074	ZNF467
A_24_P219808	PTOV1
A_24_P221424	ZNF784
A_24_P222022	RSL1D1
A_24_P222872	UGT1A6
A_24_P225325	SMAP2
A_24_P226700	HMBOX1
A_24_P227326	RCOR2
A_24_P22746	ZADH2
A_24_P231513	ACTR3
A_24_P233570	PSMB1
A_24_P234094	RAB7L1
A_24_P234732	MXD4
A_24_P235049	MTHFD1L
A_24_P235098	FOXQ1
A_24_P235131	RNF216
A_24_P236003	H2AFJ
A_24_P237231	SIK1
A_24_P240187	LRRN1
A_24_P242021	SFI1
A_24_P242036	RRP7B
A_24_P243749	PDK4
A_24_P245298	TNFSF12
A_24_P246943	PPIA
A_24_P248185	C12orf53
A_24_P24856	LOC440461
A_24_P25054	HNRNPA1L2
A_24_P252667	SLC31A1
A_24_P253293	NKX2-8
A_24_P254346	DSCR3
A_24_P255798	SHARPIN
A_24_P256552	CSTF3
A_24_P256603	LYRM7
A_24_P256929	GRRP1
A_24_P257201	MRPL30
A_24_P258955	ZNF317
A_24_P259328	MIB2
A_24_P262221	ZNRF1
A_24_P264772	PPIAL4A
A_24_P265162	FIP1L1
A_24_P266466	GPR20
A_24_P268160	DRAM2
A_24_P268357	SMPD4
A_24_P269398	CASP2
A_24_P269853	ACTR1A
A_24_P272993	MEG3
A_24_P273063	BAALC
A_24_P273716	ZBTB24
A_24_P274270	STAT1
A_24_P276628	PPT1
A_24_P277211	HRH1
A_24_P277807	SNX3
A_24_P279060	HCN4
A_24_P280378	AQR
A_24_P280983	HOXA11-AS1
A_24_P282309	MYOF
A_24_P283341	MICAL1
A_24_P285158	FCRLB
A_24_P285480	MRPL33
A_24_P286935	ARL3
A_24_P287785	AMDHD2
A_24_P288685	IL13RA1
A_24_P289208	TFF3
A_24_P289420	FAM21C
A_24_P290354	ZFAND5
A_24_P293089	ZNF579
A_24_P294419	SEMA3B
A_24_P294719	FAF2
A_24_P29595	STXBP5
A_24_P296520	UBE2G1
A_24_P298360	LTBP3
A_24_P299685	PDPN
A_24_P29975	ARPC5L
A_24_P300841	CKAP5
A_24_P300952	APLP2
A_24_P301146	LMO7
A_24_P303118	RPL34
A_24_P303480	RAB32
A_24_P303874	C9orf62
A_24_P305570	RIN2
A_24_P306209	GAPVD1
A_24_P307135	TNXB
A_24_P307759	SYNE2
A_24_P309594	SLC48A1
A_24_P313445	FLYWCH1
A_24_P313597	BECN1
A_24_P313993	CAPS
A_24_P315500	LOC100130557
A_24_P317827	TMEM8B
A_24_P318593	SCRN2
A_24_P318897	SNX21
A_24_P319635	MCL1
A_24_P319675	RAB10
A_24_P319715	PDIA6
A_24_P320597	PEX3
A_24_P320699	IGFBP3
A_24_P321766	SERPINA5
A_24_P321919	IQGAP1
A_24_P323084	LINC00482
A_24_P323835	H3F3A
A_24_P32849	HNRNPA1L2
A_24_P330234	UBL3
A_24_P330518	CA12
A_24_P333421	ZNF862
A_24_P336957	HTRA2
A_24_P338648	ARL1
A_24_P338788	CSNK1A1L
A_24_P339436	GNAL
A_24_P339944	PDGFB
A_24_P340679	PPIA
A_24_P341476	LOC729313
A_24_P34155	RUNX1
A_24_P341853	SELO
A_24_P344961	AMOT
A_24_P345837	MSX1
A_24_P347067	SIK3
A_24_P347411	POSTN
A_24_P347704	CTCF
A_24_P348083	C18orf23
A_24_P348892	C15orf57
A_24_P349356	ANKRD13D
A_24_P349788	C17orf96
A_24_P350644	PRRC2B
A_24_P353638	SLAMF7
A_24_P355006	ADAM22
A_24_P355816	DRAM1
A_24_P358164	RPSA
A_24_P358976	TMEM19
A_24_P361006	NDUFA9
A_24_P362540	ASAP2
A_24_P363087	C5orf45
A_24_P365469	B4GALT5
A_24_P365526	HCK
A_24_P36898	GBP2
A_24_P369898	MYO15B
A_24_P371628	ANKH
A_24_P372012	ICA1
A_24_P375421	SNX22
A_24_P376451	GDNF
A_24_P377065	ARL8B
A_24_P37887	GPR150
A_24_P378958	CYB5R3
A_24_P379223	IER5
A_24_P380348	SMAP1
A_24_P382119	MTMR4
A_24_P382661	ETS2
A_24_P384397	RAVER1
A_24_P384990	LOC642852
A_24_P385280	ALDH9A1
A_24_P385341	DIEXF
A_24_P385376	DPH5
A_24_P385611	SP100
A_24_P388033	HIAT1
A_24_P38815	TPP1
A_24_P388860	OSMR
A_24_P393880	TPM3
A_24_P394047	CYP20A1
A_24_P39654	GRB2
A_24_P397150	GAK
A_24_P398898	MORF4L1
A_24_P399362	PSMG2
A_24_P399454	EXOC3L2
A_24_P399680	C20orf108
A_24_P399871	CACNA1I
A_24_P402064	SEC63
A_24_P403016	ATP10B
A_24_P404822	APLN
A_24_P405621	NISCH
A_24_P406060	RNF144B
A_24_P406301	NDUFB2
A_24_P408772	NAMPT
A_24_P410686	KDELR2
A_24_P410737	SLAIN2
A_24_P414719	NFYA
A_24_P416595	ZNF575
A_24_P416961	ARVCF
A_24_P418239	RPS14
A_24_P42501	ACOT9
A_24_P42603	TRIO
A_24_P4373	C9orf91
A_24_P43959	FRMD4A
A_24_P44462	TPM1
A_24_P44916	CDC42EP5
A_24_P45005	NPEPL1
A_24_P453259	ATF6
A_24_P456944	LOC441124
A_24_P46130	ACPP
A_24_P465772	RPSAP52
A_24_P479510	SLC44A1
A_24_P48078	CYLD
A_24_P481783	UBAP1L
A_24_P48522	C19orf73
A_24_P48587	PSENEN
A_24_P494454	SPIN3
A_24_P50543	TRIM69
A_24_P511686	LOC100506870
A_24_P51777	CCDC50
A_24_P517901	HNRNPA1
A_24_P52882	HRK
A_24_P54879	SCARB2
A_24_P55496	OSR2
A_24_P55971	VEGFB
A_24_P56689	ZNF205
A_24_P566916	NEAT1
A_24_P570583	ZNF542
A_24_P57700	ZHX3
A_24_P58037	LOC392288
A_24_P58579	TPM3
A_24_P6030	FAM165B
A_24_P612441	C6orf89
A_24_P61537	CKB
A_24_P61864	CCDC47
A_24_P625382	CSDA
A_24_P62615	CAP1
A_24_P627306	EDEM2
A_24_P63030	SFXN5
A_24_P630640	ACAP1
A_24_P64344	BLNK
A_24_P66522	AZI1
A_24_P734060	LOC284454
A_24_P734297	EEF1D
A_24_P73599	IL16
A_24_P73669	GSPT1
A_24_P737451	MTERFD2
A_24_P7594	APOL6
A_24_P762669	TNRC18
A_24_P762886	KIAA0485
A_24_P76666	CSNK2A1
A_24_P772061	PPIA
A_24_P786172	TNRC6B
A_24_P802145	IRS1
A_24_P803801	GTF2I
A_24_P8088	RIOK1
A_24_P824592	RBMX
A_24_P849245	ETV3
A_24_P858698	NFIX
A_24_P86389	HIST1H2AM
A_24_P87036	ANO1
A_24_P873414	PLEKHB2
A_24_P87413	ZNF771
A_24_P8892	HDAC4
A_24_P89457	CDKN1A
A_24_P90923	LINC00304
A_24_P910733	CCDC50
A_24_P913431	TRIO
A_24_P914134	PRNP
A_24_P920447	C14orf132
A_24_P921584	ALDOA
A_24_P921823	TCF7L2
A_24_P92256	SGSM2
A_24_P922877	KLC1
A_24_P923765	MEX3D
A_24_P924591	VEZF1
A_24_P926058	CRHR2
A_24_P930276	NFE2L1
A_24_P93371	COMMD4
A_24_P936122	STX16
A_24_P936767	TRIM25
A_24_P938313	FHIT
A_24_P941336	TSR1
A_24_P941505	FAM120A
A_24_P942211	SLC35E2
A_24_P943393	AHNAK
A_24_P944570	PXDN
A_24_P96325	ZGPAT
A_24_P96403	RUNX1
A_24_P97849	DBN1
A_24_P98047	SLC16A10
A_24_P98251	VPS13B
A_32_P100258	FLJ37453
A_32_P104063	CRNDE
A_32_P107372	GBP1
A_32_P108505	BTF3
A_32_P113436	HNRNPA1L2
A_32_P114246	USP47
A_32_P114896	PTGES3
A_32_P117170	NAPEPLD
A_32_P117313	C8orf83
A_32_P118586	FAM116A
A_32_P123743	KCNQ1OT1
A_32_P123966	RPGRIP1L
A_32_P125771	RGS22
A_32_P127997	LOC644656
A_32_P129669	FRMPD3
A_32_P130641	STARD9
A_32_P131940	POM121
A_32_P132827	OPHN1
A_32_P135902	EIF4A1
A_32_P136319	RPL36A
A_32_P136967	KLHL15
A_32_P139894	ABL2
A_32_P140475	KIAA1377
A_32_P141768	AGPAT4
A_32_P14187	TFAP2A
A_32_P142077	POU2F1
A_32_P142550	ZNF562
A_32_P1445	PTPN2
A_32_P146508	RPSA
A_32_P146659	LOC401431
A_32_P150928	HS2ST1
A_32_P151366	SIRT5
A_32_P152673	PABPC1
A_32_P161447	SPPL2B
A_32_P161855	KIAA1199
A_32_P161913	C1orf70
A_32_P162338	TPM3
A_32_P163169	VDAC1
A_32_P163247	CD8A
A_32_P163533	ZNF322
A_32_P167122	RCOR3
A_32_P167471	CLMN
A_32_P168202	HNRNPA1L2
A_32_P16975	ANKS3
A_32_P171984	LOC613126
A_32_P172188	PLEKHH3
A_32_P179526	ZBTB20
A_32_P179740	ATXN7L1
A_32_P180315	C9orf174
A_32_P181166	C1orf162
A_32_P183718	SP5
A_32_P185229	ATP8B2
A_32_P186889	TPM3
A_32_P186981	RPL17
A_32_P18723	TMEM64
A_32_P187599	SERBP1
A_32_P188860	IL17RD
A_32_P188953	LINC00478
A_32_P189803	HNRNPA1
A_32_P191004	ATAD2B
A_32_P192922	LOC157562
A_32_P195756	LOC387723
A_32_P197060	LOC100287482
A_32_P197561	EBF1
A_32_P20288	FBXL17
A_32_P20691	CLK3
A_32_P207124	CT47A11
A_32_P210168	C15orf59
A_32_P210642	EGFL7
A_32_P215938	GPSM1
A_32_P216426	HNRNPA1L2
A_32_P219148	LOC497257
A_32_P219368	WTAP
A_32_P219657	RPSA
A_32_P220152	CAPRIN1
A_32_P221305	LOC389634
A_32_P221958	AGAP7
A_32_P222450	TMEM158
A_32_P222521	RNF14
A_32_P222684	PRDM6
A_32_P222961	SPIN4
A_32_P226918	PKN2
A_32_P228124	GNAQ
A_32_P228348	FLJ45248
A_32_P228414	GAPVD1
A_32_P228618	RBMS3
A_32_P230736	LOC389033
A_32_P231446	HIPK1
A_32_P24122	STMN3
A_32_P24832	OLFML3
A_32_P25397	PBX1
A_32_P26895	FAM160B1
A_32_P29118	SEMA3D
A_32_P32254	COL6A1
A_32_P37089	LOC146880
A_32_P37733	XPOT
A_32_P377880	GDNF
A_32_P38136	PABPC1
A_32_P42236	LOC653061
A_32_P43465	ZNF182
A_32_P44453	INPP1
A_32_P44568	LDHA
A_32_P44762	CCDC72
A_32_P44932	LOC100652951
A_32_P45738	PGAM1
A_32_P512500	ARMC5
A_32_P52785	DAAM2
A_32_P61061	PPIAL4A
A_32_P61757	PTPN11
A_32_P6408	ZNF853
A_32_P65473	KIAA1244
A_32_P67544	OIP5-AS1
A_32_P69296	ZBTB44
A_32_P71437	LOC647979
A_32_P71551	SYCE1L
A_32_P74357	LOC100132167
A_32_P75284	KATNAL1
A_32_P78101	IGSF21
A_32_P808	SLAIN2
A_32_P81149	RPL14
A_32_P8251	PHRF1
A_32_P83997	RTN3
A_32_P86739	C10orf114
A_32_P8806	SBNO1
A_32_P88415	MYOZ3
A_32_P88479	KIAA0930
A_32_P88817	SPDYE7P
A_32_P90455	FBRSL1
A_32_P92445	LSAMP
A_32_P95067	AK4
A_32_P96272	PPIAL4A
A_32_P97496	LINC00174
A_32_P98298	DUSP8
