# Supplementary material for: Chromatin accessibility landscapes of skin cells in systemic sclerosis nominate dendritic cells in disease pathogenesis
Source: Nat Commun. 2020 Nov 17;11:5843. doi: 10.1038/s41467-020-19702-z (PMC7672105; doi:10.1038/s41467-020-19702-z)
Supplement: Supplementary file 14 — Supplementary Data 10 [file 41467_2020_19702_MOESM14_ESM.xlsx]

## Sheet: CelltypeSignatureScore
Supplementary Data 10 : Signature score of each cell type in each affected skin samples (obtained from affected skin samples)
	MRSS	Patients	Time	Samples	Position(LA:left arm, RA: right arm)	State	DC.Signature score	DC.Signature score.Remove_MMF_ResponseGenes	Fib.Signature score	Fib.Signature score.Remove_MMF_ResponseGenes	LC.Signature score	LC.Signature score.Remove_MMF_ResponseGenes	EC.Signature score	EC.Signature score.Remove_MMF_ResponseGenes	Tcell.Signature score	Tcell.Signature score.Remove_MMF_ResponseGenes	KC.Signature score	KC.Signature score.Remove_MMF_ResponseGenes
SScMH_03_06mo_LA	21	3	06mo	3	LA	SSc affected skin	0.69412	0.693244	0.883552	0.909621	0.878377	0.901439	0.885565	0.89436	0.471035	0.458049	0.975346	0.987719
SScMH_03_12mo_LA	8	3	12mo	3	LA	SSc affected skin	0.66378	0.666858	0.948398	0.970409	0.831556	0.84689	0.938082	0.948311	0.460502	0.448205	1.0516	1.0611
SScMH_03_24mo_LA	7	3	24mo	3	LA	SSc affected skin	0.590858	0.597002	0.862315	0.882351	0.922987	0.947918	0.908975	0.914363	0.376759	0.35877	0.991757	0.992359
SScMH_03_36mo_LA	4	3	36mo	3	LA	SSc affected skin	0.653913	0.659819	0.977416	1.00427	0.780344	0.808896	0.915808	0.930015	0.491985	0.477431	1.01333	1.01858
SScMH_03_base_LA	21	3	base	3	LA	SSc affected skin	0.618578	0.615483	0.815434	0.839818	0.774776	0.800782	0.808211	0.813855	0.441142	0.427556	0.979487	0.992072
SScMH_04_06mo_LA	3	4	06mo	4	LA	SSc affected skin	0.518239	0.527574	0.736615	0.760787	0.745768	0.763874	0.786247	0.79364	0.357674	0.347659	0.97934	0.991317
SScMH_04_12mo_LA	3	4	12mo	4	LA	SSc affected skin	0.615249	0.627342	0.765837	0.793489	0.744809	0.762804	0.738373	0.75018	0.464733	0.457596	1.02522	1.03497
SScMH_04_24mo_LA	3	4	24mo	4	LA	SSc affected skin	0.567952	0.580557	0.775523	0.801878	0.769321	0.788351	0.776256	0.786533	0.399875	0.391143	0.960127	0.968661
SScMH_04_base_LA	9	4	base	4	LA	SSc affected skin	0.642962	0.649674	0.846781	0.871761	0.775217	0.795122	0.812296	0.826068	0.481542	0.47209	1.02176	1.03263
SScMH_07_06mo_LA	4	7	06mo	7	LA	SSc affected skin	0.63038	0.636629	0.918038	0.945516	0.798043	0.844818	0.816904	0.83138	0.451972	0.445426	0.998857	1.00978
SScMH_07_12mo_LA	3	7	12mo	7	LA	SSc affected skin	0.628367	0.636419	0.932892	0.966845	0.716185	0.74325	0.8264	0.841109	0.48022	0.476215	1.01304	1.02761
SScMH_07_24mo_LA	3	7	24mo	7	LA	SSc affected skin	0.603537	0.614922	0.902181	0.918455	0.832185	0.854182	0.820256	0.823411	0.447717	0.438454	0.976875	0.970546
SScMH_07_36mo_LA	3	7	36mo	7	LA	SSc affected skin	0.633137	0.636252	0.908764	0.942223	0.795577	0.835189	0.832191	0.853268	0.454554	0.445123	1.00323	1.01303
SScMH_07_base_LA	4	7	base	7	LA	SSc affected skin	0.540191	0.546022	0.822822	0.852488	0.752772	0.776243	0.751035	0.762026	0.368965	0.356502	0.93119	0.941273
SScMH_08_06mo_LA	9	8	06mo	8	LA	SSc affected skin	0.724976	0.727372	1.03112	1.05127	0.887258	0.916252	0.914794	0.925808	0.549057	0.541568	1.03598	1.0451
SScMH_08_12mo_LA	10	8	12mo	8	LA	SSc affected skin	0.635127	0.644891	1.00189	1.02676	0.87308	0.90902	0.951814	0.960975	0.448809	0.436917	0.966424	0.968988
SScMH_08_24mo_LA	11	8	24mo	8	LA	SSc affected skin	0.626036	0.642175	0.924825	0.959313	0.709236	0.752393	0.850958	0.872555	0.427274	0.427193	0.996342	1.01788
SScMH_08_36mo_LA	12	8	36mo	8	LA	SSc affected skin	0.720932	0.729428	1.08884	1.11581	0.867594	0.905473	1.02976	1.04174	0.539513	0.527263	1.02447	1.02852
SScMH_08_base_LA	12	8	base	8	LA	SSc affected skin	0.740767	0.730559	0.981247	1.01259	0.794356	0.802795	0.919612	0.929487	0.566221	0.55677	1.05146	1.06296
SScMH_10_06mo_LA	13	10	06mo	10	LA	SSc affected skin	0.742195	0.733892	0.847519	0.866795	0.876407	0.894169	0.843103	0.857866	0.512914	0.490223	0.986523	0.990521
SScMH_10_12mo_LA	7	10	12mo	10	LA	SSc affected skin	0.668008	0.672152	0.952739	0.979801	0.836679	0.852338	0.898518	0.913185	0.460594	0.448519	1.01225	1.02147
SScMH_10_24mo_LA	9	10	24mo	10	LA	SSc affected skin	0.663279	0.675316	0.970868	0.990778	0.837605	0.872649	0.964361	0.974614	0.476224	0.467342	1.0213	1.02236
SScMH_10_36mo_LA	9	10	36mo	10	LA	SSc affected skin	0.601254	0.608017	0.86614	0.90228	0.775679	0.807777	0.846938	0.862088	0.43458	0.42807	1.0475	1.06239
SScMH_10_base_LA	13	10	base	10	LA	SSc affected skin	0.667373	0.658035	0.868385	0.888189	0.880747	0.900155	0.866006	0.868064	0.431213	0.40776	0.940948	0.941959
SScMH_12_06mo_LA	17	12	06mo	12	LA	SSc affected skin	0.765701	0.762092	0.976273	0.989816	1.3369	1.3238	1.08197	1.07547	0.515692	0.482068	1.13181	1.11406
SScMH_12_12mo_LA	15	12	12mo	12	LA	SSc affected skin	0.587257	0.589921	0.870489	0.897322	0.901187	0.926701	0.897206	0.910521	0.393844	0.380814	1.01923	1.02357
SScMH_12_24mo_LA	14	12	24mo	12	LA	SSc affected skin	0.692189	0.69856	1.01329	1.0409	0.856414	0.899	0.967725	0.980336	0.528808	0.516488	0.953702	0.95504
SScMH_12_36mo_LA	12	12	36mo	12	LA	SSc affected skin	0.589717	0.594853	0.845015	0.878944	0.799469	0.824432	0.843283	0.854127	0.418572	0.40364	0.985611	0.989986
SScMH_12_base_LA	14	12	base	12	LA	SSc affected skin	0.646297	0.640985	0.804475	0.823679	0.817302	0.832365	0.793491	0.794503	0.498298	0.483356	1.00775	1.00346
SScMH_13_base_LA	17	13	base	13	LA	SSc affected skin	0.727675	0.71493	0.972217	0.993944	0.795494	0.803196	0.94305	0.955654	0.547147	0.524091	1.08034	1.07786
SScMH_15_06mo_LA	41	15	06mo	15	LA	SSc affected skin	0.727272	0.711047	0.953076	0.960846	0.818062	0.832162	0.845305	0.844654	0.556522	0.533061	0.825519	0.812425
SScMH_15_12mo_LA	41	15	12mo	15	LA	SSc affected skin	0.698966	0.693079	0.883967	0.898209	0.776346	0.795655	0.807192	0.805723	0.560045	0.541106	0.840461	0.823872
SScMH_15_base_LA	36	15	base	15	LA	SSc affected skin	0.794405	0.782523	0.94291	0.967656	0.908858	0.937709	0.919258	0.932716	0.575539	0.550186	0.859534	0.849144
SScMH_16_06mo_LA	20	16	06mo	16	LA	SSc affected skin	0.706472	0.711796	0.840344	0.856863	0.798506	0.824345	0.815594	0.82039	0.529501	0.523606	0.937779	0.951594
SScMH_16_12mo_LA	8	16	12mo	16	LA	SSc affected skin	0.540735	0.55579	0.850721	0.872705	0.81149	0.845236	0.856818	0.866306	0.312936	0.303515	0.890724	0.895695
SScMH_16_24mo_LA	9	16	24mo	16	LA	SSc affected skin	0.643441	0.649512	0.899094	0.927539	0.836673	0.871973	0.882956	0.897683	0.444219	0.430849	0.925396	0.929345
SScMH_16_36mo_LA	3	16	36mo	16	LA	SSc affected skin	0.595045	0.598302	0.861908	0.889906	0.697537	0.724682	0.767464	0.781317	0.426283	0.420837	1.00781	1.01925
SScMH_16_base_LA	14	16	base	16	LA	SSc affected skin	0.558669	0.563804	0.816519	0.842286	0.624602	0.656415	0.741425	0.752046	0.388527	0.381202	0.898961	0.906968
SScMH_17_06mo_LA	35	17	06mo	17	LA	SSc affected skin	0.777087	0.774267	0.922664	0.959484	0.887889	0.931311	0.896566	0.906038	0.569628	0.559569	1.06321	1.07816
SScMH_17_12mo_LA	31	17	12mo	17	LA	SSc affected skin	0.647642	0.653646	1.00292	1.02827	0.840466	0.872272	0.986135	1.00408	0.445027	0.428273	0.919687	0.918875
SScMH_17_24mo_LA	19	17	24mo	17	LA	SSc affected skin	0.643761	0.649805	0.968866	0.996239	0.784744	0.808653	0.928722	0.941732	0.460262	0.450806	0.967858	0.973645
SScMH_17_36mo_LA	15	17	36mo	17	LA	SSc affected skin	0.588095	0.594595	0.885162	0.912234	0.872883	0.902007	0.906476	0.920261	0.412488	0.39758	0.974725	0.973498
SScMH_17_base_LA	35	17	base	17	LA	SSc affected skin	0.718349	0.709436	0.919139	0.936407	0.916549	0.936899	0.92165	0.923742	0.477108	0.451486	1.00047	0.990302
SScMH_20_06mo_LA	16	20	06mo	20	LA	SSc affected skin	0.642588	0.646844	0.942451	0.970695	0.957654	0.98127	0.967459	0.982225	0.405768	0.381912	0.977308	0.974203
SScMH_20_base_LA	12	20	base	20	LA	SSc affected skin	0.657701	0.655456	0.910733	0.941621	0.963642	0.990412	0.896204	0.915421	0.444038	0.4243	1.04525	1.04505
SScMH_21_06mo_LA	7	21	06mo	21	LA	SSc affected skin	0.653828	0.662577	0.894342	0.930826	0.851195	0.888486	0.919323	0.940467	0.434949	0.424663	1.05804	1.07278
SScMH_21_12mo_LA	7	21	12mo	21	LA	SSc affected skin	0.610992	0.619407	0.877922	0.912356	0.871019	0.90602	0.892895	0.905899	0.43058	0.420811	1.03689	1.04513
SScMH_21_24mo_LA	1	21	24mo	21	LA	SSc affected skin	0.562324	0.568379	0.746947	0.783201	0.752278	0.78148	0.765247	0.776599	0.404274	0.393523	1.00473	1.01095
SScMH_21_36mo_LA	3	21	36mo	21	LA	SSc affected skin	0.541817	0.551376	0.75323	0.785493	0.774239	0.809131	0.770556	0.784313	0.367219	0.357958	1.00014	1.00654
SScMH_21_base_LA	12	21	base	21	LA	SSc affected skin	0.662623	0.662747	0.899402	0.930202	0.92792	0.945595	0.951509	0.966848	0.428609	0.407339	0.993218	0.998267
SScMH_23_06mo_LA	5	23	06mo	23	LA	SSc affected skin	0.666823	0.678608	0.935429	0.983056	0.834025	0.877669	1.01289	1.03502	0.48584	0.47878	1.01391	1.03423
SScMH_23_12mo_LA	4	23	12mo	23	LA	SSc affected skin	0.546763	0.555819	0.897136	0.92401	0.767242	0.798551	0.885143	0.894884	0.382605	0.370398	0.86857	0.869471
SScMH_23_24mo_LA	4	23	24mo	23	LA	SSc affected skin	0.453301	0.460028	0.678806	0.700671	0.654228	0.695896	0.638591	0.64271	0.281659	0.270654	0.755019	0.761767
SScMH_23_base_LA	7	23	base	23	LA	SSc affected skin	0.718346	0.725443	0.977851	1.02445	0.833864	0.884574	0.967549	0.986972	0.546466	0.54003	1.0973	1.12263
SScMH_25_06mo_LA	11	25	06mo	25	LA	SSc affected skin	0.460496	0.47118	0.758497	0.796627	0.591839	0.642446	0.691516	0.713254	0.228587	0.221098	0.749074	0.760113
SScMH_25_12mo_LA	10	25	12mo	25	LA	SSc affected skin	0.633462	0.641245	0.981487	0.994623	0.841444	0.867383	0.916533	0.925272	0.38043	0.358987	1.01692	1.01633
SScMH_25_24mo_LA	6	25	24mo	25	LA	SSc affected skin	0.642179	0.648791	0.882958	0.914215	0.874488	0.897446	0.888584	0.902979	0.434683	0.422577	1.02283	1.03173
SScMH_25_36mo_LA	7	25	36mo	25	LA	SSc affected skin	0.646452	0.65256	0.912681	0.94018	0.898696	0.930642	0.867105	0.884198	0.439302	0.42348	0.998894	1.00176
SScMH_25_base_LA	11	25	base	25	LA	SSc affected skin	0.654197	0.653541	0.924279	0.95752	0.73543	0.781418	0.850526	0.88093	0.415974	0.401441	0.919242	0.926679
SScMH_28_06mo_LA	9	28	06mo	28	LA	SSc affected skin	0.58519	0.57366	0.886672	0.898596	0.727881	0.75104	0.789994	0.817008	0.421091	0.408287	0.879043	0.869442
SScMH_28_12mo_LA	10	28	12mo	28	LA	SSc affected skin	0.625364	0.629425	0.92473	0.952052	0.845827	0.870473	0.922989	0.933505	0.434145	0.420844	0.921724	0.932739
SScMH_28_24mo_LA	11	28	24mo	28	LA	SSc affected skin	0.588406	0.596008	0.852748	0.884506	0.771944	0.812209	0.852155	0.868451	0.433605	0.425963	1.01009	1.02472
SScMH_28_36mo_LA	7	28	36mo	28	LA	SSc affected skin	0.615743	0.625606	0.873408	0.913817	0.787259	0.819514	0.864056	0.888069	0.462443	0.456386	1.05435	1.07156
SScMH_28_base_LA	9	28	base	28	LA	SSc affected skin	0.623811	0.62305	0.904745	0.922842	0.698176	0.696138	0.789717	0.805068	0.473541	0.461297	0.952531	0.95095
SScMH_30_06mo_LA	13	30	06mo	30	LA	SSc affected skin	0.5452	0.541494	0.934766	0.945898	0.687166	0.698216	0.839789	0.842359	0.329502	0.31191	0.818714	0.801752
SScMH_30_12mo_LA	8	30	12mo	30	LA	SSc affected skin	0.632697	0.634426	0.959614	0.983099	0.799075	0.834265	0.913974	0.928103	0.437836	0.425658	0.914957	0.924388
SScMH_30_24mo_LA	4	30	24mo	30	LA	SSc affected skin	0.622888	0.626123	0.946075	0.975118	0.876377	0.906167	0.913333	0.925588	0.421574	0.408724	0.976363	0.980274
SScMH_30_base_LA	17	30	base	30	LA	SSc affected skin	0.557695	0.561691	0.889329	0.907174	0.722127	0.752208	0.801362	0.816764	0.316703	0.303914	0.83876	0.8381
SScMH_31_base_LA	15	31	base	31	LA	SSc affected skin	0.73914	0.723682	0.980706	0.996012	0.746428	0.754517	0.924217	0.931893	0.541868	0.516789	0.949756	0.944486
SScMH_33_06mo_LA	11	33	06mo	33	LA	SSc affected skin	0.643773	0.648142	0.914883	0.951052	0.860463	0.889405	0.857382	0.872255	0.466163	0.457716	1.00234	1.00747
SScMH_33_12mo_LA	5	33	12mo	33	LA	SSc affected skin	0.590724	0.598661	0.81823	0.848152	0.858747	0.88677	0.80588	0.816413	0.416407	0.409055	0.947909	0.956033
SScMH_33_24mo_LA	8	33	24mo	33	LA	SSc affected skin	0.558621	0.56132	0.78685	0.813349	0.750364	0.77902	0.722596	0.729081	0.419888	0.412154	0.921803	0.924923
SScMH_33_base_LA	9	33	base	33	LA	SSc affected skin	0.648716	0.655694	0.904861	0.939704	0.819654	0.847561	0.835888	0.844792	0.494944	0.488619	1.01906	1.02588
SScMH_35_06mo_LA	6	35	06mo	35	LA	SSc affected skin	0.63814	0.640122	0.884695	0.915691	0.80975	0.831284	0.857146	0.875952	0.462314	0.446367	1.02206	1.02954
SScMH_35_24mo_LA	3	35	24mo	35	LA	SSc affected skin	0.584216	0.587413	0.807213	0.837398	0.723037	0.753527	0.736198	0.756954	0.437686	0.426752	0.974114	0.982197
SScMH_35_base_LA	7	35	base	35	LA	SSc affected skin	0.694953	0.692684	0.979566	1.00795	0.879801	0.910007	0.951507	0.966431	0.50339	0.483247	1.00378	1.00821
SScMH_36_06mo_LA	0	36	06mo	36	LA	SSc affected skin	0.58387	0.595258	0.774657	0.81168	0.82342	0.861123	0.804437	0.815242	0.418358	0.41188	1.0809	1.09648
SScMH_36_base_LA	0	36	base	36	LA	SSc affected skin	0.538044	0.544859	0.742164	0.777828	0.78878	0.806386	0.789667	0.80324	0.354219	0.339536	1.03018	1.03881
SScMH_37_24mo_LA	4	37	24mo	37	LA	SSc affected skin	0.572371	0.575623	0.838779	0.874478	0.708195	0.743455	0.77741	0.788371	0.432423	0.423689	0.973216	0.984453
SScMH_37_base_LA	13	37	base	37	LA	SSc affected skin	0.625733	0.630258	0.862443	0.887568	0.92706	0.947214	0.842549	0.854707	0.41233	0.395536	0.9733	0.977592
SScMH_38_base_LA	15	38	base	38	LA	SSc affected skin	0.524856	0.527632	0.731089	0.777656	0.865623	0.912284	0.808126	0.834597	0.32913	0.315629	0.981747	0.994517
SScMH_41_06mo_LA	3	41	06mo	41	LA	SSc affected skin	0.589486	0.594811	0.84642	0.875603	0.766912	0.797234	0.756264	0.769673	0.423138	0.413866	1.02883	1.0397
SScMH_41_base_LA	3	41	base	41	LA	SSc affected skin	0.591754	0.595123	0.81723	0.846202	0.763613	0.795945	0.772096	0.788831	0.423266	0.411784	1.00131	1.00483
SScMH_42_06mo_LA	10	42	06mo	42	LA	SSc affected skin	0.614999	0.617072	0.969381	0.992282	0.708247	0.736311	0.873515	0.884447	0.444124	0.431532	0.953425	0.961774
SScMH_42_12mo_LA	6	42	12mo	42	LA	SSc affected skin	0.593996	0.598727	0.88383	0.913668	0.776586	0.810432	0.875231	0.891007	0.403827	0.392665	0.962132	0.972708
SScMH_42_base_LA	16	42	base	42	LA	SSc affected skin	0.610917	0.605955	0.866788	0.886766	0.804568	0.82477	0.86562	0.873524	0.38782	0.364694	0.866536	0.862111
SScMH_44_06mo_LA	12	44	06mo	44	LA	SSc affected skin	0.621841	0.623525	0.856545	0.885941	0.817988	0.855966	0.836801	0.848697	0.407	0.394604	0.930171	0.937359
SScMH_44_12mo_LA	10	44	12mo	44	LA	SSc affected skin	0.321035	0.334201	0.471607	0.481296	0.68263	0.703324	0.484992	0.479266	0.191817	0.1761	0.567873	0.55206
SScMH_44_base_LA	12	44	base	44	LA	SSc affected skin	0.59276	0.59722	0.799222	0.828339	0.713401	0.745892	0.764733	0.775655	0.386834	0.37797	0.907014	0.920445
SScMH_45_06mo_LA	15	45	06mo	45	LA	SSc affected skin	0.622092	0.626535	0.931108	0.96005	0.779222	0.824608	0.833097	0.839702	0.449013	0.441641	0.979595	0.990996
SScMH_45_12mo_LA	11	45	12mo	45	LA	SSc affected skin	0.624543	0.630066	0.89881	0.926937	0.769531	0.807581	0.844901	0.854792	0.451546	0.441912	0.961429	0.978872
SScMH_45_base_LA	18	45	base	45	LA	SSc affected skin	0.659834	0.655824	0.952698	0.969924	0.721673	0.737399	0.851087	0.854215	0.492882	0.476681	0.985152	0.986707
SScMH_47_06mo_LA	15	47	06mo	47	LA	SSc affected skin	0.533155	0.531155	0.799509	0.834589	0.828304	0.851558	0.818729	0.831795	0.353391	0.333317	1.00439	1.00717
SScMH_47_base_LA	14	47	base	47	LA	SSc affected skin	0.50158	0.497759	0.770746	0.804462	0.705344	0.736197	0.78872	0.799418	0.341173	0.32536	1.03151	1.03994
SScMH_05_06mo_RA	21	5	06mo	5	RA	SSc affected skin	0.692267	0.690125	0.961848	0.989576	0.74784	0.770764	0.872655	0.887281	0.496361	0.485728	0.936744	0.951986
SScMH_05_base_RA	32	5	base	5	RA	SSc affected skin	0.66866	0.664799	0.832906	0.857592	0.780111	0.802385	0.802644	0.806339	0.464596	0.452745	0.982138	0.996456
SScMH_06_06mo_RA	11	6	06mo	6	RA	SSc affected skin	0.704301	0.700377	0.885251	0.912554	0.819988	0.841628	0.864096	0.874617	0.473718	0.458198	0.940504	0.949779
SScMH_06_12mo_RA	11	6	12mo	6	RA	SSc affected skin	0.711704	0.712321	0.90657	0.929384	0.992006	1.02524	0.868356	0.88144	0.480263	0.460832	0.973963	0.968155
SScMH_06_24mo_RA	9	6	24mo	6	RA	SSc affected skin	0.574747	0.584217	0.814979	0.846307	0.833599	0.870243	0.806273	0.815385	0.382793	0.369888	0.969927	0.976882
SScMH_06_36mo_RA	20	6	36mo	6	RA	SSc affected skin	0.685083	0.68798	0.841774	0.879862	0.886513	0.928632	0.827541	0.835843	0.481306	0.46669	0.999706	1.00889
SScMH_06_base_RA	16	6	base	6	RA	SSc affected skin	0.644719	0.643669	0.830719	0.859129	0.733806	0.760164	0.822617	0.82875	0.459316	0.447996	0.940609	0.953032
SScMH_32_06mo_RA	1	32	06mo	32	RA	SSc affected skin	0.595398	0.598457	0.864006	0.898304	0.712586	0.766405	0.786062	0.806294	0.447128	0.440372	0.937718	0.945896
SScMH_32_12mo_RA	2	32	12mo	32	RA	SSc affected skin	0.710464	0.709421	1.0059	1.02422	0.917037	0.942973	0.917407	0.921469	0.528589	0.515502	0.952896	0.955018
SScMH_32_24mo_RA	3	32	24mo	32	RA	SSc affected skin	0.606707	0.611031	0.824153	0.850015	0.804667	0.847892	0.817998	0.832922	0.442506	0.429075	0.914296	0.919531
SScMH_32_base_RA	3	32	base	32	RA	SSc affected skin	0.595687	0.600439	0.826062	0.861795	0.714286	0.754864	0.770784	0.787915	0.43464	0.428286	0.92256	0.936089
