# Supplementary material for: Chromatin accessibility landscapes of skin cells in systemic sclerosis nominate dendritic cells in disease pathogenesis
Source: Nat Commun. 2020 Nov 17;11:5843. doi: 10.1038/s41467-020-19702-z (PMC7672105; doi:10.1038/s41467-020-19702-z)
Supplement: Supplementary file 15 — Supplementary Data 11 [file 41467_2020_19702_MOESM15_ESM.xlsx]

## Sheet: Sheet1
Supplementary Data 11 : Norm-Affected-Unaffected differential peaks of each cell type
Norm-Affected-Unaffected differential peaks of dendritic cells (Normalized and log2 Peak intensity)													Norm-Affected-Unaffected differential peaks of CD4+ T cells (Normalized and log2 Peak intensity)														Norm-Affected-Unaffected differential peaks of CD8+ T cells (Normalized and log2 Peak intensity)														Norm-Affected-Unaffected differential peaks of fibroblast (Normalized and log2 Peak intensity)
PeakID	Chr	start	end	DC_NormSkin_M_34	DC_NormSkin_M_21	DC_SSc_Back_F_1181	DC_SSc_Back_F_1183	DC_SSc_Arm_F_1181	DC_SSc_Arm_F_28	DC_SSc_Arm_M_25_combine			PeakID	Chr	start	end	CD4_NormSkin_M_34	CD4_NormSkin_M_43	CD4_SSc_Back_F_1181	CD4_SSc_Back_F_1183	CD4_SSc_Back_M_29_combine	CD4_SSc_Arm_F_1181	CD4_SSc_Arm_F_28_combine	CD4_SSc_Arm_M_25_combine			PeakID	Chr	start	end	CD8_NormSkin_M_34	CD8_NormSkin_M_43	CD8_SSc_Back_F_1183	CD8_SSc_Back_M_25	CD8_SSc_Back_M_29_combine	CD8_SSc_Arm_F_1181	CD8_SSc_Arm_F_28_combine	CD8_SSc_Arm_M_25_combine			PeakID	Chr	start	end	Fib_NormSkin_F_42	Fib_NormSkin_F_44	Fib_NormSkin_M_24	Fib_NormSkin_M_43	Fib_SSc_Back_F_1205
NormSSc.80999	chr6	17281360	17281903	3.65588	2.93568	1.94877	4.02082	2.4926	1.97461	1.75364			NormSSc.65677	chr3	121782792	121783558	2.97034	4.04947	2.94877	2.61265	2.24616	2.50447	2.55102	2.53952			NormSSc.73992	chr5	5658352	5658773	2.62902	4.07358	0	0	0	0	0	2.34192			NormSSc.83726	chr6	106824870	106825361	2.65055	4.01875	2.84986	2.72855	1.94006
NormSSc.9655	chr1	246119392	246120149	2.74866	4.11289	1.12832	2.48662	2.68748	2.27417	3.26024			NormSSc.83825	chr6	108994808	108995240	4.23729	2.81214	2.94877	2.97888	2.06559	2.00836	2.93129	2.19579			NormSSc.74206	chr5	14937295	14937845	2.62902	4.07358	0	2.76356	0	0	0	0			NormSSc.74092	chr5	10584893	10585386	2.65055	4.10706	3.30844	2.84986	1.4441
NormSSc.32405	chr15	52153836	52154578	2.74866	4.11289	3.45025	1.60716	1.53952	2.05755	2.30844			NormSSc.55801	chr2	238525176	238525667	4.23729	2.81214	2.56242	2.61265	2.06559	1.52793	3.13216	1.72348			NormSSc.13035	chr10	88115184	88115574	2.62902	4.07358	0	0	0	0	0	1.76356			NormSSc.22764	chr12	65062998	65063570	2.83112	3.18476	4.0973	3.00419	1.94006
NormSSc.6133	chr1	164717389	164718233	2.74866	4.11289	1.94877	3.12832	2.01668	1.45638	1.99159			NormSSc.32364	chr15	51515840	51516418	2.97034	4.11677	0	0	0	2.00836	0	0			NormSSc.86512	chr6	166374310	166374587	2.62902	4.07358	0	0	0	0	0	2.99159			NormSSc.20764	chr12	11892892	11893411	2.83112	4.10706	3.06559	3.13598	2.32193
NormSSc.25726	chr13	28403986	28404521	2.74866	4.11289	1.94877	2.48662	2.35509	3.76109	2.04134			NormSSc.84726	chr6	132152429	132153021	4.23729	2.96605	2.94877	2.97888	3.15116	1.52793	2.26024	3.39391			NormSSc.97666	chr9	16335871	16336232	2.62902	4.07358	0	0	0	0	0	1.24616			NormSSc.77954	chr5	137794800	137795451	2.83112	3.31857	3.06559	4.03726	2.32193
NormSSc.64317	chr3	71099545	71100349	2.74866	4.11289	1.12832	2.48662	2.90913	3.55958	2.66649			NormSSc.43832	chr18	72695076	72695869	4.23729	2.96605	0	0	0	1.52793	0	1.41923			NormSSc.95558	chr8	106646945	106647330	2.62902	4.07358	0	0	0	2.95311	0	0			NormSSc.77712	chr5	132175439	132175961	3.50743	4.01875	3.06559	2.84986	1.4441
NormSSc.77264	chr5	119373074	119373439	2.74866	4.11289	2.83583	2.12832	2.90913	1.97461	3.12063			NormSSc.47688	chr2	19015467	19015910	4.23729	2.96605	0	0	0	0	0	1.06559			NormSSc.33236	chr15	68997052	68997467	2.87752	4.07358	0	0	0	0	0	2.99159			NormSSc.76870	chr5	107857522	107858024	4.15116	3.18476	3.30844	2.84986	1.4441
NormSSc.60209	chr22	27608596	27609087	2.74866	4.11289	1.61813	2.48662	3.59333	2.86375	2.49855			NormSSc.72833	chr4	151223671	151223961	3.63713	3.56809	2.94877	2.61265	2.24616	2.00836	2.55102	4.03317			NormSSc.8534	chr1	221330649	221331102	2.87752	4.07358	0	2.76356	0	0	0	0			NormSSc.41841	chr18	3153135	3153667	3.13979	4.01875	3.06559	3.2707	2.71329
NormSSc.100703	chr9	125146352	125146784	2.74866	4.11289	2.3152	2.12832	1.53952	2.05755	1.75364			NormSSc.37280	chr16	81458268	81458918	2.97034	4.29483	2.94877	2.97888	2.69268	2.00836	3.49558	1.96605			NormSSc.93869	chr8	53243113	53243626	2.87752	4.07358	0	0	0	0	0	2.99159			NormSSc.66488	chr3	140450576	140451226	2.83112	3.31857	3.30844	4.03726	2.94442
NormSSc.57420	chr20	35548100	35548526	2.74866	4.11289	1.12832	1.14359	2.68748	1.97461	1.51625			NormSSc.43797	chr18	72135804	72136286	4.23729	3.11289	3.5961	2.61265	3.15116	2.50447	2.55102	2.53952			NormSSc.34478	chr15	96002484	96003073	2.87752	4.21579	0	0	0	0	0	1.76356			NormSSc.10823	chr10	23277742	23278189	3.13979	3.31857	4.0973	3.00419	3.19944
NormSSc.82513	chr6	45938135	45938515	2.74866	4.11289	1.12832	1.60716	2.68748	2.92688	2.80255			NormSSc.14088	chr10	111766555	111766899	4.23729	3.11289	3.5961	2.61265	2.69268	3.28454	2.51037	2.38752			NormSSc.83034	chr6	74508239	74508724	2.87752	4.21579	0	0	0	0	0	1.24616			NormSSc.99697	chr9	101740249	101740707	3.01253	4.28109	3.30844	3.00419	1.94006
NormSSc.18565	chr11	98886349	98886927	2.74866	4.11289	3.05352	2.48662	1.34192	1.70302	2.80255			NormSSc.72406	chr4	140517135	140517934	2.97034	4.40346	2.94877	2.97888	2.24616	2.00836	3.18107	2.38752			NormSSc.132	chr1	3223348	3224072	2.87752	4.21579	0	0	0	0	2.33529	0			NormSSc.41927	chr18	5197084	5197380	3.27764	2.84052	4.22658	3.2707	1.94006
NormSSc.8111	chr1	209847207	209847485	2.74866	4.11289	1.94877	3.12832	2.01668	3.64788	2.11289			NormSSc.75410	chr5	61691135	61691484	2.97034	4.45332	2.56242	2.97888	2.69268	3.28454	2.26024	3.34522			NormSSc.18200	chr11	85778317	85778545	4.07557	3.06959	3.03726	2.34852	3.04134	2.95311	2.67177	2.34192			NormSSc.89535	chr7	84277140	84277489	4.20491	3.02082	3.66913	2.84986	1.4441
NormSSc.103165	chrX	100707099	100707362	2.74866	4.11289	1.94877	2.12832	3.23551	2.37464	3.06158			NormSSc.79390	chr5	170024060	170024734	3.86375	3.56809	2.56242	4.54096	2.69268	2.50447	2.55102	2.38752			NormSSc.8448	chr1	219596087	219596797	4.07557	3.06959	3.37464	2.34852	3.10901	2.95311	2.67177	1.24616			NormSSc.7537	chr1	201192017	201192327	3.13979	3.71073	2.84986	4.13024	1.94006
NormSSc.29822	chr14	70041134	70041806	2.74866	4.11289	2.83583	2.48662	2.16619	2.15116	2.30844			NormSSc.54654	chr2	216529498	216529950	4.40821	3.11289	2.56242	2.97888	2.69268	3.28454	3.00836	1.72348			NormSSc.74280	chr5	17229357	17229865	2.87752	4.33861	0	0	0	0	0	2.70816			NormSSc.6656	chr1	175121122	175121468	3.50743	3.18476	4.22658	3.00419	2.71329
NormSSc.88323	chr7	37703295	37703598	2.74866	4.11289	3.45025	1.60716	2.01668	2.5961	2.87294			NormSSc.81004	chr6	17580801	17581124	4.23729	3.46855	2.56242	3.65055	2.06559	3.28454	3.55387	2.38752			NormSSc.20210	chr12	2393538	2394042	2.87752	4.33861	0	2.34852	0	0	0	0			NormSSc.100853	chr9	128991244	128991535	3.01253	3.71073	3.06559	4.21036	1.4441
NormSSc.47682	chr2	18654494	18655116	2.74866	4.11289	2.55673	3.12832	2.01668	1.18845	1.99159			NormSSc.16588	chr11	45353809	45354280	4.23729	3.46855	2.56242	2.97888	2.24616	3.09337	3.00836	3.57374			NormSSc.72813	chr4	150937568	150938203	3.14738	4.07358	0	0	0	0	0	1.76356			NormSSc.93723	chr8	42616012	42616674	3.38752	3.02082	4.32862	3.2707	1.94006
NormSSc.103878	chrX	137210246	137210765	2.74866	4.11289	1.94877	2.88207	2.01668	1.18845	2.92246			NormSSc.74372	chr5	32020469	32020819	3.63713	4.11677	2.56242	2.97888	2.60164	3.50447	3.32528	3.39391			NormSSc.71410	chr4	96520968	96521665	3.14738	4.21579	0	0	0	0	0	2.34192			NormSSc.60523	chr22	36576283	36576738	3.01253	3.81214	3.06559	4.13024	1.4441
NormSSc.47189	chr2	8354337	8354713	2.74866	4.11289	1.94877	1.60716	3.12448	2.37464	2.73361			NormSSc.86641	chr6	168558046	168558692	3.63713	4.11677	2.94877	3.91581	2.69268	2.00836	2.55102	2.38752			NormSSc.2444	chr1	49035572	49035991	3.14738	4.21579	0	0	0	0	0	0			NormSSc.98965	chr9	85576467	85576785	3.50743	4.01875	3.30844	3.2707	2.71329
NormSSc.14445	chr10	120219090	120219439	3.55102	3.32862	1.61813	4.02082	2.16619	2.43792	2.11289			NormSSc.54409	chr2	206895687	206896292	3.63713	4.11677	2.56242	3.91581	2.69268	2.50447	3.00836	2.53952			NormSSc.42518	chr18	22878794	22879454	3.30166	4.07358	0	2.76356	0	0	0	0			NormSSc.30857	chr14	94788884	94789386	3.58776	4.20127	3.06559	3.2707	3.64251
NormSSc.29384	chr14	61448770	61449155	3.65588	3.32862	1.94877	4.21939	2.35509	2.43792	2.11289			NormSSc.39270	chr17	34223071	34223690	3.63713	4.11677	3.87523	2.61265	2.69268	2.00836	3.49558	2.78319			NormSSc.86678	chr6	169827925	169828491	3.30166	4.07358	0	0	0	0	0	1.76356			NormSSc.59053	chr21	33934662	33935025	3.58776	3.45638	3.06559	4.03726	2.32193
NormSSc.86233	chr6	158641855	158642259	4.06559	2.93568	2.3152	1.60716	2.77341	3.60716	3.03317			NormSSc.56037	chr20	259298	260216	4.40821	3.35837	2.94877	2.97888	3.63982	2.78805	3.72855	1.96605			NormSSc.39531	chr17	39071383	39072382	3.14738	4.33861	0	0	0	0	0	0			NormSSc.36927	chr16	72205942	72206813	3.27764	3.81214	2.84986	4.21036	2.94442
NormSSc.12603	chr10	75405124	75405387	4.06559	2.93568	2.3152	1.60716	3.23551	2.51625	2.66649			NormSSc.29870	chr14	71118284	71118483	4.23729	3.56809	2.56242	2.61265	3.38431	2.50447	3.83112	3.57374			NormSSc.27946	chr13	110868889	110869510	3.48662	4.07358	3.37464	2.76356	3.10901	2.42548	2.67177	1.24616			NormSSc.95122	chr8	97340125	97340626	3.13979	4.43482	3.06559	3.51625	2.94442
NormSSc.47142	chr2	7237312	7237987	4.06559	2.93568	2.83583	1.14359	2.4926	3.04541	3.38109			NormSSc.48020	chr2	27145364	27145941	4.23729	3.56809	2.94877	2.97888	2.06559	2.78805	2.55102	3			NormSSc.77738	chr5	132866846	132867308	3.14738	4.46096	0	0	0	0	0	1.24616			NormSSc.36919	chr16	71961187	71961783	3.01253	3.81214	4.0973	3.2707	1.94006
NormSSc.20376	chr12	6147349	6147617	2.89115	4.11289	3.05352	1.60716	2.35509	2.74366	2.57936			NormSSc.7754	chr1	204182988	204183603	4.23729	3.56809	2.94877	2.97888	3.05755	2.00836	4.0146	3.28109			NormSSc.82116	chr6	39277702	39278051	4.16245	3.44718	3.03726	2.76356	3.43482	2.42548	3.24616	2.34192			NormSSc.95351	chr8	102167421	102167809	3.01253	2.84052	4.22658	4.13024	0.913585
NormSSc.67602	chr3	171939406	171939634	2.89115	4.11289	1.61813	2.12832	1.01668	2.05755	1.99159			NormSSc.3628	chr1	85575091	85575445	4.23729	3.56809	3.5961	2.61265	2.06559	3.09337	2.55102	3.39391			NormSSc.51524	chr2	122728601	122728987	3.30166	4.33861	0	0	0	1.95744	0	0			NormSSc.14662	chr10	125566990	125567369	3.13979	3.02082	4.0973	3.95528	1.94006
NormSSc.78546	chr5	148608355	148608957	2.89115	4.11289	2.3152	2.88207	2.01668	2.43792	2.38109			NormSSc.55110	chr2	225425743	225426417	3.63713	4.17921	2.56242	2.61265	3.15116	3.28454	3.36815	3.16619			NormSSc.42154	chr18	11163594	11164015	3.30166	4.33861	0	0	0	0	2.33529	0			NormSSc.84344	chr6	121543974	121544283	3.88662	2.84052	3.30844	4.21036	2.32193
NormSSc.64633	chr3	87755342	87755594	2.89115	4.11289	1.94877	2.88207	1.34192	1.70302	1.99159			NormSSc.86446	chr6	163775709	163777045	3.63713	4.17921	2.94877	2.97888	2.69268	3.28454	3.00836	3.73108			NormSSc.92740	chr8	20723849	20724313	3.30166	4.33861	3.03726	2.34852	3.10901	2.95311	3.24616	2.70816			NormSSc.79712	chr5	176621326	176621675	3.6744	2.84052	4.22658	3.51625	2.32193
NormSSc.91273	chr7	136090915	136091376	2.89115	4.11289	2.83583	3.12832	2.01668	1.82166	3.35181			NormSSc.63050	chr3	42888408	42889108	3.63713	4.23907	2.94877	2.97888	3.57655	3.28454	3.00836	2.91359			NormSSc.93577	chr8	38964798	38965488	3.30166	4.33861	0	0	0	0	0	2.99159			NormSSc.1573	chr1	32204776	32205186	3.50743	4.10706	3.66913	3.00419	1.94006
NormSSc.34067	chr15	86273374	86273879	2.89115	4.11289	1.61813	2.48662	2.4926	3.0973	1.86836			NormSSc.89445	chr7	80128290	80129210	4.40821	3.46855	2.94877	2.97888	3.15116	2.78805	2.55102	3.28109			NormSSc.59335	chr21	39236165	39236619	3.30166	4.33861	0	2.34852	0	0	0	0			NormSSc.27127	chr13	74276473	74277310	3.01253	3.58216	4.0973	3.63443	3.80975
NormSSc.40767	chr17	64490002	64490569	2.89115	4.11289	2.3152	2.88207	2.77341	2.43792	2.45025			NormSSc.3132	chr1	66424578	66424968	4.40821	3.46855	2.94877	2.97888	3.05755	2.50447	3.36815	3.9466			NormSSc.68286	chr3	188466794	188467205	4.22837	3.44718	3.92467	2.76356	3.43482	2.95311	2.33529	2.70816			NormSSc.92062	chr7	158225390	158225867	2.83112	3.71073	3.81453	4.03726	2.94442
NormSSc.74738	chr5	40381822	40382573	2.89115	4.11289	3.45025	1.60716	2.77341	2.51625	2.23907			NormSSc.65776	chr3	123281441	123282315	4.64386	3.23907	3.87523	2.97888	3.15116	2.00836	3.36815	2.91359			NormSSc.23283	chr12	81471558	81472068	3.6044	4.07358	3.03726	2.34852	3.43482	3.5424	2.26722	1.76356			NormSSc.85868	chr6	152491710	152492851	3.27764	4.20127	3.30844	3.63443	3.19944
NormSSc.53358	chr2	179145041	179145346	2.89115	4.11289	2.3152	1.60716	1.7929	2.74366	2.04134			NormSSc.42313	chr18	14450658	14450986	4.23729	3.66649	2.56242	2.97888	2.24616	3.28454	2.55102	3			NormSSc.91148	chr7	132456180	132456605	3.6044	4.07358	3.03726	2.34852	3.10901	3.5424	3.24616	2.34192			NormSSc.92655	chr8	19332596	19333515	3.58776	3.81214	3.30844	3.73361	2.32193
NormSSc.18076	chr11	78275440	78275863	2.89115	4.11289	0.723482	2.48662	1.01668	2.15116	2.11289			NormSSc.54790	chr2	218559594	218560307	4.23729	3.66649	3.87523	2.97888	2.69268	2.00836	2.10512	2.72348			NormSSc.75446	chr5	64273630	64274176	4.07557	3.61539	0	0	0	0	0	2.99159			NormSSc.78926	chr5	156643437	156644088	3.75115	3.71073	2.84986	4.13024	3.80975
NormSSc.101079	chr9	132098879	132099402	2.89115	4.11289	1.94877	2.88207	0.74366	2.27417	1.6612			NormSSc.99357	chr9	94606225	94607054	4.23729	3.66649	2.94877	2.97888	3.38431	3.28454	3.00836	2.19579			NormSSc.24669	chr12	116820641	116821362	3.14738	4.56809	3.37464	2.34852	3.10901	3.24262	3.24616	1.76356			NormSSc.103668	chrX	129225522	129226637	3.13979	4.36653	3.66913	3.2707	1.94006
NormSSc.84235	chr6	118228123	118228860	2.89115	4.11289	2.55673	3.12832	2.90913	2.37464	2.11289			NormSSc.74021	chr5	7321648	7322342	3.86375	4.04947	2.94877	4.54096	2.60164	2.50447	2.55102	3			NormSSc.93167	chr8	28198562	28198987	4.28282	3.44718	3.92467	2.76356	3.43482	2.42548	2.67177	2.70816			NormSSc.38867	chr17	26086916	26087374	3.27764	3.45638	4.0973	3.63443	2.32193
NormSSc.35607	chr16	23071958	23072366	2.89115	4.11289	2.3152	2.12832	1.34192	2.05755	2.30844			NormSSc.47562	chr2	13068368	13068706	4.40821	3.56809	2.94877	2.97888	4.1866	3.09337	2.26024	3.28109			NormSSc.78133	chr5	140739480	140739742	4.51918	3.26373	3.03726	3.37787	3.43482	3.24262	3.49855	1.24616			NormSSc.17918	chr11	75482604	75483166	3.58776	4.20127	2.84986	3.84753	2.32193
NormSSc.88255	chr7	36867520	36867899	2.89115	4.11289	3.27417	2.88207	2.4926	1.82166	2.97461			NormSSc.97052	chr8	143897590	143898005	4.40821	3.56809	2.56242	2.61265	3.63982	2.78805	3.83112	3.22479			NormSSc.11204	chr10	31891425	31891812	3.48662	4.33861	3.37464	2.76356	3.91803	2.42548	2.26722	2.99159			NormSSc.60957	chr22	42696578	42697134	3.27764	4.01875	3.06559	4.13024	2.71329
NormSSc.67331	chr3	160699091	160699411	2.89115	4.11289	2.3152	3.61265	2.01668	2.27417	1.51625			NormSSc.73840	chr4	190504131	190504545	3.86375	4.11677	2.56242	2.61265	2.24616	4.22299	3.18107	2.91359			NormSSc.7651	chr1	202584573	202585933	3.48662	4.33861	3.03726	3.68487	3.10901	2.95311	3.49855	2.34192			NormSSc.81858	chr6	34985642	34986066	4.20491	3.71073	3.06559	3.51625	3.19944
NormSSc.13844	chr10	103877466	103877842	2.89115	4.11289	2.55673	3.12832	2.77341	2.15116	2.23907			NormSSc.7222	chr1	192505540	192505803	3.86375	4.11677	2.94877	2.61265	3.90241	2.50447	3.65854	3.39391			NormSSc.7577	chr1	201531482	201532343	3.30166	4.56809	0	0	0	0	0	2.70816			NormSSc.23942	chr12	100579058	100579473	3.50743	3.58216	3.30844	4.13024	1.94006
NormSSc.50822	chr2	102439646	102440214	2.89115	4.11289	1.94877	2.88207	2.77341	3.35509	2.38109			NormSSc.72194	chr4	124753240	124754354	3.86375	4.11677	2.56242	2.97888	3.38431	2.00836	3.18107	3			NormSSc.53735	chr2	191835491	191836249	3.30166	4.56809	0	0	0	0	0	2.99159			NormSSc.21039	chr12	17794699	17795355	3.58776	2.84052	3.81453	4.29141	2.71329
NormSSc.102990	chrX	73710112	73710467	2.89115	4.11289	1.61813	1.60716	2.68748	3.16245	2.87294			NormSSc.100645	chr9	124261671	124262537	3.86375	4.11677	2.94877	3.91581	3.63982	3.28454	2.55102	2.53952			NormSSc.8046	chr1	208171163	208171466	3.72348	4.21579	3.37464	2.34852	3.10901	2.42548	2.67177	3.59054			NormSSc.26192	chr13	40449667	40450106	4.26024	3.45638	3.81453	3.00419	1.4441
NormSSc.35820	chr16	29040375	29041101	2.89115	4.11289	1.12832	1.60716	3.23551	1.97461	2.38109			NormSSc.5830	chr1	159157993	159158604	4.23729	3.74616	3.5961	2.97888	2.24616	2.00836	2.26024	1.72348			NormSSc.95551	chr8	106290155	106290848	3.6044	4.33861	3.37464	4.07756	3.43482	1.95744	3.46552	2.70816			NormSSc.29436	chr14	61978095	61978668	3.27764	4.50743	3.4926	3.2707	1.94006
NormSSc.77457	chr5	125995825	125996070	2.89115	4.11289	2.55673	2.12832	2.35509	2.27417	2.38109			NormSSc.99211	chr9	92081789	92082131	4.23729	3.74616	2.56242	3.65055	2.24616	3.28454	4.15682	3.16619			NormSSc.31189	chr14	103315511	103316549	3.30166	4.68487	3.37464	3.68487	3.43482	1.95744	2.67177	2.34192			NormSSc.8751	chr1	224832300	224832795	3.50743	3.18476	4.22658	3.63443	3.19944
NormSSc.52182	chr2	147631428	147632306	2.89115	4.11289	2.83583	2.88207	2.35509	1.18845	2.38109			NormSSc.3279	chr1	68191929	68192313	3.63713	4.35345	2.94877	4.54096	2.06559	3.09337	3.13216	2.72348			NormSSc.70851	chr4	79473211	79474209	3.92025	4.07358	3.37464	2.76356	3.10901	2.42548	2.67177	3.74115			NormSSc.19855	chr11	128395275	128395970	3.13979	3.71073	4.43792	3.2707	1.94006
NormSSc.4263	chr1	100617794	100618218	2.89115	4.11289	2.3152	2.12832	2.16619	2.98736	3.42236			NormSSc.3630	chr1	85645185	85645585	3.63713	4.35345	2.56242	2.97888	2.60164	3.09337	3.36815	4.03317			NormSSc.56930	chr20	22672304	22672771	4.07557	3.94006	3.03726	2.76356	3.43482	2.42548	2.67177	3.98736			NormSSc.87269	chr7	13818552	13819048	3.27764	4.50743	3.06559	3.73361	1.94006
NormSSc.87264	chr7	13074876	13075224	2.89115	4.11289	2.83583	2.12832	3.12448	1.82166	2.38109			NormSSc.98451	chr9	72164313	72164595	4.64386	3.35837	2.94877	2.97888	3.05755	3.28454	3.00836	3.77341			NormSSc.91143	chr7	132350737	132351195	4.41136	3.61539	3.92467	2.34852	3.10901	1.95744	3.24616	2.34192			NormSSc.57071	chr20	25203844	25204230	3.27764	3.71073	4.0973	3.63443	1.94006
NormSSc.79140	chr5	159532720	159533069	2.89115	4.11289	2.55673	1.60716	2.16619	2.37464	3.57936			NormSSc.98758	chr9	79210466	79211387	4.64386	3.35837	2.94877	2.97888	4.06959	2.78805	2.55102	3.07756			NormSSc.27278	chr13	77989566	77990165	3.48662	4.56809	3.37464	2.76356	3.91803	2.95311	2.63443	3.42548			NormSSc.30247	chr14	77489367	77489736	4.15116	3.91359	3.06559	3.63443	2.71329
NormSSc.6269	chr1	167656927	167657553	4.14169	2.93568	2.3152	1.60716	2.4926	3.68748	2.73361			NormSSc.56549	chr20	10410737	10411137	3.63713	4.40346	2.94877	2.61265	2.24616	2.78805	3.68226	3.50151			NormSSc.64247	chr3	69370375	69371098	3.48662	4.56809	3.03726	2.34852	3.10901	1.95744	2.33529	2.99159			NormSSc.70139	chr4	47706144	47706540	3.75115	3.58216	3.30844	4.13024	2.32193
NormSSc.91482	chr7	140711801	140712247	4.14169	2.93568	2.55673	2.48662	1.53952	3.25322	2.57936			NormSSc.11763	chr10	51503871	51504230	3.63713	4.40346	2.56242	2.61265	3.63982	2.78805	2.93129	4.19944			NormSSc.21729	chr12	42726066	42726448	4.28282	3.77586	3.37464	2.34852	3.10901	1.95744	3.49855	3.59054			NormSSc.33319	chr15	70452599	70453041	4.15116	3.31857	3.81453	3.51625	3.64251
NormSSc.25271	chr12	130516125	130516467	4.14169	2.93568	1.61813	3.40346	2.01668	2.27417	2.11289			NormSSc.8187	chr1	211643147	211643720	4.23729	3.83583	2.56242	2.61265	2.60164	3.28454	3.49558	3.16619			NormSSc.95785	chr8	118341165	118341507	4.62086	3.44718	3.37464	3.68487	3.04134	2.95311	2.67177	3.59054			NormSSc.82972	chr6	72437467	72438019	3.38752	3.91359	3.30844	4.21036	3.19944
NormSSc.15729	chr11	12910885	12911212	4.14169	2.93568	3.05352	2.12832	2.16619	2.51625	2.87294			NormSSc.79151	chr5	159687868	159688623	4.23729	3.83583	3.87523	2.97888	3.05755	3.28454	3.00836	2.78319			NormSSc.6145	chr1	165333813	165334460	3.30166	4.78684	0	0	0	1.95744	0	0			NormSSc.40032	chr17	47113101	47113655	4.08944	4.28109	3.06559	3.40028	2.32193
NormSSc.45408	chr19	21211202	21211628	4.14169	2.93568	1.61813	3.12832	2.77341	2.27417	2.30844			NormSSc.76934	chr5	109378861	109379094	4.23729	3.83583	3.5961	2.97888	2.24616	2.50447	3.45332	3.07756			NormSSc.94676	chr8	81209364	81209970	4.35509	3.77586	3.03726	2.34852	3.43482	2.95311	2.26722	3.59054			NormSSc.64100	chr3	65099677	65100125	4.59472	3.31857	3.30844	3.63443	3.41923
NormSSc.63632	chr3	52481043	52481337	3.02495	4.11289	3.05352	2.48662	2.16619	3.19579	2.80255			NormSSc.15390	chr11	7559150	7559989	4.40821	3.66649	2.94877	2.97888	2.69268	2.00836	2.55102	3.34522			NormSSc.34666	chr15	101661717	101662414	4	4.21579	3.37464	2.76356	3.10901	3.24262	3.81691	1.76356			NormSSc.88201	chr7	36166696	36167128	4.26024	3.91359	3.30844	3.40028	2.32193
NormSSc.89105	chr7	69498192	69498489	3.02495	4.11289	2.83583	2.48662	2.68748	1.18845	2.97461			NormSSc.66676	chr3	143569688	143570531	4.40821	3.66649	3.87523	2.97888	3.15116	3.50447	2.55102	3.28109			NormSSc.5704	chr1	156718551	156719094	3.48662	4.78684	3.03726	3.68487	3.10901	2.95311	3.81691	2.34192			NormSSc.57230	chr20	31253041	31253563	3.58776	4.20127	3.06559	4.03726	2.32193
NormSSc.4739	chr1	114244070	114244427	3.02495	4.11289	1.61813	2.48662	3.23551	3.04541	2.45025			NormSSc.97893	chr9	23492153	23492967	4.40821	3.66649	2.94877	3.91581	3.38431	2.78805	2.26024	3.34522			NormSSc.13525	chr10	97573659	97574386	3.82166	4.46096	3.92467	2.76356	3.91803	2.42548	3.24616	3.74115			NormSSc.53501	chr2	183387232	183387742	3.58776	4.50743	3.66913	3.13598	2.32193
NormSSc.25746	chr13	28755543	28755872	3.02495	4.11289	1.61813	2.12832	2.35509	2.5961	2.73361			NormSSc.99526	chr9	98389164	98390425	3.63713	4.45332	3.87523	2.97888	2.69268	2.78805	2.26024	2.78319			NormSSc.71487	chr4	100886798	100887464	4.66913	3.61539	3.03726	3.37787	3.88207	2.42548	3.24616	3.98736			NormSSc.44755	chr19	10987089	10987900	3.27764	4.63982	3.4926	3.51625	2.94442
NormSSc.95575	chr8	107629992	107630593	3.02495	4.11289	2.83583	2.48662	2.35509	1.82166	2.38109			NormSSc.57034	chr20	24502903	24503844	3.86375	4.23907	3.87523	2.97888	2.69268	2.78805	2.55102	3.22479			NormSSc.24493	chr12	111827218	111827918	3.6044	4.68487	3.37464	4.07756	3.10901	3.24262	2.67177	3.42548			NormSSc.65053	chr3	106252970	106253677	3.27764	3.18476	4.43792	4.03726	2.71329
NormSSc.72205	chr4	125183434	125183914	3.02495	4.11289	3.45025	1.14359	2.16619	2.27417	2.57936			NormSSc.41802	chr18	2644615	2645032	3.86375	4.23907	2.56242	2.97888	2.69268	3.50447	3.72855	3.97248			NormSSc.12189	chr10	65001477	65002057	3.72348	4.56809	3.03726	2.76356	3.43482	2.95311	4.00628	3.74115			NormSSc.83545	chr6	98298238	98298681	4.40979	3.02082	3.66913	3.84753	2.94442
NormSSc.71762	chr4	109087685	109088383	3.02495	4.11289	1.61813	2.48662	2.01668	2.37464	1.86836			NormSSc.90626	chr7	115898847	115899082	4.77953	3.35837	2.56242	3.65055	3.15116	2.00836	3.18107	3.44101			NormSSc.6155	chr1	165412867	165413485	3.72348	4.56809	3.37464	2.76356	3.43482	2.95311	2.67177	2.34192			NormSSc.72879	chr4	152665692	152666252	4.03112	3.81214	3.4926	3.63443	1.94006
NormSSc.26908	chr13	52164845	52165619	3.02495	4.11289	3.45025	2.48662	2.90913	2.5961	2.04134			NormSSc.64736	chr3	98449041	98449653	4.77953	3.35837	4.44256	2.97888	3.34192	2.78805	3.00836	2.38752			NormSSc.6505	chr1	172398503	172398918	4.51918	3.77586	3.37464	4.07756	3.10901	1.95744	2.67177	3.42548			NormSSc.32035	chr15	42376644	42377122	3.27764	4.10706	3.30844	4.29141	1.94006
NormSSc.71348	chr4	90822922	90823453	3.02495	4.11289	2.83583	2.48662	1.53952	2.86375	3.70044			NormSSc.49485	chr2	63652027	63652242	4.77953	3.35837	4.24439	2.61265	2.69268	3.6452	2.55102	3.34522			NormSSc.81200	chr6	24581331	24581655	4.35509	3.94006	3.92467	2.76356	3.04134	2.95311	2.67177	4.18476			NormSSc.91921	chr7	151689442	151689811	4.03112	3.45638	3.4926	4.03726	2.32193
NormSSc.27293	chr13	78325708	78326367	3.02495	4.11289	2.55673	2.12832	3.76356	2.27417	2.30844			NormSSc.71842	chr4	111132355	111132800	4.23729	3.90913	2.94877	2.61265	2.60164	3.09337	3.45332	4.45025			NormSSc.67468	chr3	169724750	169725264	4.85335	3.44718	3.37464	2.76356	3.43482	2.42548	4.00628	3.98736			NormSSc.87160	chr7	7758849	7759474	3.75115	4.20127	3.81453	3.2707	1.4441
NormSSc.66675	chr3	143568714	143569197	3.02495	4.11289	1.94877	2.48662	2.4926	3.39072	3.26024			NormSSc.83295	chr6	87848898	87849278	4.23729	3.90913	2.56242	2.61265	3.63982	3.09337	4.06158	3.53084			NormSSc.59506	chr21	43639094	43639405	4	4.33861	3.92467	2.76356	3.91803	2.95311	2.63443	3.74115			NormSSc.93179	chr8	28251020	28251525	3.6744	3.18476	3.97461	4.21036	1.4441
NormSSc.5501	chr1	154300850	154301390	3.02495	4.11289	3.45025	1.60716	2.4926	3.16245	2.87294			NormSSc.68554	chr3	194292666	194293603	4.40821	3.74616	3.87523	2.97888	3.63982	2.00836	3.18107	3.53084			NormSSc.92138	chr8	1424416	1424882	4.28282	4.07358	3.37464	3.37787	4.12832	3.24262	2.67177	3.22119			NormSSc.5831	chr1	159167818	159168126	3.82403	4.28109	3.97461	3.00419	2.71329
NormSSc.33440	chr15	73901299	73901584	3.02495	4.11289	1.94877	1.60716	2.68748	2.51625	2.92246			NormSSc.66557	chr3	141378692	141379419	4.40821	3.74616	2.94877	2.97888	3.38431	4.12448	2.55102	3.50151			NormSSc.87239	chr7	12529712	12530092	4.28282	4.07358	3.03726	2.76356	4.37302	3.24262	2.33529	3.42548			NormSSc.64691	chr3	97437904	97438444	4.26024	4.01875	3.81453	3.00419	1.4441
NormSSc.6728	chr1	178137759	178138049	3.02495	4.11289	2.55673	2.12832	2.16619	2.27417	2.57936			NormSSc.22810	chr12	66050448	66051133	3.86375	4.29483	2.94877	2.61265	2.69268	2.78805	2.55102	3.16619			NormSSc.98915	chr9	84004353	84005025	3.82166	4.56809	0	0	0	0	0	2.70816			NormSSc.75716	chr5	71544264	71544605	4.15116	3.45638	3.97461	3.51625	2.94442
NormSSc.56102	chr20	1338409	1339248	3.02495	4.11289	3.65322	2.48662	2.35509	1.70302	2.11289			NormSSc.98496	chr9	73081713	73082652	3.86375	4.29483	2.94877	2.97888	3.38431	2.50447	3.18107	3.84052			NormSSc.97851	chr9	21831861	21832545	4.07557	4.33861	3.37464	2.76356	4.34026	3.73864	2.67177	3.42548			NormSSc.36174	chr16	50315752	50316402	3.13979	4.01875	4.0973	3.84753	2.94442
NormSSc.43534	chr18	60001352	60001736	3.02495	4.11289	2.55673	2.88207	2.01668	2.86375	2.66649			NormSSc.18556	chr11	96051000	96051761	3.86375	4.29483	2.56242	2.97888	2.24616	2.78805	3.68226	3.28109			NormSSc.43341	chr18	55789121	55789540	4.66913	3.77586	3.37464	2.76356	3.10901	2.42548	3.24616	3.42548			NormSSc.65717	chr3	122296305	122296887	3.13979	4.36653	4.0973	3.51625	2.71329
NormSSc.8976	chr1	229061452	229061780	3.02495	4.11289	1.94877	2.48662	2.16619	2.86375	3.51037			NormSSc.83438	chr6	90807677	90808354	3.86375	4.35345	2.94877	3.65055	3.38431	2.78805	3.49558	2.72348			NormSSc.45424	chr19	22193527	22193951	4	4.46096	3.03726	3.68487	3.10901	3.24262	2.67177	2.34192			NormSSc.91138	chr7	132265584	132265803	3.58776	3.58216	4.43792	3.51625	2.94442
NormSSc.13099	chr10	89495002	89495331	3.02495	4.11289	1.12832	1.14359	1.53952	2.05755	1.26024			NormSSc.82738	chr6	53291563	53292028	4.23729	3.98525	2.94877	2.97888	2.69268	3.89566	4.0146	3.22479			NormSSc.99656	chr9	100843653	100844229	3.6044	4.8718	4.61128	2.76356	3.43482	2.95311	3.24616	2.99159			NormSSc.8653	chr1	223263382	223263768	4.45638	3.81214	3.4926	3.40028	3.64251
NormSSc.13933	chr10	105032717	105033236	3.02495	4.11289	2.55673	2.88207	2.35509	2.05755	2.73361			NormSSc.3970	chr1	92941809	92942179	4.23729	3.98525	2.94877	2.97888	3.79048	3.78319	2.10512	3.9466			NormSSc.5101	chr1	145033687	145034195	3.6044	4.8718	3.92467	2.76356	3.10901	2.42548	4.00628	3.98736			NormSSc.43905	chr18	74515684	74516138	3.50743	3.58216	4.22658	3.84753	2.32193
NormSSc.56678	chr20	14318015	14318602	3.02495	4.11289	3.81929	2.48662	2.16619	1.82166	2.38109			NormSSc.24888	chr12	121527298	121527846	4.23729	3.98525	2.56242	2.97888	2.24616	2.78805	3.32528	2.19579			NormSSc.53352	chr2	179055903	179056249	3.92025	4.56809	3.03726	2.34852	3.88207	4.10317	3.24616	3.74115			NormSSc.10522	chr10	15148397	15148848	3.6744	3.45638	4.53374	3.51625	3.19944
NormSSc.41705	chr17	80549579	80549921	3.02495	4.11289	2.55673	1.60716	3.41609	2.7929	2.45025			NormSSc.55123	chr2	225747188	225747716	4.23729	3.98525	2.56242	2.61265	3.38431	3.78319	3.36815	3.57374			NormSSc.27452	chr13	91965319	91965740	4.71329	3.77586	3.03726	3.37787	3.88207	2.42548	3.81691	3.59054			NormSSc.99410	chr9	95765850	95766421	3.01253	4.01875	4.32862	3.84753	2.94442
NormSSc.82491	chr6	45581378	45581901	3.02495	4.11289	1.61813	1.60716	2.77341	3.39072	2.23907			NormSSc.14332	chr10	116186945	116187730	3.63713	4.58915	2.94877	3.65055	3.15116	3.28454	2.26024	3.44101			NormSSc.4834	chr1	116370893	116371410	4.28282	4.21579	3.37464	2.34852	3.43482	2.42548	3.24616	3.22119			NormSSc.83218	chr6	83909218	83909837	3.58776	3.58216	4.32862	3.73361	3.19944
NormSSc.82901	chr6	69677881	69678270	3.02495	4.11289	1.61813	1.60716	2.16619	2.27417	2.38109			NormSSc.14670	chr10	125755170	125755628	4.40821	3.83583	2.56242	2.97888	3.15116	3.50447	2.51037	3.57374			NormSSc.68965	chr4	3404149	3404978	3.82166	4.68487	3.03726	3.37787	3.10901	2.42548	2.67177	3.42548			NormSSc.5308	chr1	150996850	150997441	3.88662	3.31857	4.53374	3.51625	1.4441
NormSSc.88396	chr7	38670356	38671347	3.02495	4.11289	1.94877	2.48662	3.41609	2.15116	2.30844			NormSSc.66721	chr3	146215889	146216341	4.40821	3.83583	3.5961	2.97888	2.24616	3.09337	3.00836	3.34522			NormSSc.92228	chr8	6586729	6587401	3.82166	4.68487	3.37464	3.37787	4.37302	1.95744	3.49855	3.86145			NormSSc.52271	chr2	150169994	150170384	3.88662	3.31857	4.53374	3.51625	3.19944
NormSSc.83304	chr6	88102718	88103204	3.02495	4.11289	1.94877	1.60716	2.77341	3.16245	2.45025			NormSSc.19678	chr11	124736137	124736502	4.40821	3.83583	2.94877	2.97888	3.38431	3.89566	2.55102	3.69786			NormSSc.49768	chr2	69170664	69171183	4.75737	3.77586	3.37464	2.34852	3.04134	3.5424	3.24616	3.98736			NormSSc.28756	chr14	36538217	36538581	4.26024	3.02082	3.4926	4.51625	2.32193
NormSSc.83697	chr6	106520524	106520965	3.02495	4.11289	2.3152	3.12832	2.90913	2.70302	2.49855			NormSSc.59467	chr21	43085007	43085624	4.40821	3.83583	2.94877	2.97888	3.15116	3.28454	2.55102	1.72348			NormSSc.49561	chr2	64870374	64870727	4.75737	3.77586	3.37464	2.76356	3.43482	2.42548	2.67177	2.34192			NormSSc.85136	chr6	138409450	138409807	4.50299	3.45638	3.4926	3.84753	2.71329
NormSSc.24552	chr12	112769738	112770064	4.21579	2.93568	1.61813	3.40346	3.02906	2.43792	2.45025			NormSSc.41786	chr18	873973	874389	4.40821	3.83583	2.94877	2.97888	2.69268	3.09337	2.93129	3.22479			NormSSc.100470	chr9	117798322	117798735	4.07557	4.46096	3.03726	2.34852	3.04134	3.9596	3.49855	3.98736			NormSSc.33317	chr15	70446454	70446938	3.38752	3.58216	3.4926	4.84286	1.94006
NormSSc.44570	chr19	7799095	7799535	4.21579	2.93568	1.61813	2.88207	3.23551	3.35509	2.75861			NormSSc.71920	chr4	114221566	114221992	4.40821	3.83583	3.5961	2.97888	3.15116	2.00836	3.00836	3.07756			NormSSc.97453	chr9	5608553	5609214	4.47007	4.07358	3.03726	2.76356	3.43482	3.73864	2.67177	3.22119			NormSSc.90415	chr7	107515035	107515434	4.26024	2.84052	4.0973	4.13024	3.41923
NormSSc.52585	chr2	160048961	160049295	4.21579	2.93568	1.12832	1.60716	2.16619	2.51625	2.30844			NormSSc.94767	chr8	82166174	82166509	4.77953	3.46855	2.94877	2.61265	3.34192	3.6452	3.60164	3.50151			NormSSc.16171	chr11	32109136	32110254	4.22837	4.33861	3.37464	2.76356	3.43482	3.5424	2.67177	3.22119			NormSSc.32763	chr15	60591814	60592169	4.36327	3.81214	3.30844	3.84753	1.94006
NormSSc.42391	chr18	20671236	20671661	4.27417	2.93568	1.94877	2.48662	3.23551	2.74366	3.51037			NormSSc.53279	chr2	177319699	177320056	4.77953	3.46855	3.5961	2.61265	3.05755	3.89566	2.55102	4.05755			NormSSc.74787	chr5	40736334	40736757	4.51918	4.07358	4.14927	2.76356	3.91803	4.25322	2.67177	3.22119			NormSSc.5342	chr1	151467214	151467691	4.40979	3.91359	3.4926	3.51625	2.71329
NormSSc.102455	chrX	45089661	45090063	4.27417	2.93568	2.55673	1.60716	2.68748	2.74366	3.26024			NormSSc.25328	chr12	132345038	132345780	3.86375	4.40346	2.94877	4.54096	2.69268	3.6452	3.18107	2.78319			NormSSc.75800	chr5	72949851	72950784	3.72348	4.8718	3.03726	2.34852	3.43482	4.10317	2.67177	3.22119			NormSSc.93950	chr8	56765707	56766289	3.58776	3.45638	4.0973	4.21036	1.4441
NormSSc.88271	chr7	37122758	37123667	3.65588	3.58496	4.00419	1.60716	2.01668	1.82166	2.30844			NormSSc.7262	chr1	192953262	192953535	3.63713	4.63037	3.87523	2.61265	3.05755	2.50447	2.93129	3.28109			NormSSc.74860	chr5	43281895	43282400	3.82166	4.78684	3.37464	4.07756	3.43482	3.73864	2.33529	3.98736			NormSSc.71860	chr4	111532468	111532868	3.88662	4.28109	3.66913	3.51625	2.71329
NormSSc.995	chr1	22283335	22284052	3.36164	3.89341	4.00419	2.12832	2.01668	2.27417	1.99159			NormSSc.37286	chr16	81485272	81485820	4.23729	4.04947	2.94877	2.97888	3.38431	3.28454	3.13216	3.97248			NormSSc.87937	chr7	29153203	29153870	4.07557	4.56809	3.37464	4.3152	3.91803	3.5424	3.24616	2.70816			NormSSc.50079	chr2	74814757	74815206	3.01253	4.28109	4.32862	3.73361	1.94006
NormSSc.84794	chr6	133144230	133144500	3.14359	4.11289	2.83583	3.40346	2.16619	2.43792	2.66649			NormSSc.21444	chr12	29257654	29257896	4.23729	4.04947	2.56242	2.61265	3.38431	3.6452	3.00836	4.03317			NormSSc.6154	chr1	165393648	165394211	3.6044	5.04744	3.92467	2.76356	4.37302	3.5424	2.67177	3.22119			NormSSc.83612	chr6	105086618	105087263	3.97034	3.31857	3.4926	4.58496	2.32193
NormSSc.88475	chr7	41229394	41229809	3.14359	4.11289	1.94877	2.12832	3.32193	3.5221	2.23907			NormSSc.43710	chr18	67247342	67247696	4.23729	4.04947	2.94877	2.61265	2.24616	3.78319	3.00836	3.86606			NormSSc.53414	chr2	180725399	180726529	3.6044	5.04744	3.92467	4.07756	3.43482	3.24262	3.24616	3.22119			NormSSc.65999	chr3	127348300	127349275	3.27764	4.01875	3.30844	4.77708	3.19944
NormSSc.20250	chr12	3158908	3159281	3.14359	4.11289	3.27417	1.60716	2.68748	2.43792	3.12063			NormSSc.67531	chr3	171064778	171065881	4.64386	3.66649	3.87523	2.61265	2.69268	3.50447	3.49558	3.80255			NormSSc.89587	chr7	87103621	87104615	3.6044	5.04744	3.37464	3.37787	3.43482	4.25322	2.67177	3.98736			NormSSc.34163	chr15	89904743	89905230	3.13979	4.43482	4.0973	3.73361	3.41923
NormSSc.25443	chr13	21112805	21113100	3.14359	4.11289	1.12832	1.60716	1.34192	2.43792	1.43172			NormSSc.15562	chr11	10457682	10458695	3.63713	4.67702	2.94877	2.97888	3.95744	3.6452	2.55102	3.44101			NormSSc.41768	chr18	596776	597308	4.71329	3.94006	3.37464	2.76356	3.10901	3.24262	3.97675	2.70816			NormSSc.78406	chr5	145316092	145316457	4.26024	3.81214	3.4926	3.84753	2.94442
NormSSc.21523	chr12	31507125	31507497	3.14359	4.11289	3.27417	2.12832	3.02906	2.05755	3.62358			NormSSc.20231	chr12	2749672	2750481	3.86375	4.45332	2.94877	2.97888	3.63982	3.28454	3.00836	3.07756			NormSSc.18417	chr11	94237918	94238461	4.71329	3.94006	4.14927	3.68487	4.12832	3.24262	2.33529	3.59054			NormSSc.74022	chr5	7326167	7326433	4.36327	3.31857	4.0973	3.63443	2.94442
NormSSc.89675	chr7	90381420	90381677	3.14359	4.11289	1.94877	2.48662	2.16619	2.27417	2.30844			NormSSc.11570	chr10	45430850	45431721	3.86375	4.45332	3.87523	2.97888	3.38431	2.78805	3.00836	3.22479			NormSSc.37014	chr16	74482838	74483702	3.72348	4.96498	3.03726	3.68487	4.12832	1.95744	3.49855	3.22119			NormSSc.15672	chr11	12108709	12109407	4.20491	4.20127	3.4926	3.51625	2.71329
NormSSc.70003	chr4	40612746	40613027	3.14359	4.11289	1.94877	3.61265	2.77341	2.86375	1.75364			NormSSc.84138	chr6	115322935	115323300	4.40821	3.90913	2.94877	2.61265	2.69268	3.50447	2.93129	2.91359			NormSSc.19490	chr11	121462075	121462522	3.72348	4.96498	3.37464	3.68487	3.43482	3.24262	2.26722	3.42548			NormSSc.61269	chr22	50969932	50970363	3.88662	4.28109	3.06559	4.21036	3.41923
NormSSc.77593	chr5	130656752	130657192	3.14359	4.11289	1.61813	2.12832	2.77341	3.0973	2.87294			NormSSc.76432	chr5	90485490	90486560	4.40821	3.90913	3.87523	2.97888	2.24616	3.78319	3.18107	3.80255			NormSSc.80218	chr6	4317004	4317712	3.72348	4.96498	3.37464	3.68487	3.04134	4.25322	3.24616	3.59054			NormSSc.47885	chr2	25141948	25142622	3.6744	4.36653	3.30844	4.13024	2.71329
NormSSc.21787	chr12	45730152	45730551	3.14359	4.11289	1.61813	2.48662	2.77341	3.16245	3.77095			NormSSc.32733	chr15	59785119	59785547	4.77953	3.56809	4.24439	2.97888	2.24616	3.09337	3.76603	3.86606			NormSSc.19661	chr11	124539105	124539352	4.22837	4.46096	3.03726	3.68487	3.10901	3.5424	2.67177	3.86145			NormSSc.55794	chr2	238421467	238421832	3.97034	4.01875	4.0973	3.40028	2.32193
NormSSc.24057	chr12	103163371	103163690	3.14359	4.11289	1.61813	3.8452	2.77341	2.51625	2.11289			NormSSc.54683	chr2	216795977	216796385	4.77953	3.56809	4.44256	2.61265	2.69268	3.09337	3.49558	3.77341			NormSSc.20155	chr12	1387022	1387410	4.22837	4.46096	3.37464	2.76356	3.43482	3.24262	3.49855	3.42548			NormSSc.6657	chr1	175123983	175124385	3.82403	3.81214	3.81453	4.03726	3.41923
NormSSc.83333	chr6	88515867	88516178	3.14359	4.11289	2.3152	1.60716	2.77341	3.29141	3.03317			NormSSc.22599	chr12	58238484	58238816	4.77953	3.56809	2.94877	3.65055	3.90241	2.50447	3.80015	3.34522			NormSSc.42975	chr18	45549122	45550415	3.82166	4.8718	3.37464	3.68487	3.10901	3.24262	3.49855	2.99159			NormSSc.8020	chr1	208011875	208012224	3.88662	4.10706	4.0973	3.40028	1.94006
NormSSc.45662	chr19	35896158	35896540	3.14359	4.11289	3.27417	3.40346	3.12448	1.97461	1.99159			NormSSc.3385	chr1	75139160	75139891	4.77953	3.56809	2.56242	2.97888	2.60164	3.78319	3.36815	3.28109			NormSSc.25245	chr12	128294554	128295433	3.82166	4.8718	0	0	0	0	0	2.99159			NormSSc.12345	chr10	71389718	71390378	3.97034	3.71073	4.0973	3.73361	2.32193
NormSSc.55006	chr2	223182716	223183313	3.14359	4.11289	3.45025	1.60716	3.23551	2.5961	2.80255			NormSSc.50260	chr2	85805389	85805749	4.77953	3.56809	3.87523	2.61265	2.69268	3.09337	2.51037	3.34522			NormSSc.58973	chr21	32489542	32490054	4.35509	4.33861	3.92467	3.37787	3.43482	2.42548	4.18107	3.22119			NormSSc.8838	chr1	226520654	226521551	3.88662	3.71073	3.81453	4.13024	3.19944
NormSSc.3740	chr1	88110138	88111002	3.14359	4.11289	3.45025	2.12832	3.02906	2.74366	2.30844			NormSSc.14513	chr10	121209345	121210045	4.23729	4.11677	2.94877	3.91581	3.57655	3.78319	3.18107	1.96605			NormSSc.49389	chr2	61099793	61100188	4.35509	4.33861	3.37464	3.68487	3.04134	4.10317	3.49855	2.99159			NormSSc.47896	chr2	25301251	25301789	4.08944	4.10706	3.06559	4.29141	2.32193
NormSSc.101807	chrX	13665682	13666210	3.14359	4.11289	3.05352	1.60716	2.68748	2.86375	3.21759			NormSSc.24387	chr12	110316574	110317663	3.86375	4.50003	2.94877	2.61265	3.34192	3.6452	3.68226	3.61813			NormSSc.81103	chr6	20409776	20410378	4.35509	4.33861	3.92467	2.34852	3.43482	3.73864	3.46552	4.0914			NormSSc.42951	chr18	44238196	44238521	4.15116	3.45638	3.66913	4.29141	3.19944
NormSSc.98120	chr9	34603615	34604091	3.14359	4.11289	1.12832	2.12832	2.01668	2.98736	2.75861			NormSSc.58446	chr20	60731985	60732372	4.64386	3.74616	2.94877	2.97888	2.69268	3.09337	4.53663	3.22479			NormSSc.53576	chr2	188312725	188313406	4.62086	4.07358	3.03726	2.76356	3.43482	3.5424	3.49855	2.34192			NormSSc.23123	chr12	75883078	75883861	3.01253	4.28109	4.43792	3.84753	2.71329
NormSSc.43463	chr18	57569337	57569784	3.14359	4.11289	2.83583	1.60716	1.7929	2.7929	2.23907			NormSSc.87442	chr7	18183777	18184974	4.64386	3.74616	2.94877	2.97888	3.95744	4.01668	2.26024	3.90016			NormSSc.52635	chr2	161064491	161065020	4.62086	4.07358	3.37464	2.76356	3.43482	3.24262	3.81691	4.43637			NormSSc.65797	chr3	123438668	123439095	3.27764	4.63982	3.30844	4.37302	2.71329
NormSSc.44705	chr19	10483421	10483853	3.14359	4.11289	2.3152	1.60716	3.02906	2.98736	3.03317			NormSSc.56778	chr20	18612927	18613157	4.64386	3.74616	2.94877	2.97888	3.15116	3.50447	3.72855	3.22479			NormSSc.33881	chr15	81594208	81594637	4.16245	4.56809	3.37464	2.76356	3.43482	2.42548	3.81691	2.70816			NormSSc.77634	chr5	131400426	131400814	4.08944	3.71073	4.0973	3.73361	2.32193
NormSSc.31620	chr15	32954834	32955230	3.14359	4.11289	2.55673	1.60716	3.23551	2.98736	3.38109			NormSSc.49189	chr2	54857042	54857485	4.40821	3.98525	2.56242	3.65055	3.90241	3.50447	2.26024	3.28109			NormSSc.22387	chr12	54821849	54822804	4.16245	4.56809	3.03726	4.07756	3.43482	3.24262	3.81691	3.42548			NormSSc.605	chr1	14108485	14109246	4.31183	3.02082	3.81453	4.51625	2.71329
NormSSc.63009	chr3	42142644	42142960	3.14359	4.11289	3.27417	2.88207	3.02906	2.70302	2.23907			NormSSc.4674	chr1	112887269	112887943	4.40821	3.98525	2.94877	2.97888	2.69268	3.09337	3.36815	4.38109			NormSSc.94901	chr8	90813536	90814286	4.16245	4.56809	3.37464	2.76356	3.43482	3.24262	3.24616	4.0914			NormSSc.52867	chr2	169049455	169050126	4.31183	3.58216	3.4926	4.29141	3.19944
NormSSc.63462	chr3	49414909	49415387	3.14359	4.11289	2.55673	2.12832	2.77341	3.16245	2.73361			NormSSc.87285	chr7	14443191	14443559	4.40821	3.98525	2.94877	3.65055	2.69268	3.28454	3.55387	4.08746			NormSSc.13246	chr10	91323707	91324058	4.66913	4.07358	3.37464	2.76356	3.10901	2.95311	2.33529	3.59054			NormSSc.73578	chr4	181055216	181055836	3.01253	4.01875	4.43792	4.21036	2.71329
NormSSc.38547	chr17	15860528	15860918	2.89115	4.3827	3.05352	1.60716	2.35509	2.70302	1.86836			NormSSc.18537	chr11	95945673	95946101	3.86375	4.54528	2.56242	2.97888	2.24616	3.50447	3.00836	4.05755			NormSSc.74132	chr5	14011482	14012161	4.41136	4.33861	3.37464	2.76356	3.91803	3.9596	2.67177	3.59054			NormSSc.76661	chr5	96303775	96304168	4.26024	3.31857	3.81453	4.29141	3.19944
NormSSc.85988	chr6	155113079	155113435	2.89115	4.3827	2.3152	2.12832	2.77341	2.37464	2.80255			NormSSc.74083	chr5	10489936	10490528	3.86375	4.54528	2.56242	2.97888	2.69268	3.89566	3.49558	3.80255			NormSSc.63315	chr3	46736914	46737471	4.07557	4.68487	3.03726	3.37787	4.12832	3.73864	4.21217	2.34192			NormSSc.14285	chr10	115404392	115404888	3.38752	3.91359	4.43792	3.95528	2.71329
NormSSc.79972	chr6	434829	435075	2.89115	4.3827	1.61813	1.14359	1.01668	2.74366	2.38109			NormSSc.9699	chr1	247134445	247135001	4.23729	4.17921	2.94877	3.91581	3.63982	2.78805	3.55387	3.28109			NormSSc.48849	chr2	44843775	44844211	4	4.78684	3.92467	3.68487	3.43482	3.24262	2.67177	4.36			NormSSc.19062	chr11	113160151	113160650	3.75115	4.28109	3.66913	4.03726	3.19944
NormSSc.100964	chr9	130659524	130659917	2.89115	4.3827	2.83583	2.48662	2.4926	3.48363	2.49855			NormSSc.85221	chr6	139629345	139630428	3.86375	4.58915	2.56242	3.65055	2.69268	2.50447	2.26024	2.53952			NormSSc.12809	chr10	80166539	80167141	4	4.78684	3.03726	2.34852	3.43482	3.24262	3.24616	3.86145			NormSSc.101472	chr9	139439093	139439360	3.50743	4.01875	4.0973	4.13024	2.71329
NormSSc.81663	chr6	32014567	32015317	2.89115	4.3827	1.61813	1.14359	2.16619	1.82166	1.75364			NormSSc.88838	chr7	50361391	50361658	3.86375	4.58915	2.94877	2.61265	2.69268	3.6452	3.45332	4.38109			NormSSc.39407	chr17	37400823	37401414	4	4.78684	3.37464	3.37787	3.10901	3.73864	4.21217	3.22119			NormSSc.36095	chr16	48387445	48388002	4.45638	4.20127	4.0973	3.00419	2.71329
NormSSc.4500	chr1	109820027	109820451	2.89115	4.3827	1.61813	3.12832	1.7929	2.98736	2.11289			NormSSc.3674	chr1	86895430	86896194	4.40821	4.04947	2.94877	2.97888	2.60164	2.50447	3.76603	3.86606			NormSSc.101330	chr9	136423295	136424345	4	4.78684	3.37464	2.76356	3.43482	2.42548	3.49855	4.0914			NormSSc.53575	chr2	188299006	188299419	4.59472	3.45638	3.97461	3.73361	1.94006
NormSSc.101837	chrX	15169582	15170087	2.89115	4.3827	3.27417	1.60716	2.4926	2.86375	2.75861			NormSSc.76520	chr5	94422711	94424106	3.63713	4.83348	3.87523	2.97888	3.38431	3.89566	2.55102	3.77341			NormSSc.53374	chr2	179626462	179626924	3.92025	4.8718	3.37464	4.07756	3.43482	3.24262	3.49855	3.22119			NormSSc.72370	chr4	139792190	139792569	4.45638	3.58216	4.0973	3.63443	3.80975
NormSSc.56956	chr20	23087056	23087460	2.89115	4.3827	3.05352	2.88207	2.68748	2.51625	2.30844			NormSSc.94878	chr8	90228610	90228960	4.23729	4.23907	2.94877	2.61265	4.2897	2.78805	3.94442	3.6612			NormSSc.31323	chr14	105781544	105782024	4.22837	4.56809	3.37464	3.37787	3.43482	2.95311	4.46855	3.42548			NormSSc.31666	chr15	33571066	33571387	4.31183	4.36653	4.0973	3.00419	2.32193
NormSSc.70104	chr4	42673407	42674130	2.89115	4.3827	2.55673	2.12832	2.4926	1.45638	2.11289			NormSSc.54700	chr2	216974912	216975171	4.23729	4.23907	2.56242	2.61265	3.38431	2.78805	3.68226	3.16619			NormSSc.94495	chr8	72740025	72740570	4.35509	4.46096	3.37464	2.76356	3.43482	4.25322	3.49855	4.26896			NormSSc.61677	chr3	11494895	11495299	3.6744	3.31857	4.71457	4.13024	2.71329
NormSSc.85537	chr6	146737989	146738364	2.89115	4.3827	3.81929	2.12832	2.35509	2.43792	3.12063			NormSSc.47543	chr2	12871988	12873198	4.23729	4.23907	2.56242	2.97888	2.69268	4.12448	3.55387	3.73108			NormSSc.95124	chr8	97350022	97350801	4.35509	4.46096	3.03726	3.68487	3.43482	3.73864	2.67177	4.18476			NormSSc.15409	chr11	7715916	7716315	3.6744	4.10706	4.32862	3.73361	2.32193
NormSSc.22027	chr12	49499327	49499687	2.89115	4.3827	2.3152	2.48662	2.68748	3.71584	2.97461			NormSSc.55803	chr2	238571200	238571819	4.64386	3.83583	4.24439	2.61265	2.69268	3.89566	4.0146	3.07756			NormSSc.29272	chr14	58637765	58638227	4.28282	4.56809	3.37464	3.68487	3.43482	4.10317	3.49855	2.99159			NormSSc.59596	chr21	45005828	45006341	4.20491	3.71073	4.53374	3.40028	2.71329
NormSSc.70707	chr4	76419778	76420135	2.89115	4.3827	2.83583	2.48662	1.7929	2.15116	3.66385			NormSSc.67033	chr3	153008860	153009213	4.64386	3.83583	2.94877	2.97888	3.90241	2.00836	3.72855	3.80255			NormSSc.73270	chr4	165304430	165305405	4.28282	4.56809	3.92467	3.68487	3.43482	2.42548	4.21217	3.59054			NormSSc.53545	chr2	187506375	187506829	4.40979	4.01875	3.06559	4.37302	3.64251
NormSSc.66075	chr3	128506713	128507154	2.89115	4.3827	4.00419	2.12832	2.35509	2.98736	2.23907			NormSSc.21932	chr12	48149284	48149784	3.86375	4.63037	3.87523	2.97888	3.15116	2.50447	4.10121	3.97248			NormSSc.101250	chr9	134583086	134583936	3.82166	5.04744	3.92467	3.37787	3.10901	2.95311	2.67177	4.26896			NormSSc.23433	chr12	89938481	89939177	3.38752	4.75985	4.32862	3.40028	2.71329
NormSSc.10921	chr10	26164515	26164862	2.89115	4.3827	1.61813	3.61265	2.4926	1.97461	1.86836			NormSSc.58492	chr20	61552528	61553006	3.86375	4.63037	3.5961	2.97888	3.63982	2.50447	4.34852	3.53084			NormSSc.9810	chr10	1082075	1082835	4.41136	4.46096	3.03726	3.37787	4.12832	3.24262	4.00628	3.86145			NormSSc.46932	chr19	57348933	57349275	3.82403	3.91359	3.4926	4.65322	2.32193
NormSSc.30335	chr14	81484593	81484957	2.89115	4.3827	3.05352	2.48662	2.16619	1.97461	3.35181			NormSSc.37469	chr16	85004229	85004615	4.40821	4.11677	2.94877	2.61265	2.69268	3.28454	3.18107	3.73108			NormSSc.52574	chr2	159975067	159975513	4.80735	4.07358	3.92467	3.68487	3.04134	3.24262	4.00628	3.86145			NormSSc.91093	chr7	131198242	131198715	3.58776	4.97141	3.81453	3.51625	2.32193
NormSSc.12975	chr10	82724764	82725257	4.35181	2.93568	2.55673	2.48662	3.23551	2.15116	3.35181			NormSSc.24700	chr12	117110882	117111165	4.40821	4.11677	2.56242	3.91581	3.15116	2.78805	3.18107	3			NormSSc.63867	chr3	58173382	58173790	4.66913	4.21579	3.03726	3.68487	4.12832	2.95311	4.00628	3.98736			NormSSc.78906	chr5	156533690	156534658	3.58776	4.10706	3.4926	4.72094	2.94442
NormSSc.24643	chr12	116502250	116502617	4.35181	2.93568	0.723482	2.12832	2.35509	2.74366	2.97461			NormSSc.13012	chr10	86184435	86185051	4.40821	4.11677	3.87523	3.65055	2.24616	2.78805	3.89792	3.61813			NormSSc.26645	chr13	47470865	47471290	4.56526	4.33861	3.37464	2.34852	3.10901	3.9596	4.00628	3.42548			NormSSc.50137	chr2	76826836	76827205	4.15116	4.36653	3.66913	3.73361	1.94006
NormSSc.40762	chr17	64434237	64434573	4.41766	2.93568	1.94877	3.12832	3.02906	2.27417	3.79774			NormSSc.93240	chr8	29109487	29109972	4.40821	4.11677	2.56242	2.97888	3.15116	2.78805	3.55387	2.19579			NormSSc.90040	chr7	99962922	99963786	4.56526	4.33861	3.37464	2.76356	3.43482	3.5424	3.81691	4.26896			NormSSc.65052	chr3	106229061	106229581	4.54815	4.63982	3.4926	3.2707	4.14169
NormSSc.91325	chr7	137846263	137846754	3.46248	3.89341	4.00419	2.48662	2.77341	2.37464	2.11289			NormSSc.63973	chr3	60178073	60178962	4.77953	3.74616	2.94877	2.97888	3.95744	3.28454	3.49558	3.44101			NormSSc.98202	chr9	35844851	35845330	4.47007	4.46096	3.37464	2.76356	3.91803	3.24262	3.49855	2.70816			NormSSc.86951	chr7	2996130	2996938	3.50743	4.10706	3.97461	4.37302	4.27591
NormSSc.35487	chr16	19816105	19816721	3.24969	4.11289	2.55673	4.21939	2.01668	2.70302	2.80255			NormSSc.14884	chr10	130427503	130428148	4.77953	3.74616	2.94877	2.97888	2.69268	2.78805	3.18107	2.19579			NormSSc.78691	chr5	150284201	150284871	4.07557	4.8718	3.37464	2.76356	4.37302	3.73864	3.49855	3.22119			NormSSc.24148	chr12	105093336	105093867	4.50299	4.01875	3.4926	3.95528	3.80975
NormSSc.9839	chr10	3085777	3086193	3.24969	4.11289	2.83583	1.60716	2.35509	2.74366	1.99159			NormSSc.32390	chr15	52019759	52020086	4.23729	4.29483	3.87523	2.61265	3.15116	2.00836	2.26024	3.28109			NormSSc.92382	chr8	10640886	10641753	3.82166	5.13216	3.03726	2.76356	3.43482	3.9596	4.71839	3.74115			NormSSc.80636	chr6	12044941	12045632	3.58776	4.36653	3.30844	4.72094	2.94442
NormSSc.21196	chr12	24375835	24376193	3.24969	4.11289	2.3152	3.12832	3.12448	3.04541	2.49855			NormSSc.73582	chr4	182064450	182064807	4.9682	3.56809	3.5961	2.61265	2.69268	3.50447	2.55102	4.42392			NormSSc.25434	chr13	20985864	20986520	4	4.96498	3.37464	3.68487	3.43482	3.24262	2.33529	3.86145			NormSSc.80252	chr6	4734447	4734796	4.26024	4.01875	3.97461	3.73361	2.71329
NormSSc.9459	chr1	240139710	240140064	3.24969	4.11289	1.94877	1.14359	2.77341	2.43792	2.49855			NormSSc.83148	chr6	81048012	81048344	4.64386	3.90913	2.56242	2.61265	3.34192	4.22299	2.55102	3.80255			NormSSc.25488	chr13	21976789	21977330	3.92025	5.04744	3.92467	3.68487	3.10901	2.95311	4.46855	3.74115			NormSSc.97221	chr9	561478	561935	4.63578	4.01875	3.4926	3.84753	3.41923
NormSSc.90516	chr7	111832195	111832727	3.24969	4.11289	2.3152	2.88207	3.02906	2.51625	2.80255			NormSSc.97991	chr9	31259931	31260422	3.86375	4.71967	3.87523	2.97888	2.69268	3.09337	2.55102	4.05755			NormSSc.71401	chr4	96077186	96077612	4.41136	4.56809	3.92467	2.76356	3.43482	3.5424	2.67177	2.99159			NormSSc.36566	chr16	65283646	65284013	4.88094	3.81214	3.81453	3.51625	3.41923
NormSSc.20593	chr12	8743818	8744072	3.24969	4.11289	1.61813	1.14359	1.53952	1.82166	1.86836			NormSSc.36056	chr16	46963704	46964086	4.40821	4.17921	2.94877	2.61265	3.95744	4.01668	3.32528	4.05755			NormSSc.27814	chr13	103109660	103110071	4.41136	4.56809	3.37464	4.61539	3.10901	4.10317	2.67177	3.98736			NormSSc.2866	chr1	59900014	59900386	4.31183	4.50743	3.81453	3.40028	2.94442
NormSSc.93893	chr8	54605443	54606046	3.24969	4.11289	2.55673	1.60716	3.23551	2.92688	3.06158			NormSSc.18611	chr11	101883646	101884035	4.40821	4.17921	2.56242	2.61265	3.63982	4.12448	2.93129	3.50151			NormSSc.84546	chr6	128198364	128198804	4.41136	4.56809	3.37464	3.68487	4.67702	3.73864	3.24616	2.99159			NormSSc.72602	chr4	144273049	144273620	4.36327	4.01875	3.81453	3.84753	2.94442
NormSSc.40359	chr17	56394715	56395330	3.24969	4.11289	2.83583	1.60716	2.77341	3.35509	3.42236			NormSSc.20803	chr12	12224902	12225346	4.23729	4.35345	3.87523	2.61265	3.38431	2.78805	4.15682	4.1187			NormSSc.63855	chr3	58037988	58038641	4.41136	4.56809	3.37464	3.68487	4.12832	2.42548	3.97675	3.22119			NormSSc.98031	chr9	33139799	33140315	4.08944	3.81214	3.4926	4.65322	2.32193
NormSSc.40882	chr17	66255147	66255694	3.24969	4.11289	3.45025	1.60716	2.16619	3.16245	3.17365			NormSSc.42490	chr18	21994352	21994730	4.23729	4.35345	2.56242	3.91581	2.69268	2.50447	3.76603	3.80255			NormSSc.27906	chr13	108974560	108975162	4.93348	4.07358	3.37464	4.07756	3.43482	3.24262	2.67177	4.57936			NormSSc.99825	chr9	104467391	104468021	4.54815	4.20127	3.66913	3.63443	2.32193
NormSSc.42184	chr18	11909602	11909911	3.24969	4.11289	2.3152	2.88207	3.51331	2.5961	2.30844			NormSSc.87239	chr7	12529712	12530092	4.23729	4.35345	3.87523	2.97888	3.75364	3.6452	2.26024	4.05755			NormSSc.74075	chr5	10307650	10308145	4.66913	4.33861	4.14927	3.68487	3.91803	4.25322	3.20309	2.34192			NormSSc.3223	chr1	67496753	67497341	3.75115	4.20127	3.81453	4.29141	3.98948
NormSSc.83541	chr6	97841992	97842400	3.24969	4.11289	2.55673	1.60716	2.68748	2.51625	2.80255			NormSSc.88729	chr7	47521513	47522735	3.86375	4.75115	2.94877	4.33695	2.69268	3.6452	2.55102	3.73108			NormSSc.90266	chr7	104865578	104866074	4.22837	4.78684	3.03726	2.76356	4.12832	3.24262	2.63443	3.59054			NormSSc.37815	chr17	750179	750804	3.6744	3.91359	4.43792	4.03726	2.71329
NormSSc.84426	chr6	125269112	125269627	3.24969	4.11289	2.3152	3.61265	2.68748	2.27417	2.23907			NormSSc.9163	chr1	232714421	232714766	3.86375	4.75115	2.56242	2.97888	4.1587	3.09337	3.13216	3.84052			NormSSc.103883	chrX	138287059	138287699	4.22837	4.78684	3.37464	2.76356	3.10901	4.38109	3.81691	2.70816			NormSSc.49561	chr2	64870374	64870727	3.75115	4.36653	4.43792	3.51625	3.41923
NormSSc.102623	chrX	49648875	49649227	3.24969	4.11289	2.3152	0	2.35509	2.51625	2.45025			NormSSc.92936	chr8	23398385	23399631	3.86375	4.75115	2.94877	3.91581	3.63982	4.12448	3.00836	3.22479			NormSSc.14589	chr10	123660041	123660668	4.80735	4.21579	3.03726	3.68487	3.43482	2.95311	3.20309	3.42548			NormSSc.82772	chr6	53793789	53794334	4.03112	4.28109	3.4926	4.29141	3.41923
NormSSc.85791	chr6	151023801	151024137	3.24969	4.11289	2.83583	3.40346	2.01668	2.86375	2.80255			NormSSc.53160	chr2	174888643	174889425	3.86375	4.75115	2.94877	3.91581	3.63982	4.12448	3.18107	3.16619			NormSSc.13775	chr10	102490638	102491349	3.82166	5.20945	3.37464	2.76356	3.41294	3.73864	4.21217	4.36			NormSSc.83304	chr6	88102718	88103204	4.36327	3.81214	4.0973	3.84753	3.41923
NormSSc.51621	chr2	128407316	128407706	3.24969	4.11289	2.83583	1.14359	3.41609	2.43792	2.73361			NormSSc.2204	chr1	44229105	44229470	4.77953	3.83583	2.56242	2.97888	3.95744	3.28454	2.93129	3.28109			NormSSc.61184	chr22	47169754	47170669	3.82166	5.20945	3.92467	2.76356	3.43482	3.5424	4.60853	3.59054			NormSSc.64011	chr3	61833759	61834224	4.40979	4.20127	3.66913	3.84753	3.80975
NormSSc.9207	chr1	233530591	233531083	3.24969	4.11289	3.05352	1.60716	3.83818	2.43792	2.80255			NormSSc.53701	chr2	191443031	191443660	4.77953	3.83583	2.56242	2.97888	2.69268	3.28454	3.32528	4.17365			NormSSc.88816	chr7	50206894	50207732	4	5.04744	3.37464	2.76356	4.12832	4.25322	3.49855	4.18476			NormSSc.19070	chr11	113424005	113424357	3.97034	3.71073	4.32862	4.13024	3.64251
NormSSc.88078	chr7	31528325	31528619	3.24969	4.11289	3.05352	2.48662	2.16619	2.86375	1.86836			NormSSc.51629	chr2	128507039	128507861	4.64386	3.98525	2.94877	2.97888	3.05755	2.78805	3.18107	3.90016			NormSSc.62157	chr3	19972593	19973772	3.92025	5.13216	3.92467	4.3152	3.10901	3.24262	2.67177	4.36			NormSSc.10264	chr10	11056619	11057055	3.88662	4.20127	4.43792	3.63443	2.32193
NormSSc.38621	chr17	17208783	17209181	3.24969	4.11289	1.94877	3.12832	2.35509	3.16245	2.75861			NormSSc.65087	chr3	107393878	107394621	4.23729	4.40346	2.94877	3.65055	3.79048	3.09337	2.93129	3.57374			NormSSc.54448	chr2	208028919	208029358	3.92025	5.13216	3.92467	2.34852	3.43482	3.9596	3.24616	2.99159			NormSSc.21746	chr12	43604717	43605104	3.58776	3.91359	4.53374	4.13024	3.64251
NormSSc.33752	chr15	79215490	79215749	3.24969	4.11289	1.94877	2.48662	3.12448	3.55958	3.03317			NormSSc.101075	chr9	131999383	131999796	4.40821	4.23907	2.56242	2.97888	3.34192	3.78319	4.39551	4.0021			NormSSc.86825	chr7	1452433	1452896	3.92025	5.13216	3.37464	3.37787	3.91803	3.5424	3.46552	3.42548			NormSSc.7565	chr1	201481072	201481517	4.50299	4.01875	3.81453	3.84753	3.98948
NormSSc.68013	chr3	184763255	184764015	3.24969	4.11289	4.59054	2.12832	2.16619	1.97461	2.30844			NormSSc.10446	chr10	13972173	13972513	4.40821	4.23907	2.56242	2.61265	2.69268	2.00836	3.36815	3.84052			NormSSc.98857	chr9	81054257	81054788	4.85335	4.21579	3.37464	2.76356	3.10901	4.76479	3.49855	4.0914			NormSSc.70176	chr4	48580323	48580806	4.40979	3.45638	3.4926	4.84286	3.64251
NormSSc.71813	chr4	110569383	110570309	3.24969	4.11289	3.27417	3.40346	2.01668	3.19579	2.30844			NormSSc.3198	chr1	66998926	66999971	4.40821	4.23907	2.94877	2.61265	3.95744	3.78319	3.18107	4.27244			NormSSc.48934	chr2	46451829	46452438	4.62086	4.46096	4.44718	3.37787	3.43482	3.9596	2.67177	3.74115			NormSSc.28826	chr14	42791807	42792959	3.27764	4.75985	3.66913	4.51625	3.41923
NormSSc.64646	chr3	88080872	88081406	3.24969	4.11289	2.55673	2.88207	1.7929	3.29141	2.75861			NormSSc.14431	chr10	119301639	119302416	4.40821	4.23907	2.94877	2.97888	2.06559	3.09337	2.55102	3.57374			NormSSc.90093	chr7	100463577	100464229	5.01253	4.07358	3.37464	3.68487	3.10901	3.24262	4.89792	3.86145			NormSSc.26886	chr13	51804659	51805085	3.50743	4.43482	4.43792	3.84753	2.71329
NormSSc.93941	chr8	55770777	55771196	4.06559	3.32862	2.3152	1.60716	2.77341	2.70302	3.38109			NormSSc.88095	chr7	32545871	32546339	4.40821	4.23907	2.94877	2.97888	3.38431	3.28454	3.89792	3.50151			NormSSc.13793	chr10	102800943	102801353	4.51918	4.56809	3.37464	2.76356	4.89454	3.73864	3.49855	3.86145			NormSSc.13643	chr10	99343753	99344158	4.72855	3.45638	4.0973	3.95528	2.94442
NormSSc.67551	chr3	171506321	171506852	4.06559	3.32862	2.3152	1.60716	2.01668	2.27417	3.28798			NormSSc.32571	chr15	57097988	57098389	3.86375	4.79653	3.5961	2.97888	3.75364	4.01668	2.26024	3.97248			NormSSc.84212	chr6	117586282	117587111	3.82166	5.28109	3.37464	2.34852	3.10901	3.73864	2.33529	2.34192			NormSSc.86006	chr6	155442876	155443319	4.80496	4.10706	3.81453	3.51625	2.94442
NormSSc.11025	chr10	28622301	28622663	4.06559	3.32862	1.61813	2.48662	1.7929	2.27417	1.86836			NormSSc.99175	chr9	91538498	91539092	3.86375	4.79653	3.87523	2.97888	2.69268	3.6452	3.00836	3.22479			NormSSc.13584	chr10	98479539	98479924	4.89115	4.21579	4.44718	2.76356	4.09926	2.95311	4.21217	3.86145			NormSSc.27824	chr13	103359865	103360230	4.63578	3.58216	4.6263	3.40028	3.19944
NormSSc.79584	chr5	172999999	173000396	4.06559	3.32862	3.05352	2.12832	2.01668	2.5961	3.66385			NormSSc.51415	chr2	119981024	119982119	3.86375	4.79653	2.94877	2.97888	3.79048	3.78319	3.45332	3.6612			NormSSc.27417	chr13	88329773	88330359	4.66913	4.46096	3.37464	3.68487	3.91803	3.5424	3.49855	3.59054			NormSSc.15295	chr11	5621533	5622045	4.36327	3.71073	4.43792	3.73361	1.4441
NormSSc.96888	chr8	139695493	139695766	4.06559	3.32862	1.61813	2.12832	2.4926	3.48363	2.38109			NormSSc.74025	chr5	7742242	7742769	3.63713	5.04032	2.56242	2.61265	3.15116	2.00836	3.83112	3.39391			NormSSc.94172	chr8	61828913	61829758	4	5.13216	4.93568	3.68487	3.43482	3.5424	3.49855	3.22119			NormSSc.66852	chr3	149939057	149939444	3.6744	4.50743	4.22658	3.84753	3.80975
NormSSc.25280	chr12	131232619	131233004	4.06559	3.32862	2.3152	1.60716	2.77341	3.04541	3.62358			NormSSc.59351	chr21	39695668	39696105	4.23729	4.45332	2.56242	3.91581	3.34192	3.6452	3.36815	3.6612			NormSSc.30334	chr14	81462548	81463080	4.56526	4.56809	3.03726	4.07756	3.43482	3.73864	2.67177	4.43637			NormSSc.20465	chr12	6809568	6810184	3.50743	4.63982	3.66913	4.44564	3.98948
NormSSc.84875	chr6	134858175	134858578	3.02495	4.3827	2.55673	2.88207	2.16619	2.70302	3.38109			NormSSc.79526	chr5	172200478	172200820	4.64386	4.04947	2.94877	2.97888	3.34192	3.50447	2.51037	3.61813			NormSSc.65191	chr3	110345527	110345906	4.35509	4.78684	3.03726	2.34852	4.5089	2.95311	2.33529	2.99159			NormSSc.7811	chr1	205197748	205198253	3.88662	3.81214	4.43792	4.13024	3.19944
NormSSc.41438	chr17	76371804	76372140	3.02495	4.3827	2.55673	1.60716	2.35509	3.60716	2.75861			NormSSc.95752	chr8	117436105	117436885	3.86375	4.83348	3.5961	2.61265	3.75364	4.12448	3.18107	3.73108			NormSSc.94122	chr8	60885095	60885533	4.80735	4.33861	3.37464	2.76356	3.43482	4.25322	4.21217	4.26896			NormSSc.7724	chr1	203612399	203612942	3.50743	4.57514	3.66913	4.51625	2.32193
NormSSc.50937	chr2	105930405	105930724	3.02495	4.3827	3.45025	2.12832	3.02906	2.7929	2.80255			NormSSc.26550	chr13	46015647	46016055	4.40821	4.29483	2.94877	3.91581	2.69268	2.50447	3.60164	3.77341			NormSSc.23508	chr12	91749155	91749589	4.80735	4.33861	4.14927	3.37787	3.10901	4.10317	2.67177	3.22119			NormSSc.82616	chr6	49377675	49378225	3.97034	4.57514	4.6263	3.13598	2.32193
NormSSc.8969	chr1	228974145	228974590	3.02495	4.3827	1.61813	3.12832	2.35509	3.43172	3.12063			NormSSc.76296	chr5	85975328	85976137	4.40821	4.29483	2.94877	3.65055	3.38431	3.6452	3.49558	3.86606			NormSSc.87114	chr7	6474997	6475667	4.71329	4.46096	3.37464	2.76356	4.12832	3.5424	4.21217	4.57936			NormSSc.94235	chr8	64131930	64132277	4.72855	3.45638	4.0973	4.03726	2.71329
NormSSc.74617	chr5	37737989	37738668	3.02495	4.3827	3.05352	2.12832	3.02906	2.27417	2.87294			NormSSc.4649	chr1	112057795	112059118	4.40821	4.29483	3.5961	2.97888	3.15116	3.09337	3.13216	4.27244			NormSSc.66231	chr3	132071367	132071805	4.62086	4.56809	3.37464	3.37787	4.12832	3.73864	3.49855	4.57936			NormSSc.6295	chr1	168172455	168172896	3.97034	3.91359	4.71457	3.73361	3.64251
NormSSc.70055	chr4	41283052	41283450	3.02495	4.3827	2.3152	1.60716	2.4926	3.5221	1.99159			NormSSc.87256	chr7	12758747	12759937	3.63713	5.10609	3.5961	2.97888	3.90241	3.28454	2.51037	4.29825			NormSSc.40215	chr17	53239548	53240144	4.41136	4.78684	3.03726	4.3152	3.43482	2.95311	3.49855	3.74115			NormSSc.31613	chr15	32321644	32321987	3.88662	3.81214	4.53374	4.13024	2.94442
NormSSc.68578	chr3	194493626	194494351	3.02495	4.3827	3.81929	2.48662	2.90913	1.70302	2.04134			NormSSc.27028	chr13	61988996	61989759	4.64386	4.11677	2.94877	2.97888	3.05755	3.6452	2.93129	3.61813			NormSSc.33094	chr15	66662019	66662979	4	5.20945	3.37464	2.34852	3.43482	3.5424	2.67177	4.26896			NormSSc.83578	chr6	100449756	100450260	3.88662	3.81214	4.71457	3.95528	3.41923
NormSSc.75274	chr5	58055538	58056009	3.02495	4.3827	1.61813	2.88207	3.02906	2.43792	2.23907			NormSSc.21072	chr12	19705475	19705832	4.40821	4.35345	3.5961	3.65055	2.69268	2.50447	3.36815	3.6612			NormSSc.38227	chr17	7620272	7621151	4.16245	5.04744	3.37464	3.68487	4.5089	2.42548	3.77831	3.22119			NormSSc.7800	chr1	204797554	204797929	3.88662	4.57514	3.97461	3.95528	2.71329
NormSSc.37423	chr16	84544837	84545281	3.02495	4.3827	3.65322	1.60716	2.35509	2.98736	2.75861			NormSSc.20802	chr12	12223921	12224598	4.40821	4.35345	3.5961	3.65055	2.06559	4.12448	3.72855	4.1187			NormSSc.2096	chr1	42149619	42150078	4.16245	5.04744	3.03726	2.76356	3.91803	2.42548	3.77831	3.42548			NormSSc.66036	chr3	127813924	127814412	3.75115	4.28109	4.0973	4.29141	2.71329
NormSSc.91535	chr7	142218986	142219359	3.02495	4.3827	2.3152	2.12832	2.68748	2.37464	3.17365			NormSSc.34431	chr15	94663148	94663616	4.77953	3.98525	2.94877	2.97888	2.69268	3.78319	2.55102	3.07756			NormSSc.21178	chr12	22811128	22811629	4.75737	4.46096	3.37464	3.68487	3.43482	4.10317	4.21217	3.86145			NormSSc.17517	chr11	68024934	68025265	3.88662	4.43482	3.97461	4.13024	3.19944
NormSSc.93998	chr8	57900925	57901361	3.02495	4.3827	1.61813	2.12832	2.01668	3.16245	3.35181			NormSSc.90369	chr7	106372319	106372961	4.77953	3.98525	3.5961	2.61265	4.25497	3.6452	3.55387	3.6612			NormSSc.9286	chr1	235047377	235047927	4.35509	4.8718	3.37464	4.07756	3.43482	4.38109	2.67177	4.6452			NormSSc.98091	chr9	34252874	34253431	3.58776	4.10706	3.97461	4.77708	2.71329
NormSSc.43223	chr18	53087582	53088039	4.14169	3.32862	1.94877	2.88207	3.32193	2.51625	3.17365			NormSSc.66766	chr3	148760790	148761185	4.23729	4.54528	2.94877	2.61265	3.38431	2.78805	3.49558	2.78319			NormSSc.62666	chr3	33758394	33758681	5.15964	4.07358	3.37464	3.37787	4.12832	3.24262	2.26722	4.36			NormSSc.27607	chr13	98824443	98824861	4.26024	4.01875	4.22658	3.95528	3.41923
NormSSc.29733	chr14	68993383	68993774	4.14169	3.32862	3.27417	2.48662	2.16619	2.15116	2.04134			NormSSc.87713	chr7	24865665	24866206	4.23729	4.54528	2.94877	2.61265	4.47762	3.09337	3.32528	3.73108			NormSSc.8009	chr1	207970628	207971182	4.56526	4.68487	3.37464	4.3152	4.67702	3.24262	3.24616	3.98736			NormSSc.20229	chr12	2692125	2692570	3.82403	4.57514	4.32862	3.73361	3.41923
NormSSc.95383	chr8	102821990	102822307	4.14169	3.32862	2.3152	2.48662	2.35509	3.68748	3.28798			NormSSc.25807	chr13	30082312	30082662	4.23729	4.54528	2.94877	2.97888	3.95744	3.50447	3.80015	3.80255			NormSSc.80037	chr6	1917871	1918286	4.56526	4.68487	4.44718	3.68487	3.04134	3.5424	4.21217	3.74115			NormSSc.27484	chr13	95132921	95133269	4.40979	4.01875	4.53374	3.51625	2.71329
NormSSc.93398	chr8	33329221	33329752	3.36164	4.11289	3.05352	2.48662	2.4926	3.0973	3.06158			NormSSc.91065	chr7	130753472	130753773	4.23729	4.54528	3.5961	2.97888	3.90241	3.28454	3.96175	3.44101			NormSSc.36373	chr16	56894322	56894797	4.47007	4.78684	3.37464	2.76356	3.91803	1.95744	3.24616	3.42548			NormSSc.23291	chr12	82194446	82194913	4.84403	4.10706	3.81453	3.73361	3.98948
NormSSc.95230	chr8	99170029	99170500	3.36164	4.11289	1.94877	2.48662	2.01668	2.86375	3.26024			NormSSc.11193	chr10	31531610	31532400	4.9682	3.83583	2.94877	3.91581	3.15116	2.78805	3.00836	3.77341			NormSSc.54530	chr2	208937003	208937430	4.47007	4.78684	3.92467	2.76356	3.10901	3.24262	3.20309	4.26896			NormSSc.83193	chr6	82750262	82750674	3.97034	3.81214	5.10414	3.63443	2.94442
NormSSc.94418	chr8	70575931	70576296	3.36164	4.11289	2.3152	3.40346	2.16619	2.5961	2.45025			NormSSc.94929	chr8	91583330	91583616	4.9682	3.83583	2.56242	2.97888	3.05755	2.78805	3.45332	3.69786			NormSSc.75616	chr5	67551530	67552030	5.04643	4.21579	3.03726	3.37787	4.89454	4.25322	3.24616	3.98736			NormSSc.78242	chr5	141931100	141931632	3.88662	4.36653	3.4926	4.77708	2.32193
NormSSc.97682	chr9	16870435	16871017	3.36164	4.11289	3.45025	2.88207	2.4926	2.37464	2.45025			NormSSc.18492	chr11	95277542	95277990	3.86375	4.94442	2.94877	3.91581	2.69268	3.50447	3.49558	3.57374			NormSSc.75489	chr5	65257403	65257866	5.1967	4.07358	3.37464	2.76356	3.91803	3.73864	4.4926	3.98736			NormSSc.83259	chr6	85458164	85458509	4.03112	4.01875	4.43792	4.03726	2.94442
NormSSc.63317	chr3	46746421	46746926	3.36164	4.11289	4.00419	2.12832	2.4926	2.70302	2.75861			NormSSc.45315	chr19	18760368	18761764	4.40821	4.40346	2.94877	3.91581	3.38431	3.28454	3.96175	2.78319			NormSSc.27947	chr13	110874143	110874974	3.92025	5.35017	4.14927	2.76356	3.43482	3.24262	2.67177	2.99159			NormSSc.24447	chr12	111028529	111029157	3.97034	3.91359	4.43792	4.21036	4.27591
NormSSc.20832	chr12	12670643	12671037	3.36164	4.11289	2.55673	3.40346	2.68748	2.43792	3.12063			NormSSc.19802	chr11	128064970	128065449	4.40821	4.40346	2.94877	2.97888	3.15116	2.78805	3.55387	4.14549			NormSSc.50825	chr2	102516744	102517385	4.22837	5.04744	4.61128	3.68487	3.91803	4.10317	2.67177	3.98736			NormSSc.29633	chr14	66475699	66476202	4.45638	3.91359	3.4926	4.72094	2.94442
NormSSc.67063	chr3	154002979	154003399	3.36164	4.11289	3.05352	1.14359	2.68748	2.70302	2.92246			NormSSc.15254	chr11	3892459	3892913	4.40821	4.40346	2.56242	2.61265	4.1866	3.28454	3.80015	3.61813			NormSSc.93117	chr8	27454641	27455000	4.71329	4.56809	3.37464	3.37787	3.88207	4.38109	3.24616	4.0914			NormSSc.16105	chr11	26863385	26863834	4.72855	3.31857	4.0973	4.44564	2.71329
NormSSc.42962	chr18	45299001	45299305	3.36164	4.11289	3.05352	1.14359	2.01668	2.05755	2.73361			NormSSc.54664	chr2	216613955	216614805	4.40821	4.40346	3.87523	2.97888	2.24616	3.89566	2.55102	3.28109			NormSSc.85417	chr6	143896463	143897146	4.71329	4.56809	3.37464	3.68487	3.91803	3.9596	3.24616	4.43637			NormSSc.66602	chr3	142623475	142624358	4.54815	4.01875	3.81453	4.21036	3.19944
NormSSc.43916	chr18	74761893	74762294	3.36164	4.11289	1.94877	1.60716	1.53952	2.98736	1.43172			NormSSc.18640	chr11	102300845	102301564	4.64386	4.17921	2.94877	3.91581	3.34192	3.6452	3.55387	3.97248			NormSSc.10957	chr10	27027444	27028608	4.16245	5.13216	4.14927	3.68487	3.43482	3.73864	2.67177	3.22119			NormSSc.22381	chr12	54793051	54793511	4.15116	4.43482	3.4926	4.51625	3.41923
NormSSc.48412	chr2	36898059	36898606	3.36164	4.11289	1.94877	2.48662	2.4926	3.96605	2.92246			NormSSc.41879	chr18	3466852	3467242	4.64386	4.17921	2.56242	2.61265	2.69268	3.09337	3.68226	4.0021			NormSSc.30945	chr14	96890228	96891068	5.08549	4.21579	3.37464	2.76356	4.12832	4.25322	4.80616	3.42548			NormSSc.89677	chr7	90445853	90446483	4.63578	4.10706	3.4926	4.37302	2.94442
NormSSc.48115	chr2	28550743	28551267	3.36164	4.11289	3.05352	2.88207	2.4926	2.74366	2.45025			NormSSc.58875	chr21	29461925	29462622	4.77953	4.04947	2.56242	2.61265	3.57655	3.50447	3.36815	3.57374			NormSSc.40642	chr17	62138490	62139252	4.62086	4.68487	3.37464	2.76356	3.91803	3.73864	2.63443	4.18476			NormSSc.42430	chr18	21153637	21154488	4.03112	4.20127	4.87752	3.51625	2.94442
NormSSc.21021	chr12	15880861	15881563	3.36164	4.11289	1.94877	2.12832	2.4926	1.82166	2.45025			NormSSc.17140	chr11	62791151	62791900	4.77953	4.04947	2.94877	2.97888	3.57655	4.46248	3.36815	3.86606			NormSSc.90464	chr7	110669571	110670244	4.35509	4.96498	3.03726	2.76356	3.43482	3.9596	3.24616	2.34192			NormSSc.49630	chr2	65414337	65414794	4.40979	3.91359	3.97461	4.37302	3.19944
NormSSc.68561	chr3	194313599	194313931	3.36164	4.11289	1.61813	2.12832	2.68748	3.29141	3.38109			NormSSc.66871	chr3	150323817	150324250	4.77953	4.04947	2.94877	2.97888	3.15116	4.22299	3.65854	3.73108			NormSSc.33511	chr15	75069513	75070551	4.75737	4.56809	3.03726	3.37787	3.91803	3.73864	4.80616	3.22119			NormSSc.88986	chr7	64337701	64338538	4.20491	3.81214	4.53374	4.13024	4.14169
NormSSc.63295	chr3	46427688	46428153	3.36164	4.11289	2.83583	2.12832	2.90913	1.97461	3.28798			NormSSc.18462	chr11	94826078	94826419	3.86375	4.981	2.94877	3.91581	3.75364	3.89566	3.45332	3.34522			NormSSc.11043	chr10	28952787	28953167	4.75737	4.56809	4.14927	3.68487	3.91803	4.25322	2.67177	3.86145			NormSSc.53032	chr2	172430535	172431022	4.08944	4.36653	3.81453	4.44564	2.71329
NormSSc.35519	chr16	20934125	20934553	3.36164	4.11289	1.94877	3.12832	2.68748	3.25322	3.4746			NormSSc.75854	chr5	73926276	73926772	3.86375	4.981	2.94877	2.97888	2.69268	2.00836	2.26024	3.97248			NormSSc.85008	chr6	137103515	137103877	4.47007	4.8718	4.14927	2.34852	4.09926	2.95311	4.00628	3.86145			NormSSc.72587	chr4	143487903	143488834	3.75115	4.43482	3.97461	4.58496	2.94442
NormSSc.1871	chr1	38288467	38288942	3.36164	4.11289	1.61813	2.88207	2.77341	3.39072	3.28798			NormSSc.5916	chr1	160492842	160493174	4.40821	4.45332	4.24439	3.91581	3.63982	2.78805	3.65854	3.50151			NormSSc.95600	chr8	108509292	108509833	4.56526	4.78684	3.37464	3.68487	3.43482	3.24262	3.81691	4.6452			NormSSc.53413	chr2	180536001	180536678	5.08944	3.81214	3.81453	4.03726	2.71329
NormSSc.49603	chr2	65144737	65145453	3.36164	4.11289	2.55673	3.12832	2.35509	3.04541	3.21759			NormSSc.4325	chr1	101468139	101469034	4.40821	4.45332	2.94877	3.91581	3.38431	3.78319	2.55102	3.90016			NormSSc.43433	chr18	56737597	56738135	4.89115	4.46096	3.37464	4.79411	3.43482	3.5424	3.49855	4.0914			NormSSc.78656	chr5	149866022	149866357	4.59472	3.31857	4.32862	4.51625	3.41923
NormSSc.22648	chr12	60202157	60202529	3.36164	4.11289	2.55673	1.60716	2.90913	2.86375	3.12063			NormSSc.26171	chr13	39771361	39771997	4.40821	4.45332	3.5961	3.91581	2.69268	4.01668	2.55102	4.19944			NormSSc.97108	chr8	144766393	144766941	4.22837	5.13216	3.92467	4.3152	4.12832	2.95311	4.34357	2.70816			NormSSc.74333	chr5	21806946	21807617	4.59472	3.71073	4.6263	3.84753	3.41923
NormSSc.26478	chr13	44867871	44868595	3.36164	4.11289	2.83583	3.12832	2.68748	2.70302	2.45025			NormSSc.53440	chr2	182061961	182062410	4.23729	4.63037	2.94877	3.91581	3.05755	3.28454	3.45332	3.86606			NormSSc.56445	chr20	8131925	8132334	5.04643	4.33861	3.37464	4.07756	4.12832	2.95311	3.81691	4.36			NormSSc.40241	chr17	53603700	53604183	3.75115	4.36653	4.6263	4.03726	3.64251
NormSSc.64677	chr3	93817364	93817703	3.36164	4.11289	0.723482	2.48662	3.02906	2.92688	2.75861			NormSSc.96043	chr8	123745741	123746225	4.23729	4.63037	2.94877	3.91581	2.69268	3.50447	4.58636	3.77341			NormSSc.47623	chr2	16845424	16845928	4.93348	4.46096	3.37464	4.61539	3.43482	3.5424	2.33529	4.0914			NormSSc.45182	chr19	17599762	17600291	4.03112	4.50743	3.66913	4.58496	2.94442
NormSSc.64696	chr3	97590719	97591756	3.36164	4.11289	3.45025	2.48662	2.35509	2.15116	2.57936			NormSSc.28971	chr14	51302070	51302437	4.23729	4.63037	3.5961	2.61265	3.34192	3.89566	3.13216	3.53084			NormSSc.65395	chr3	113455390	113455991	4.71329	4.68487	3.37464	3.68487	3.43482	4.59194	2.67177	4.18476			NormSSc.2447	chr1	49226678	49227330	5.11967	4.28109	3.66913	3.73361	3.19944
NormSSc.52499	chr2	158348733	158349104	3.36164	4.11289	2.55673	1.60716	2.4926	3.29141	2.30844			NormSSc.95290	chr8	101388975	101389981	3.86375	5.01045	2.94877	2.97888	2.69268	2.00836	3.18107	4.1187			NormSSc.83926	chr6	110881762	110882307	4.28282	5.13216	3.03726	2.76356	3.10901	2.95311	3.49855	3.74115			NormSSc.35073	chr16	9192929	9193642	4.26024	4.43482	3.66913	4.44564	2.32193
NormSSc.52389	chr2	153342563	153342921	3.36164	4.11289	2.3152	2.48662	3.32193	2.7929	3.66385			NormSSc.97295	chr9	2657408	2657732	4.64386	4.23907	3.87523	2.97888	3.57655	3.50447	3.00836	3.80255			NormSSc.97584	chr9	13278334	13279861	4.28282	5.13216	3.37464	4.07756	3.43482	3.24262	3.49855	3.98736			NormSSc.82702	chr6	52704332	52704816	3.82403	3.71073	4.43792	4.84286	4.14169
NormSSc.3034	chr1	64602820	64603109	3.36164	4.11289	3.45025	2.88207	2.4926	2.70302	2.73361			NormSSc.22294	chr12	53583886	53584301	4.64386	4.23907	3.87523	3.91581	3.57655	2.78805	4.06158	3.39391			NormSSc.95014	chr8	94997775	94998281	4	5.4153	3.03726	4.3152	3.43482	3.5424	4.21217	4.18476			NormSSc.95961	chr8	121824259	121824730	4.31183	4.43482	3.4926	4.58496	2.94442
NormSSc.83966	chr6	111605542	111605942	3.36164	4.11289	3.45025	2.48662	1.34192	2.74366	3.26024			NormSSc.12219	chr10	65471626	65472581	4.64386	4.23907	2.94877	3.91581	3.79048	3.28454	3.68226	4.08746			NormSSc.56674	chr20	13975633	13976811	4	5.4153	3.37464	3.68487	3.91803	4.25322	3.24616	2.99159			NormSSc.21331	chr12	26939880	26940624	3.38752	4.28109	4.71457	4.44564	3.19944
NormSSc.72190	chr4	124697426	124697717	3.36164	4.11289	1.61813	2.48662	2.01668	2.37464	2.73361			NormSSc.70718	chr4	76608090	76608475	4.64386	4.23907	3.5961	2.61265	4.35673	3.09337	4.10121	4.03317			NormSSc.9312	chr1	235246567	235247407	4.56526	4.8718	4.14927	3.37787	3.10901	3.73864	4.80616	3.98736			NormSSc.79514	chr5	172143861	172144179	4.31183	4.50743	3.97461	4.03726	3.98948
NormSSc.71353	chr4	90942900	90943308	3.14359	4.3827	2.3152	3.40346	2.68748	3.68748	2.57936			NormSSc.54865	chr2	219181338	219181679	4.77953	4.11677	3.5961	3.91581	3.63982	2.00836	3.76603	3.44101			NormSSc.95120	chr8	97295720	97296321	4.56526	4.8718	3.92467	4.3152	3.10901	3.73864	3.20309	4.82522			NormSSc.87650	chr7	23043564	23044171	4.94769	4.50743	3.66913	3.73361	2.94442
NormSSc.95613	chr8	108888520	108888842	3.14359	4.3827	1.61813	2.88207	2.01668	2.37464	3.21759			NormSSc.49291	chr2	58133251	58133650	4.77953	4.11677	2.56242	2.97888	3.63982	3.89566	3.36815	4.27244			NormSSc.75377	chr5	60628692	60629089	4.66913	4.78684	3.37464	2.76356	4.12832	4.49409	3.77831	4.18476			NormSSc.66401	chr3	137787368	137787834	4.40979	4.28109	4.53374	3.63443	2.94442
NormSSc.34411	chr15	93579168	93579407	3.14359	4.3827	2.55673	2.48662	1.53952	1.97461	2.38109			NormSSc.8182	chr1	211517110	211517997	4.77953	4.11677	2.94877	3.91581	3.38431	3.6452	4.10121	3.6612			NormSSc.9473	chr1	240829793	240830416	4.66913	4.78684	4.14927	2.34852	4.12832	4.49409	3.49855	4.26896			NormSSc.45955	chr19	41228074	41228635	4.50299	4.43482	4.0973	3.84753	2.94442
NormSSc.69232	chr4	10159409	10159730	3.14359	4.3827	0.723482	2.12832	2.35509	2.74366	2.49855			NormSSc.7239	chr1	192570282	192571147	4.40821	4.50003	2.94877	2.61265	3.75364	3.89566	3.49558	4.48812			NormSSc.23751	chr12	95098229	95098630	4.89115	4.56809	3.03726	4.3152	4.12832	3.73864	4.00628	3.59054			NormSSc.61291	chr3	239460	239952	4.80496	3.91359	4.32862	3.84753	3.80975
NormSSc.98677	chr9	77557766	77558156	3.14359	4.3827	3.81929	2.12832	2.01668	2.43792	3.06158			NormSSc.16035	chr11	20132400	20132760	4.40821	4.50003	3.5961	3.65055	3.05755	3.89566	3.36815	3.90016			NormSSc.68311	chr3	188862408	188862791	5.12352	4.33861	4.14927	3.37787	3.91803	3.24262	4.00628	4.26896			NormSSc.23892	chr12	98414675	98415255	4.84403	3.71073	3.66913	4.72094	4.52356
NormSSc.92482	chr8	12791991	12792353	3.14359	4.3827	3.27417	2.48662	3.23551	2.05755	3.4746			NormSSc.14371	chr10	116616117	116616974	4.40821	4.50003	2.94877	2.97888	3.15116	4.22299	3.87065	4.48812			NormSSc.15295	chr11	5621533	5622045	5.01253	4.46096	3.92467	4.07756	3.10901	4.25322	3.24616	4.51037			NormSSc.63169	chr3	45241382	45241907	5.02288	3.81214	4.0973	4.03726	3.19944
NormSSc.31121	chr14	102172266	102172914	3.14359	4.3827	2.83583	2.48662	2.77341	3.5221	3.17365			NormSSc.90785	chr7	121184707	121185302	4.23729	4.67702	2.94877	2.97888	3.15116	4.22299	3.89792	4.63713			NormSSc.96612	chr8	131761744	131762340	4.35509	5.13216	3.92467	3.68487	4.12832	3.73864	2.67177	4.82522			NormSSc.51530	chr2	122961061	122961534	5.05755	3.81214	3.97461	4.13024	3.98948
NormSSc.5035	chr1	120623944	120624446	3.14359	4.3827	1.12832	2.88207	3.12448	2.92688	3.79774			NormSSc.3141	chr1	66680594	66681024	4.23729	4.67702	3.5961	2.61265	3.15116	3.89566	3.36815	4.0021			NormSSc.68604	chr3	194850216	194850894	4.07557	5.4153	3.37464	3.37787	3.91803	3.73864	3.77831	3.59054			NormSSc.18275	chr11	86627393	86627886	4.59472	4.20127	4.22658	3.95528	3.41923
NormSSc.27921	chr13	109613839	109614313	3.14359	4.3827	3.05352	1.60716	2.68748	2.74366	3.77095			NormSSc.74040	chr5	7927873	7928286	4.23729	4.67702	2.56242	3.91581	3.63982	3.28454	3.18107	3.9466			NormSSc.19228	chr11	117694419	117695191	4.28282	5.20945	3.37464	4.07756	3.91803	4.38109	4.00628	3.59054			NormSSc.29497	chr14	63904697	63905396	3.88662	4.28109	4.22658	4.58496	3.98948
NormSSc.4910	chr1	117360259	117360604	3.14359	4.3827	2.55673	3.61265	2.16619	2.15116	2.30844			NormSSc.91318	chr7	137693451	137693970	5.07955	3.83583	3.5961	2.97888	2.69268	4.53229	3.45332	4.08746			NormSSc.62596	chr3	32508895	32509707	4.62086	4.8718	3.37464	3.37787	4.89454	3.9596	3.20309	4.6452			NormSSc.53561	chr2	188184041	188184802	4.20491	3.91359	4.6263	4.29141	2.94442
NormSSc.75351	chr5	59984045	59984481	3.14359	4.3827	3.45025	2.88207	2.16619	3.04541	2.45025			NormSSc.5469	chr1	153762206	153763931	5.07955	3.83583	3.87523	3.65055	3.38431	3.09337	3.76603	3.73108			NormSSc.78886	chr5	155195389	155195675	4.93348	4.56809	3.03726	3.68487	3.43482	2.42548	3.49855	3.98736			NormSSc.89175	chr7	73001926	73002652	4.36327	4.57514	3.97461	4.21036	4.14169
NormSSc.103326	chrX	109073992	109074514	3.14359	4.3827	1.94877	2.48662	3.41609	3.19579	2.97461			NormSSc.30517	chr14	89911765	89912331	4.64386	4.29483	2.56242	2.61265	3.63982	2.50447	3.68226	3.84052			NormSSc.72572	chr4	143293757	143294320	5.04643	4.46096	4.44718	4.3152	3.91803	3.73864	2.33529	3.98736			NormSSc.67792	chr3	178899657	178900374	4.20491	4.01875	4.53374	4.37302	3.80975
NormSSc.26099	chr13	36086723	36087029	4.21579	3.32862	1.12832	2.12832	2.4926	2.27417	3.03317			NormSSc.69565	chr4	24421009	24421393	4.64386	4.29483	2.94877	2.61265	3.63982	4.53229	3.68226	3.84052			NormSSc.91012	chr7	129780880	129781707	4.47007	5.04744	4.61128	2.76356	3.43482	3.73864	4.21217	4.43637			NormSSc.21767	chr12	45342397	45342954	4.20491	4.20127	4.43792	4.29141	2.32193
NormSSc.53139	chr2	174389222	174389680	4.21579	3.32862	2.3152	2.88207	3.59333	1.70302	3.38109			NormSSc.11802	chr10	52335988	52336550	4.64386	4.29483	2.94877	3.65055	2.69268	3.50447	3.55387	3.61813			NormSSc.11137	chr10	30799104	30800173	4.66913	4.8718	3.92467	2.76356	4.5089	3.9596	4.34357	3.74115			NormSSc.31899	chr15	40531163	40531747	4.26024	4.82048	3.4926	4.58496	3.80975
NormSSc.7488	chr1	200337281	200337579	4.21579	3.32862	1.61813	3.40346	2.35509	2.27417	2.30844			NormSSc.32329	chr15	50974873	50975312	4.9682	3.98525	2.56242	3.91581	3.79048	3.78319	3.83112	3.97248			NormSSc.79957	chr6	341008	341847	4.41136	5.13216	4.14927	3.37787	3.43482	3.73864	3.24616	3.59054			NormSSc.92174	chr8	2078822	2079599	3.88662	4.36653	4.32862	4.58496	2.94442
NormSSc.67747	chr3	177471350	177471828	3.46248	4.11289	3.05352	2.48662	2.68748	2.86375	3.79774			NormSSc.28599	chr14	32675164	32675555	4.40821	4.54528	2.56242	2.61265	2.69268	3.09337	3.18107	3.69786			NormSSc.65621	chr3	120137793	120138081	4.75737	4.78684	3.03726	3.68487	4.12832	3.9596	2.67177	4.36			NormSSc.98792	chr9	80071709	80072153	4.08944	4.10706	4.0973	4.89679	2.71329
NormSSc.45471	chr19	30163826	30164454	3.46248	4.11289	3.05352	2.12832	2.68748	2.37464	2.04134			NormSSc.27704	chr13	100003976	100004374	4.40821	4.54528	4.24439	2.97888	2.69268	3.28454	3.72855	3.77341			NormSSc.26990	chr13	58203686	58204445	4.97781	4.56809	4.61128	3.37787	3.04134	4.38109	3.49855	4.36			NormSSc.50067	chr2	74743216	74743779	4.45638	3.81214	4.71457	4.21036	3.19944
NormSSc.62444	chr3	29813109	29813459	3.46248	4.11289	2.55673	1.60716	2.90913	2.37464	2.73361			NormSSc.29516	chr14	64212618	64213246	4.40821	4.54528	3.5961	2.97888	2.69268	4.30505	4.0146	4.24793			NormSSc.37238	chr16	80552328	80552786	5.33446	4.21579	3.92467	3.37787	4.12832	3.5424	4.00628	4.71073			NormSSc.8446	chr1	219521121	219521645	4.54815	4.70431	3.81453	4.13024	3.41923
NormSSc.18715	chr11	104479765	104480417	3.46248	4.11289	2.55673	3.8452	2.35509	3.29141	2.30844			NormSSc.43386	chr18	56246062	56247133	4.77953	4.17921	2.94877	4.54096	3.38431	2.50447	3.00836	3.16619			NormSSc.98057	chr9	33452801	33453449	4.28282	5.28109	3.37464	2.76356	3.91803	4.25322	4.69397	3.59054			NormSSc.65691	chr3	121951773	121953012	4.36327	4.10706	3.81453	4.94877	3.64251
NormSSc.49963	chr2	73073667	73074059	3.46248	4.11289	2.55673	1.14359	2.68748	2.98736	3.38109			NormSSc.103734	chrX	131622354	131622666	4.77953	4.17921	2.94877	3.65055	3.90241	2.78805	4.28626	3.6612			NormSSc.50738	chr2	101435041	101435876	4.28282	5.28109	3.03726	3.37787	4.12832	3.9596	3.77831	3.22119			NormSSc.92253	chr8	8130674	8131217	4.50299	3.58216	4.87752	4.29141	2.71329
NormSSc.82902	chr6	69683000	69683301	3.46248	4.11289	3.05352	3.40346	3.23551	2.15116	2.57936			NormSSc.63082	chr3	43433178	43433493	4.77953	4.17921	2.56242	2.97888	3.95744	4.22299	3.68226	4.19944			NormSSc.71892	chr4	113223442	113224274	4.35509	5.20945	3.37464	2.76356	3.91803	4.38109	4.34357	4.0914			NormSSc.98699	chr9	77844745	77845309	4.03112	3.91359	4.43792	4.89679	2.94442
NormSSc.43076	chr18	46925401	46925762	3.46248	4.11289	2.55673	1.14359	3.12448	2.43792	2.45025			NormSSc.15101	chr11	1213113	1213774	5.22658	3.74616	3.87523	4.54096	3.15116	4.12448	2.55102	3.22479			NormSSc.3079	chr1	65398842	65400317	4.16245	5.4153	3.37464	4.79411	3.10901	4.25322	3.77831	4.0914			NormSSc.83198	chr6	82798911	82799495	4.68357	4.20127	3.81453	4.58496	3.64251
NormSSc.40777	chr17	64687704	64688373	3.46248	4.11289	3.27417	3.61265	3.02906	2.43792	2.45025			NormSSc.66083	chr3	128594424	128594729	4.64386	4.35345	2.94877	2.97888	3.95744	3.28454	4.6044	3.53084			NormSSc.23032	chr12	70272927	70273528	4.22837	5.35017	4.14927	3.37787	3.43482	4.10317	3.20309	4.8798			NormSSc.76004	chr5	76578066	76578628	4.84403	4.57514	3.4926	4.37302	4.52356
NormSSc.21773	chr12	45594307	45594892	3.46248	4.11289	3.05352	3.12832	3.23551	3.19579	1.99159			NormSSc.48952	chr2	46590630	46591074	4.40821	4.58915	3.5961	2.97888	3.38431	3.89566	3.49558	3.6612			NormSSc.17884	chr11	75139224	75139708	4.71329	4.8718	3.37464	2.76356	4.12832	3.73864	4.60853	3.59054			NormSSc.63541	chr3	50552850	50553459	4.03112	4.82048	4.22658	4.29141	3.64251
NormSSc.8365	chr1	214731375	214731703	3.46248	4.11289	2.3152	3.61265	2.90913	2.70302	2.30844			NormSSc.53716	chr2	191628814	191629245	4.77953	4.23907	2.94877	2.97888	3.79048	3.78319	4.0146	4.40187			NormSSc.93660	chr8	41680097	41680789	4.62086	4.96498	4.14927	3.68487	3.43482	4.25322	3.81691	4.0914			NormSSc.53319	chr2	178116524	178117178	4.20491	4.75985	3.97461	4.44564	2.94442
NormSSc.8329	chr1	213327616	213327991	3.46248	4.11289	3.05352	2.88207	1.53952	1.70302	2.92246			NormSSc.66920	chr3	151046376	151046793	4.77953	4.23907	3.87523	3.91581	2.24616	3.6452	3.49558	3.84052			NormSSc.61269	chr22	50969932	50970363	4.62086	4.96498	3.03726	4.07756	3.91803	4.59194	4.57796	3.22119			NormSSc.19524	chr11	122073632	122074081	4.40979	4.36653	4.87752	3.73361	3.19944
NormSSc.5226	chr1	149815663	149816084	3.46248	4.11289	1.12832	2.88207	2.16619	3.04541	2.23907			NormSSc.39901	chr17	45078465	45078943	4.77953	4.23907	2.56242	2.97888	3.57655	3.50447	4.39551	4.14549			NormSSc.61552	chr3	9396076	9396758	4.80735	4.78684	4.14927	2.34852	4.5089	4.38109	3.97675	3.74115			NormSSc.53230	chr2	175652982	175653629	4.54815	4.01875	4.53374	4.29141	3.80975
NormSSc.9517	chr1	242180928	242181263	3.46248	4.11289	3.05352	1.14359	2.90913	3.19579	2.80255			NormSSc.91049	chr7	130666977	130667317	4.77953	4.23907	3.87523	2.61265	4.06959	3.09337	4.26548	3.44101			NormSSc.72133	chr4	123540459	123541225	5.26809	4.33861	3.03726	2.34852	3.91803	3.73864	3.81691	4.36			NormSSc.84037	chr6	112318229	112318670	3.88662	5.01668	3.97461	4.51625	3.98948
NormSSc.7233	chr1	192542631	192542981	3.46248	4.11289	3.05352	1.60716	2.90913	3.48363	3.79774			NormSSc.47652	chr2	17824285	17824858	4.77953	4.23907	2.56242	2.97888	2.69268	3.6452	2.55102	3			NormSSc.38255	chr17	8013374	8013981	4.56526	5.04744	3.37464	3.68487	3.91803	3.5424	3.77831	4.36			NormSSc.58269	chr20	54934454	54934840	4.40979	4.63982	4.71457	3.63443	3.80975
NormSSc.2819	chr1	59443774	59444079	3.46248	4.11289	2.3152	1.60716	2.4926	2.5961	2.75861			NormSSc.65368	chr3	112930153	112931599	3.86375	5.16245	3.5961	2.97888	3.57655	4.72602	3.00836	3.61813			NormSSc.78361	chr5	142962381	142962858	4.07557	5.5388	4.61128	4.3152	3.04134	3.73864	3.24616	4.36			NormSSc.22246	chr12	52624110	52624552	4.20491	4.10706	4.43792	4.65322	2.94442
NormSSc.5653	chr1	156134920	156135191	3.46248	4.11289	2.55673	2.12832	2.01668	3.68748	2.80255			NormSSc.55392	chr2	231773151	231773798	4.23729	4.79653	3.5961	2.97888	2.69268	3.09337	4.65854	3.90016			NormSSc.53013	chr2	172116859	172117703	4.28282	5.35017	3.37464	2.76356	3.91803	3.73864	3.24616	4.0914			NormSSc.15054	chr11	537130	537724	3.6744	4.97141	4.32862	4.44564	3.19944
NormSSc.94010	chr8	58333078	58333504	3.46248	4.11289	0.723482	2.12832	2.16619	2.37464	2.45025			NormSSc.67050	chr3	153346344	153346843	4.23729	4.79653	2.56242	2.61265	3.57655	3.09337	3.49558	2.78319			NormSSc.25617	chr13	25245042	25246313	4.28282	5.35017	4.14927	3.68487	3.43482	3.73864	4.21217	4.6452			NormSSc.24313	chr12	109023572	109023986	4.63578	4.87409	3.4926	4.44564	3.64251
NormSSc.2810	chr1	59374810	59375264	3.9937	3.58496	2.3152	4.21939	2.77341	2.70302	2.49855			NormSSc.77038	chr5	112205641	112206075	4.40821	4.63037	3.87523	2.97888	3.57655	2.78805	3.55387	4.57091			NormSSc.89432	chr7	79763646	79764951	4.28282	5.35017	3.37464	2.76356	3.43482	3.73864	4.80616	4.26896			NormSSc.55784	chr2	238330111	238330667	4.45638	4.10706	4.53374	4.37302	3.41923
NormSSc.3337	chr1	70975679	70976172	4.27417	3.32862	1.94877	1.60716	3.32193	2.7929	2.80255			NormSSc.62215	chr3	23093002	23094485	4.40821	4.63037	2.94877	3.91581	3.75364	3.89566	3.49558	3.53084			NormSSc.89788	chr7	92857657	92857888	4.66913	4.96498	3.92467	3.68487	3.43482	3.24262	4.21217	4.71073			NormSSc.20608	chr12	9043142	9043746	4.94769	4.28109	4.32862	3.95528	3.98948
NormSSc.47935	chr2	25676020	25676537	4.27417	3.32862	3.45025	2.12832	3.76356	2.27417	3.12063			NormSSc.94684	chr8	81276442	81276792	4.64386	4.40346	3.87523	2.61265	4.1587	3.09337	4.19579	3.9466			NormSSc.47357	chr2	10169102	10170063	4.66913	4.96498	4.61128	3.68487	3.43482	4.38109	3.24616	4.71073			NormSSc.22451	chr12	56325659	56326002	4.50299	4.01875	4.0973	4.89679	3.64251
NormSSc.74169	chr5	14463702	14464106	4.27417	3.32862	1.12832	3.12832	2.68748	2.92688	3.42236			NormSSc.64244	chr3	69354178	69354623	4.23729	4.83348	2.94877	2.97888	4.0393	2.78805	4.17179	4.55673			NormSSc.90144	chr7	101360975	101361911	4.51918	5.13216	4.44718	4.3152	3.43482	3.24262	2.67177	3.86145			NormSSc.56386	chr20	5816063	5817017	4.72855	4.63982	4.43792	3.73361	3.41923
NormSSc.95750	chr8	117364417	117364869	4.27417	3.32862	2.83583	3.12832	3.12448	2.74366	2.97461			NormSSc.77235	chr5	118654039	118654255	4.77953	4.29483	3.87523	2.97888	4.1587	2.50447	3.89792	3.69786			NormSSc.24573	chr12	113541492	113542237	4.62086	5.04744	3.37464	4.61539	3.10901	3.73864	4.71839	3.86145			NormSSc.46379	chr19	47598060	47599393	3.50743	4.87409	4.80255	4.37302	3.80975
NormSSc.88083	chr7	31896797	31897256	3.24969	4.3827	2.83583	2.12832	3.12448	3.04541	3.42236			NormSSc.23022	chr12	69928112	69928757	4.77953	4.29483	2.94877	2.97888	3.57655	3.89566	3.89792	4.76232			NormSSc.56321	chr20	4775660	4776520	4.47007	5.20945	4.14927	2.76356	4.67702	3.9596	4.60853	3.86145			NormSSc.86825	chr7	1452433	1452896	3.88662	5.01668	4.32862	4.37302	2.94442
NormSSc.62556	chr3	32161980	32162417	3.24969	4.3827	3.05352	1.60716	3.32193	2.70302	3.21759			NormSSc.42169	chr18	11587567	11588140	4.9682	4.11677	3.87523	2.97888	3.63982	3.09337	3.83112	4.0021			NormSSc.40160	chr17	48929354	48929844	4.41136	5.28109	3.37464	3.68487	3.43482	2.42548	3.49855	3.74115			NormSSc.95053	chr8	95651248	95651651	3.6744	5.05956	3.81453	5.09926	3.80975
NormSSc.30710	chr14	92848810	92849335	3.24969	4.3827	2.55673	2.12832	2.68748	3.0973	3.83348			NormSSc.81790	chr6	33662339	33662794	4.40821	4.67702	3.87523	2.61265	4.06959	3.09337	4.52064	4.14549			NormSSc.77108	chr5	113785481	113786027	4.28282	5.4153	3.37464	2.76356	3.10901	3.73864	2.67177	3.98736			NormSSc.76775	chr5	101964341	101964877	5.11967	3.71073	3.81453	5.00314	2.94442
NormSSc.82784	chr6	54711807	54712215	3.24969	4.3827	2.3152	2.88207	2.35509	2.51625	3.12063			NormSSc.55882	chr2	239869659	239870829	4.40821	4.67702	3.87523	2.61265	4.2897	3.28454	3.76603	3.53084			NormSSc.90500	chr7	111720484	111721567	4.16245	5.5388	3.37464	4.3152	3.91803	4.38109	2.67177	3.22119			NormSSc.27795	chr13	102125613	102126211	4.59472	4.92246	4.0973	4.03726	3.19944
NormSSc.67888	chr3	183031202	183031539	3.24969	4.3827	2.83583	2.48662	3.02906	2.7929	2.11289			NormSSc.85005	chr6	137082714	137083151	4.40821	4.67702	2.94877	4.33695	3.79048	3.28454	3.55387	4.45025			NormSSc.27464	chr13	93879660	93881067	4.35509	5.35017	3.37464	4.3152	3.91803	4.10317	3.24616	4.43637			NormSSc.27928	chr13	109895728	109896301	4.91692	4.43482	4.71457	3.63443	3.19944
NormSSc.84526	chr6	127724864	127725240	3.24969	4.3827	1.61813	0	1.01668	1.97461	1.86836			NormSSc.48458	chr2	37733538	37733949	4.40821	4.67702	2.94877	2.61265	4.0393	3.09337	4.04744	3.39391			NormSSc.37570	chr16	86638024	86638583	4.22837	5.48138	3.37464	3.37787	4.48961	3.5424	2.26722	3.74115			NormSSc.49016	chr2	47303957	47304332	4.94769	4.10706	4.80255	3.84753	3.80975
NormSSc.37677	chr16	88803789	88804245	3.24969	4.3827	2.3152	1.60716	2.90913	3.25322	2.04134			NormSSc.82808	chr6	56234864	56236379	4.40821	4.67702	3.87523	2.97888	4.39551	4.01668	2.55102	4.03317			NormSSc.12493	chr10	73526505	73527239	4.66913	5.04744	3.37464	4.61539	3.10901	4.49409	4.00628	3.98736			NormSSc.70498	chr4	69241633	69242265	4.31183	4.01875	4.80255	4.58496	3.98948
NormSSc.50131	chr2	75855069	75855457	3.24969	4.3827	2.55673	1.60716	0.74366	2.05755	2.73361			NormSSc.62968	chr3	41179061	41180375	4.64386	4.45332	3.87523	3.91581	3.15116	3.89566	2.10512	3.22479			NormSSc.101153	chr9	132815788	132816601	4.66913	5.04744	3.37464	3.68487	4.12832	4.38109	4.32025	3.59054			NormSSc.53407	chr2	180201852	180202269	4.88094	3.71073	4.6263	4.51625	2.94442
NormSSc.33821	chr15	80757970	80758413	3.24969	4.3827	2.55673	1.60716	2.77341	3.76109	3.26024			NormSSc.29587	chr14	65633861	65634274	4.23729	4.86836	2.94877	2.61265	3.38431	3.50447	3.13216	3.07756			NormSSc.80523	chr6	10719752	10720059	4.93348	4.78684	3.03726	3.68487	4.12832	3.5424	3.49855	4.26896			NormSSc.85227	chr6	139659903	139660442	5.05755	3.91359	4.22658	4.58496	3.64251
NormSSc.48878	chr2	45908740	45909221	3.24969	4.3827	1.94877	1.60716	2.90913	2.5961	3.51037			NormSSc.63935	chr3	59413117	59413454	4.23729	4.86836	2.56242	2.61265	3.38431	3.78319	3.96175	3.77341			NormSSc.14004	chr10	105743125	105743661	4.71329	5.04744	3.92467	3.68487	4.12832	3.9596	3.49855	3.86145			NormSSc.26216	chr13	40723679	40724227	4.50299	4.10706	4.53374	4.65322	3.19944
NormSSc.46869	chr19	55765259	55765793	3.24969	4.3827	3.05352	3.40346	3.32193	2.5961	2.38109			NormSSc.47296	chr2	9603487	9604374	4.40821	4.71967	2.94877	2.97888	3.95744	3.6452	4.22119	4.29825			NormSSc.95729	chr8	116858072	116859304	4.41136	5.35017	3.37464	2.76356	3.43482	3.24262	2.67177	4.36			NormSSc.43324	chr18	55447910	55448636	4.26024	4.10706	4.80255	4.65322	2.94442
NormSSc.2634	chr1	54850573	54851063	3.24969	4.3827	2.55673	3.40346	3.32193	2.86375	2.73361			NormSSc.27128	chr13	74282565	74282897	5.07955	4.04947	3.5961	2.97888	2.60164	2.78805	3.76603	4.03317			NormSSc.95327	chr8	101859337	101860049	4.16245	5.60026	4.14927	4.3152	3.91803	2.95311	2.67177	4.26896			NormSSc.79889	chr5	179797899	179798353	4.76109	4.50743	3.97461	4.58496	2.94442
NormSSc.37741	chr16	89600741	89601095	3.24969	4.3827	3.65322	3.40346	2.16619	2.15116	2.38109			NormSSc.5545	chr1	154757431	154758083	4.77953	4.35345	3.87523	3.65055	3.38431	3.09337	3.99159	3.53084			NormSSc.10915	chr10	25369707	25370574	4.80735	4.96498	3.37464	4.3152	3.88207	2.95311	3.49855	4.51037			NormSSc.33890	chr15	81702682	81703132	4.59472	4.01875	4.71457	4.51625	3.80975
NormSSc.58373	chr20	57456469	57456832	3.24969	4.3827	3.65322	1.60716	3.02906	2.98736	3.06158			NormSSc.20012	chr11	131056415	131057250	5.22658	3.90913	4.24439	3.65055	3.79048	4.30505	3.18107	3			NormSSc.77397	chr5	124237837	124238646	4.51918	5.28109	3.37464	2.76356	3.91803	2.95311	3.49855	3.86145			NormSSc.97571	chr9	12329208	12329729	5.08944	3.81214	4.53374	4.44564	3.98948
NormSSc.89670	chr7	90285011	90285352	3.24969	4.3827	1.61813	2.88207	3.02906	3.04541	2.66649			NormSSc.67726	chr3	177269159	177269578	4.64386	4.50003	3.5961	2.97888	3.63982	2.50447	3.72855	4.1187			NormSSc.71093	chr4	85612171	85613001	4.66913	5.13216	4.61128	2.76356	4.37302	3.73864	4.00628	3.42548			NormSSc.101341	chr9	136658101	136658657	4.36327	4.63982	4.0973	4.84286	3.41923
NormSSc.10392	chr10	12784779	12785161	4.06559	3.58496	3.05352	2.12832	3.02906	2.51625	3.53663			NormSSc.13119	chr10	89825022	89825754	5.31689	3.83583	3.5961	2.97888	3.57655	3.6452	2.51037	4.08746			NormSSc.9853	chr10	3281748	3283080	4.22837	5.60026	4.14927	4.61539	3.91803	2.95311	4.34357	3.74115			NormSSc.27408	chr13	85887861	85888402	4.68357	3.58216	5.02701	4.65322	3.41923
NormSSc.40791	chr17	65161299	65161636	4.06559	3.58496	1.12832	2.88207	2.4926	2.86375	2.57936			NormSSc.67084	chr3	154788611	154789429	5.31689	3.83583	2.56242	2.61265	3.63982	3.09337	2.55102	3			NormSSc.87780	chr7	26195698	26196395	5.26809	4.56809	3.92467	3.68487	4.5089	4.49409	3.49855	3.59054			NormSSc.10671	chr10	18629458	18630043	4.36327	3.81214	4.95528	4.84286	4.52356
NormSSc.65067	chr3	106954663	106955154	4.06559	3.58496	3.05352	2.48662	3.41609	2.98736	2.75861			NormSSc.65045	chr3	106018127	106018524	4.23729	4.94442	2.94877	4.33695	3.75364	3.6452	3.68226	4.35017			NormSSc.62529	chr3	31563577	31564084	4.89115	4.96498	3.92467	2.34852	4.37302	3.9596	4.71839	4.26896			NormSSc.21599	chr12	32688136	32688611	4.59472	4.50743	5.02701	3.84753	3.98948
NormSSc.29998	chr14	73944305	73944670	4.06559	3.58496	2.3152	3.40346	2.4926	3.43172	2.80255			NormSSc.29863	chr14	70654859	70656004	4.77953	4.40346	3.5961	2.97888	4.69915	3.6452	2.55102	3.73108			NormSSc.29018	chr14	52332860	52333559	4.89115	4.96498	4.61128	4.07756	4.67702	3.9596	2.67177	4.57936			NormSSc.41530	chr17	78193864	78194471	4.15116	4.87409	3.81453	5.14264	3.80975
NormSSc.65724	chr3	122401937	122402145	4.06559	3.58496	2.3152	3.12832	2.77341	2.51625	3.93129			NormSSc.26854	chr13	51287845	51288483	4.77953	4.40346	2.94877	2.97888	2.69268	3.6452	3.87065	4.17365			NormSSc.71966	chr4	114900241	114901274	5.08549	4.78684	3.37464	2.76356	3.91803	2.95311	3.81691	4.51037			NormSSc.64377	chr3	71733882	71734347	4.84403	4.63982	4.80255	3.73361	3.64251
NormSSc.64480	chr3	72727994	72728473	4.06559	3.58496	1.12832	3.40346	3.41609	3.76109	3.35181			NormSSc.96572	chr8	131305508	131306072	4.77953	4.40346	3.5961	2.97888	4.25497	3.50447	3.60164	4.1187			NormSSc.81968	chr6	36702735	36703882	4.66913	5.20945	4.14927	3.37787	3.43482	4.10317	5.24351	3.59054			NormSSc.58743	chr21	19297249	19297725	4.88094	4.01875	5.02701	4.13024	3.80975
NormSSc.85039	chr6	137582808	137583354	4.06559	3.58496	1.94877	2.48662	3.02906	3.43172	3.4746			NormSSc.18158	chr11	83003933	83004356	4.77953	4.40346	3.5961	3.91581	4.1866	3.09337	3.00836	3.9466			NormSSc.25678	chr13	27559384	27559869	4.66913	5.20945	3.92467	3.68487	4.12832	3.73864	4.00628	5.03521			NormSSc.24197	chr12	106142665	106143306	4.20491	4.57514	4.22658	5.05553	3.41923
NormSSc.93012	chr8	25242625	25243126	3.55102	4.11289	3.65322	1.60716	3.12448	3.19579	3.38109			NormSSc.83642	chr6	106035128	106035671	4.77953	4.40346	2.94877	4.33695	3.90241	2.78805	4.28626	4.23016			NormSSc.24232	chr12	107153757	107154375	4.66913	5.20945	3.37464	3.68487	3.43482	2.42548	4.00628	2.70816			NormSSc.44012	chr18	77721806	77722337	4.91692	4.50743	4.43792	4.21036	2.71329
NormSSc.3055	chr1	65152421	65153020	3.55102	4.11289	3.05352	3.8452	2.16619	2.5961	3.35181			NormSSc.18521	chr11	95808497	95809289	4.64386	4.54528	2.94877	3.91581	2.06559	3.6452	3.76603	3.86606			NormSSc.59269	chr21	37497818	37499138	4.66913	5.20945	3.92467	2.76356	3.91803	4.59194	4.21217	4.71073			NormSSc.36624	chr16	66684771	66685299	4.15116	4.43482	4.71457	4.77708	3.64251
NormSSc.21987	chr12	49012184	49012683	3.55102	4.11289	1.94877	1.60716	2.68748	2.43792	2.38109			NormSSc.32389	chr15	52018485	52018934	4.40821	4.79653	2.94877	4.33695	3.79048	2.78805	3.80015	4.27244			NormSSc.53160	chr2	174888643	174889425	4.28282	5.60026	3.37464	3.68487	3.91803	4.25322	2.67177	3.86145			NormSSc.3524	chr1	83030911	83031523	5.18476	3.91359	4.32862	4.65322	2.71329
NormSSc.36850	chr16	70467366	70467719	3.55102	4.11289	2.3152	3.12832	2.16619	2.51625	2.11289			NormSSc.48326	chr2	33294752	33295630	4.40821	4.79653	2.94877	3.91581	4.1866	3.28454	3.60164	4.24793			NormSSc.14633	chr10	124250669	124251217	4.47007	5.4153	4.93568	3.68487	4.12832	3.9596	3.24616	4.36			NormSSc.13406	chr10	95048742	95049118	4.94769	4.57514	4.53374	4.03726	3.41923
NormSSc.4945	chr1	118077540	118078154	3.55102	4.11289	2.55673	2.48662	2.35509	3.5221	3.53663			NormSSc.53435	chr2	182027852	182028238	4.40821	4.79653	3.5961	4.54096	3.15116	3.28454	2.55102	3.77341			NormSSc.92997	chr8	25041670	25043285	4.35509	5.5388	3.37464	4.3152	4.37302	4.10317	2.33529	4.18476			NormSSc.2514	chr1	52034950	52036474	4.03112	4.57514	4.0973	5.43792	4.40504
NormSSc.10361	chr10	12336394	12336729	3.55102	4.11289	3.27417	2.48662	2.4926	2.5961	2.92246			NormSSc.11278	chr10	33250444	33251233	4.40821	4.79653	2.94877	2.61265	3.63982	3.6452	3.76603	4.03317			NormSSc.95018	chr8	95036645	95037374	5.12352	4.78684	4.14927	2.76356	4.12832	4.10317	4.00628	4.71073			NormSSc.36452	chr16	57676960	57677543	4.59472	5.41766	4.0973	4.03726	4.40504
NormSSc.47676	chr2	18360005	18360356	3.55102	4.11289	2.3152	1.14359	2.35509	2.37464	2.57936			NormSSc.3489	chr1	79130242	79130834	4.23729	4.981	3.87523	2.97888	3.57655	3.28454	3.60164	4.17365			NormSSc.50054	chr2	74641730	74642906	4.56526	5.35017	3.37464	2.76356	4.37302	4.69138	4.00628	4.0914			NormSSc.65575	chr3	119281126	119281991	4.03112	4.57514	5.10414	4.44564	3.41923
NormSSc.78465	chr5	147182821	147183073	3.55102	4.11289	3.27417	1.60716	2.16619	2.27417	3.42236			NormSSc.73739	chr4	185885824	185886275	5.31689	3.90913	3.87523	3.65055	2.60164	4.39232	3.89792	3.90016			NormSSc.32389	chr15	52018485	52018934	5.45561	4.46096	4.81453	4.3152	3.43482	4.10317	3.49855	4.0914			NormSSc.63309	chr3	46599730	46600273	4.40979	4.10706	4.0973	5.54384	4.52356
NormSSc.81421	chr6	27863329	27863533	3.55102	4.11289	2.3152	2.88207	2.77341	3.35509	2.97461			NormSSc.79438	chr5	171411912	171412465	4.77953	4.45332	2.94877	2.61265	3.95744	3.89566	4.28626	3.97248			NormSSc.27582	chr13	98011660	98012107	5.36815	4.56809	3.92467	2.76356	4.5089	4.38109	4.32025	4.57936			NormSSc.64705	chr3	97732237	97732903	4.72855	3.81214	5.10414	4.51625	3.64251
NormSSc.87195	chr7	10452038	10452434	3.55102	4.11289	1.12832	3.12832	2.01668	2.51625	1.75364			NormSSc.26379	chr13	43068352	43068705	4.77953	4.45332	2.56242	3.65055	3.95744	3.09337	3.94442	4.47611			NormSSc.52495	chr2	158333791	158334330	4.97781	4.96498	3.92467	3.37787	3.43482	3.9596	4.60853	3.86145			NormSSc.88420	chr7	39619924	39620439	4.68357	4.43482	4.53374	4.58496	3.64251
NormSSc.68243	chr3	187990309	187990594	3.55102	4.11289	1.94877	2.12832	3.23551	3.16245	2.57936			NormSSc.66625	chr3	142876887	142877891	4.77953	4.45332	3.87523	2.97888	3.63982	4.30505	3.00836	3.80255			NormSSc.89646	chr7	89927457	89927865	4.97781	4.96498	3.37464	2.76356	3.43482	4.85451	4.00628	3.74115			NormSSc.5017	chr1	120217971	120218524	5.2991	4.43482	4.22658	4.29141	4.14169
NormSSc.18804	chr11	107669967	107670542	3.55102	4.11289	1.12832	3.40346	3.51331	3.43172	3.26024			NormSSc.21103	chr12	20520992	20521887	4.77953	4.45332	2.94877	2.97888	2.24616	3.09337	2.10512	3.57374			NormSSc.88886	chr7	51230343	51230911	4.66913	5.28109	4.61128	3.37787	3.43482	4.25322	3.24616	4.82522			NormSSc.13501	chr10	97233780	97234326	4.99159	4.75985	3.66913	4.84286	2.71329
NormSSc.23942	chr12	100579058	100579473	4.35181	3.32862	2.83583	3.40346	1.34192	2.43792	3.35181			NormSSc.93733	chr8	42753247	42753771	4.64386	4.58915	3.5961	2.97888	2.24616	4.01668	3.87065	4.0021			NormSSc.18847	chr11	108518269	108519381	4.47007	5.48138	3.37464	3.68487	3.43482	4.69138	3.49855	4.51037			NormSSc.100376	chr9	116844719	116845174	3.82403	4.75985	4.6263	5.05553	2.71329
NormSSc.76270	chr5	82834789	82835273	4.35181	3.32862	3.27417	2.12832	2.4926	3.43172	3.35181			NormSSc.82145	chr6	40555170	40555882	4.40821	4.83348	3.87523	3.91581	4.62494	2.50447	3.83112	4.05755			NormSSc.69671	chr4	26289422	26290597	4.35509	5.60026	4.61128	4.07756	3.10901	3.5424	4.18107	5.03521			NormSSc.73228	chr4	160367592	160368084	4.15116	4.20127	5.02701	4.89679	3.80975
NormSSc.88172	chr7	35611191	35611537	3.14359	4.55102	2.55673	1.60716	2.01668	2.27417	3.28798			NormSSc.94772	chr8	82203304	82203793	4.40821	4.83348	3.5961	2.97888	2.24616	3.28454	3.45332	4.55673			NormSSc.72968	chr4	153878559	153879294	4.75737	5.20945	3.37464	3.37787	3.91803	3.9596	3.49855	3.98736			NormSSc.75078	chr5	54736036	54736480	5.27157	3.91359	4.32862	4.77708	4.27591
NormSSc.65082	chr3	107348479	107348878	3.14359	4.55102	2.3152	2.48662	2.01668	3.35509	3.77095			NormSSc.32111	chr15	44760852	44761524	5.07955	4.17921	3.5961	2.97888	3.79048	2.78805	4.06158	3.22479			NormSSc.67641	chr3	172384563	172385075	5.51111	4.46096	3.37464	3.68487	4.78927	3.9596	4.00628	5.03521			NormSSc.14736	chr10	126411664	126412397	4.80496	4.75985	4.43792	4.29141	2.94442
NormSSc.32687	chr15	59267701	59268187	3.14359	4.55102	2.55673	2.48662	1.53952	2.27417	2.04134			NormSSc.75303	chr5	58676170	58676685	5.07955	4.17921	2.94877	3.91581	3.38431	3.28454	3.89792	4.86721			NormSSc.93568	chr8	38823778	38824359	4.93348	5.04744	3.37464	3.37787	3.91803	4.59194	4.21217	3.42548			NormSSc.83269	chr6	85823896	85824495	4.68357	5.23284	3.81453	4.58496	4.40504
NormSSc.93204	chr8	28565868	28566308	3.14359	4.55102	3.05352	2.48662	3.32193	3.29141	2.45025			NormSSc.78251	chr5	142078632	142079073	5.07955	4.17921	2.94877	2.97888	3.38431	3.6452	3.72855	3.86606			NormSSc.75278	chr5	58186816	58187876	4.93348	5.04744	4.14927	3.37787	3.91803	4.38109	4.00628	4.43637			NormSSc.81178	chr6	22888376	22888974	4.40979	5.10901	3.81453	5.00314	3.19944
NormSSc.23091	chr12	72410804	72411259	3.14359	4.55102	3.27417	1.60716	1.7929	2.5961	1.43172			NormSSc.101780	chrX	13092731	13093354	4.9682	4.29483	3.87523	2.61265	2.69268	3.28454	4.10121	4.0021			NormSSc.51311	chr2	114006670	114007137	4.71329	5.28109	4.14927	3.37787	3.91803	4.25322	3.24616	3.86145			NormSSc.8832	chr1	226369810	226370283	5.37867	4.20127	4.80255	3.95528	3.80975
NormSSc.18622	chr11	102158738	102159087	3.14359	4.55102	2.3152	2.48662	3.51331	3.48363	2.11289			NormSSc.19546	chr11	122587891	122588582	4.9682	4.29483	2.94877	2.61265	3.15116	3.6452	3.76603	4.27244			NormSSc.8110	chr1	209846387	209847141	4.51918	5.48138	4.14927	2.76356	4.12832	4.38109	4.00628	4.43637			NormSSc.93376	chr8	31096404	31096874	4.40979	4.50743	5.2974	4.13024	4.14169
NormSSc.49120	chr2	50718651	50718987	3.14359	4.55102	1.94877	1.14359	2.4926	2.43792	3.03317			NormSSc.24112	chr12	104752028	104752476	4.64386	4.63037	3.87523	2.61265	4.25497	4.39232	4.0146	3.86606			NormSSc.67918	chr3	183272039	183272630	5.23373	4.78684	4.14927	3.37787	3.10901	3.5424	4.4926	4.98525			NormSSc.4546	chr1	110435054	110435641	4.08944	5.14833	4.53374	4.58496	3.41923
NormSSc.43906	chr18	74523554	74523945	3.14359	4.55102	1.94877	2.12832	3.32193	2.70302	3.42236			NormSSc.53272	chr2	177042493	177043885	4.64386	4.63037	3.5961	3.91581	3.38431	4.83465	3.18107	3.39391			NormSSc.29414	chr14	61822436	61823183	4.89115	5.13216	3.37464	3.37787	4.78927	4.38109	4.60853	3.22119			NormSSc.12623	chr10	75647033	75647553	4.84403	4.92246	3.66913	4.94877	3.80975
NormSSc.49311	chr2	58693272	58693528	3.14359	4.55102	0.723482	2.48662	1.7929	2.43792	2.38109			NormSSc.49236	chr2	55402758	55403136	4.64386	4.63037	3.87523	2.61265	3.90241	3.78319	3.68226	4.69527			NormSSc.32514	chr15	55545788	55546136	5.48213	4.56809	4.61128	3.68487	4.78927	3.24262	4.21217	4.6452			NormSSc.21539	chr12	31789194	31790027	4.08944	4.63982	4.43792	5.23818	4.27591
NormSSc.16881	chr11	58679645	58679947	3.14359	4.55102	1.94877	2.88207	2.16619	3.29141	3.21759			NormSSc.26719	chr13	49105801	49106059	5.22658	4.04947	4.69008	2.97888	3.57655	3.09337	4.15682	4.0021			NormSSc.97632	chr9	15142845	15143316	5.36815	4.68487	4.44718	3.68487	3.43482	4.25322	2.33529	3.42548			NormSSc.80024	chr6	1686299	1687042	4.91692	4.92246	3.81453	4.77708	3.80975
NormSSc.78001	chr5	138725390	138726051	3.14359	4.55102	3.65322	1.14359	2.90913	3.04541	3.06158			NormSSc.64622	chr3	87255201	87255662	4.23729	5.04032	2.56242	2.97888	2.69268	2.00836	2.51037	3			NormSSc.79210	chr5	162835268	162836036	5.04643	5.04744	4.14927	3.37787	4.5089	4.91914	3.49855	4.8798			NormSSc.62180	chr3	20500782	20501448	5.40663	4.28109	3.97461	4.77708	3.41923
NormSSc.74936	chr5	52039485	52040268	3.14359	4.55102	2.55673	2.48662	1.53952	2.05755	3.03317			NormSSc.70176	chr4	48580323	48580806	4.40821	4.90689	2.56242	3.65055	4.55673	3.78319	3.99159	4.27244			NormSSc.79992	chr6	721986	722466	4.62086	5.48138	3.37464	2.34852	4.12832	3.24262	4.00628	4.0914			NormSSc.94956	chr8	93083509	93084162	4.26024	4.97141	4.6263	4.65322	3.80975
NormSSc.56976	chr20	23226317	23226727	4.14169	3.58496	2.3152	1.60716	3.32193	3.48363	3.21759			NormSSc.20953	chr12	14927972	14928449	4.40821	4.90689	2.94877	3.65055	4.25497	3.78319	3.96175	4.27244			NormSSc.72894	chr4	152984954	152985398	5.53735	4.56809	4.44718	3.68487	3.43482	4.38109	4.18107	4.6452			NormSSc.67062	chr3	153970756	153971227	4.40979	4.70431	4.95528	4.44564	3.80975
NormSSc.64583	chr3	81541134	81541739	4.14169	3.58496	3.81929	2.88207	2.77341	2.74366	2.97461			NormSSc.26724	chr13	49169686	49170160	4.40821	4.90689	2.94877	2.61265	3.63982	3.09337	4.39551	4.08746			NormSSc.8851	chr1	226814084	226814606	5.23373	4.8718	4.61128	2.76356	4.5089	4.10317	4.21217	4.26896			NormSSc.93657	chr8	41655233	41655961	4.15116	4.43482	4.80255	5.14264	3.41923
NormSSc.69250	chr4	10556278	10556664	4.14169	3.58496	3.05352	2.12832	2.01668	2.05755	2.92246			NormSSc.45417	chr19	21665645	21666134	5.07955	4.23907	4.24439	2.97888	3.63982	3.6452	3.60164	3.80255			NormSSc.19798	chr11	128027571	128028183	4.75737	5.35017	3.92467	4.79411	4.5089	3.73864	3.81691	4.18476			NormSSc.66531	chr3	141118823	141119563	5.11967	4.75985	4.22658	4.44564	3.64251
NormSSc.6737	chr1	178279774	178280271	4.14169	3.58496	2.55673	2.48662	3.90689	3.29141	2.97461			NormSSc.97349	chr9	4315559	4315991	4.64386	4.67702	2.94877	3.65055	3.38431	4.30505	4.04744	4.40187			NormSSc.18382	chr11	93254206	93254782	4.35509	5.75861	4.61128	4.3152	3.41294	4.59194	4.71839	3.22119			NormSSc.26149	chr13	38443778	38444435	4.40979	5.05956	4.71457	4.37302	4.14169
NormSSc.27481	chr13	95071596	95072095	4.14169	3.58496	2.55673	2.12832	2.35509	3.25322	3.9639			NormSSc.71308	chr4	90143275	90143706	4.64386	4.67702	3.87523	2.97888	3.15116	4.01668	3.72855	4.08746			NormSSc.72632	chr4	145095520	145096212	5.26809	4.8718	3.37464	4.3152	4.12832	4.38109	3.77831	4.82522			NormSSc.68064	chr3	185617942	185618463	5.05755	4.43482	4.6263	4.44564	4.40504
NormSSc.73322	chr4	168143187	168143631	4.14169	3.58496	2.55673	2.48662	2.68748	3.0973	3.35181			NormSSc.6281	chr1	167766190	167766805	4.64386	4.67702	4.24439	2.97888	3.38431	3.28454	2.55102	2.78319			NormSSc.74669	chr5	39197702	39198024	5.26809	4.8718	4.61128	3.37787	5.17921	4.10317	3.81691	4.43637			NormSSc.103209	chrX	102631116	102631719	4.54815	4.87409	4.43792	4.72094	3.64251
NormSSc.81631	chr6	31582043	31582540	4.14169	3.58496	3.81929	3.12832	1.7929	3.19579	3.26024			NormSSc.26185	chr13	40190218	40190641	4.9682	4.35345	3.5961	2.61265	4.47762	4.22299	3.49558	4.29825			NormSSc.56312	chr20	4707494	4708113	5.01253	5.13216	3.92467	2.76356	4.48961	4.49409	4.34357	4.6452			NormSSc.96834	chr8	135790418	135791033	4.68357	3.81214	5.16899	4.94877	3.19944
NormSSc.78951	chr5	156890801	156891060	4.14169	3.58496	1.61813	2.48662	3.02906	2.5961	2.92246			NormSSc.72061	chr4	122059159	122059538	4.9682	4.35345	3.87523	2.97888	4.0393	3.89566	3.94442	4.32695			NormSSc.13313	chr10	92960971	92961790	5.36815	4.78684	3.37464	3.68487	4.37302	4.59194	4.21217	4.76356			NormSSc.18744	chr11	104915662	104916603	4.91692	3.81214	4.87752	5.05553	3.19944
NormSSc.77214	chr5	118127496	118128113	4.14169	3.58496	1.61813	3.40346	3.23551	2.70302	2.73361			NormSSc.79260	chr5	167212119	167213823	4.77953	4.54528	2.94877	2.97888	3.63982	4.12448	3.49558	3.6612			NormSSc.23823	chr12	96440932	96442089	4.62086	5.5388	4.61128	3.68487	4.78927	4.38109	3.49855	3.86145			NormSSc.77214	chr5	118127496	118128113	4.91692	4.20127	5.35837	4.21036	3.19944
NormSSc.44988	chr19	14528747	14529312	4.14169	3.58496	3.65322	2.12832	3.23551	3.0973	2.87294			NormSSc.13188	chr10	90721880	90722570	4.40821	4.94442	2.56242	3.65055	4.1866	4.12448	3.60164	4.59887			NormSSc.78841	chr5	154137610	154137902	5.12352	5.04744	4.81453	2.76356	4.78927	4.10317	4.00628	4.8798			NormSSc.74075	chr5	10307650	10308145	5.15116	4.50743	4.0973	4.94877	3.80975
NormSSc.20083	chr11	134230126	134230490	4.14169	3.58496	3.45025	2.88207	2.35509	2.86375	3.03317			NormSSc.7622	chr1	202112418	202112961	4.64386	4.71967	2.94877	2.97888	3.79048	4.12448	4.33029	4.05755			NormSSc.52752	chr2	162919921	162920796	4.51918	5.65655	4.14927	4.3152	4.67702	4.69138	2.33529	4.76356			NormSSc.58205	chr20	52445154	52445618	4.63578	4.57514	4.80255	4.72094	1.94006
NormSSc.43582	chr18	60605730	60606098	4.14169	3.58496	1.61813	3.61265	2.35509	3.04541	2.80255			NormSSc.75154	chr5	55829940	55830359	4.77953	4.58915	3.5961	2.97888	2.69268	2.78805	3.83112	4.57091			NormSSc.98960	chr9	85103616	85104823	4.47007	5.71009	0	0	0	0	0	1.76356			NormSSc.3757	chr1	88646193	88646607	4.63578	4.50743	4.87752	4.72094	3.80975
NormSSc.84751	chr6	132600634	132601326	3.36164	4.3827	1.94877	2.48662	3.23551	3.78805	3.38109			NormSSc.18417	chr11	94237918	94238461	4.77953	4.58915	2.94877	3.91581	3.95744	4.39232	3.45332	4.47611			NormSSc.62830	chr3	38692671	38693119	4.85335	5.35017	3.92467	4.79411	3.43482	4.25322	4.21217	4.18476			NormSSc.30260	chr14	77590977	77591656	4.45638	4.70431	5.2974	4.29141	4.27591
NormSSc.44166	chr19	1901974	1902276	3.36164	4.3827	2.83583	2.48662	3.02906	3.0973	2.92246			NormSSc.12951	chr10	82243593	82243906	4.77953	4.58915	3.87523	2.97888	4.86375	3.28454	3.96175	4.1187			NormSSc.98578	chr9	74653842	74654476	4.93348	5.28109	3.37464	3.68487	3.91803	3.73864	2.67177	4.26896			NormSSc.51927	chr2	136876413	136877158	4.26024	4.50743	5.16899	4.84286	2.71329
NormSSc.16018	chr11	19742750	19743061	3.36164	4.3827	2.3152	2.48662	2.90913	3.04541	3.26024			NormSSc.66814	chr3	149293798	149294443	4.77953	4.58915	3.5961	2.97888	4.2897	4.01668	3.89792	4.1187			NormSSc.65178	chr3	109251150	109252250	4.41136	5.80795	4.61128	2.76356	4.12832	3.73864	3.46552	4.57936			NormSSc.21369	chr12	27437434	27438164	5.02288	5.23284	4.53374	4.03726	3.19944
NormSSc.39020	chr17	28627976	28628284	3.36164	4.3827	2.55673	1.60716	3.02906	2.43792	2.38109			NormSSc.4485	chr1	109634183	109634795	4.9682	4.40346	2.94877	2.97888	3.63982	4.39232	3.94442	3.90016			NormSSc.90926	chr7	128523679	128524299	5.01253	5.20945	3.37464	3.68487	4.12832	4.10317	5.11095	4.71073			NormSSc.26261	chr13	41114325	41115045	4.15116	4.57514	5.10414	5.00314	2.32193
NormSSc.92633	chr8	19120058	19120410	3.36164	4.3827	2.55673	3.40346	3.83818	2.05755	3.4746			NormSSc.40082	chr17	47957830	47958206	4.9682	4.40346	4.24439	3.65055	4.1866	3.28454	4.19579	3.6612			NormSSc.65004	chr3	105419379	105419814	5.45561	4.78684	4.61128	3.37787	4.09926	4.25322	4.18107	3.74115			NormSSc.81507	chr6	30059306	30059863	4.08944	5.47987	5.23996	4.03726	2.94442
NormSSc.18692	chr11	102948247	102948609	3.36164	4.3827	3.27417	2.12832	2.16619	2.43792	3.03317			NormSSc.80167	chr6	3732568	3733203	5.07955	4.29483	2.94877	2.97888	4.06959	3.28454	4.06158	4.17365			NormSSc.74214	chr5	15003534	15004008	5.45561	4.78684	4.61128	3.68487	3.91803	3.5424	3.97675	4.43637			NormSSc.61936	chr3	15469991	15470521	4.15116	4.70431	5.23996	4.77708	3.19944
NormSSc.43572	chr18	60449057	60449591	3.36164	4.3827	1.94877	2.88207	1.7929	2.74366	2.97461			NormSSc.24642	chr12	116498537	116498996	5.07955	4.29483	2.94877	2.97888	3.90241	4.12448	4.22119	4.1187			NormSSc.74384	chr5	32232241	32233117	4.97781	5.28109	4.61128	3.37787	4.12832	2.95311	4.00628	4.18476			NormSSc.90803	chr7	122794245	122794915	4.84403	4.50743	4.80255	4.72094	3.98948
NormSSc.553	chr1	12233684	12234193	3.36164	4.3827	1.94877	3.12832	2.4926	3.64788	2.75861			NormSSc.42236	chr18	13136170	13136506	5.07955	4.29483	4.44256	2.97888	3.90241	3.6452	4.15682	4.17365			NormSSc.97842	chr9	21684574	21685403	4.93348	5.35017	4.14927	3.68487	3.10901	2.42548	2.67177	3.59054			NormSSc.12901	chr10	81247992	81248407	5.3236	4.63982	4.0973	4.84286	2.71329
NormSSc.39530	chr17	39065583	39065986	3.36164	4.3827	2.3152	3.8452	2.90913	2.86375	3.28798			NormSSc.42455	chr18	21452650	21453078	4.64386	4.75115	2.94877	2.97888	2.60164	4.39232	4.04744	3.84052			NormSSc.52655	chr2	161190726	161191246	5.08549	5.20945	4.93568	2.76356	4.76603	4.59194	4.00628	4.26896			NormSSc.87033	chr7	5526244	5526954	4.15116	5.53663	4.22658	5.00314	3.98948
NormSSc.57736	chr20	43919463	43919930	3.36164	4.3827	2.3152	2.12832	3.51331	3.64788	2.80255			NormSSc.59613	chr21	45198615	45199282	5.22658	4.17921	4.44256	2.97888	3.15116	3.6452	3.83112	3.16619			NormSSc.23490	chr12	90647372	90648014	4.75737	5.5388	4.14927	4.79411	3.43482	3.24262	4.8695	4.43637			NormSSc.66143	chr3	129322054	129322358	4.99159	4.36653	4.80255	4.77708	4.14169
NormSSc.14696	chr10	126091979	126092504	3.36164	4.3827	3.05352	3.12832	2.01668	3.04541	2.38109			NormSSc.31368	chr14	106518006	106518529	5.22658	4.17921	2.94877	3.91581	4.1587	4.12448	4.42704	3.57374			NormSSc.43911	chr18	74695170	74695613	4.71329	5.60026	4.14927	3.68487	4.12832	3.73864	4.4926	5.03521			NormSSc.81591	chr6	31082201	31082707	5.08944	4.57514	4.32862	4.94877	3.41923
NormSSc.39899	chr17	45018044	45018493	4.41766	3.32862	2.3152	2.12832	4.05553	3.04541	3.06158			NormSSc.82682	chr6	52401862	52402693	4.77953	4.63037	3.5961	4.33695	3.05755	3.78319	4.1264	4.19944			NormSSc.58688	chr21	17195873	17196455	5.45561	4.8718	4.61128	3.68487	3.91803	4.10317	4.34357	4.76356			NormSSc.98328	chr9	38170871	38171654	4.68357	5.19028	4.22658	4.84286	3.98948
NormSSc.14902	chr10	131051978	131052415	3.65588	4.11289	2.83583	2.88207	1.7929	2.37464	2.66649			NormSSc.43723	chr18	67626505	67626847	4.77953	4.63037	3.5961	2.61265	3.63982	3.6452	3.89792	3.6612			NormSSc.55265	chr2	228670176	228670886	5.04643	5.28109	4.14927	2.76356	4.89454	3.9596	4.57796	4.0914			NormSSc.31200	chr14	103541250	103541684	4.72855	4.82048	4.0973	5.36164	3.41923
NormSSc.79090	chr5	158625346	158625906	3.65588	4.11289	3.45025	3.12832	2.77341	2.27417	3.77095			NormSSc.11237	chr10	32229676	32230233	4.40821	5.01045	3.5961	3.91581	3.79048	3.78319	3.89792	3.61813			NormSSc.8268	chr1	212650439	212650950	5.04643	5.28109	4.14927	4.07756	3.10901	4.10317	4.95095	4.36			NormSSc.16214	chr11	33228888	33229601	3.97034	5.34687	5.02701	4.72094	2.94442
NormSSc.49076	chr2	48433289	48433618	3.65588	4.11289	2.3152	3.40346	1.53952	2.43792	2.80255			NormSSc.28772	chr14	37666609	37667697	4.9682	4.45332	2.94877	2.97888	4.35673	3.78319	3.18107	4.32695			NormSSc.66906	chr3	150945412	150945975	5.64721	4.68487	4.14927	3.68487	3.43482	4.59194	4.89792	5.16993			NormSSc.94837	chr8	87051454	87052039	4.88094	4.82048	4.71457	4.65322	2.94442
NormSSc.14933	chr10	133252291	133252693	3.65588	4.11289	2.3152	1.60716	1.53952	1.45638	3.03317			NormSSc.93395	chr8	33192229	33192591	5.44179	3.98525	2.56242	3.65055	3.57655	2.78805	3.00836	4.47611			NormSSc.74682	chr5	39256526	39257088	5.76479	4.56809	3.37464	4.07756	4.37302	3.73864	5.30336	4.6452			NormSSc.50934	chr2	105877289	105877848	4.88094	4.75985	4.87752	4.58496	3.64251
NormSSc.34167	chr15	89973806	89974399	3.65588	4.11289	1.94877	3.12832	2.77341	3.78805	3.51037			NormSSc.54494	chr2	208497404	208498306	4.23729	5.19304	3.87523	4.54096	4.06959	2.50447	3.83112	3.97248			NormSSc.90105	chr7	100660270	100661141	5.36815	4.96498	4.61128	2.76356	4.12832	4.59194	4.21217	5.16993			NormSSc.78595	chr5	149185350	149185875	4.20491	4.92246	5.10414	4.89679	2.94442
NormSSc.103894	chrX	139139099	139139530	3.65588	4.11289	2.55673	3.40346	2.77341	3.29141	3.21759			NormSSc.85683	chr6	149657051	149657549	4.23729	5.19304	4.24439	2.97888	3.95744	4.39232	3.89792	4.0021			NormSSc.80876	chr6	15691426	15691979	4.93348	5.4153	3.37464	3.68487	5.01045	4.10317	4.00628	4.51037			NormSSc.30218	chr14	77251087	77251558	5.11967	5.05956	3.97461	5.00314	3.19944
NormSSc.28531	chr14	31167679	31168110	3.65588	4.11289	2.3152	2.88207	3.02906	3.16245	3.62358			NormSSc.71758	chr4	109065593	109066082	5.07955	4.35345	3.87523	2.97888	3.95744	3.28454	3.89792	4.14549			NormSSc.4869	chr1	117051376	117052310	4.93348	5.4153	4.81453	3.68487	4.12832	4.76479	4.21217	4.51037			NormSSc.89240	chr7	73866569	73867238	4.80496	5.31014	4.53374	4.51625	4.52356
NormSSc.76148	chr5	79967948	79968358	3.65588	4.11289	3.05352	2.48662	1.7929	2.5961	2.87294			NormSSc.91476	chr7	140510838	140511285	5.07955	4.35345	4.24439	2.61265	3.15116	4.30505	3.99159	3.90016			NormSSc.83124	chr6	80412426	80412918	5.78866	4.56809	4.14927	4.3152	4.5089	4.25322	2.63443	3.98736			NormSSc.92478	chr8	12624010	12624592	4.15116	4.75985	5.35837	4.89679	2.94442
NormSSc.100630	chr9	124060954	124061584	3.65588	4.11289	2.83583	2.48662	2.4926	2.98736	2.75861			NormSSc.91465	chr7	140346791	140347200	5.07955	4.35345	2.56242	2.61265	3.63982	4.01668	4.15682	3.61813			NormSSc.83529	chr6	97355245	97355840	4.75737	5.60026	4.81453	3.37787	4.5089	4.76479	4.60853	3.22119			NormSSc.36074	chr16	47526752	47527301	5.05755	5.01668	4.0973	5.00314	3.41923
NormSSc.97441	chr9	5531437	5531836	3.65588	4.11289	1.94877	1.60716	2.77341	3.25322	2.87294			NormSSc.220	chr1	6546472	6546930	5.31689	4.11677	4.24439	2.97888	3.15116	3.89566	4.80135	4.24793			NormSSc.58676	chr21	16855466	16855924	5.39631	4.96498	3.92467	4.79411	3.43482	4.85451	3.97675	4.98525			NormSSc.20338	chr12	4671120	4671651	5.3236	4.20127	4.87752	4.77708	4.7399
NormSSc.12672	chr10	76631310	76632109	3.65588	4.11289	3.45025	2.48662	3.51331	2.15116	3.53663			NormSSc.82618	chr6	49499772	49500248	4.40821	5.04032	2.56242	3.65055	3.95744	4.22299	3.32528	4.24793			NormSSc.62629	chr3	33072134	33072737	5.39631	4.96498	3.92467	3.68487	5.01045	4.38109	4.4926	4.76356			NormSSc.103419	chrX	114585222	114585987	5.37867	4.87409	4.80255	4.13024	3.19944
NormSSc.94808	chr8	85538359	85538772	3.65588	4.11289	3.45025	1.60716	1.34192	1.97461	1.43172			NormSSc.73923	chr5	1315732	1316159	4.77953	4.67702	2.94877	3.91581	3.63982	3.28454	4.63308	4.57091			NormSSc.77036	chr5	112183834	112184444	5.08549	5.28109	3.37464	3.68487	4.5089	5.0021	4.71839	4.98525			NormSSc.12313	chr10	70997301	70997739	4.36327	5.01668	4.6263	5.1912	2.32193
NormSSc.54189	chr2	202504017	202504275	3.65588	4.11289	3.45025	2.48662	2.16619	2.37464	3.77095			NormSSc.37199	chr16	79316658	79317055	4.23729	5.22389	3.5961	2.61265	4.35673	3.78319	3.68226	4.48812			NormSSc.92227	chr8	6575529	6576176	5.59124	4.78684	4.61128	4.79411	3.43482	4.10317	4.00628	5.1312			NormSSc.102782	chrX	64807890	64808611	4.80496	4.57514	4.95528	4.89679	4.82994
NormSSc.83026	chr6	74423266	74424249	3.65588	4.11289	2.55673	3.12832	3.02906	2.74366	2.30844			NormSSc.95949	chr8	121745358	121745685	4.23729	5.22389	4.24439	2.97888	3.90241	3.09337	4.0146	4.78319			NormSSc.67324	chr3	160519162	160520090	4.51918	5.86029	3.03726	4.07756	4.37302	3.73864	3.49855	4.93019			NormSSc.58546	chr20	62495357	62495985	4.50299	5.14833	4.87752	4.72094	2.94442
NormSSc.88767	chr7	47980860	47981430	3.65588	4.11289	3.81929	3.12832	3.02906	2.37464	2.45025			NormSSc.74376	chr5	32093235	32093636	5.22658	4.23907	3.87523	2.97888	4.1866	3.28454	3.94442	4.42392			NormSSc.84255	chr6	118985966	118986645	5.51111	4.8718	4.81453	4.07756	3.43482	4.25322	2.67177	3.42548			NormSSc.24340	chr12	109197162	109197686	4.72855	4.28109	5.52866	4.84286	3.64251
NormSSc.77195	chr5	116017206	116017781	3.65588	4.11289	4.00419	3.40346	2.77341	1.70302	2.87294			NormSSc.67513	chr3	170527250	170528103	5.22658	4.23907	2.56242	2.97888	3.63982	4.30505	3.00836	3.61813			NormSSc.95786	chr8	118342304	118342743	4.97781	5.4153	3.37464	4.3152	3.91803	4.10317	4.00628	4.6452			NormSSc.46721	chr19	52407662	52408476	4.03112	5.37948	5.02701	4.94877	4.14169
NormSSc.18133	chr11	82631206	82631705	3.65588	4.11289	1.12832	1.60716	2.90913	2.74366	2.75861			NormSSc.95723	chr8	116679398	116680009	4.9682	4.50003	3.87523	3.91581	3.63982	4.01668	3.80015	4.0021			NormSSc.2937	chr1	61736357	61737157	5.12352	5.28109	4.14927	4.07756	4.12832	4.10317	3.81691	4.93019			NormSSc.1917	chr1	39568238	39569170	4.80496	4.63982	5.35837	4.58496	3.98948
NormSSc.87884	chr7	28337628	28338037	3.65588	4.11289	2.55673	1.60716	3.02906	2.74366	3.26024			NormSSc.3556	chr1	84618194	84618694	4.9682	4.50003	4.24439	2.97888	4.60302	4.39232	3.13216	4.23016			NormSSc.43852	chr18	72959557	72960205	5.36815	5.04744	4.81453	3.68487	3.91803	5.0021	4.71839	3.59054			NormSSc.22316	chr12	53815136	53815758	4.50299	4.97141	4.95528	5.00314	4.52356
NormSSc.98352	chr9	44227218	44227721	3.24969	4.55102	1.94877	2.12832	2.90913	2.86375	3.35181			NormSSc.62136	chr3	18754471	18755048	4.64386	4.83348	2.94877	3.91581	2.60164	4.12448	2.93129	4.23016			NormSSc.65958	chr3	126332251	126332904	5.30421	5.13216	3.92467	4.3152	5.11289	4.10317	3.49855	5.08153			NormSSc.96892	chr8	139739510	139740097	4.08944	5.05956	5.23996	5.05553	3.19944
NormSSc.101881	chrX	16040661	16041092	3.24969	4.55102	2.83583	2.12832	2.4926	3.43172	3.28798			NormSSc.93113	chr8	27357687	27358179	4.40821	5.07059	4.44256	2.97888	4.0393	3.6452	3.60164	4.38109			NormSSc.70142	chr4	47841187	47841680	5.30421	5.13216	4.14927	2.76356	4.5089	4.76479	4.18107	4.57936			NormSSc.74319	chr5	18745767	18746952	4.84403	5.14833	4.6263	4.84286	4.14169
NormSSc.80479	chr6	8085368	8085655	3.24969	4.55102	3.45025	1.60716	2.4926	2.92688	3.28798			NormSSc.79584	chr5	172999999	173000396	5.44179	4.04947	2.94877	3.65055	3.15116	4.39232	3.55387	4.05755			NormSSc.89843	chr7	94023460	94024456	4.85335	5.60026	4.61128	3.37787	3.43482	5.19853	3.81691	4.43637			NormSSc.3447	chr1	78004833	78005560	5.58776	4.20127	4.53374	5.14264	3.64251
NormSSc.103186	chrX	101906937	101907729	3.24969	4.55102	2.55673	3.12832	2.77341	3.19579	2.49855			NormSSc.47435	chr2	11343521	11344192	4.77953	4.71967	3.87523	2.97888	3.95744	3.28454	4.06158	4.0021			NormSSc.57097	chr20	25731513	25732264	5.89115	4.56809	3.92467	4.3152	3.10901	4.25322	5.30336	4.43637			NormSSc.31748	chr15	37878314	37878980	4.91692	5.26983	4.43792	4.89679	4.91136
NormSSc.21036	chr12	16542586	16542964	3.24969	4.55102	1.94877	3.61265	1.7929	2.37464	1.51625			NormSSc.99328	chr9	94157502	94158563	4.77953	4.71967	4.44256	3.91581	4.1866	2.50447	3.83112	4.17365			NormSSc.47537	chr2	12842246	12843360	5.12352	5.35017	4.93568	4.3152	4.37302	4.59194	4.60853	3.74115			NormSSc.39676	chr17	41116136	41116902	4.03112	5.10901	5.23996	5.1912	2.71329
NormSSc.87951	chr7	29304620	29305359	3.24969	4.55102	1.94877	3.40346	2.4926	3.25322	2.23907			NormSSc.79251	chr5	166405369	166406339	4.9682	4.54528	2.94877	4.33695	3.34192	4.22299	3.68226	4.03317			NormSSc.13017	chr10	86300053	86300723	4.56526	5.91136	4.44718	4.07756	3.91803	4.25322	4.18107	5.16993			NormSSc.21033	chr12	16500298	16501046	5.35181	4.10706	4.95528	5.1912	3.41923
NormSSc.49135	chr2	53978789	53979298	3.24969	4.55102	2.3152	1.14359	2.35509	2.51625	2.87294			NormSSc.88659	chr7	45088351	45088790	4.9682	4.54528	2.94877	2.61265	4.06959	3.28454	4.45179	3.28109			NormSSc.77370	chr5	123788274	123789811	4.51918	5.95744	4.44718	3.68487	4.5089	3.5424	4.34357	3.98736			NormSSc.98857	chr9	81054257	81054788	4.72855	4.57514	5.35837	4.94877	3.64251
NormSSc.102192	chrX	35859983	35860332	3.24969	4.55102	2.83583	3.12832	1.7929	3.25322	2.80255			NormSSc.14340	chr10	116298250	116298577	4.40821	5.10609	2.56242	3.91581	4.66781	3.89566	3.68226	4.38109			NormSSc.53273	chr2	177052892	177054084	4.66913	5.80795	3.92467	4.79411	4.12832	3.73864	4.4926	5.3059			NormSSc.71370	chr4	94652599	94653135	5.27157	3.91359	5.16899	5.27591	3.41923
NormSSc.51432	chr2	120301586	120302309	4.21579	3.58496	3.05352	2.48662	3.02906	3.39072	3.35181			NormSSc.26006	chr13	33357198	33357718	4.40821	5.10609	2.94877	3.65055	3.34192	4.22299	3.55387	4.76232			NormSSc.32562	chr15	56657184	56658219	5.26809	5.20945	3.37464	5.17272	4.12832	4.91914	4.00628	4.6452			NormSSc.43307	chr18	54877114	54877946	4.84403	4.75985	5.02701	5.00314	3.80975
NormSSc.25020	chr12	123206865	123207347	4.21579	3.58496	2.3152	2.48662	3.67964	3.25322	3.72094			NormSSc.18549	chr11	96012148	96013085	4.40821	5.10609	4.24439	2.97888	3.57655	2.78805	3.60164	4.32695			NormSSc.63933	chr3	59410329	59410728	5.26809	5.20945	5.21036	3.68487	4.37302	4.69138	3.46552	4.93019			NormSSc.16545	chr11	44649399	44649994	5.21398	4.28109	5.02701	5.14264	3.64251
NormSSc.85980	chr6	155005229	155005724	4.21579	3.58496	2.55673	2.12832	2.68748	2.74366	3.57936			NormSSc.94726	chr8	81869459	81870073	4.23729	5.28196	2.56242	2.61265	2.69268	3.6452	3.83112	4.32695			NormSSc.94766	chr8	82147377	82147906	5.1967	5.28109	4.93568	4.61539	4.12832	3.5424	4.32025	4.43637			NormSSc.85159	chr6	138844563	138845346	5.11967	4.36653	5.41215	4.77708	3.64251
NormSSc.103765	chrX	133522691	133523114	4.21579	3.58496	3.05352	3.12832	2.16619	3.04541	2.57936			NormSSc.62049	chr3	16946124	16946957	5.22658	4.29483	3.5961	2.97888	3.38431	4.60164	3.68226	4.14549			NormSSc.58906	chr21	30394511	30394836	5.15964	5.35017	3.37464	4.61539	3.43482	4.25322	4.60853	4.18476			NormSSc.9823	chr10	1541112	1542093	5.35181	4.63982	4.22658	5.47082	4.7399
NormSSc.21924	chr12	48111256	48111992	4.21579	3.58496	3.81929	1.60716	3.02906	3.29141	2.97461			NormSSc.70214	chr4	53411340	53411964	4.77953	4.75115	3.87523	2.97888	3.15116	3.6452	3.32528	4.1187			NormSSc.28775	chr14	38064755	38065577	4.85335	5.65655	4.14927	4.3152	4.37302	5.13693	4.00628	4.6452			NormSSc.92592	chr8	18067093	18068196	4.94769	5.23284	4.53374	5.00314	3.98948
NormSSc.85513	chr6	145955114	145955722	4.21579	3.58496	2.83583	2.88207	2.68748	2.70302	3.77095			NormSSc.14939	chr10	133785909	133786377	4.77953	4.75115	3.5961	3.65055	3.79048	2.00836	3.99159	4.05755			NormSSc.15432	chr11	8350336	8350871	4.62086	5.91136	4.61128	4.07756	3.10901	4.25322	3.24616	3.86145			NormSSc.82683	chr6	52416770	52417358	4.63578	5.10901	5.68291	4.29141	3.80975
NormSSc.87720	chr7	24917321	24918099	3.91136	3.89341	4.15494	3.40346	2.01668	2.7929	2.97461			NormSSc.89844	chr7	94024615	94025161	5.07955	4.45332	2.94877	2.97888	2.69268	3.6452	3.72855	4.73234			NormSSc.78407	chr5	145320968	145321709	4.93348	5.60026	3.37464	3.37787	4.5089	4.10317	3.49855	4.51037			NormSSc.36807	chr16	69432028	69432539	5.08944	4.57514	5.41215	4.65322	3.80975
NormSSc.62794	chr3	38159516	38159848	4.48063	3.32862	2.3152	1.60716	3.76356	2.70302	2.38109			NormSSc.71303	chr4	90021975	90023160	5.07955	4.45332	4.24439	3.91581	4.2897	3.6452	3.36815	4.03317			NormSSc.95233	chr8	99182150	99182664	4.89115	5.71009	4.93568	4.79411	5.01045	4.49409	2.67177	4.8798			NormSSc.98137	chr9	34957620	34958223	4.26024	5.23284	5.10414	5.14264	3.64251
NormSSc.77094	chr5	112860637	112861053	4.48063	3.32862	2.55673	2.48662	2.4926	2.92688	4.23195			NormSSc.23445	chr12	90127262	90127818	4.64386	4.90689	3.87523	3.65055	2.24616	3.6452	4.42704	4.1187			NormSSc.93471	chr8	37557828	37558188	5.12352	5.48138	3.92467	3.68487	4.12832	4.69138	4.00628	4.36			NormSSc.22046	chr12	49730668	49731287	4.31183	5.26983	5.02701	5.14264	4.40504
NormSSc.25781	chr13	29278727	29279377	4.48063	3.32862	2.55673	2.12832	3.98313	3.29141	3.4746			NormSSc.27481	chr13	95071596	95072095	4.77953	4.79653	4.44256	3.91581	3.95744	3.6452	3.36815	3.39391			NormSSc.80383	chr6	6856603	6857850	4.85335	5.75861	4.14927	4.61539	5.36327	5.0021	3.49855	4.36			NormSSc.49546	chr2	64680281	64680755	5.2991	4.50743	4.6263	5.32193	3.19944
NormSSc.58980	chr21	32546114	32546912	4.48063	3.32862	2.55673	3.40346	3.23551	3.55958	2.45025			NormSSc.52476	chr2	158117604	158118149	4.77953	4.79653	3.87523	2.97888	4.1866	3.89566	2.93129	4.69527			NormSSc.79041	chr5	158122500	158123053	5.01253	5.60026	3.37464	4.3152	4.37302	4.25322	3.81691	5.03521			NormSSc.27346	chr13	80205163	80205836	4.59472	4.20127	5.35837	5.60509	2.94442
NormSSc.20180	chr12	1778143	1778539	4.48063	3.32862	1.12832	2.12832	3.12448	1.97461	2.23907			NormSSc.14456	chr10	120492283	120492648	5.07955	4.50003	2.94877	2.97888	3.05755	3.50447	2.26024	4.24793			NormSSc.97763	chr9	20209465	20210075	5.66979	4.96498	4.14927	2.76356	3.43482	4.38109	3.97675	4.76356			NormSSc.58152	chr20	51559743	51560359	4.99159	5.26983	5.2974	4.21036	2.71329
NormSSc.86394	chr6	161663894	161664732	4.48063	3.32862	2.83583	2.48662	2.68748	2.27417	2.23907			NormSSc.52926	chr2	169820925	169821348	4.23729	5.36653	2.94877	3.65055	3.95744	3.09337	3.65854	4.67308			NormSSc.20913	chr12	14373840	14374664	4.93348	5.71009	3.37464	4.3152	4.12832	4.59194	5.64587	4.71073			NormSSc.98252	chr9	36566681	36567250	4.84403	4.87409	5.35837	4.72094	2.71329
NormSSc.29665	chr14	67993342	67993860	3.46248	4.3827	1.61813	3.12832	2.90913	3.35509	3.42236			NormSSc.90091	chr7	100434642	100435314	5.31689	4.29483	3.5961	2.61265	4.4441	3.78319	4.10121	4.1187			NormSSc.76651	chr5	96221485	96222136	5.45561	5.20945	3.37464	4.3152	5.11289	4.25322	4.78075	4.71073			NormSSc.47384	chr2	10548010	10548884	4.36327	5.53663	4.53374	5.43792	4.14169
NormSSc.69239	chr4	10203484	10203855	3.46248	4.3827	3.05352	4.02082	1.7929	2.98736	3.57936			NormSSc.72112	chr4	123038839	123039612	4.77953	4.83348	4.44256	2.97888	3.57655	3.78319	4.06158	4.95744			NormSSc.94601	chr8	77904176	77904699	5.1967	5.48138	3.37464	4.07756	4.48961	4.49409	4.4926	5.38431			NormSSc.55230	chr2	228028572	228029426	5.35181	5.45102	4.71457	4.37302	5.06459
NormSSc.66919	chr3	151036717	151037031	3.46248	4.3827	1.61813	0	1.34192	2.15116	1.6612			NormSSc.61308	chr3	3219642	3219962	4.77953	4.83348	4.24439	2.97888	4.39551	3.28454	3.89792	4.83818			NormSSc.85526	chr6	146187628	146188407	5.56313	5.13216	3.03726	4.61539	4.37302	4.59194	4.34357	5.38431			NormSSc.29376	chr14	61188056	61188552	5.24616	5.10901	4.71457	4.84286	3.80975
NormSSc.7474	chr1	200195238	200196123	3.46248	4.3827	3.27417	3.8452	3.23551	2.70302	2.45025			NormSSc.94450	chr8	71131697	71132047	5.44179	4.17921	3.5961	2.61265	4.62494	4.53229	4.22119	4.24793			NormSSc.27640	chr13	99223193	99223720	4.89115	5.80795	5.10023	4.3152	4.48961	4.69138	3.49855	4.93019			NormSSc.61523	chr3	8810863	8811427	4.72855	4.50743	5.72855	4.94877	4.27591
NormSSc.80247	chr6	4647739	4648321	3.46248	4.3827	2.83583	1.14359	3.02906	3.0973	2.30844			NormSSc.75459	chr5	64468203	64468822	5.07955	4.54528	2.94877	3.91581	4.1866	3.78319	3.76603	5.20309			NormSSc.3587	chr1	85085003	85085725	5.91637	4.78684	4.81453	2.76356	4.12832	4.91914	4.95095	4.51037			NormSSc.37507	chr16	85429124	85429584	4.68357	5.37948	4.71457	5.14264	4.40504
NormSSc.96474	chr8	129746618	129747093	3.46248	4.3827	3.05352	3.12832	2.4926	2.51625	2.66649			NormSSc.79334	chr5	169232605	169233074	5.07955	4.54528	3.87523	2.97888	3.63982	4.30505	3.89792	4.29825			NormSSc.76376	chr5	88609532	88610404	5.66979	5.04744	3.37464	4.61539	3.43482	3.73864	4.00628	5.08153			NormSSc.44700	chr19	10426073	10426937	4.63578	5.19028	4.87752	5.27591	3.64251
NormSSc.60650	chr22	37970564	37970970	3.46248	4.3827	3.65322	2.48662	2.4926	3.29141	2.23907			NormSSc.49371	chr2	60808861	60809318	5.22658	4.40346	3.87523	2.97888	3.79048	5.17272	3.68226	3.73108			NormSSc.46275	chr19	46144551	46145054	5.01253	5.71009	4.14927	4.3152	4.09926	2.95311	5.04338	4.43637			NormSSc.15881	chr11	17035205	17036097	4.63578	5.05956	4.71457	5.63308	2.71329
NormSSc.46576	chr19	49977181	49977860	3.46248	4.3827	3.05352	1.60716	3.41609	3.48363	2.75861			NormSSc.35529	chr16	21199779	21200344	5.22658	4.40346	4.69008	4.33695	3.57655	3.50447	3.68226	3.80255			NormSSc.93262	chr8	29357485	29358000	5.12352	5.60026	4.61128	4.07756	3.10901	3.73864	3.81691	4.51037			NormSSc.9314	chr1	235267472	235268063	5.11967	5.14833	4.32862	5.47082	3.64251
NormSSc.65844	chr3	124407670	124408115	3.46248	4.3827	3.65322	3.40346	2.35509	2.98736	2.75861			NormSSc.83521	chr6	96913990	96914706	4.40821	5.22389	3.87523	4.33695	3.15116	3.78319	4.1264	4.80376			NormSSc.36792	chr16	69200085	69200850	5.39631	5.35017	3.92467	3.68487	4.37302	2.42548	3.81691	4.57936			NormSSc.24634	chr12	116037040	116037762	4.99159	5.45102	4.71457	4.94877	4.14169
NormSSc.37138	chr16	78036770	78037278	3.46248	4.3827	2.83583	3.40346	3.83818	3.43172	2.04134			NormSSc.49135	chr2	53978789	53979298	4.9682	4.67702	3.5961	3.65055	3.75364	4.30505	3.18107	3.86606			NormSSc.70662	chr4	75230069	75231279	4.66913	6.08648	4.14927	4.3152	3.10901	4.85451	4.21217	4.57936			NormSSc.58590	chr21	9968341	9968851	4.88094	4.82048	5.02701	5.3979	3.98948
NormSSc.37452	chr16	84774878	84775147	3.46248	4.3827	2.55673	2.12832	2.01668	2.70302	2.73361			NormSSc.4931	chr1	117593986	117594509	4.77953	4.86836	3.5961	2.61265	4.1866	4.30505	4.6044	3.9466			NormSSc.67654	chr3	173112865	173113914	5.48213	5.28109	4.61128	3.68487	3.43482	4.91914	3.49855	4.93019			NormSSc.72391	chr4	140187602	140188464	4.59472	5.19028	5.02701	5.32193	4.52356
NormSSc.90313	chr7	105683032	105683625	3.46248	4.3827	2.55673	3.12832	2.4926	3.19579	2.57936			NormSSc.73571	chr4	178362221	178362541	5.07955	4.58915	3.5961	3.65055	4.55673	3.89566	4.15682	4.35017			NormSSc.58743	chr21	19297249	19297725	5.71712	5.04744	4.14927	4.07756	3.10901	5.19853	4.78075	4.8798			NormSSc.40407	chr17	57286846	57287926	5.02288	4.70431	5.10414	5.32193	4.27591
NormSSc.88053	chr7	30840429	30840809	3.46248	4.3827	4.44872	2.88207	3.12448	2.5961	2.11289			NormSSc.18149	chr11	82773954	82774816	5.31689	4.35345	2.94877	4.82166	3.63982	4.30505	3.68226	4.59887			NormSSc.90397	chr7	106820693	106821283	5.82758	4.96498	3.03726	5.17272	4.5089	4.76479	4.60853	5.1312			NormSSc.87973	chr7	29845779	29846438	5.24616	5.37948	4.95528	4.58496	3.98948
NormSSc.53254	chr2	176279580	176280087	3.74366	4.11289	2.83583	2.12832	2.4926	2.27417	3.12063			NormSSc.20302	chr12	4227124	4227652	5.22658	4.45332	2.56242	3.91581	3.63982	3.28454	3.89792	3.77341			NormSSc.55800	chr2	238512151	238512870	5.1967	5.60026	4.93568	4.3152	3.43482	4.25322	5.67111	4.26896			NormSSc.96927	chr8	141403734	141404485	4.94769	5.01668	4.6263	5.57585	4.27591
NormSSc.36999	chr16	73990560	73990831	3.74366	4.11289	1.94877	2.48662	1.53952	2.15116	2.57936			NormSSc.78506	chr5	148187377	148187792	5.22658	4.45332	4.44256	2.61265	3.63982	3.6452	4.0146	4.61676			NormSSc.72081	chr4	122193622	122194241	5.04643	5.75861	4.93568	4.3152	4.67702	3.73864	4.21217	4.51037			NormSSc.88551	chr7	43288503	43289126	5.69915	5.10901	4.53374	4.84286	4.14169
NormSSc.71309	chr4	90148056	90148531	3.74366	4.11289	1.94877	2.48662	3.12448	3.0973	3.62358			NormSSc.53960	chr2	198061471	198061844	5.22658	4.45332	3.87523	3.65055	4.25497	3.6452	4.10121	4.65588			NormSSc.50716	chr2	100851347	100852118	5.26809	5.5388	4.93568	4.3152	4.5089	4.10317	4.21217	2.99159			NormSSc.42499	chr18	22343775	22344310	4.94769	5.01668	4.80255	5.47082	3.98948
NormSSc.35743	chr16	27343398	27343877	3.74366	4.11289	1.61813	3.12832	3.51331	3.16245	3.38109			NormSSc.68601	chr3	194827087	194827565	5.22658	4.45332	2.94877	3.65055	3.63982	4.12448	4.04744	4.24793			NormSSc.6743	chr1	178501210	178501891	5.15964	5.65655	4.14927	4.07756	4.12832	4.69138	4.18107	5.03521			NormSSc.76648	chr5	96211514	96212894	4.45638	5.47987	5.16899	5.14264	4.27591
NormSSc.87534	chr7	20339488	20339906	3.74366	4.11289	3.05352	2.12832	2.35509	2.7929	3.28798			NormSSc.7996	chr1	207536559	207537280	5.44179	4.23907	2.94877	3.91581	3.57655	4.39232	4.19579	4.76232			NormSSc.87389	chr7	17224966	17225765	5.15964	5.65655	4.14927	4.3152	5.09435	4.59194	4.97461	3.74115			NormSSc.60483	chr22	35936245	35936962	4.50299	5.41766	4.43792	5.88945	4.52356
NormSSc.87594	chr7	22195855	22196288	3.74366	4.11289	3.27417	2.48662	2.90913	3.16245	3.35181			NormSSc.96473	chr8	129697218	129697732	4.23729	5.44564	2.56242	2.97888	3.63982	4.12448	4.10121	4.29825			NormSSc.30366	chr14	81930778	81931541	6.03214	4.78684	4.14927	4.61539	3.88207	3.9596	4.32025	5.1312			NormSSc.73292	chr4	166281161	166281907	5.58776	5.26983	4.87752	4.51625	4.63173
NormSSc.14066	chr10	110229635	110230049	3.74366	4.11289	2.55673	3.12832	2.35509	3.16245	2.80255			NormSSc.85033	chr6	137553044	137553405	4.23729	5.44564	3.5961	2.61265	4.4441	4.12448	4.10121	4.76232			NormSSc.8479	chr1	220218684	220219214	5.61471	5.20945	4.14927	4.07756	4.65189	4.10317	4.57796	5.22209			NormSSc.103162	chrX	100670436	100671063	5.24616	5.34687	5.47611	4.21036	4.14169
NormSSc.4832	chr1	116314354	116314892	3.74366	4.11289	1.94877	1.60716	2.68748	3.19579	3.26024			NormSSc.79098	chr5	158764487	158765033	4.23729	5.44564	2.94877	2.61265	3.79048	4.12448	3.18107	4.40187			NormSSc.9993	chr10	4891656	4892308	5.12352	5.71009	4.93568	4.61539	3.91803	2.95311	4.21217	4.93019			NormSSc.81425	chr6	28091996	28093136	5.24616	5.01668	5.02701	5.00314	4.40504
NormSSc.89070	chr7	68649309	68649705	3.74366	4.11289	2.55673	2.88207	1.7929	3.19579	3.57936			NormSSc.29157	chr14	55359912	55360357	4.77953	4.90689	3.5961	3.91581	3.15116	4.12448	3.45332	4.78319			NormSSc.4872	chr1	117079962	117080485	5.36815	5.48138	4.14927	4.61539	4.37302	5.06158	4.57796	4.76356			NormSSc.9184	chr1	232940858	232941959	4.59472	4.97141	5.10414	5.63308	3.19944
NormSSc.77606	chr5	130801870	130802357	3.74366	4.11289	1.94877	3.40346	2.35509	3.76109	3.21759			NormSSc.99558	chr9	99213500	99213821	4.77953	4.90689	4.8452	2.97888	3.34192	4.22299	4.28626	4.45025			NormSSc.42521	chr18	22931729	22932554	5.36815	5.48138	4.14927	4.3152	4.37302	5.66451	3.81691	5.16993			NormSSc.94442	chr8	71060206	71060885	5.48887	4.97141	4.95528	4.89679	4.7399
NormSSc.7687	chr1	203236402	203237019	3.74366	4.11289	2.55673	1.60716	2.68748	3.19579	3.77095			NormSSc.78630	chr5	149597511	149598079	4.9682	4.71967	3.5961	2.97888	3.75364	4.30505	4.0146	4.69527			NormSSc.18536	chr11	95940555	95941374	5.59124	5.28109	3.92467	4.79411	5.01045	3.9596	4.60853	4.98525			NormSSc.90421	chr7	107579998	107580593	5.51625	4.57514	5.16899	5.05553	3.80975
NormSSc.25887	chr13	31270404	31270815	3.74366	4.11289	3.45025	2.12832	3.51331	3.19579	3.26024			NormSSc.27912	chr13	109061102	109061689	4.64386	5.07059	3.87523	2.97888	4.1587	4.39232	3.45332	4.83818			NormSSc.68568	chr3	194403325	194404025	5.01253	5.86029	5.10023	3.68487	4.12832	4.10317	5.04338	4.8798			NormSSc.3308	chr1	68788569	68789311	5.54096	4.92246	4.43792	5.47082	5.13979
NormSSc.80814	chr6	14857582	14858219	3.74366	4.11289	3.65322	1.60716	2.90913	3.78805	3.28798			NormSSc.66473	chr3	139653393	139654705	4.64386	5.07059	3.87523	2.97888	4.1866	5.13311	4.0146	3.39391			NormSSc.5691	chr1	156629760	156630461	5.01253	5.86029	4.14927	2.76356	4.67702	4.69138	4.57796	4.43637			NormSSc.32192	chr15	45997374	45998233	4.40979	4.57514	5.72855	5.69397	4.52356
NormSSc.74156	chr5	14331521	14331878	3.74366	4.11289	2.55673	1.60716	1.7929	2.86375	2.04134			NormSSc.74826	chr5	42889423	42889867	4.64386	5.07059	4.69008	2.97888	3.95744	4.22299	3.60164	4.57091			NormSSc.31682	chr15	34331694	34332436	5.33446	5.5388	3.37464	4.3152	4.67702	4.25322	4.95095	4.26896			NormSSc.25490	chr13	22009757	22010511	5.08944	4.82048	4.87752	5.63308	3.98948
NormSSc.80208	chr6	4210844	4211277	3.74366	4.11289	2.3152	1.60716	2.68748	2.70302	2.92246			NormSSc.67470	chr3	169751328	169751640	4.9682	4.75115	3.5961	2.97888	2.24616	3.6452	3.76603	3.97248			NormSSc.24565	chr12	113344486	113345535	5.12352	5.75861	3.92467	4.3152	3.10901	4.59194	4.21217	4.76356			NormSSc.8361	chr1	214620022	214620664	5.2991	4.75985	5.10414	5.32193	4.27591
NormSSc.9422	chr1	237725565	237725914	3.74366	4.11289	0.723482	1.60716	2.68748	1.97461	2.49855			NormSSc.96610	chr8	131687794	131688264	4.9682	4.75115	3.5961	2.97888	4.5221	3.89566	3.87065	4.81929			NormSSc.59642	chr21	45557876	45558597	4.75737	6.12544	3.92467	3.68487	5.19944	4.76479	4.80616	4.26896			NormSSc.57417	chr20	35490320	35490812	5.05755	5.47987	4.6263	5.32193	4.14169
NormSSc.16193	chr11	32830751	32831279	4.27417	3.58496	3.05352	3.61265	1.7929	3.8264	2.80255			NormSSc.90585	chr7	114823529	114824240	4.9682	4.75115	3.87523	2.97888	3.95744	4.46248	3.49558	4.76232			NormSSc.68108	chr3	186258161	186258816	5.08549	5.80795	5.10023	2.76356	4.89454	4.59194	5.17736	4.71073			NormSSc.37605	chr16	87551248	87552575	4.63578	5.59263	4.71457	5.54384	4.40504
NormSSc.55818	chr2	238640226	238640680	4.27417	3.58496	3.65322	3.12832	2.16619	3.43172	2.66649			NormSSc.21066	chr12	19584604	19585182	4.77953	4.94442	4.24439	3.91581	4.0393	3.6452	4.06158	4.40187			NormSSc.99813	chr9	104292432	104292703	5.61471	5.28109	4.14927	4.61539	5.11289	4.38109	4.4926	5.08153			NormSSc.28973	chr14	51326262	51327170	4.59472	5.71712	5.52866	4.65322	4.14169
NormSSc.44850	chr19	12724482	12725014	4.27417	3.58496	1.94877	2.48662	2.4926	2.98736	3.12063			NormSSc.42707	chr18	33058380	33058989	4.77953	4.94442	4.69008	2.97888	4.39551	4.60164	3.49558	4.08746			NormSSc.26403	chr13	43543657	43544181	5.85102	5.04744	5.10023	4.79411	3.10901	4.76479	5.11095	4.93019			NormSSc.36819	chr16	69564392	69565071	4.84403	5.45102	5.23996	5.05553	5.20582
NormSSc.73064	chr4	155473264	155473626	4.27417	3.58496	1.94877	2.88207	3.41609	3.68748	2.66649			NormSSc.20745	chr12	11708734	11709399	5.22658	4.50003	2.94877	3.91581	4.35673	3.6452	4.6044	4.38109			NormSSc.79218	chr5	162931193	162931871	5.51111	5.4153	4.81453	2.76356	5.11289	4.76479	4.8695	4.8798			NormSSc.2494	chr1	51762238	51762956	4.88094	4.57514	5.82166	5.32193	4.63173
NormSSc.72175	chr4	124416707	124417123	4.27417	3.58496	1.61813	3.8452	2.68748	1.97461	2.45025			NormSSc.76577	chr5	95309582	95310158	5.22658	4.50003	2.94877	3.91581	4.1866	2.78805	3.60164	4.08746			NormSSc.85247	chr6	140085524	140086241	5.64721	5.28109	4.14927	5.02185	3.91803	4.76479	5.04338	4.98525			NormSSc.22663	chr12	62586061	62586836	4.91692	5.10901	5.10414	5.47082	3.80975
NormSSc.100188	chr9	113695826	113696279	4.27417	3.58496	3.81929	2.48662	2.68748	2.86375	3.03317			NormSSc.103540	chrX	119591541	119592043	4.23729	5.49558	3.87523	3.65055	3.38431	3.89566	4.0146	4.81929			NormSSc.81538	chr6	30495402	30496282	5.08549	5.86029	4.14927	4.07756	4.37302	4.25322	5.24351	4.0914			NormSSc.4247	chr1	100231771	100232409	5.37867	4.82048	5.02701	5.3979	3.80975
NormSSc.37190	chr16	79203158	79203495	4.53952	3.32862	3.05352	3.40346	2.01668	3.0973	1.99159			NormSSc.97388	chr9	4832927	4833622	4.40821	5.33612	3.87523	2.97888	4.47762	3.50447	4.17179	4.57091			NormSSc.84994	chr6	136929264	136929990	6.10072	4.8718	5.44256	3.37787	4.5089	4.76479	4.21217	4.71073			NormSSc.23308	chr12	83409721	83410372	5.15116	4.82048	5.35837	5.32193	3.41923
NormSSc.87803	chr7	26726266	26726630	3.36164	4.55102	1.12832	2.12832	2.68748	2.51625	2.97461			NormSSc.66110	chr3	128949141	128949901	5.07955	4.67702	4.44256	2.97888	4.06959	4.72602	3.96175	3.6612			NormSSc.48823	chr2	44271283	44271819	5.76479	5.20945	4.14927	4.79411	4.65189	3.73864	4.60853	5.71137			NormSSc.39652	chr17	40811048	40811708	4.59472	5.37948	4.87752	5.81095	5.06459
NormSSc.24579	chr12	113634739	113635153	3.36164	4.55102	2.3152	3.40346	3.83818	2.7929	2.97461			NormSSc.67719	chr3	177181715	177182167	5.07955	4.67702	4.44256	2.61265	4.06959	3.09337	3.60164	4.05755			NormSSc.15421	chr11	8190083	8190907	4.97781	6.00262	4.14927	3.68487	4.67702	4.59194	4.60853	4.51037			NormSSc.36225	chr16	53086506	53087100	4.84403	5.05956	5.2974	5.47082	3.64251
NormSSc.10513	chr10	14968676	14969058	3.36164	4.55102	1.61813	2.48662	2.90913	3.04541	3.38109			NormSSc.3876	chr1	90418494	90419208	4.77953	4.981	3.5961	2.97888	3.57655	4.72602	3.89792	3.97248			NormSSc.27522	chr13	96032665	96033418	5.33446	5.65655	3.92467	5.17272	4.5089	4.25322	4.34357	4.76356			NormSSc.53856	chr2	196440636	196441288	5.05755	4.87409	5.47611	5.27591	3.80975
NormSSc.103734	chrX	131622354	131622666	3.36164	4.55102	1.94877	2.48662	2.90913	3.25322	4.11095			NormSSc.76212	chr5	81461632	81462119	4.23729	5.52356	3.87523	2.61265	3.95744	4.72602	3.72855	4.03317			NormSSc.91091	chr7	131186104	131186663	5.64721	5.35017	4.44718	5.36082	4.5089	4.49409	4.34357	4.82522			NormSSc.100158	chr9	113017636	113018117	5.05755	4.87409	5.68291	5.14264	3.64251
NormSSc.82070	chr6	37950061	37950517	3.36164	4.55102	3.27417	1.60716	2.4926	3.48363	3.57936			NormSSc.38022	chr17	4004302	4005104	5.5221	4.23907	3.5961	4.33695	4.06959	2.78805	4.73864	4.24793			NormSSc.48447	chr2	37603305	37604679	5.71712	5.28109	3.37464	4.3152	3.91803	5.31352	4.71839	3.98736			NormSSc.22270	chr12	53264981	53265551	5.46172	4.82048	5.2974	5.1912	5.06459
NormSSc.103916	chrX	146999341	147000286	3.36164	4.55102	2.83583	2.12832	2.01668	2.70302	3.42236			NormSSc.71801	chr4	110343512	110343956	5.5221	4.23907	3.87523	3.65055	3.75364	4.22299	3.89792	4.94551			NormSSc.36639	chr16	66958685	66959745	4.89115	6.12544	4.93568	3.68487	5.01045	5.06158	5.24351	3.74115			NormSSc.90525	chr7	112124618	112125193	5.56242	4.63982	5.6297	4.94877	4.82994
NormSSc.61880	chr3	14840265	14840672	3.36164	4.55102	2.55673	2.48662	3.32193	2.51625	3.66385			NormSSc.54181	chr2	202278838	202279452	4.9682	4.79653	3.87523	2.97888	4.47762	4.22299	3.89792	4.32695			NormSSc.37413	chr16	84220248	84220937	5.26809	5.75861	3.37464	3.68487	4.12832	3.24262	4.71839	4.51037			NormSSc.28249	chr14	22025430	22026125	5.37867	4.70431	5.68291	5.09926	5.33362
NormSSc.48305	chr2	32514298	32514679	3.36164	4.55102	1.94877	3.61265	2.68748	3.76109	3.21759			NormSSc.15352	chr11	6668036	6668756	4.9682	4.79653	3.87523	3.65055	4.39551	4.30505	3.89792	4.0021			NormSSc.84585	chr6	129601784	129602482	5.33446	5.71009	4.14927	4.61539	4.67702	4.69138	3.24616	5.16993			NormSSc.73068	chr4	155664834	155665516	4.68357	4.70431	5.9108	5.57585	4.14169
NormSSc.11805	chr10	52346313	52346669	3.55102	4.3827	4.15494	2.12832	2.68748	3.16245	2.49855			NormSSc.53200	chr2	175467997	175468342	4.64386	5.13598	3.87523	2.97888	4.39551	4.01668	4.24262	4.67308			NormSSc.71735	chr4	108745277	108746845	4.97781	6.08648	4.14927	4.07756	4.78927	5.06158	5.04338	5.1312			NormSSc.103131	chrX	99665000	99665572	5.58776	4.57514	5.72855	5.00314	4.27591
NormSSc.32830	chr15	62126151	62126726	3.55102	4.3827	2.55673	3.12832	3.12448	3.16245	3.57936			NormSSc.94680	chr8	81259143	81259455	5.07955	4.71967	4.24439	3.65055	3.79048	3.50447	4.10121	5.27937			NormSSc.87639	chr7	22766013	22767263	5.26809	5.80795	4.44718	5.17272	4.37302	5.52793	3.77831	4.98525			NormSSc.38635	chr17	17380030	17380709	4.88094	5.59263	5.2974	5.14264	4.82994
NormSSc.67802	chr3	179066110	179066381	3.55102	4.3827	1.12832	2.88207	2.90913	3.35509	3.53663			NormSSc.49171	chr2	54749816	54750238	4.9682	4.83348	3.87523	2.97888	3.95744	4.53229	4.6044	4.65588			NormSSc.51319	chr2	114147647	114148566	5.33446	5.75861	3.92467	3.68487	5.01045	4.49409	4.34357	5.03521			NormSSc.28159	chr14	20773679	20774424	5.35181	4.97141	5.52866	5.09926	4.14169
NormSSc.64499	chr3	73026317	73026953	3.55102	4.3827	2.3152	2.48662	2.35509	2.74366	2.66649			NormSSc.66197	chr3	130893584	130894097	4.9682	4.83348	2.56242	4.54096	4.06959	3.78319	4.17179	4.74366			NormSSc.70092	chr4	42399212	42400457	5.30421	5.80795	4.44718	4.3152	3.91803	5.19853	4.78075	5.03521			NormSSc.82677	chr6	52376986	52377510	5.69915	5.45102	5.23996	4.58496	4.27591
NormSSc.95632	chr8	109632996	109633633	3.55102	4.3827	2.3152	2.48662	2.90913	3.0973	4.16806			NormSSc.13383	chr10	94581617	94582616	4.9682	4.83348	2.94877	4.97675	3.34192	3.28454	3.87065	3.86606			NormSSc.91679	chr7	148261315	148262172	4.85335	6.26635	4.14927	4.79411	4.37302	4.59194	4.60853	4.71073			NormSSc.100666	chr9	124461138	124461804	5.51625	5.66319	4.32862	5.5089	5.33362
NormSSc.56571	chr20	10545912	10546658	3.55102	4.3827	1.12832	3.12832	2.77341	3.0973	3.21759			NormSSc.19572	chr11	122925036	122925377	5.22658	4.58915	2.94877	3.91581	3.63982	3.28454	4.62222	4.24793			NormSSc.70944	chr4	82326918	82327510	5.26809	5.86029	4.14927	4.3152	5.28712	4.59194	4.80616	5.22209			NormSSc.44885	chr19	13029882	13030493	4.68357	5.837	5.10414	5.3979	4.7399
NormSSc.24425	chr12	110694565	110694955	3.55102	4.3827	2.83583	4.68226	2.01668	2.98736	2.97461			NormSSc.89634	chr7	89747903	89749069	5.22658	4.58915	4.8452	2.61265	3.63982	4.22299	3.65854	4.35017			NormSSc.19107	chr11	114078818	114079535	5.08549	6.04592	5.10023	4.79411	4.5089	4.59194	4.46855	4.76356			NormSSc.74326	chr5	19929006	19929585	5.98419	4.75985	5.58146	4.72094	4.40504
NormSSc.94013	chr8	58431537	58431962	3.55102	4.3827	1.12832	3.12832	2.16619	3.04541	2.80255			NormSSc.87228	chr7	12262515	12263021	5.22658	4.58915	3.5961	3.65055	4.66781	3.78319	3.65854	4.29825			NormSSc.13515	chr10	97517545	97518837	5.87122	5.28109	4.14927	5.17272	4.67702	5.0021	4.00628	5.38431			NormSSc.10096	chr10	6243419	6244004	5.27157	5.10901	5.58146	5.09926	4.27591
NormSSc.99882	chr9	107904770	107905136	3.55102	4.3827	2.55673	2.12832	2.4926	3.19579	3.66385			NormSSc.81210	chr6	24743422	24744252	4.40821	5.41609	3.87523	3.91581	4.1866	3.89566	4.30844	4.1187			NormSSc.76305	chr5	86315715	86316501	5.45561	5.71009	3.37464	5.17272	4.67702	4.59194	4.34357	5.46704			NormSSc.10014	chr10	5488271	5488835	5.37867	5.37948	4.95528	5.36164	5.13979
NormSSc.6524	chr1	172623709	172624039	3.55102	4.3827	3.05352	2.12832	2.16619	2.92688	3.70044			NormSSc.80766	chr6	14121958	14122521	5.07955	4.75115	2.94877	3.65055	3.38431	4.30505	4.41294	4.0021			NormSSc.33949	chr15	83875665	83877175	5.12352	6.04592	4.14927	4.3152	5.01045	6.04032	4.34357	4.26896			NormSSc.61326	chr3	4392487	4393604	5.6744	4.92246	5.16899	5.32193	3.98948
NormSSc.48312	chr2	32778867	32779216	3.55102	4.3827	1.12832	2.12832	3.23551	2.51625	2.87294			NormSSc.53733	chr2	191776509	191777055	5.07955	4.75115	4.44256	3.91581	3.90241	3.78319	3.87065	4.08746			NormSSc.51396	chr2	119613013	119613766	5.26809	5.91136	4.81453	4.3152	5.19944	3.73864	3.81691	4.93019			NormSSc.35612	chr16	23193614	23194236	4.45638	5.7923	5.23996	5.63308	3.19944
NormSSc.47716	chr2	20171275	20171904	3.55102	4.3827	1.12832	2.48662	2.35509	2.05755	2.80255			NormSSc.11449	chr10	43248525	43249354	4.9682	4.86836	3.87523	4.54096	2.69268	4.22299	4.10121	4.55673			NormSSc.20201	chr12	2143981	2144745	5.97461	5.20945	4.44718	4.3152	4.91247	4.69138	5.35919	4.98525			NormSSc.90898	chr7	128001457	128002338	5.84111	5.05956	4.80255	5.47082	5.26896
NormSSc.94826	chr8	86414316	86414841	4.35181	3.58496	2.83583	3.12832	3.12448	3.35509	3.21759			NormSSc.94993	chr8	94815478	94816096	4.9682	4.86836	3.87523	3.65055	3.95744	3.78319	3.36815	4.81929			NormSSc.27606	chr13	98794725	98796176	5.23373	5.95744	4.93568	3.68487	4.91247	5.25936	4.32025	3.86145			NormSSc.32175	chr15	45841793	45842497	6.16292	5.01668	5.23996	4.77708	5.33362
NormSSc.100541	chr9	120546145	120546549	4.35181	3.58496	2.83583	2.48662	3.23551	3.35509	3.4746			NormSSc.59148	chr21	35734024	35734498	4.9682	4.86836	3.87523	2.97888	3.38431	3.89566	4.72221	4.61676			NormSSc.83457	chr6	90927701	90929100	5.12352	6.08648	5.10023	5.36082	3.43482	4.49409	4.71839	4.82522			NormSSc.54945	chr2	220150875	220151536	4.94769	5.01668	5.8695	5.3979	4.7399
NormSSc.55412	chr2	231988051	231988523	4.35181	3.58496	2.83583	2.88207	2.68748	2.74366	3.66385			NormSSc.94172	chr8	61828913	61829758	4.64386	5.19304	2.94877	3.91581	3.75364	4.22299	4.48363	4.51184			NormSSc.97746	chr9	19471564	19472455	5.08549	6.12544	3.37464	5.02185	4.67702	5.0021	4.34357	5.3477			NormSSc.67493	chr3	170137354	170137948	5.48887	5.19028	5.47611	5.09926	4.63173
NormSSc.32378	chr15	51869138	51869635	4.35181	3.58496	1.94877	3.12832	3.41609	2.43792	2.66649			NormSSc.43713	chr18	67562871	67564087	4.40821	5.44564	3.87523	2.97888	4.0393	4.39232	4.39551	4.97888			NormSSc.10466	chr10	14226802	14227973	5.26809	5.95744	4.14927	5.74491	4.12832	4.38109	4.34357	4.57936			NormSSc.84591	chr6	129819687	129821073	5.76047	5.10901	5.6297	4.77708	4.14169
NormSSc.79144	chr5	159596383	159596710	3.82876	4.11289	1.94877	3.40346	2.77341	2.27417	2.30844			NormSSc.12322	chr10	71104427	71105046	5.31689	4.54528	3.5961	3.91581	4.06959	3.6452	4.04744	4.05755			NormSSc.84231	chr6	117998687	117999356	5.48213	5.75861	5.75737	4.79411	4.12832	4.38109	4.71839	3.98736			NormSSc.3999	chr1	93427816	93428450	5.2991	5.26983	5.52866	5.1912	3.41923
NormSSc.79100	chr5	158770733	158771189	3.82876	4.11289	1.61813	2.48662	3.51331	2.92688	3.51037			NormSSc.79279	chr5	168039979	168040564	5.31689	4.54528	2.94877	2.61265	3.63982	3.89566	3.76603	4.55673			NormSSc.75401	chr5	61581066	61581857	5.33446	5.91136	4.61128	5.02185	4.5089	5.31352	4.21217	3.86145			NormSSc.62414	chr3	28617393	28618115	5.7203	4.97141	5.10414	5.5089	5.06459
NormSSc.49702	chr2	68427438	68427901	3.82876	4.11289	1.94877	2.48662	3.23551	2.92688	3.17365			NormSSc.76853	chr5	107006643	107007353	5.62494	4.23907	2.94877	4.33695	3.15116	4.53229	3.45332	4.1187			NormSSc.26759	chr13	49793980	49795366	5.59124	5.65655	4.14927	4.61539	5.11289	5.47536	4.97461	4.18476			NormSSc.18560	chr11	96074413	96075261	5.58776	5.81393	5.02701	4.89679	5.13979
NormSSc.9694	chr1	247038611	247039107	3.82876	4.11289	3.45025	3.12832	2.01668	3.04541	2.80255			NormSSc.70910	chr4	81093381	81093800	4.64386	5.22389	2.94877	4.82166	3.75364	3.50447	3.89792	4.29825			NormSSc.54110	chr2	201319551	201321289	5.59124	5.65655	4.93568	4.3152	4.34026	5.74679	4.34357	5.22209			NormSSc.42928	chr18	43651823	43652474	5.2991	5.34687	5.10414	5.57585	4.52356
NormSSc.50419	chr2	89948147	89948538	3.82876	4.11289	2.3152	1.60716	2.90913	3.29141	3.26024			NormSSc.28424	chr14	24765894	24766501	4.9682	4.90689	4.44256	3.91581	2.60164	4.30505	4.63308	4.51184			NormSSc.95263	chr8	100510700	100511280	5.66979	5.60026	4.93568	4.79411	4.37302	5.25936	3.81691	5.60647			NormSSc.38968	chr17	27619506	27620165	5.11967	5.89735	4.87752	5.54384	5.33362
NormSSc.103047	chrX	78205498	78205933	3.82876	4.11289	2.55673	2.12832	3.76356	3.43172	2.92246			NormSSc.90679	chr7	116442719	116443251	5.07955	4.79653	3.5961	3.91581	3.90241	4.39232	2.93129	4.48812			NormSSc.33443	chr15	73928759	73929273	5.23373	6.04592	4.14927	4.07756	5.01045	5.06158	5.02598	5.43094			NormSSc.53487	chr2	182818920	182820130	4.99159	4.97141	6.38069	5.09926	4.7399
NormSSc.31923	chr15	40681112	40681479	3.82876	4.11289	3.27417	2.88207	3.51331	2.98736	2.49855			NormSSc.62671	chr3	33828814	33829304	5.07955	4.79653	3.87523	3.91581	4.91581	3.28454	4.0146	4.69527			NormSSc.54350	chr2	205009930	205010666	5.87122	5.4153	3.92467	4.79411	4.78927	5.0021	4.97461	5.3477			NormSSc.71015	chr4	83706701	83707235	5.08944	5.10901	6.27937	5.00314	3.64251
NormSSc.32608	chr15	57732973	57733378	3.82876	4.11289	3.05352	2.48662	3.02906	3.29141	3.53663			NormSSc.58166	chr20	51762813	51763451	4.40821	5.49558	3.87523	3.65055	4.1866	3.6452	4.33029	4.24793			NormSSc.21070	chr12	19635245	19636120	5.42626	5.86029	3.92467	4.07756	5.11289	5.13693	5.464	4.57936			NormSSc.28338	chr14	23525271	23525894	5.48887	5.19028	5.82166	5.00314	4.27591
NormSSc.15576	chr11	10590025	10590513	3.82876	4.11289	2.3152	2.88207	3.12448	3.04541	2.73361			NormSSc.42442	chr18	21269121	21270051	5.31689	4.58915	2.94877	5.17829	3.79048	4.53229	3.99159	4.05755			NormSSc.91640	chr7	144509858	144510514	5.76479	5.5388	4.81453	4.79411	4.12832	5.47536	4.4926	4.98525			NormSSc.29850	chr14	70193288	70194162	5.21398	5.7923	5.10414	5.43792	5.55602
NormSSc.32280	chr15	49612548	49613090	3.82876	4.11289	3.27417	2.88207	3.41609	2.70302	3.51037			NormSSc.64342	chr3	71404967	71405586	5.31689	4.58915	2.94877	2.97888	3.63982	4.01668	4.17179	4.0021			NormSSc.76922	chr5	109188011	109188443	5.95636	5.35017	4.93568	5.02185	4.5089	4.10317	3.49855	5.3477			NormSSc.59968	chr22	22011601	22012531	4.99159	5.837	5.41215	5.36164	4.14169
NormSSc.54207	chr2	202867762	202868246	3.82876	4.11289	2.83583	1.14359	3.23551	3.16245	3.12063			NormSSc.16792	chr11	57016472	57017528	4.9682	4.94442	3.87523	4.54096	4.39551	4.46248	2.26024	4.03317			NormSSc.80745	chr6	13924037	13925350	5.15964	6.15917	4.14927	4.79411	4.78927	4.49409	4.80616	4.36			NormSSc.16667	chr11	46615006	46616064	5.15116	5.26983	5.58146	5.60509	4.82994
NormSSc.97240	chr9	764004	764444	3.82876	4.11289	3.27417	3.8452	2.4926	2.70302	3.4746			NormSSc.26348	chr13	42479714	42480158	4.77953	5.13598	4.44256	3.91581	3.95744	4.77831	2.93129	4.81929			NormSSc.57504	chr20	37063461	37064205	5.51111	5.80795	4.44718	2.76356	4.12832	4.59194	5.0914	4.71073			NormSSc.70712	chr4	76555279	76556257	5.43947	5.69332	5.16899	5.32193	5.26896
NormSSc.27990	chr13	111317963	111318410	3.82876	4.11289	3.27417	2.88207	2.68748	3.16245	3.42236			NormSSc.94678	chr8	81234987	81235502	4.64386	5.28196	3.5961	3.65055	3.79048	4.01668	4.24262	4.97888			NormSSc.75671	chr5	68710639	68711410	5.61471	5.71009	4.93568	3.68487	5.19944	5.31352	4.89792	4.93019			NormSSc.17033	chr11	61447299	61448123	5.48887	5.81393	4.53374	5.81095	5.06459
NormSSc.70943	chr4	82314573	82314971	3.82876	4.11289	2.55673	2.48662	4.13216	3.0973	3.4746			NormSSc.54159	chr2	202047488	202048011	4.64386	5.28196	3.5961	2.97888	3.79048	4.39232	4.65854	4.69527			NormSSc.28650	chr14	34419492	34420602	5.36815	5.95744	4.44718	5.36082	3.91803	5.31352	4.4926	4.98525			NormSSc.18913	chr11	110227653	110228784	5.61128	4.57514	6.03265	5.43792	4.14169
NormSSc.26887	chr13	51815966	51816367	3.82876	4.11289	2.83583	3.40346	2.4926	2.86375	2.38109			NormSSc.73410	chr4	170548086	170548414	4.64386	5.28196	3.5961	2.97888	3.90241	3.50447	3.32528	3.77341			NormSSc.66708	chr3	145877954	145879661	4.97781	6.3649	4.61128	5.8798	4.67702	5.06158	3.81691	4.82522			NormSSc.66295	chr3	133748227	133749152	5.08944	5.97994	5.02701	5.57585	5.13979
NormSSc.17090	chr11	62264757	62265155	3.82876	4.11289	1.94877	2.12832	3.12448	2.92688	2.30844			NormSSc.21142	chr12	22299126	22300084	5.44179	4.50003	4.44256	3.65055	3.79048	4.53229	3.83112	4.59887			NormSSc.21625	chr12	38532167	38532979	5.66979	5.71009	5.65122	4.3152	3.43482	4.85451	4.60853	4.51037			NormSSc.13503	chr10	97239235	97240241	5.18476	5.14833	5.8695	5.47082	4.82994
NormSSc.15923	chr11	18137003	18137495	4.06559	3.89341	3.45025	2.48662	3.02906	3.19579	2.97461			NormSSc.71278	chr4	89533334	89533864	4.77953	5.16245	4.44256	3.91581	3.38431	4.12448	3.89792	4.42392			NormSSc.7333	chr1	196577503	196578710	5.33446	6.04592	4.14927	4.3152	3.43482	4.69138	4.21217	4.93019			NormSSc.8099	chr1	209800821	209801430	5.95474	5.01668	5.16899	5.54384	3.80975
NormSSc.14317	chr10	115860660	115861277	4.06559	3.89341	3.65322	2.12832	2.90913	3.39072	3.51037			NormSSc.17994	chr11	76630944	76631504	5.07955	4.86836	3.5961	2.97888	4.55673	4.77831	4.26548	4.76232			NormSSc.13180	chr10	90657003	90657675	5.97461	5.4153	5.21036	5.02185	3.43482	5.06158	4.21217	4.18476			NormSSc.7650	chr1	202558116	202558746	6.05402	4.82048	5.23996	5.75178	4.7399
NormSSc.44982	chr19	14492692	14493304	4.06559	3.89341	1.61813	2.12832	2.90913	2.70302	3.4746			NormSSc.96339	chr8	128218120	128219363	5.07955	4.86836	2.56242	3.65055	2.69268	3.89566	3.60164	4.24793			NormSSc.80816	chr6	14877188	14877926	5.30421	6.08648	4.81453	3.68487	4.67702	5.0021	5.17736	4.76356			NormSSc.98653	chr9	75791284	75791851	5.87866	5.41766	5.58146	5.00314	4.7399
NormSSc.63749	chr3	55539088	55539636	4.06559	3.89341	2.55673	2.48662	3.51331	2.98736	4.11095			NormSSc.70484	chr4	68446941	68447624	4.9682	4.981	3.5961	3.91581	3.63982	3.6452	3.80015	5.1264			NormSSc.74785	chr5	40688227	40688884	6.12111	5.28109	4.44718	4.61539	5.55245	4.85451	4.95095	4.82522			NormSSc.58206	chr20	52445896	52446637	5.76047	5.81393	5.35837	4.94877	3.80975
NormSSc.17265	chr11	64829050	64829510	4.06559	3.89341	2.83583	3.61265	2.16619	3.39072	3.12063			NormSSc.24271	chr12	108153245	108153535	4.64386	5.31098	4.69008	4.33695	4.1587	3.6452	3.49558	4.65588			NormSSc.97831	chr9	21444092	21444921	5.45561	5.95744	4.93568	5.17272	4.5089	4.76479	4.34357	5.3059			NormSSc.31291	chr14	105438697	105439253	5.89284	5.64386	5.10414	5.27591	4.14169
NormSSc.52433	chr2	156879937	156880344	4.06559	3.89341	3.05352	3.61265	2.77341	2.86375	3.17365			NormSSc.51839	chr2	135007352	135007838	4.77953	5.19304	3.5961	3.65055	4.35673	2.78805	4.33029	4.67308			NormSSc.24059	chr12	103310865	103311609	5.42626	6.00262	5.21036	5.02185	4.78927	5.06158	4.00628	5.3477			NormSSc.57916	chr20	47444362	47445085	5.40663	5.9596	4.71457	5.86145	5.13979
NormSSc.19920	chr11	129197619	129197980	4.06559	3.89341	2.55673	2.12832	3.51331	3.16245	3.51037			NormSSc.102010	chrX	20242849	20243857	4.77953	5.19304	2.94877	2.97888	3.90241	4.46248	3.36815	3.80255			NormSSc.63585	chr3	52029546	52030288	5.42626	6.00262	4.14927	4.3152	4.67702	5.06158	5.35919	5.71137			NormSSc.45541	chr19	33571709	33572510	5.11967	5.837	5.2974	5.69397	5.06459
NormSSc.21599	chr12	32688136	32688611	4.65987	3.32862	3.65322	1.60716	3.59333	3.0973	3.38109			NormSSc.10848	chr10	23737609	23738180	5.22658	4.75115	3.87523	3.65055	4.35673	4.01668	3.32528	4.94551			NormSSc.66452	chr3	138654837	138655559	5.42626	6.00262	5.21036	4.07756	4.48961	5.61881	4.4926	4.51037			NormSSc.84603	chr6	129992862	129994822	5.63376	4.82048	5.95149	5.60509	4.63173
NormSSc.41898	chr18	3655339	3655734	4.41766	3.58496	3.45025	2.12832	2.90913	3.85451	3.12063			NormSSc.99714	chr9	101875294	101875695	4.9682	5.01045	2.94877	3.65055	4.60302	3.6452	3.55387	4.63713			NormSSc.71926	chr4	114315784	114316488	5.91637	5.5388	4.61128	5.02185	4.5089	4.49409	4.21217	4.98525			NormSSc.58462	chr20	61076765	61077498	4.63578	5.837	5.68291	5.93896	3.98948
NormSSc.28404	chr14	24577821	24578499	4.41766	3.58496	2.83583	2.12832	3.98313	3.04541	3.83348			NormSSc.46721	chr19	52407662	52408476	5.07955	4.90689	2.94877	3.91581	4.97034	3.89566	4.69656	4.45025			NormSSc.70550	chr4	71861712	71862080	5.80855	5.65655	5.21036	5.02185	4.67702	4.49409	4.21217	4.71073			NormSSc.47119	chr2	7017407	7018195	5.80015	5.59263	5.72855	5.00314	4.40504
NormSSc.89846	chr7	94065306	94065725	3.46248	4.55102	2.3152	4.38431	3.23551	2.5961	3.12063			NormSSc.15332	chr11	6434880	6435309	5.31689	4.67702	4.44256	2.97888	3.38431	4.6612	4.39551	4.51184			NormSSc.14741	chr10	126429064	126430196	5.51111	5.95744	3.37464	4.61539	5.19944	5.52793	5.22479	5.26548			NormSSc.43892	chr18	74277059	74277662	5.91581	4.97141	5.8695	5.3979	4.7399
NormSSc.30084	chr14	75398960	75399932	3.46248	4.55102	4.15494	2.48662	2.90913	2.51625	2.73361			NormSSc.66091	chr3	128735162	128735635	5.31689	4.67702	3.5961	3.91581	4.75613	3.78319	4.50447	3.80255			NormSSc.59743	chr21	47035152	47035805	5.42626	6.04592	4.81453	4.3152	3.43482	3.5424	4.69397	4.51037			NormSSc.41989	chr18	7568043	7568726	5.65455	5.41766	5.35837	5.75178	4.82994
NormSSc.94738	chr8	81930579	81931048	3.46248	4.55102	2.83583	2.88207	3.23551	3.55958	3.42236			NormSSc.73297	chr4	166414431	166414904	4.9682	5.04032	4.24439	2.97888	3.05755	4.12448	3.18107	4.57091			NormSSc.18199	chr11	85758305	85758990	5.93403	5.5388	4.93568	5.02185	4.91247	4.10317	5.02598	5.3477			NormSSc.40547	chr17	60730383	60731216	5.84111	6.03624	5.16899	5.14264	4.7399
NormSSc.76077	chr5	78083578	78084026	3.46248	4.55102	2.55673	3.40346	3.32193	3.04541	3.38109			NormSSc.95221	chr8	98992217	98992783	4.9682	5.04032	4.24439	3.65055	4.62494	3.28454	3.49558	4.05755			NormSSc.49603	chr2	65144737	65145453	5.61471	5.86029	4.14927	4.79411	4.78927	4.69138	5.0914	5.74241			NormSSc.57505	chr20	37075019	37075705	5.40663	5.81393	5.47611	5.5089	4.52356
NormSSc.76333	chr5	87546637	87547410	3.46248	4.55102	3.27417	3.12832	3.41609	2.5961	3.03317			NormSSc.75914	chr5	75378779	75379327	5.22658	4.79653	3.87523	2.97888	5.06959	4.39232	3.83112	4.23016			NormSSc.23544	chr12	92458766	92459938	5.61471	5.86029	3.92467	4.79411	4.91247	5.19853	4.18107	5.3477			NormSSc.11193	chr10	31531610	31532400	5.98419	5.61813	5.10414	5.5089	4.63173
NormSSc.77167	chr5	115367832	115368117	3.46248	4.55102	1.61813	0	2.01668	1.97461	1.86836			NormSSc.43862	chr18	73120564	73121363	4.40821	5.62018	2.94877	3.65055	4.39551	3.6452	4.34852	4.53084			NormSSc.43781	chr18	71749672	71750802	5.66979	5.80795	3.92467	4.07756	4.5089	4.59194	3.77831	5.1312			NormSSc.19056	chr11	113060709	113061524	5.84111	5.53663	4.80255	6.04896	4.27591
NormSSc.59702	chr21	46461224	46461652	3.46248	4.55102	3.05352	3.61265	2.68748	3.60716	2.80255			NormSSc.48257	chr2	30936858	30937277	5.44179	4.58915	2.56242	4.82166	4.47762	4.22299	4.63308	4.45025			NormSSc.26644	chr13	47468072	47468848	5.66979	5.80795	4.44718	4.3152	4.91247	5.61881	4.97461	4.98525			NormSSc.51425	chr2	120145030	120145740	5.9682	5.14833	5.6297	5.5089	4.40504
NormSSc.44488	chr19	6536008	6536542	3.46248	4.55102	2.83583	2.12832	3.67964	4.02906	2.92246			NormSSc.96927	chr8	141403734	141404485	5.22658	4.83348	3.87523	2.97888	3.90241	4.88662	4.91024	4.76232			NormSSc.12203	chr10	65313818	65314893	5.48213	6.00262	4.61128	3.68487	5.01045	4.69138	4.60853	5.38431			NormSSc.47403	chr2	10829533	10830490	5.9682	5.61813	5.35837	5.43792	6.04236
NormSSc.39393	chr17	37212999	37213737	3.46248	4.55102	1.94877	3.61265	2.01668	2.86375	1.86836			NormSSc.62666	chr3	33758394	33758681	5.07955	4.981	4.44256	3.65055	3.38431	2.78805	3.80015	4.27244			NormSSc.7261	chr1	192952475	192952994	5.48213	6.00262	4.93568	5.36082	4.12832	4.25322	3.97675	5.3477			NormSSc.79500	chr5	172067900	172068487	5.27157	6.39511	4.95528	5.86145	4.99053
NormSSc.92717	chr8	20079825	20080352	3.46248	4.55102	2.83583	3.8452	3.02906	2.70302	2.45025			NormSSc.69646	chr4	26083304	26083849	4.77953	5.28196	4.24439	2.61265	4.62494	4.46248	4.34852	4.51184			NormSSc.40861	chr17	66097395	66098249	5.45561	6.04592	4.14927	4.3152	5.36327	4.69138	5.93951	5.08153			NormSSc.19301	chr11	118401375	118402315	5.51625	6.11338	5.02701	5.83583	4.40504
NormSSc.94255	chr8	65607646	65607985	3.46248	4.55102	2.83583	3.61265	2.90913	2.7929	3.62358			NormSSc.71468	chr4	100729404	100729818	5.31689	4.75115	4.44256	3.91581	4.06959	3.6452	4.45179	4.69527			NormSSc.86201	chr6	158305802	158307138	5.39631	6.12544	4.44718	3.68487	5.19944	5.19853	5.30336	3.86145			NormSSc.51729	chr2	132430031	132431128	5.02288	5.26983	6.24572	5.98736	5.39551
NormSSc.20174	chr12	1728727	1729138	3.91136	4.11289	3.45025	1.60716	3.41609	3.88888	3.62358			NormSSc.70084	chr4	41884781	41885168	4.9682	5.10609	2.94877	4.33695	4.35673	4.01668	3.68226	3.61813			NormSSc.87890	chr7	28448096	28449419	5.23373	6.3008	5.21036	3.68487	4.67702	5.66451	4.60853	5.1312			NormSSc.82526	chr6	46138318	46139070	5.91581	5.66319	5.16899	5.83583	5.64855
NormSSc.67731	chr3	177315182	177316027	3.91136	4.11289	4.15494	2.48662	2.35509	2.27417	2.92246			NormSSc.65011	chr3	105517213	105517721	4.9682	5.10609	2.94877	3.91581	4.1866	4.22299	4.28626	3.69786			NormSSc.8623	chr1	222628147	222629133	5.42626	6.12544	4.44718	4.79411	4.67702	4.69138	4.00628	4.76356			NormSSc.103015	chrX	77040998	77042018	5.54096	5.7923	5.2974	6.0068	5.26896
NormSSc.100643	chr9	124256567	124256934	3.91136	4.11289	1.61813	3.40346	3.02906	3.64788	3.26024			NormSSc.53649	chr2	190523543	190523883	5.62494	4.45332	5.2897	3.91581	3.38431	3.89566	3.94442	4.59887			NormSSc.72566	chr4	143186239	143187223	6.0146	5.5388	4.93568	4.07756	4.5089	5.25936	4.97461	5.71137			NormSSc.27028	chr13	61988996	61989759	5.40663	5.37948	6.27937	5.60509	4.91136
NormSSc.56513	chr20	9300683	9300987	3.91136	4.11289	3.27417	1.60716	2.4926	3.35509	2.04134			NormSSc.82818	chr6	56460067	56460644	4.64386	5.44564	3.87523	4.33695	4.06959	4.30505	3.55387	5.13788			NormSSc.80131	chr6	3209305	3210347	5.23373	6.33446	4.14927	5.02185	4.5089	4.91914	5.30336	5.08153			NormSSc.36935	chr16	72325190	72325943	6.24395	5.05956	5.95149	5.47082	4.99053
NormSSc.6790	chr1	179778884	179779348	3.91136	4.11289	2.55673	3.12832	3.02906	2.43792	3.70044			NormSSc.3579	chr1	84970222	84970819	4.64386	5.44564	3.87523	4.33695	3.38431	4.22299	3.89792	4.51184			NormSSc.41907	chr18	3771098	3771901	6.41687	5.20945	4.14927	4.79411	4.78927	5.13693	4.71839	5.22209			NormSSc.63124	chr3	44518732	44519618	6.13359	5.10901	5.58146	5.96283	4.7399
NormSSc.76808	chr5	102474934	102475416	3.91136	4.11289	2.3152	1.14359	2.77341	2.98736	2.80255			NormSSc.10524	chr10	15209362	15209610	5.07955	5.01045	4.24439	2.61265	4.4441	3.28454	4.33029	4.40187			NormSSc.64180	chr3	67164156	67164667	5.66979	5.95744	4.61128	5.17272	3.43482	4.49409	5.34109	5.22209			NormSSc.89987	chr7	98972691	98973308	5.6744	5.81393	5.8695	5.47082	4.52356
NormSSc.77016	chr5	111525127	111525441	3.91136	4.11289	3.27417	2.88207	1.53952	2.15116	2.66649			NormSSc.71224	chr4	88480526	88481043	5.07955	5.01045	2.94877	2.97888	3.95744	4.46248	3.65854	4.17365			NormSSc.81446	chr6	28410817	28411566	6.03214	5.60026	4.14927	4.79411	5.2707	4.59194	4.89792	5.71137			NormSSc.5338	chr1	151371580	151372477	5.40663	6.01978	5.72855	5.69397	4.99053
NormSSc.102098	chrX	23919100	23919561	3.91136	4.11289	2.3152	2.48662	3.12448	3.43172	3.03317			NormSSc.21664	chr12	40063135	40063843	5.07955	5.01045	3.87523	2.97888	3.38431	4.60164	3.18107	3.6612			NormSSc.82540	chr6	46458608	46460002	5.51111	6.15917	4.93568	5.17272	5.28712	4.91914	4.8695	4.8798			NormSSc.5766	chr1	157980358	157981079	6.46476	5.05956	5.95149	5.43792	6.10706
NormSSc.80845	chr6	15352508	15352870	3.91136	4.11289	2.55673	3.40346	3.41609	3.19579	2.97461			NormSSc.83820	chr6	108951382	108951989	5.22658	4.90689	3.5961	2.61265	4.25497	3.6452	4.19579	4.71073			NormSSc.40125	chr17	48450102	48450814	5.51111	6.15917	3.37464	5.64251	5.48363	4.91914	5.40821	5.3059			NormSSc.78793	chr5	152930998	152931670	6.29441	5.45102	5.41215	5.86145	3.80975
NormSSc.39053	chr17	29378554	29378915	3.91136	4.11289	2.55673	2.88207	3.32193	3.25322	3.53663			NormSSc.65029	chr3	105722887	105723524	4.64386	5.49558	2.94877	4.54096	3.95744	4.01668	4.04744	5.06258			NormSSc.78350	chr5	142814081	142815172	5.71712	5.95744	4.81453	5.74491	4.5089	4.10317	5.17736	5.71137			NormSSc.4635	chr1	111888685	111889556	5.77708	4.92246	6.41294	5.96283	4.91136
NormSSc.52893	chr2	169377878	169378237	3.91136	4.11289	2.55673	3.12832	3.02906	3.71584	2.87294			NormSSc.77488	chr5	126365203	126365482	4.77953	5.36653	2.94877	3.65055	4.1866	4.60164	4.17179	4.81929			NormSSc.35700	chr16	25117962	25118718	5.56313	6.12544	5.34935	4.07756	5.49483	5.06158	5.0914	4.18476			NormSSc.94710	chr8	81665311	81666429	5.69915	5.93677	5.47611	5.98736	5.90409
NormSSc.18180	chr11	85396566	85397647	3.91136	4.11289	3.05352	3.61265	3.23551	1.18845	3.12063			NormSSc.8026	chr1	208040981	208041447	5.79834	4.35345	4.69008	2.97888	4.1866	3.50447	4.24262	3.84052			NormSSc.5533	chr1	154599522	154600780	5.42626	6.26635	4.61128	5.17272	4.91247	4.59194	5.40821	4.6452			NormSSc.25412	chr13	20531448	20532119	5.82048	5.76603	6.07059	5.57585	5.45025
NormSSc.7884	chr1	206291757	206292064	3.91136	4.11289	1.94877	3.40346	3.83818	3.39072	3.4746			NormSSc.59452	chr21	42741515	42742082	4.9682	5.19304	4.44256	3.91581	4.06959	4.60164	4.17179	4.08746			NormSSc.87149	chr7	7297980	7299033	5.89115	5.80795	4.44718	5.48737	5.11289	4.69138	4.46855	5.67374			NormSSc.15535	chr11	9927044	9928161	6.08993	5.45102	6.49297	5.23818	5.73613
NormSSc.10689	chr10	20038459	20038790	4.14169	3.89341	3.45025	3.61265	3.02906	2.51625	2.92246			NormSSc.19574	chr11	122939693	122940312	5.22658	4.94442	4.44256	2.97888	4.2897	4.39232	4.69656	4.73234			NormSSc.88489	chr7	41744589	41745433	5.56313	6.15917	4.93568	4.3152	4.37302	5.13693	4.00628	5.3059			NormSSc.11615	chr10	46222222	46223134	6.24395	5.64386	5.16899	6.33321	5.82463
NormSSc.35283	chr16	12817575	12818117	4.14169	3.89341	2.55673	3.12832	2.4926	2.92688	2.97461			NormSSc.72169	chr4	124342657	124343506	5.22658	4.94442	4.24439	3.91581	3.90241	4.60164	3.68226	5.21849			NormSSc.12003	chr10	62332163	62333670	5.53735	6.22703	4.61128	3.68487	4.12832	5.31352	5.17736	4.26896			NormSSc.68121	chr3	186523744	186524863	5.63376	5.85798	6.51808	5.43792	5.60302
NormSSc.69977	chr4	40293981	40294341	4.14169	3.89341	1.94877	3.8452	2.35509	2.51625	3.26024			NormSSc.30538	chr14	90147205	90148190	4.77953	5.39312	4.24439	4.54096	4.06959	4.30505	3.60164	4.47611			NormSSc.16325	chr11	35051509	35052738	5.6985	6.08648	4.44718	5.02185	5.01045	4.10317	5.58636	5.46704			NormSSc.47050	chr2	1656803	1657458	6.11725	5.51037	6.1056	5.72348	5.60302
NormSSc.39561	chr17	39828539	39828903	4.14169	3.89341	3.05352	1.60716	2.35509	3.8264	2.57936			NormSSc.25282	chr12	131281474	131282203	4.77953	5.39312	4.44256	2.97888	4.4441	3.78319	4.26548	4.53084			NormSSc.5997	chr1	161128810	161129726	5.82758	5.95744	5.561	4.07756	5.61197	4.59194	5.51258	5.08153			NormSSc.38115	chr17	5185098	5186235	5.87866	6.39511	5.16899	6.02649	4.14169
NormSSc.100207	chr9	114189402	114189803	4.14169	3.89341	1.94877	2.48662	1.7929	3.0973	2.97461			NormSSc.21421	chr12	28650788	28651464	5.31689	4.86836	3.5961	4.54096	3.57655	4.6612	3.96175	4.47611			NormSSc.13538	chr10	97723051	97724006	5.6985	6.12544	5.21036	5.64251	4.37302	4.85451	4.21217	4.98525			NormSSc.36674	chr16	67312692	67313625	5.43947	6.16899	5.99633	6.04896	4.99053
NormSSc.82917	chr6	71078970	71079459	4.14169	3.89341	3.45025	3.12832	3.90689	2.5961	2.23907			NormSSc.8178	chr1	211508293	211508771	4.9682	5.22389	5.14644	2.97888	3.95744	4.30505	3.94442	4.61676			NormSSc.16278	chr11	34255495	34256262	5.73927	6.08648	4.93568	4.61539	5.43249	4.38109	5.24351	5.3059			NormSSc.46010	chr19	42037210	42038360	5.91581	6.13359	5.6297	5.98736	4.63173
NormSSc.34977	chr16	4524325	4524915	4.14169	3.89341	3.45025	3.61265	3.02906	3.60716	2.38109			NormSSc.26760	chr13	49814153	49814717	5.44179	4.75115	4.69008	2.97888	4.39551	4.30505	4.10121	4.92688			NormSSc.29047	chr14	52734137	52734657	6.17783	5.65655	4.44718	4.3152	5.61197	5.0021	5.464	5.03521			NormSSc.3623	chr1	85513694	85514662	6.26983	5.81393	5.9108	5.9147	5.55602
NormSSc.35468	chr16	19195578	19195951	4.14169	3.89341	1.94877	2.12832	3.41609	3.29141	2.87294			NormSSc.34530	chr15	98971513	98972229	5.44179	4.75115	3.87523	4.97675	4.39551	4.72602	3.18107	4.57091			NormSSc.13556	chr10	98134782	98135475	5.71712	6.12544	4.14927	4.61539	4.5089	5.57866	4.46855	5.74241			NormSSc.96326	chr8	127836617	127837331	5.91581	5.69332	6.64218	5.6612	5.68943
NormSSc.72790	chr4	149137890	149138600	3.65588	4.3827	1.94877	2.88207	2.16619	2.43792	2.92246			NormSSc.34109	chr15	89166265	89166875	4.77953	5.41609	3.87523	2.97888	4.25497	4.30505	4.28626	4.59887			NormSSc.71814	chr4	110612000	110613039	5.26809	6.58006	4.14927	4.61539	4.37302	5.13693	4.21217	5.54024			NormSSc.21618	chr12	33049316	33050335	6.17411	6.42353	5.41215	5.9147	6.04236
NormSSc.42767	chr18	35300639	35300938	3.65588	4.3827	2.83583	2.48662	2.01668	2.27417	3.4746			NormSSc.13351	chr10	93847404	93847914	5.5221	4.67702	3.87523	3.91581	3.79048	4.39232	4.04744	4.89904			NormSSc.67060	chr3	153838786	153840181	5.59124	6.26635	4.61128	4.07756	5.01045	5.0021	4.97461	5.50447			NormSSc.99577	chr9	99539940	99540744	6.0203	6.13359	5.72855	6.18614	5.20582
NormSSc.48341	chr2	33561236	33561802	3.65588	4.3827	3.65322	2.48662	3.23551	2.98736	3.72094			NormSSc.91852	chr7	150974038	150974668	5.5221	4.67702	2.56242	4.33695	4.5221	4.6612	5.03112	4.24793			NormSSc.67782	chr3	178733157	178733764	6.03214	5.86029	5.10023	4.79411	5.09435	5.3714	4.34357	5.80255			NormSSc.24520	chr12	112204288	112205134	6.07308	5.7923	6.17225	6.09435	4.99053
NormSSc.48802	chr2	43767055	43767677	3.65588	4.3827	3.45025	2.48662	3.23551	3.0973	3.42236			NormSSc.4354	chr1	101753942	101754384	5.22658	4.981	2.94877	3.91581	3.79048	4.6612	4.34852	5.05048			NormSSc.59507	chr21	43639883	43640919	5.6985	6.19441	4.61128	4.79411	5.95203	5.31352	5.11095	4.6452			NormSSc.29547	chr14	64931803	64932890	5.84111	5.7923	6.07059	6.43016	6.07358
NormSSc.81058	chr6	18347563	18347908	3.65588	4.3827	1.61813	3.12832	3.51331	3.64788	2.97461			NormSSc.23432	chr12	89936662	89937186	5.07955	5.13598	2.94877	3.91581	3.95744	4.77831	4.15682	4.80376			NormSSc.72847	chr4	151806282	151806996	6.29483	5.60026	4.93568	4.61539	5.62766	4.91914	3.49855	5.38431			NormSSc.75994	chr5	76463451	76464393	6.20355	5.85798	5.7838	6.31183	5.50299
NormSSc.65344	chr3	112677544	112678361	3.65588	4.3827	3.27417	1.60716	3.76356	3.29141	3.53663			NormSSc.52198	chr2	148089468	148089924	5.31689	4.90689	3.5961	3.91581	4.25497	4.12448	4.28626	4.24793			NormSSc.91895	chr7	151479641	151480505	5.53735	6.3649	5.44256	4.3152	4.78927	5.42314	5.40821	5.3059			NormSSc.88808	chr7	50108621	50109689	5.91581	6.01978	6.56667	5.69397	5.55602
NormSSc.52244	chr2	149310532	149311461	3.65588	4.3827	3.27417	3.61265	3.23551	2.15116	3.21759			NormSSc.58646	chr21	16135135	16135926	5.44179	4.79653	4.44256	3.65055	3.38431	4.30505	3.49558	5.07756			NormSSc.73521	chr4	176986554	176987513	6.05149	5.86029	4.61128	5.17272	4.91247	6.04032	4.21217	5.22209			NormSSc.35575	chr16	22018836	22019715	6.18845	6.01978	5.8695	6.22882	4.40504
NormSSc.89997	chr7	99069286	99069631	3.65588	4.3827	2.83583	2.88207	3.02906	3.29141	2.57936			NormSSc.8198	chr1	211779749	211780676	5.07955	5.16245	2.94877	4.33695	4.62494	4.77831	4.30844	3.97248			NormSSc.54310	chr2	204667337	204668143	6.05149	5.86029	5.82699	4.07756	5.01045	4.85451	5.34109	5.26548			NormSSc.47503	chr2	12461154	12462050	6.31478	5.74303	5.99633	6.27417	6.30336
NormSSc.56169	chr20	1944732	1945054	3.65588	4.3827	1.94877	1.60716	2.16619	2.92688	2.87294			NormSSc.4694	chr1	113179179	113179894	4.64386	5.59887	5.02392	2.97888	4.25497	3.89566	4.48363	4.80376			NormSSc.49760	chr2	69058825	69060050	5.64721	6.26635	4.81453	5.02185	5.11289	5.52793	5.11095	4.26896			NormSSc.55083	chr2	224808221	224809334	6.18845	5.87923	6.38069	5.93896	4.7399
NormSSc.70689	chr4	75799938	75800399	3.65588	4.3827	1.12832	1.60716	1.7929	2.51625	2.66649			NormSSc.18226	chr11	86002890	86003270	4.64386	5.59887	4.44256	4.54096	4.06959	3.78319	4.58636	4.32695			NormSSc.91761	chr7	150020081	150021066	5.56313	6.3649	5.34935	4.07756	4.5089	5.06158	5.11095	5.3059			NormSSc.44021	chr18	77905285	77906671	6.59228	6.09337	5.16899	6.57585	4.82994
NormSSc.13978	chr10	105523438	105523839	3.65588	4.3827	3.65322	1.14359	2.77341	3.19579	2.75861			NormSSc.76490	chr5	93860538	93861016	4.9682	5.28196	3.5961	3.65055	4.1587	4.94006	4.22119	5.01875			NormSSc.97196	chr8	146276970	146278238	5.73927	6.19441	4.44718	4.3152	5.62766	5.06158	5.51258	5.74241			NormSSc.37409	chr16	84178152	84179267	5.73738	6.5312	5.8695	6.29355	6.19533
NormSSc.50814	chr2	102353146	102353823	4.72348	3.32862	3.05352	3.12832	2.68748	3.85451	3.12063			NormSSc.57117	chr20	29635912	29636493	4.77953	5.47385	3.87523	4.54096	4.2897	4.12448	3.49558	4.0021			NormSSc.54560	chr2	210288263	210289368	5.76479	6.19441	4.61128	4.61539	5.01045	5.78745	4.71839	5.88888			NormSSc.23316	chr12	84902017	84902843	7.06007	5.9596	5.6297	5.81095	6.16853
NormSSc.82581	chr6	47133641	47133952	4.72348	3.32862	1.94877	3.12832	3.32193	3.43172	3.53663			NormSSc.41837	chr18	3097081	3097627	5.62494	4.63037	4.44256	3.91581	4.06959	4.39232	4.47309	4.1187			NormSSc.3566	chr1	84831048	84832005	5.59124	6.3983	4.44718	5.02185	3.10901	5.0021	5.11095	4.51037			NormSSc.43184	chr18	52495294	52496385	5.91581	6.07607	6.34729	6.33321	4.7399
NormSSc.93937	chr8	55621409	55622018	4.48063	3.58496	3.27417	2.88207	2.90913	2.27417	4.23195			NormSSc.103736	chrX	131625213	131625614	5.31689	4.94442	4.44256	2.61265	4.25497	4.22299	4.19579	4.88435			NormSSc.84903	chr6	135408314	135409609	6.19166	5.80795	4.61128	5.36082	4.5089	4.69138	5.02598	5.91748			NormSSc.65930	chr3	125708943	125709867	5.95474	6.26417	6.20855	6.29355	5.33362
NormSSc.50842	chr2	102657766	102658209	4.48063	3.58496	2.83583	1.60716	3.41609	3.0973	3.79774			NormSSc.92890	chr8	22921893	22922780	5.31689	4.94442	4.44256	4.97675	4.0393	3.50447	4.24262	4.48812			NormSSc.25542	chr13	23895355	23896378	6.05149	5.95744	4.61128	5.64251	4.91247	5.31352	4.4926	6.12688			NormSSc.70085	chr4	41936742	41937930	6.31478	5.37948	6.68943	6.37261	5.64855
NormSSc.39210	chr17	33378201	33378759	4.48063	3.58496	1.94877	2.12832	2.35509	2.86375	2.66649			NormSSc.24090	chr12	104295481	104296016	5.31689	4.94442	4.69008	4.33695	4.35673	3.78319	4.04744	4.17365			NormSSc.64881	chr3	101231345	101232447	5.95636	6.08648	5.44256	4.61539	5.85218	5.25936	4.60853	5.50447			NormSSc.67927	chr3	183542757	183543967	6.71137	6.37948	5.72855	6.06959	4.99053
NormSSc.91079	chr7	130916039	130916719	4.48063	3.58496	3.05352	3.12832	2.68748	3.68748	3.35181			NormSSc.102477	chrX	45662917	45663447	5.31689	4.94442	3.87523	3.65055	4.35673	3.09337	4.50447	4.0021			NormSSc.22916	chr12	68221565	68222418	6.0146	6.04592	4.93568	4.61539	4.5089	4.76479	5.35919	5.85798			NormSSc.96818	chr8	135469161	135470187	5.91581	6	6.7552	6.22882	5.90409
NormSSc.6570	chr1	172905387	172905724	4.48063	3.58496	1.94877	3.40346	3.41609	3.19579	3.66385			NormSSc.11178	chr10	31287986	31288715	5.07955	5.19304	4.8452	2.61265	4.75613	4.39232	4.1264	4.38109			NormSSc.22928	chr12	68574682	68575436	5.85102	6.22703	4.61128	5.02185	3.91803	3.73864	4.57796	4.76356			NormSSc.72616	chr4	144479979	144481277	6.44217	6.14975	6.24572	6.88094	5.78319
NormSSc.71816	chr4	110644306	110644865	3.55102	4.55102	3.81929	2.12832	2.90913	2.43792	3.26024			NormSSc.66880	chr3	150455709	150456481	5.5221	4.75115	2.94877	4.33695	3.63982	3.28454	3.32528	4.47611			NormSSc.72274	chr4	129375382	129376458	6.19166	5.91136	4.14927	4.3152	4.78927	4.38109	3.49855	5.85798			NormSSc.89963	chr7	98475798	98476976	6.60233	6.58985	6.34729	6.39192	5.93513
NormSSc.78487	chr5	147781159	147781724	3.55102	4.55102	2.55673	3.12832	2.90913	2.98736	3.57936			NormSSc.41793	chr18	2516025	2516843	5.5221	4.75115	4.44256	2.97888	3.95744	3.6452	4.74491	4.55673			NormSSc.25490	chr13	22009757	22010511	5.80855	6.3008	4.14927	4.07756	4.78927	5.3714	4.97461	5.43094			NormSSc.92115	chr8	579097	580577	6.45332	6.34646	6.64218	6.83407	4.91136
NormSSc.16731	chr11	47633021	47633502	3.55102	4.55102	2.83583	2.88207	3.02906	3.19579	3.72094			NormSSc.70151	chr4	48049292	48049811	5.22658	5.07059	4.24439	4.33695	4.35673	4.39232	3.55387	4.94551			NormSSc.80348	chr6	6546497	6547701	5.91637	6.19441	5.21036	5.9698	4.67702	5.31352	4.60853	5.3059			NormSSc.35324	chr16	15068349	15069381	6.29441	7.10804	5.82166	7.11822	6.00888
NormSSc.54657	chr2	216565624	216566040	3.55102	4.55102	3.45025	3.40346	2.68748	2.86375	3.79774			NormSSc.43233	chr18	53256831	53257499	5.31689	4.981	3.87523	4.97675	4.5221	4.01668	4.0146	4.47611			NormSSc.17420	chr11	66610241	66611368	5.45561	6.66583	4.61128	4.07756	5.36327	5.0021	6.04541	5.50447			NormSSc.42595	chr18	29264671	29265855	7.06007	6.09337	7.04592	6.43016	5.55602
NormSSc.19040	chr11	112458863	112459444	3.55102	4.55102	1.61813	3.12832	3.59333	2.92688	3.17365			NormSSc.22776	chr12	65131278	65131788	4.77953	5.52356	4.69008	2.61265	3.95744	3.89566	4.0146	4.63713			NormSSc.78985	chr5	157078495	157079238	5.78866	6.33446	6.11822	4.3152	5.28712	5.61881	5.11095	4.8798			NormSSc.98286	chr9	37485434	37486379	7.05377	7.02675	7.01434	6.89763	6.8175
NormSSc.71892	chr4	113223442	113224274	3.55102	4.55102	4.30166	3.12832	3.23551	2.86375	2.30844			NormSSc.94055	chr8	59521027	59521541	5.31689	5.01045	2.94877	2.97888	4.06959	4.60164	3.45332	4.24793			NormSSc.31432	chr15	22451618	22452072	6.36693	5.75861	5.44256	5.02185	4.12832	5.42314	5.464	6.08153			NormSSc.72743	chr4	148538118	148539226	7.18982	6.90773	7.7471	6.93074	5.86491
NormSSc.12230	chr10	65872611	65873034	3.55102	4.55102	3.65322	2.48662	3.32193	2.7929	3.26024			NormSSc.63209	chr3	45709361	45709924	5.31689	5.01045	2.94877	4.54096	4.80135	5.22119	4.24262	4.1187			NormSSc.80117	chr6	3053612	3054726	5.91637	6.22703	4.93568	5.17272	4.5089	5.31352	5.64587	5.1312			NormSSc.71080	chr4	84583259	84583585	2.83112	2.84052	4.0973	2.72855	3.98948
NormSSc.92179	chr8	2130829	2131381	3.55102	4.55102	2.55673	3.12832	3.76356	3.0973	3.53663			NormSSc.95542	chr8	105743335	105743902	5.31689	5.01045	4.44256	3.65055	4.80135	4.12448	3.00836	4.32695			NormSSc.84160	chr6	116589445	116590288	6.23418	5.91136	5.561	5.17272	4.67702	5.42314	5.11095	4.8798			NormSSc.48771	chr2	43412211	43412690	3.27764	3.58216	2.84986	4.13024	2.71329
NormSSc.48391	chr2	36668984	36669364	4.77463	3.32862	2.55673	3.12832	3.59333	2.86375	3.77095			NormSSc.65289	chr3	112156130	112156781	5.70366	4.63037	4.44256	3.91581	4.47762	4.22299	4.06158	4.47611			NormSSc.26731	chr13	49305134	49306518	5.48213	6.66583	5.75737	4.61539	5.11289	5.06158	5.40821	5.38431			NormSSc.95165	chr8	97923537	97924036	3.01253	2.67702	3.4926	2.84986	3.64251
NormSSc.67782	chr3	178733157	178733764	3.9937	4.11289	1.61813	3.61265	3.23551	3.25322	3.4746			NormSSc.13312	chr10	92958277	92958977	4.9682	5.36653	4.8452	3.65055	4.4441	3.89566	3.68226	4.63713			NormSSc.53714	chr2	191586855	191587830	5.85102	6.3008	4.61128	3.37787	4.12832	4.59194	4.34357	5.57303			NormSSc.4243	chr1	100173104	100173461	4.20491	3.58216	3.06559	2.84986	2.71329
NormSSc.25479	chr13	21814607	21815164	3.9937	4.11289	3.27417	2.88207	4.38591	3.0973	2.49855			NormSSc.98561	chr9	74411236	74411791	4.64386	5.69462	2.94877	3.91581	4.39551	4.30505	3.36815	4.55673			NormSSc.4320	chr1	101392775	101393405	6.06909	6.08648	4.44718	4.3152	4.65189	5.0021	5.04338	6.03163			NormSSc.21822	chr12	46465718	46466360	3.01253	3.18476	4.0973	3.2707	2.94442
NormSSc.79032	chr5	157929739	157930205	3.9937	4.11289	2.3152	2.88207	3.83818	3.0973	3.28798			NormSSc.3841	chr1	90125181	90125635	5.62494	4.71967	3.87523	4.33695	4.39551	4.12448	4.10121	4.32695			NormSSc.1286	chr1	26758356	26759090	5.76479	6.3983	5.34935	4.79411	4.67702	4.76479	6.30802	5.46704			NormSSc.7142	chr1	186124778	186125052	4.15116	2.84052	3.4926	3.13598	3.19944
NormSSc.18155	chr11	82952354	82952813	3.9937	4.11289	2.55673	2.48662	2.90913	2.43792	3.03317			NormSSc.76028	chr5	77231715	77232329	5.44179	4.90689	3.87523	3.91581	4.2897	3.50447	4.26548	4.97888			NormSSc.85189	chr6	139291887	139292694	6.26461	5.91136	4.93568	5.17272	5.80436	4.91914	4.4926	6.1769			NormSSc.1256	chr1	26471600	26471956	3.6744	2.84052	3.30844	3.2707	2.94442
NormSSc.65929	chr3	125691130	125691648	3.9937	4.11289	2.3152	2.12832	2.4926	3.5221	2.97461			NormSSc.12653	chr10	75983659	75984302	4.77953	5.57233	4.24439	2.97888	4.60302	3.89566	3.96175	4.63713			NormSSc.74732	chr5	40276609	40278018	6.10072	6.08648	5.561	5.17272	4.12832	4.91914	5.35919	6.03163			NormSSc.99130	chr9	90300448	90301357	3.82403	4.10706	2.84986	2.84986	3.19944
NormSSc.34048	chr15	86150711	86151491	3.9937	4.11289	3.05352	3.12832	2.16619	3.85451	3.26024			NormSSc.27822	chr13	103333007	103334002	5.31689	5.04032	3.87523	3.65055	4.62494	4.53229	3.89792	5.26722			NormSSc.18813	chr11	107798737	107800249	5.80855	6.3983	5.44256	5.17272	3.10901	5.25936	4.89792	5.3477			NormSSc.26014	chr13	33479172	33479696	2.83112	3.58216	3.06559	3.51625	4.14169
NormSSc.103125	chrX	96644837	96645268	3.9937	4.11289	1.61813	2.48662	2.16619	2.86375	3.4746			NormSSc.24606	chr12	114400173	114400621	5.31689	5.04032	3.87523	3.91581	4.82285	4.12448	3.87065	4.86721			NormSSc.69867	chr4	38668635	38669170	6.20718	6.00262	5.82699	3.68487	5.19944	5.42314	5.35919	5.85798			NormSSc.104206	chrY	21154661	21155007	4.08944	3.81214	3.30844	3.13598	2.71329
NormSSc.32564	chr15	56763932	56764325	3.9937	4.11289	2.3152	3.12832	3.32193	2.5961	3.51037			NormSSc.87172	chr7	8075228	8075895	5.07955	5.28196	3.87523	2.97888	4.39551	4.39232	4.55387	4.59887			NormSSc.68409	chr3	191046315	191048005	5.95636	6.26635	4.93568	4.79411	5.19944	5.66451	4.4926	6.2854			NormSSc.34233	chr15	90764527	90764841	2.83112	3.02082	3.4926	4.03726	3.80975
NormSSc.42869	chr18	42686229	42686698	3.9937	4.11289	4.00419	2.12832	2.68748	3.16245	3.79774			NormSSc.77530	chr5	127532495	127532872	5.22658	5.13598	4.44256	2.61265	4.25497	4.22299	3.94442	5.07756			NormSSc.51525	chr2	122732391	122733226	5.64721	6.58006	5.10023	5.36082	4.12832	4.49409	4.34357	5.88888			NormSSc.37900	chr17	1650364	1650831	2.65055	3.18476	4.0973	3.63443	3.41923
NormSSc.50688	chr2	100443585	100444261	4.21579	3.89341	2.55673	2.88207	2.77341	3.0973	2.73361			NormSSc.69753	chr4	36191205	36191928	4.64386	5.73801	2.94877	4.54096	5.47007	4.53229	4.22119	4.59887			NormSSc.52356	chr2	152882066	152882838	6.23418	6.00262	4.44718	6.07855	4.78927	5.47536	4.80616	6.05755			NormSSc.38093	chr17	4869500	4869948	3.13979	4.01875	3.97461	3.00419	4.14169
NormSSc.86747	chr7	115536	115796	4.21579	3.89341	3.27417	3.61265	2.77341	3.25322	2.66649			NormSSc.66589	chr3	142164716	142165192	5.31689	5.07059	4.8452	2.97888	4.73738	4.22299	3.96175	4.42392			NormSSc.32391	chr15	52023718	52024456	5.82758	6.42743	4.61128	5.36082	5.62766	5.3714	4.00628	5.43094			NormSSc.86233	chr6	158641855	158642259	3.38752	3.18476	3.4926	3.2707	4.27591
NormSSc.12310	chr10	70976906	70977267	4.21579	3.89341	2.3152	3.8452	3.32193	2.92688	3.12063			NormSSc.69058	chr4	6666014	6666686	5.5221	4.86836	3.87523	4.97675	4.1866	3.78319	4.8264	4.67308			NormSSc.23520	chr12	92172526	92173185	6.54923	5.71009	3.92467	5.8798	5.19944	5.3714	6.02392	5.50447			NormSSc.16529	chr11	44578186	44578665	3.50743	3.31857	3.4926	3.2707	4.27591
NormSSc.18308	chr11	88027128	88027607	4.21579	3.89341	2.83583	2.88207	2.90913	3.25322	3.93129			NormSSc.54328	chr2	204773712	204774767	5.86029	4.54528	3.87523	4.54096	4.75613	4.12448	4.37464	4.71073			NormSSc.23015	chr12	69751212	69751725	6.06909	6.19441	5.21036	4.3152	5.49483	5.0021	5.02598	5.57303			NormSSc.48497	chr2	38059770	38060125	2.83112	3.91359	3.06559	4.03726	3.64251
NormSSc.48329	chr2	33311360	33311771	4.21579	3.89341	3.27417	2.48662	2.01668	2.5961	3.12063			NormSSc.9498	chr1	241790787	241791551	4.9682	5.44564	3.87523	3.91581	4.2897	5.17272	3.76603	4.76232			NormSSc.6117	chr1	164527826	164528741	6.0146	6.3008	5.65122	5.64251	5.19944	4.91914	4.34357	5.67374			NormSSc.20124	chr12	783360	784093	3.01253	3.81214	2.84986	3.63443	4.27591
NormSSc.12039	chr10	63246504	63246943	4.21579	3.89341	2.83583	2.48662	2.4926	2.5961	2.75861			NormSSc.65048	chr3	106057419	106057932	5.22658	5.19304	4.24439	2.97888	4.82285	4.12448	4.1264	4.38109			NormSSc.94035	chr8	59133138	59133863	6.28109	6.04592	5.34935	5.17272	4.91247	4.69138	5.17736	5.74241			NormSSc.9355	chr1	236041705	236042148	3.6744	4.01875	3.30844	3.63443	2.71329
NormSSc.3246	chr1	67902332	67902728	4.21579	3.89341	3.27417	3.12832	2.4926	3.39072	3.93129			NormSSc.10283	chr10	11247320	11247755	5.22658	5.19304	4.8452	2.97888	4.2897	4.53229	4.22119	4.51184			NormSSc.91674	chr7	148224503	148225137	5.6985	6.63814	4.61128	5.48737	5.01045	5.61881	4.71839	5.1312			NormSSc.57693	chr20	43243865	43244291	2.83112	3.31857	3.30844	3.63443	3.98948
NormSSc.5441	chr1	153526323	153526738	4.21579	3.89341	4.00419	2.48662	2.68748	3.35509	3.57936			NormSSc.49243	chr2	55538540	55539070	5.44179	4.981	2.94877	3.91581	4.2897	4.22299	3.13216	4.14549			NormSSc.45366	chr19	19599896	19600769	6.0146	6.33446	5.10023	5.36082	5.43249	5.19853	5.30336	5.74241			NormSSc.71079	chr4	84565813	84566176	3.58776	3.91359	3.30844	3.13598	4.14169
NormSSc.85510	chr6	145469546	145469929	4.21579	3.89341	1.94877	2.12832	2.77341	2.43792	2.49855			NormSSc.99293	chr9	93809858	93810712	5.31689	5.10609	4.24439	3.91581	4.06959	3.6452	3.96175	4.61676			NormSSc.90310	chr7	105649766	105650682	6.29483	6.08648	5.82699	3.68487	5.56809	5.52793	6.05956	5.54024			NormSSc.47687	chr2	18883035	18883684	3.75115	4.01875	3.97461	3.63443	2.71329
NormSSc.88095	chr7	32545871	32546339	4.21579	3.89341	2.83583	2.48662	2.90913	3.64788	4.31014			NormSSc.38274	chr17	8103362	8104082	5.5221	4.90689	2.94877	3.91581	4.1587	3.50447	5.0525	4.14549			NormSSc.84286	chr6	119398658	119399385	5.85102	6.5528	4.14927	6.16946	5.95203	5.42314	5.02598	5.26548			NormSSc.27975	chr13	111123610	111124556	3.01253	3.45638	4.22658	3.13598	4.27591
NormSSc.16383	chr11	35366760	35367203	4.21579	3.89341	3.45025	1.60716	3.51331	3.43172	3.66385			NormSSc.36338	chr16	56352164	56352611	5.5221	4.90689	4.8452	5.29995	3.34192	4.72602	4.34852	3.86606			NormSSc.94890	chr8	90741249	90741880	6.46742	5.95744	5.34935	5.48737	5.49483	5.31352	3.46552	5.50447			NormSSc.42171	chr18	11732963	11733397	3.27764	3.71073	4.0973	3.40028	3.64251
NormSSc.73068	chr4	155664834	155665516	4.53952	3.58496	2.55673	4.02082	2.77341	3.35509	2.80255			NormSSc.53951	chr2	198010191	198010854	5.07955	5.36653	4.44256	2.97888	3.57655	4.6612	3.96175	4.55673			NormSSc.94024	chr8	58906694	58907777	6.39272	6.04592	6.11822	5.17272	4.12832	5.47536	5.11095	5.26548			NormSSc.30668	chr14	91882128	91882922	3.13979	3.18476	3.81453	4.44564	3.19944
NormSSc.16838	chr11	57415740	57416243	4.53952	3.58496	1.61813	3.12832	3.83818	3.48363	3.88435			NormSSc.50852	chr2	102720570	102721312	5.07955	5.36653	4.44256	4.54096	4.62494	4.46248	3.49558	4.35017			NormSSc.87770	chr7	26007597	26008556	6.25234	6.19441	4.61128	5.17272	5.01045	5.3714	4.60853	5.54024			NormSSc.45352	chr19	19475697	19476106	3.38752	3.81214	3.81453	4.03726	2.94442
NormSSc.9595	chr1	244523404	244523784	4.53952	3.58496	3.05352	2.48662	3.83818	2.74366	2.92246			NormSSc.97777	chr9	20558606	20559176	4.77953	5.66781	3.87523	2.97888	4.2897	4.01668	3.49558	4.27244			NormSSc.10907	chr10	25240842	25242156	6.19166	6.26635	4.61128	5.48737	5.80436	6.27201	4.71839	5.26548			NormSSc.80311	chr6	5765344	5765809	3.75115	3.45638	4.22658	2.84986	4.27591
NormSSc.86305	chr6	159519584	159520179	4.53952	3.58496	2.3152	2.48662	4.13216	3.29141	3.38109			NormSSc.47511	chr2	12582627	12583352	5.31689	5.13598	3.87523	2.97888	4.39551	4.39232	4.45179	4.51184			NormSSc.11547	chr10	44806263	44807056	6.15776	6.3008	6.19396	5.02185	5.49483	5.19853	4.60853	5.50447			NormSSc.34451	chr15	94931053	94931706	3.38752	3.91359	3.81453	4.03726	3.19944
NormSSc.103449	chrX	117686447	117686909	4.53952	3.58496	2.55673	3.40346	2.4926	3.35509	3.12063			NormSSc.71972	chr4	115519412	115520282	5.5221	4.94442	3.87523	3.91581	4.25497	5.13311	3.60164	5.00419			NormSSc.10761	chr10	22517852	22518650	5.76479	6.6943	4.44718	5.48737	5.62766	6.04032	5.28368	5.43094			NormSSc.32240	chr15	48851441	48851804	3.13979	3.02082	3.30844	3.73361	4.40504
NormSSc.41108	chr17	72463717	72464102	4.53952	3.58496	3.27417	1.60716	2.77341	3.39072	2.97461			NormSSc.87224	chr7	12151001	12151769	5.5221	4.94442	4.44256	4.33695	4.1866	4.72602	3.49558	4.32695			NormSSc.60884	chr22	41417601	41419087	5.56313	6.90913	5.65122	4.07756	5.49483	5.31352	6.15399	5.88888			NormSSc.97453	chr9	5608553	5609214	4.20491	3.18476	3.66913	3.51625	3.80975
NormSSc.30285	chr14	78126208	78126697	4.53952	3.58496	3.65322	2.12832	3.02906	1.82166	2.45025			NormSSc.85931	chr6	154550714	154551323	5.07955	5.39312	3.87523	3.65055	5.02495	4.30505	4.30844	4.95744			NormSSc.69983	chr4	40318247	40319539	6.25234	6.22703	3.37464	5.74491	5.62766	5.61881	5.97675	5.77463			NormSSc.78269	chr5	142182925	142183635	3.82403	3.45638	3.06559	3.63443	3.19944
NormSSc.15193	chr11	2961697	2962136	3.74366	4.3827	3.81929	2.12832	2.4926	3.48363	2.38109			NormSSc.97211	chr9	281674	282384	5.22658	5.25057	2.94877	3.91581	3.90241	4.94006	4.65854	4.80376			NormSSc.4138	chr1	95391902	95393237	6.0845	6.3983	5.98472	5.17272	4.12832	6.07009	5.30336	5.22209			NormSSc.29060	chr14	52831851	52832200	4.08944	3.02082	3.81453	4.03726	2.71329
NormSSc.29697	chr14	68640103	68640570	3.74366	4.3827	1.94877	3.12832	4.13216	3.19579	3.42236			NormSSc.79620	chr5	173846293	173846974	5.22658	5.25057	4.24439	3.91581	4.69915	3.89566	3.60164	4.80376			NormSSc.58588	chr21	9954531	9955302	5.76479	6.7203	4.81453	4.79411	5.62766	5.25936	5.93951	5.03521			NormSSc.74895	chr5	45385511	45386249	2.83112	3.31857	4.0973	3.95528	3.19944
NormSSc.69560	chr4	23958501	23958958	3.74366	4.3827	3.05352	3.40346	2.68748	3.64788	2.92246			NormSSc.6749	chr1	178695288	178695750	5.22658	5.25057	4.24439	3.65055	5.12159	4.94006	3.55387	5.06258			NormSSc.6906	chr1	182557733	182558735	6.06909	6.46096	5.21036	4.07756	5.74741	5.57866	5.68617	5.08153			NormSSc.15214	chr11	3238426	3238701	3.58776	3.91359	3.06559	4.03726	3.41923
NormSSc.31434	chr15	22460864	22461567	3.74366	4.3827	1.94877	2.48662	3.67964	2.15116	3.17365			NormSSc.71672	chr4	106066310	106066994	5.31689	5.16245	4.24439	4.54096	3.95744	4.60164	3.83112	5.28884			NormSSc.89591	chr7	87229482	87230520	6.48138	6.08648	4.81453	5.48737	5.11289	5.57866	4.4926	6.26591			NormSSc.75865	chr5	74058467	74058788	4.36327	3.71073	3.30844	3.2707	3.19944
NormSSc.95503	chr8	104418519	104419052	3.74366	4.3827	2.83583	3.12832	3.23551	2.05755	3.42236			NormSSc.98377	chr9	68455185	68455986	5.31689	5.16245	3.87523	3.65055	3.38431	4.83465	4.22119	4.29825			NormSSc.15276	chr11	4208193	4209308	6.10072	6.49409	6.36815	5.02185	5.43249	5.70688	4.89792	5.3477			NormSSc.69054	chr4	6472466	6472775	4.26024	3.58216	2.84986	3.84753	3.41923
NormSSc.51205	chr2	112790573	112791014	3.74366	4.3827	2.55673	0	2.68748	2.7929	2.66649			NormSSc.28377	chr14	24058126	24058715	5.31689	5.16245	4.44256	2.97888	4.4441	4.22299	4.67964	4.45025			NormSSc.52335	chr2	152493541	152494338	6.17783	6.42743	4.93568	5.17272	5.43249	5.74679	5.04338	6.22613			NormSSc.61643	chr3	11101176	11101525	4.03112	3.81214	3.97461	2.72855	3.19944
NormSSc.33859	chr15	81384458	81385197	3.74366	4.3827	3.65322	2.48662	3.41609	2.5961	2.97461			NormSSc.37249	chr16	80690379	80691034	5.44179	5.04032	3.87523	2.61265	4.06959	4.39232	4.0146	4.48812			NormSSc.69551	chr4	23335157	23336379	6.15776	6.46096	5.82699	5.17272	5.01045	4.85451	5.464	6.38431			NormSSc.79491	chr5	171924065	171924357	3.58776	3.45638	4.0973	2.84986	3.98948
NormSSc.14067	chr10	110304258	110304618	3.74366	4.3827	3.05352	4.02082	3.12448	2.15116	2.97461			NormSSc.71614	chr4	103541417	103542098	4.9682	5.52356	4.24439	4.82166	4.1866	3.6452	4.0146	4.71073			NormSSc.21288	chr12	26266795	26267888	6.14122	6.49409	4.93568	5.02185	5.48363	5.25936	5.99053	5.3477			NormSSc.42176	chr18	11851754	11852241	4.08944	3.71073	3.06559	3.2707	4.14169
NormSSc.81750	chr6	33173171	33173601	3.36164	4.77095	1.94877	3.40346	3.12448	3.8264	3.85682			NormSSc.55247	chr2	228327075	228327542	4.9682	5.52356	4.24439	2.61265	4.80135	4.30505	4.39551	4.89904			NormSSc.54699	chr2	216973676	216974515	6.41687	6.22703	5.44256	4.3152	5.36327	6.07009	5.79351	6.01097			NormSSc.51157	chr2	111925969	111926524	4.15116	3.91359	3.06559	3.00419	3.64251
NormSSc.86421	chr6	162527661	162528041	3.36164	4.77095	2.3152	2.12832	2.90913	2.05755	2.80255			NormSSc.53159	chr2	174877297	174878184	5.70366	4.79653	2.94877	3.91581	4.39551	5.22119	4.48363	4.14549			NormSSc.31470	chr15	25201221	25202164	6.21984	6.42743	5.75737	4.79411	5.43249	6.41805	4.97461	5.74241			NormSSc.61428	chr3	5236421	5236853	3.75115	3.18476	4.32862	3.73361	3.19944
NormSSc.87802	chr7	26707089	26707590	3.36164	4.77095	3.81929	2.12832	3.12448	2.5961	3.28798			NormSSc.90270	chr7	104940983	104941452	5.70366	4.79653	2.94877	3.91581	4.62494	4.12448	4.10121	4.05755			NormSSc.42854	chr18	42466986	42467692	6.43366	6.22703	4.93568	6.33196	4.67702	4.91914	5.04338	5.60647			NormSSc.98323	chr9	38079337	38079824	4.08944	4.01875	3.30844	2.84986	3.41923
NormSSc.51355	chr2	114779947	114780336	3.36164	4.77095	3.65322	2.12832	2.4926	2.92688	2.92246			NormSSc.9155	chr1	232361785	232362502	5.5221	4.981	4.24439	2.97888	4.69915	4.99475	4.39551	4.83818			NormSSc.81396	chr6	27655139	27656425	6.15776	6.5221	5.65122	4.61539	6.17875	5.52793	5.99053	5.16993			NormSSc.63101	chr3	43913787	43914125	2.83112	3.81214	3.97461	3.63443	3.98948
NormSSc.77544	chr5	128263369	128263750	3.36164	4.77095	2.3152	2.48662	2.4926	2.7929	3.42236			NormSSc.5921	chr1	160546207	160547000	5.22658	5.28196	3.87523	3.65055	4.62494	4.83465	4.64654	4.76232			NormSSc.98000	chr9	32378479	32379657	6.56064	6.22703	5.82699	4.79411	5.01045	5.74679	5.44872	5.83171			NormSSc.17572	chr11	68924754	68925173	3.01253	3.31857	3.81453	4.03726	3.80975
NormSSc.176	chr1	5805903	5806184	3.36164	4.77095	1.61813	2.48662	3.12448	2.05755	2.80255			NormSSc.25657	chr13	26625288	26626467	5.31689	5.19304	5.58845	4.33695	3.95744	4.53229	3.18107	4.48812			NormSSc.36362	chr16	56691205	56692351	6.39272	6.3983	5.44256	5.8798	6.00052	5.3714	5.67111	5.1312			NormSSc.21920	chr12	48045174	48045811	3.82403	4.01875	3.66913	3.63443	2.71329
NormSSc.88130	chr7	33527666	33528121	3.36164	4.77095	4.00419	2.88207	2.35509	3.25322	2.87294			NormSSc.84408	chr6	123110100	123111471	5.31689	5.19304	4.44256	5.29995	4.2897	4.30505	3.45332	4.85102			NormSSc.31662	chr15	33493821	33494510	6.46742	6.3649	4.61128	6.07855	5.36327	6.04032	5.464	5.80255			NormSSc.89832	chr7	93906167	93906611	3.97034	3.31857	3.4926	3.73361	3.41923
NormSSc.78506	chr5	148187377	148187792	4.27417	3.89341	3.05352	3.12832	2.68748	2.74366	3.9958			NormSSc.75159	chr5	55884466	55885165	5.44179	5.07059	4.44256	3.91581	3.90241	4.99475	4.47309	4.99685			NormSSc.47538	chr2	12848998	12849757	6.6767	6.15917	4.44718	5.74491	5.01045	5.70688	4.89792	6.05755			NormSSc.47456	chr2	11809920	11810313	3.50743	4.28109	3.4926	3.73361	3.41923
NormSSc.49260	chr2	55940513	55941053	4.27417	3.89341	3.27417	1.60716	3.32193	3.0973	3.93129			NormSSc.10490	chr10	14643925	14644412	5.62494	4.90689	3.87523	2.97888	4.4441	4.88662	4.84052	4.57091			NormSSc.34682	chr15	101791783	101792844	6.30844	6.61025	5.98472	5.17272	5.56809	5.57866	5.9542	5.22209			NormSSc.16663	chr11	46550752	46551249	3.6744	4.43482	3.30844	3.40028	3.80975
NormSSc.80834	chr6	15208127	15208568	4.27417	3.89341	1.94877	2.48662	2.35509	4.23373	2.97461			NormSSc.86336	chr6	160352040	160352582	5.22658	5.31098	3.87523	4.82166	3.63982	4.72602	4.06158	5.03624			NormSSc.76159	chr5	80255897	80257171	6.21984	6.74115	6.24925	5.02185	5.36327	6.2927	5.72665	5.38431			NormSSc.89237	chr7	73779651	73780002	4.45638	3.31857	3.06559	3.63443	3.98948
NormSSc.15397	chr11	7600770	7601105	4.06559	4.11289	2.55673	3.61265	3.23551	3.16245	2.73361			NormSSc.30465	chr14	89023788	89024223	5.22658	5.31098	4.8452	4.33695	4.55673	3.89566	4.33029	4.45025			NormSSc.27380	chr13	80916727	80917505	6.35222	6.61025	5.21036	5.8798	5.43249	6.10023	4.80616	6.26591			NormSSc.100353	chr9	116417626	116417967	4.36327	3.18476	3.97461	3.51625	2.94442
NormSSc.86150	chr6	157815003	157815390	4.06559	4.11289	3.27417	2.12832	2.68748	2.5961	2.11289			NormSSc.49097	chr2	48675454	48676215	5.31689	5.22389	4.44256	3.91581	4.55673	3.28454	4.26548	5.03624			NormSSc.47255	chr2	8977055	8978046	6.40583	6.58006	5.21036	5.36082	5.95203	5.93623	5.54456	6.08153			NormSSc.84730	chr6	132259298	132259725	4.36327	3.18476	3.97461	3.40028	3.64251
NormSSc.95002	chr8	94917588	94918039	4.06559	4.11289	3.05352	2.12832	3.41609	3.35509	3.57936			NormSSc.26014	chr13	33479172	33479696	5.31689	5.22389	4.44256	3.65055	4.5221	4.83465	3.36815	4.92688			NormSSc.716	chr1	16161981	16162876	6.17783	6.83759	6.31562	5.36082	4.67702	5.42314	5.77034	6.1769			NormSSc.11588	chr10	45655643	45656181	3.50743	4.28109	3.06559	3.00419	3.98948
NormSSc.7198	chr1	191143447	191143910	4.06559	4.11289	1.12832	2.48662	2.01668	2.74366	2.97461			NormSSc.9358	chr1	236050955	236052046	5.31689	5.22389	4.69008	2.97888	4.47762	4.83465	4.30844	4.40187			NormSSc.31551	chr15	31195570	31196496	6.53555	6.49409	5.10023	5.36082	5.74741	6.07009	5.68617	5.91748			NormSSc.84171	chr6	116706323	116707004	4.20491	3.18476	4.32862	3.2707	3.64251
NormSSc.63702	chr3	53362034	53362371	4.06559	4.11289	3.05352	3.40346	3.02906	2.98736	3.35181			NormSSc.84231	chr6	117998687	117999356	4.64386	5.90577	2.94877	3.91581	4.47762	4.22299	3.99159	4.67308			NormSSc.50806	chr2	102313407	102314456	6.40583	6.66583	4.61128	5.48737	6.08153	6.34687	6.08153	5.67374			NormSSc.15095	chr11	1051045	1051483	3.27764	3.58216	3.97461	3.40028	4.40504
NormSSc.91092	chr7	131192557	131193074	4.06559	4.11289	2.83583	2.88207	3.41609	3.19579	3.42236			NormSSc.43709	chr18	67136623	67137111	4.77953	5.78562	4.69008	3.91581	4.06959	4.12448	3.65854	4.51184			NormSSc.78234	chr5	141812065	141813002	6.30844	6.7651	5.34935	5.36082	5.80436	5.74679	5.58636	5.57303			NormSSc.72675	chr4	146478848	146479197	3.82403	3.31857	4.0973	3.51625	3.64251
NormSSc.80718	chr6	13513874	13514258	4.06559	4.11289	2.55673	2.48662	3.12448	2.74366	2.30844			NormSSc.19370	chr11	119088877	119089620	4.77953	5.78562	5.02392	3.65055	4.55673	4.30505	4.45179	3.84052			NormSSc.25877	chr13	31151287	31152081	6.36693	6.7203	5.82699	5.36082	5.19944	5.31352	6.21714	5.60647			NormSSc.9493	chr1	241755487	241756213	3.50743	4.10706	3.66913	3.95528	3.80975
NormSSc.82431	chr6	44610095	44610468	4.06559	4.11289	3.05352	2.48662	3.41609	3.16245	3.28798			NormSSc.41869	chr18	3380502	3381068	5.07955	5.49558	4.44256	4.33695	3.79048	4.39232	3.89792	4.99685			NormSSc.58727	chr21	19156045	19156881	6.73613	6.3649	5.44256	5.17272	6.32737	6.16479	4.78075	6.30717			NormSSc.35094	chr16	10603411	10603859	3.27764	3.02082	4.22658	4.03726	4.14169
NormSSc.94683	chr8	81263494	81263810	4.06559	4.11289	3.27417	1.60716	4.05553	3.64788	3.79774			NormSSc.42689	chr18	32810844	32811385	6.00262	4.58915	4.44256	3.91581	4.39551	3.78319	4.39551	5.10998			NormSSc.53079	chr2	173302329	173303221	6.26461	6.83759	5.34935	6.73171	5.80436	5.25936	5.35919	5.91748			NormSSc.21051	chr12	19343324	19344084	3.58776	3.91359	3.81453	4.21036	2.71329
NormSSc.21236	chr12	25192096	25192489	4.60991	3.58496	1.61813	2.48662	3.02906	2.74366	2.97461			NormSSc.94073	chr8	59703351	59704066	5.22658	5.36653	3.87523	3.91581	3.95744	4.53229	4.75861	4.27244			NormSSc.98879	chr9	82238712	82239730	6.65588	6.46096	5.21036	5.74491	6.00052	6.22119	5.02598	6.22613			NormSSc.16085	chr11	22897372	22897871	4.03112	3.81214	3.66913	3.51625	3.64251
NormSSc.101137	chr9	132721132	132721544	4.60991	3.58496	2.3152	3.12832	3.83818	4.05149	2.73361			NormSSc.19471	chr11	121198888	121199845	5.22658	5.36653	3.5961	3.91581	4.47762	4.46248	4.80135	5.19028			NormSSc.100734	chr9	126101233	126102221	6.19166	6.92881	5.561	5.74491	6.29995	5.47536	5.44872	5.88888			NormSSc.56186	chr20	2432688	2433053	3.13979	3.91359	3.81453	4.21036	3.41923
NormSSc.87115	chr7	6476960	6477212	4.60991	3.58496	1.61813	2.88207	3.23551	4.17551	3.12063			NormSSc.74722	chr5	40033412	40033877	5.79834	4.79653	3.87523	2.97888	3.63982	4.22299	4.15682	5.06258			NormSSc.46624	chr19	50431821	50434011	5.97461	7.20104	6.52466	5.17272	5.11289	6.07009	5.72665	6.08153			NormSSc.90212	chr7	102530876	102531491	4.03112	4.10706	3.4926	3.95528	3.41923
NormSSc.87970	chr7	29628725	29629134	4.60991	3.58496	3.81929	4.02082	3.67964	2.27417	2.57936			NormSSc.73290	chr4	166246951	166247322	5.07955	5.52356	2.94877	3.91581	3.63982	3.78319	4.34852	4.35017			NormSSc.58638	chr21	16002610	16003497	6.59645	6.58006	6.11822	6.41726	4.65189	5.74679	5.49706	5.60647			NormSSc.28740	chr14	35891525	35892006	3.97034	3.45638	4.53374	3.13598	3.80975
NormSSc.48832	chr2	44396687	44396951	3.65588	4.55102	2.3152	3.40346	2.77341	3.88888	3.12063			NormSSc.20680	chr12	10103594	10104237	5.07955	5.52356	4.69008	3.91581	4.75613	4.39232	4.77341	4.42392			NormSSc.89635	chr7	89783478	89784228	6.53555	6.66583	6.31562	5.48737	5.19944	6.52393	5.24351	5.91748			NormSSc.23638	chr12	93569900	93570318	4.26024	3.91359	3.06559	3.51625	3.41923
NormSSc.78470	chr5	147267506	147267901	3.65588	4.55102	2.55673	3.12832	2.68748	2.37464	4.11095			NormSSc.91484	chr7	140753290	140754008	5.07955	5.52356	4.8452	3.91581	4.39551	4.39232	3.96175	4.53084			NormSSc.18619	chr11	102139051	102139852	6.7583	6.46096	6.06559	5.36082	5.2707	6.24351	5.40821	5.94823			NormSSc.48022	chr2	27184451	27185005	3.50743	4.50743	3.30844	3.84753	3.98948
NormSSc.52243	chr2	149302942	149303448	3.65588	4.55102	3.65322	2.48662	3.59333	2.98736	3.28798			NormSSc.68189	chr3	187524881	187525328	5.44179	5.16245	3.87523	3.91581	4.5221	4.46248	4.65854	5.00419			NormSSc.21256	chr12	25486578	25487358	6.9244	6.3008	5.75737	6.07855	5.11289	5.06158	5.51258	6.837			NormSSc.48013	chr2	26993956	26994418	3.27764	3.58216	4.32862	3.95528	3.19944
NormSSc.82866	chr6	57395770	57396127	3.65588	4.55102	4.30166	3.12832	3.23551	2.27417	3.51037			NormSSc.65067	chr3	106954663	106955154	5.86029	4.75115	4.69008	3.91581	4.55673	4.12448	4.62222	5.00419			NormSSc.63099	chr3	43810800	43812688	6.20718	7.04083	6.11822	4.79411	5.68683	5.57866	5.72665	4.76356			NormSSc.38431	chr17	12568976	12569358	3.88662	3.81214	3.4926	3.2707	3.64251
NormSSc.65000	chr3	105224026	105224457	3.65588	4.55102	2.55673	2.88207	2.68748	3.48363	4.31014			NormSSc.3851	chr1	90204551	90205446	4.9682	5.64654	4.44256	4.54096	3.79048	4.30505	4.26548	4.89904			NormSSc.31862	chr15	39933447	39934493	6.45714	6.81304	4.61128	6.16946	6.09288	5.86202	5.91803	6.15211			NormSSc.88666	chr7	45197171	45197607	4.08944	4.10706	3.81453	3.40028	2.94442
NormSSc.18464	chr11	94841262	94842073	3.65588	4.55102	3.45025	2.12832	2.68748	3.5221	3.17365			NormSSc.85386	chr6	143380744	143381163	5.22658	5.39312	4.44256	3.65055	4.66781	4.46248	4.55387	5.03624			NormSSc.93788	chr8	48920690	48921579	6.57268	6.7203	5.561	4.79411	6.22029	6.39511	5.77034	6.1769			NormSSc.10832	chr10	23603775	23604157	3.75115	3.18476	4.22658	3.13598	4.40504
NormSSc.37734	chr16	89545000	89545481	3.65588	4.55102	1.94877	2.88207	2.4926	3.76109	3.06158			NormSSc.35571	chr16	21958224	21958920	5.94279	4.67702	3.87523	2.97888	3.79048	3.28454	3.96175	4.74366			NormSSc.95774	chr8	117767658	117768518	6.78258	6.5528	5.34935	5.48737	6.26199	5.93623	5.67111	6.34893			NormSSc.96009	chr8	122813594	122814204	4.15116	4.63982	3.66913	3.51625	3.19944
NormSSc.65496	chr3	115757345	115757818	3.65588	4.55102	2.3152	2.48662	2.77341	2.37464	2.87294			NormSSc.81604	chr6	31275716	31276534	5.94279	4.67702	3.87523	2.97888	4.88548	4.22299	4.52064	4.19944			NormSSc.19078	chr11	113745725	113746861	6.37867	7.01746	5.561	5.02185	6.29995	6.2927	6.23596	5.91748			NormSSc.93594	chr8	39853222	39853586	4.08944	4.01875	3.06559	3.63443	3.80975
NormSSc.50134	chr2	75904346	75904854	3.65588	4.55102	2.3152	4.21939	2.90913	3.29141	3.38109			NormSSc.31492	chr15	26104930	26105358	4.77953	5.84811	4.69008	3.65055	3.75364	4.01668	3.60164	4.40187			NormSSc.74759	chr5	40486425	40487389	6.6767	6.7203	5.75737	5.17272	5.36327	5.25936	6.30802	6.01097			NormSSc.92896	chr8	22960273	22960882	3.58776	3.02082	3.97461	4.51625	3.19944
NormSSc.40968	chr17	67870391	67870859	3.82876	4.3827	3.27417	2.88207	3.23551	3.04541	3.12063			NormSSc.48607	chr2	39719125	39719825	5.31689	5.31098	3.87523	4.54096	4.25497	5.08648	4.1264	4.97888			NormSSc.58714	chr21	18884602	18885869	6.79774	6.61025	5.21036	5.02185	6.16759	6.52393	5.79351	6.33071			NormSSc.84384	chr6	122329614	122330051	4.36327	3.71073	3.97461	3.40028	3.41923
NormSSc.85261	chr6	140311312	140311742	3.82876	4.3827	3.81929	2.48662	3.23551	2.5961	4.02495			NormSSc.43876	chr18	74086440	74087265	5.5221	5.10609	3.5961	3.65055	4.39551	4.22299	4.42704	5.42236			NormSSc.80498	chr6	10403892	10405048	6.61539	6.88463	6.36815	4.3152	6.04846	6.47912	6.24881	6.08153			NormSSc.29554	chr14	65111977	65112422	3.88662	3.91359	4.0973	3.73361	3.64251
NormSSc.59319	chr21	38780099	38780651	3.82876	4.3827	2.83583	2.88207	3.90689	3.25322	3.06158			NormSSc.14095	chr10	111836368	111837094	4.9682	5.66781	4.44256	3.91581	3.79048	4.39232	3.87065	4.86721			NormSSc.61339	chr3	4508369	4509207	6.8758	6.7203	5.98472	4.79411	5.49483	6.24351	5.30336	6.40544			NormSSc.9913	chr10	3870716	3871395	3.38752	3.18476	3.30844	4.29141	4.27591
NormSSc.9927	chr10	3936142	3936510	3.82876	4.3827	3.81929	2.88207	2.68748	3.60716	3.12063			NormSSc.72104	chr4	122821375	122821908	5.70366	4.94442	2.94877	3.65055	4.5221	4.60164	4.10121	4.91359			NormSSc.10323	chr10	11726485	11727719	6.43366	7.18199	6.06559	5.9698	4.91247	5.86202	5.30336	6.2466			NormSSc.11638	chr10	47663089	47663938	3.38752	3.91359	3.30844	4.13024	4.63173
NormSSc.82552	chr6	46763578	46763936	3.82876	4.3827	2.83583	3.12832	1.34192	3.19579	2.97461			NormSSc.68604	chr3	194850216	194850894	5.5221	5.13598	3.5961	3.65055	4.2897	4.53229	4.1264	4.91359			NormSSc.77841	chr5	134733853	134735376	6.78258	6.85914	5.21036	5.17272	6.12736	6.60199	6.46855	5.97728			NormSSc.87953	chr7	29324649	29325515	3.27764	3.58216	4.32862	4.21036	3.80975
NormSSc.5348	chr1	151566344	151567024	3.82876	4.3827	1.94877	3.8452	3.51331	3.35509	3.53663			NormSSc.92321	chr8	8869394	8870056	5.44179	5.22389	3.87523	3.91581	4.1866	4.01668	5.09042	5.00419			NormSSc.11643	chr10	48426825	48428098	6.58461	7.08203	5.34935	6.73171	4.65189	5.66451	5.40821	5.60647			NormSSc.56946	chr20	23029155	23029477	3.6744	3.45638	3.66913	3.84753	3.80975
NormSSc.70634	chr4	74864170	74864635	3.82876	4.3827	3.05352	2.48662	3.67964	2.92688	2.73361			NormSSc.89772	chr7	92665950	92666566	5.07955	5.59887	4.8452	3.91581	3.63982	4.6612	3.87065	4.92688			NormSSc.76949	chr5	110062086	110062957	7.00366	6.7203	5.21036	6.16946	6.47385	6.19258	5.35919	5.97728			NormSSc.57125	chr20	30062958	30063269	4.45638	3.58216	3.81453	3.00419	4.27591
NormSSc.12072	chr10	63776578	63777076	3.82876	4.3827	2.3152	2.48662	3.59333	3.64788	3.62358			NormSSc.23817	chr12	96392383	96393004	5.31689	5.36653	5.14644	2.97888	4.75613	4.72602	4.24262	4.91359			NormSSc.89179	chr7	73097297	73098251	6.57268	7.16128	5.98472	5.17272	6.54528	5.70688	6.3257	6.53627			NormSSc.87185	chr7	8335667	8336187	3.13979	3.18476	4.32862	4.37302	4.27591
NormSSc.44127	chr19	1241496	1241934	3.82876	4.3827	3.45025	2.48662	2.77341	4.05149	2.75861			NormSSc.3550	chr1	84556143	84556915	5.31689	5.36653	4.44256	3.91581	4.82285	4.39232	3.36815	5.44795			NormSSc.70436	chr4	58029604	58030624	6.97408	6.78957	5.21036	6.2633	5.8996	6.3718	5.24351	6.50188			NormSSc.40274	chr17	54896883	54897394	4.03112	3.58216	3.97461	3.13598	4.27591
NormSSc.69679	chr4	26347696	26348240	3.82876	4.3827	1.94877	2.48662	3.59333	3.39072	3.70044			NormSSc.32813	chr15	61092243	61092953	5.70366	4.981	5.02392	3.65055	4.2897	4.39232	4.6044	5.27937			NormSSc.14294	chr10	115613668	115615305	6.84607	6.95095	5.65122	5.8798	5.01045	6.64486	6.11386	6.50188			NormSSc.29655	chr14	67878679	67879158	3.13979	4.01875	3.97461	4.03726	3.98948
NormSSc.65154	chr3	108246567	108246976	3.82876	4.3827	1.94877	3.61265	3.59333	2.5961	3.70044			NormSSc.76841	chr5	106724738	106725917	5.44179	5.25057	4.44256	3.65055	3.57655	5.17272	3.68226	4.94551			NormSSc.26519	chr13	45693690	45695059	6.92991	6.88463	6.19396	5.36082	6.00052	6.3718	6.12304	6.4247			NormSSc.72635	chr4	145277482	145277897	3.88662	3.18476	4.0973	4.29141	3.80975
NormSSc.15623	chr11	11265198	11266147	3.82876	4.3827	2.55673	4.02082	3.12448	2.74366	2.04134			NormSSc.15650	chr11	11878068	11878619	5.07955	5.62018	4.44256	3.65055	3.95744	3.89566	4.37464	5.22927			NormSSc.72166	chr4	124319046	124320828	6.84607	6.97568	5.10023	6.41726	6.29141	6.04032	5.62834	6.5553			NormSSc.79917	chr5	180614960	180615265	3.82403	3.91359	3.97461	3.00419	4.40504
NormSSc.77342	chr5	122918576	122919026	3.82876	4.3827	2.55673	1.60716	3.32193	3.55958	3.38109			NormSSc.83900	chr6	110026348	110026814	5.22658	5.47385	2.94877	4.54096	4.73738	4.88662	4.64654	4.78319			NormSSc.3404	chr1	76539988	76540963	6.81274	7.16128	5.75737	6.47611	5.8996	6.78166	5.15588	6.60475			NormSSc.33872	chr15	81558204	81558581	3.75115	4.10706	3.06559	3.63443	4.27591
NormSSc.64743	chr3	98489143	98489666	3.82876	4.3827	1.94877	3.61265	3.51331	3.5221	3.83348			NormSSc.21674	chr12	40384124	40384710	5.79834	4.90689	3.87523	4.33695	4.47762	5.03726	3.65854	4.63713			NormSSc.85166	chr6	138913882	138914990	6.66748	7.3837	6.31562	6.07855	5.95203	6.31857	5.80915	6.44487			NormSSc.89026	chr7	65746727	65747096	3.75115	3.58216	3.66913	3.63443	4.52356
NormSSc.65205	chr3	111257549	111258032	3.46248	4.77095	2.83583	2.48662	3.76356	3.16245	3.88435			NormSSc.51310	chr2	113997810	113999056	4.9682	5.73801	4.8452	2.97888	4.1866	3.6452	4.17179	4.67308			NormSSc.10202	chr10	7859984	7861467	6.9172	7.20104	5.98472	5.36082	5.85218	6.6246	6.1866	6.63713			NormSSc.84313	chr6	119656028	119656575	3.6744	3.31857	4.0973	4.21036	3.98948
NormSSc.21595	chr12	32669133	32669531	3.46248	4.77095	1.61813	3.61265	3.23551	2.86375	3.72094			NormSSc.34117	chr15	89191793	89193101	5.22658	5.49558	3.5961	2.97888	4.39551	4.88662	4.45179	4.59887			NormSSc.70098	chr4	42629794	42630731	7.46019	6.66583	5.82699	7.06809	6.37504	6.19258	5.17736	6.20218			NormSSc.59268	chr21	37492744	37493149	4.40979	4.28109	3.4926	3.40028	3.41923
NormSSc.16084	chr11	22853935	22854463	3.46248	4.77095	3.27417	3.40346	3.41609	2.86375	2.97461			NormSSc.15739	chr11	13229614	13230146	5.31689	5.41609	5.50225	3.65055	4.06959	4.6612	3.72855	4.86721			NormSSc.70147	chr4	48018300	48019654	6.95663	7.27569	6.75115	5.9698	6.04846	6.81244	5.75551	6.52064			NormSSc.30092	chr14	75446308	75446740	4.08944	4.28109	3.30844	4.37302	3.19944
NormSSc.15538	chr11	10063322	10063811	3.46248	4.77095	2.3152	2.48662	3.76356	2.70302	3.06158			NormSSc.96803	chr8	135055744	135056476	5.70366	5.04032	3.5961	4.54096	4.60302	5.17272	4.26548	4.76232			NormSSc.42629	chr18	30050027	30051494	6.99317	7.39949	6.62324	6.60853	6.00052	6.93431	5.35919	6.68291			NormSSc.22529	chr12	57463201	57463726	3.88662	3.91359	3.81453	3.73361	3.64251
NormSSc.76776	chr5	102017084	102017522	3.46248	4.77095	2.55673	4.02082	2.35509	2.51625	2.49855			NormSSc.72756	chr4	148703182	148703848	5.22658	5.52356	3.87523	2.97888	4.4441	4.77831	4.15682	4.81929			NormSSc.31426	chr15	22386732	22387847	7.17875	7.3213	6.19396	6.792	5.19944	6.79623	6.2974	6.46286			NormSSc.60617	chr22	37662852	37663679	3.27764	4.10706	4.22658	3.95528	3.64251
NormSSc.20972	chr12	15109166	15109451	4.65987	3.58496	2.3152	3.8452	2.4926	3.35509	3.77095			NormSSc.6875	chr1	182053844	182054516	5.22658	5.52356	2.94877	5.17829	4.2897	4.88662	4.50447	4.89904			NormSSc.26761	chr13	49821563	49823064	7.26679	7.24085	6.47196	5.74491	5.8996	6.31857	6.02392	6.67045			NormSSc.72755	chr4	148701255	148702119	3.97034	4.10706	3.81453	3.84753	3.80975
NormSSc.59712	chr21	46629805	46630234	4.65987	3.58496	1.94877	2.12832	2.90913	3.04541	3.70044			NormSSc.21211	chr12	24893308	24893991	5.22658	5.52356	4.44256	4.33695	4.1866	4.83465	4.04744	4.48812			NormSSc.98007	chr9	32525209	32526805	7.05931	7.45886	5.75737	6.60853	6.48438	6.1355	5.77034	7.08499			NormSSc.7462	chr1	199998191	199998638	3.50743	4.20127	3.4926	4.44564	3.41923
NormSSc.28238	chr14	21785460	21785922	4.65987	3.58496	3.65322	3.40346	3.32193	2.98736	3.12063			NormSSc.16461	chr11	39392692	39393192	5.5221	5.25057	3.87523	3.65055	4.75613	5.46855	4.17179	5.00419			NormSSc.103079	chrX	82889817	82890650	7.22164	7.35509	6.31562	6.47611	5.36327	6.97461	5.67111	6.93623			NormSSc.76455	chr5	90765319	90766024	3.75115	4.50743	3.30844	3.84753	3.64251
NormSSc.74528	chr5	35813553	35814001	4.65987	3.58496	3.45025	1.60716	3.67964	3.60716	4.02495			NormSSc.6778	chr1	179264021	179264377	5.5221	5.28196	5.14644	3.65055	4.1587	5.36734	4.24262	4.88435			NormSSc.90792	chr7	121783379	121784855	7.12087	7.54923	5.98472	7.15399	6.60302	6.64486	5.3971	7.11289			NormSSc.83768	chr6	107967390	107967796	3.97034	3.91359	3.81453	3.73361	4.40504
NormSSc.90006	chr7	99177610	99178366	4.35181	3.89341	1.94877	3.61265	3.32193	3.16245	2.87294			NormSSc.19771	chr11	126350532	126351034	5.94279	4.86836	3.87523	3.65055	3.95744	5.58985	4.56667	4.69527			NormSSc.76769	chr5	101631692	101632812	7.04287	7.75115	6.66484	6.792	6.16759	6.90661	5.79351	7.22636			NormSSc.52589	chr2	160082549	160083084	3.27764	4.20127	3.81453	3.63443	3.98948
NormSSc.1436	chr1	28495722	28496345	4.35181	3.89341	3.05352	2.88207	3.51331	3.9979	2.23907			NormSSc.14489	chr10	121030355	121031437	4.9682	5.84811	4.44256	3.91581	4.1587	4.53229	5.50595	4.78319			NormSSc.21639	chr12	39298527	39300032	7.41962	7.44583	6.11822	6.84228	6.00052	7.23752	5.91803	7.09337			NormSSc.96075	chr8	124173296	124173648	3.75115	4.50743	3.97461	3.40028	3.19944
NormSSc.79698	chr5	176421592	176422014	4.35181	3.89341	1.61813	2.48662	2.90913	3.25322	3.17365			NormSSc.86288	chr6	159359709	159361061	5.44179	5.39312	5.38832	3.91581	4.2897	4.39232	4.80135	4.48812			NormSSc.58767	chr21	25340906	25341913	7.49892	7.44583	6.57233	6.73171	6.26199	5.97621	5.40821	7.00941			NormSSc.46468	chr19	48918559	48919147	4.26024	4.57514	3.30844	3.51625	4.27591
NormSSc.60329	chr22	30838320	30838884	4.35181	3.89341	3.65322	2.12832	2.68748	3.43172	3.51037			NormSSc.29732	chr14	68973391	68974227	5.79834	5.04032	3.87523	5.29995	4.75613	3.78319	4.75861	5.19028			NormSSc.92337	chr8	9007824	9009447	7.46019	7.65088	6.47196	4.79411	6.77402	7.08103	6.53338	6.96954			NormSSc.38601	chr17	16946261	16946713	3.27764	4.01875	4.43792	3.13598	3.98948
NormSSc.99277	chr9	93536897	93537298	4.35181	3.89341	2.55673	3.12832	3.02906	3.16245	4.31014			NormSSc.75194	chr5	56246415	56246943	5.70366	5.13598	4.24439	4.33695	4.35673	4.53229	4.85567	4.61676			NormSSc.71087	chr4	85503529	85505650	7.16058	8.02893	6.90437	6.84228	6.33944	7.09484	6.63173	6.60475			NormSSc.24255	chr12	107713858	107714347	3.13979	4.57514	3.97461	3.95528	4.14169
NormSSc.35390	chr16	17107345	17108108	4.35181	3.89341	3.05352	3.12832	2.68748	1.82166	3.42236			NormSSc.10391	chr10	12768924	12769890	5.70366	5.13598	4.24439	4.33695	4.06959	4.53229	5.1158	5.1264			NormSSc.16204	chr11	33060552	33062239	7.47045	7.94374	6.75115	6.47611	6.85015	7.32674	7.17481	6.77126			NormSSc.19783	chr11	127361546	127362436	4.03112	4.20127	3.06559	3.63443	4.14169
NormSSc.66922	chr3	151064031	151064450	4.14169	4.11289	2.55673	3.12832	3.02906	2.51625	3.53663			NormSSc.47492	chr2	12317042	12318127	5.62494	5.22389	4.24439	2.97888	4.75613	4.6612	3.76603	4.27244			NormSSc.27072	chr13	71865026	71866005	7.86879	7.57954	7.08029	7.06809	6.4491	7.09484	6.46855	7.15376			NormSSc.93488	chr8	37749212	37749855	3.13979	3.58216	4.6263	3.84753	4.27591
NormSSc.5071	chr1	144005199	144005538	4.14169	4.11289	3.45025	2.12832	3.90689	3.04541	3.57936			NormSSc.91393	chr7	139474181	139474501	5.5221	5.33612	3.5961	3.65055	5.16432	4.6612	4.9466	4.83818			NormSSc.89593	chr7	87256955	87258638	7.86174	7.96296	6.97328	6.67538	6.77402	7.45542	6.65555	7.3076			NormSSc.96012	chr8	122834777	122835427	3.88662	4.43482	3.4926	3.51625	4.14169
NormSSc.44165	chr19	1897498	1898109	4.14169	4.11289	3.81929	3.40346	3.02906	3.9979	2.04134			NormSSc.84544	chr6	128134295	128135125	5.07955	5.78562	4.8452	4.97675	4.60302	3.28454	4.10121	5.13788			NormSSc.7040	chr1	184386940	184387557	2.87752	3.26373	3.03726	4.07756	3.10901	2.42548	2.67177	1.24616			NormSSc.88278	chr7	37241157	37241735	3.58776	4.43482	4.32862	3.73361	3.64251
NormSSc.52335	chr2	152493541	152494338	4.14169	4.11289	3.45025	2.48662	3.23551	3.16245	3.28798			NormSSc.23470	chr12	90353767	90354695	5.31689	5.54958	3.87523	3.91581	4.82285	4.88662	4.70816	4.97888			NormSSc.50315	chr2	86255030	86255636	2.87752	3.77586	4.14927	2.76356	3.43482	2.42548	2.33529	2.34192			NormSSc.56925	chr20	22314783	22315108	3.50743	3.58216	3.97461	4.21036	4.40504
NormSSc.59145	chr21	35649021	35649448	4.14169	4.11289	3.05352	2.48662	3.67964	2.98736	3.35181			NormSSc.88357	chr7	38255274	38255835	5.86029	5.01045	4.8452	2.97888	4.82285	4.72602	4.41294	5.44024			NormSSc.63533	chr3	50390174	50390805	3.30166	3.61539	3.37464	2.76356	4.12832	2.42548	2.67177	1.76356			NormSSc.19068	chr11	113345115	113345473	4.26024	4.01875	3.97461	3.51625	3.98948
NormSSc.76417	chr5	90236410	90236868	4.14169	4.11289	2.55673	3.12832	2.90913	3.16245	4.23195			NormSSc.29082	chr14	53361640	53362178	5.22658	5.64654	4.44256	4.54096	4.4441	4.88662	3.89792	5.01875			NormSSc.23979	chr12	101853382	101853986	3.6044	2.85914	3.37464	4.3152	3.10901	0	0	0			NormSSc.99563	chr9	99248658	99249080	4.54815	3.91359	3.97461	3.40028	3.19944
NormSSc.68666	chr3	195782569	195783007	4.14169	4.11289	2.83583	3.61265	2.90913	2.98736	2.23907			NormSSc.43181	chr18	52473131	52474042	4.9682	5.90577	3.5961	3.91581	4.9979	4.46248	4.26548	5.44795			NormSSc.99390	chr9	95468815	95469179	3.6044	3.44718	3.03726	4.07756	3.10901	1.95744	2.67177	2.34192			NormSSc.47675	chr2	18352990	18353350	4.63578	3.58216	3.97461	3.51625	4.52356
NormSSc.62218	chr3	23153247	23153603	4.14169	4.11289	4.00419	1.60716	3.32193	2.86375	3.35181			NormSSc.2937	chr1	61736357	61737157	5.44179	5.44564	4.8452	4.54096	4.1866	4.60164	3.49558	4.57091			NormSSc.59456	chr21	42832488	42832778	3.14738	4.21579	3.37464	3.68487	3.10901	1.95744	2.33529	3.42548			NormSSc.58023	chr20	48903120	48903461	4.15116	4.20127	3.30844	4.29141	4.40504
NormSSc.94323	chr8	67400651	67401067	3.91136	4.3827	3.65322	2.12832	3.12448	2.98736	3.79774			NormSSc.21886	chr12	47601068	47601748	5.5221	5.36653	4.44256	4.33695	4.69915	4.60164	4.48363	5.06258			NormSSc.98791	chr9	80068830	80069337	3.92025	2.85914	3.03726	4.3152	3.43482	2.42548	2.67177	2.99159			NormSSc.24302	chr12	108957232	108957645	3.75115	3.81214	4.6263	3.95528	4.14169
NormSSc.101337	chr9	136603097	136603835	3.91136	4.3827	2.3152	2.88207	4.18845	3.78805	3.4746			NormSSc.43644	chr18	61455655	61456330	4.9682	5.93129	3.87523	4.97675	4.1866	5.40425	3.94442	5.38752			NormSSc.74741	chr5	40388913	40389264	3.92025	2.85914	3.92467	2.76356	4.12832	1.95744	2.26722	1.76356			NormSSc.16836	chr11	57412323	57412667	4.15116	3.81214	3.66913	3.51625	4.63173
NormSSc.55961	chr2	241523991	241524235	3.91136	4.3827	1.12832	3.12832	3.02906	3.96605	3.03317			NormSSc.70144	chr4	47928575	47929195	5.79834	5.10609	3.5961	3.65055	4.39551	5.17272	4.10121	4.85102			NormSSc.25173	chr12	125230361	125231046	3.14738	4.07358	3.92467	2.76356	3.91803	2.42548	3.49855	2.34192			NormSSc.48410	chr2	36882631	36883076	3.82403	4.36653	3.81453	3.40028	3.80975
NormSSc.13679	chr10	100076387	100076807	3.91136	4.3827	2.55673	2.12832	2.90913	1.97461	2.45025			NormSSc.87735	chr7	25005396	25006196	5.5221	5.39312	4.69008	2.97888	4.62494	4.99475	4.63308	5.45943			NormSSc.21207	chr12	24858602	24859169	3.14738	3.61539	3.37464	4.3152	3.43482	2.42548	2.26722	1.76356			NormSSc.40226	chr17	53433847	53434506	3.13979	4.50743	4.0973	3.13598	4.63173
NormSSc.77934	chr5	137404405	137404842	3.91136	4.3827	3.27417	2.48662	2.01668	2.7929	2.04134			NormSSc.73190	chr4	159730665	159732354	5.44179	5.47385	4.69008	2.97888	4.2897	4.53229	3.83112	4.73234			NormSSc.56089	chr20	1089071	1089432	2.87752	3.77586	3.03726	4.07756	4.12832	1.95744	2.67177	3.42548			NormSSc.98921	chr9	84137651	84138532	3.38752	4.57514	3.4926	4.29141	3.41923
NormSSc.16363	chr11	35257256	35257988	3.91136	4.3827	3.81929	2.48662	2.77341	3.19579	2.97461			NormSSc.20187	chr12	1913656	1914065	5.70366	5.22389	5.02392	2.61265	5.04236	4.94006	4.8264	4.67308			NormSSc.42903	chr18	43373216	43373890	3.72348	3.77586	3.03726	4.3152	3.10901	2.42548	2.67177	1.24616			NormSSc.52944	chr2	170218980	170219460	4.36327	3.31857	4.6263	4.13024	3.19944
NormSSc.69697	chr4	26824190	26824678	3.91136	4.3827	2.55673	2.12832	3.12448	3.68748	3.17365			NormSSc.7376	chr1	198136494	198137198	5.62494	5.31098	4.44256	4.54096	4.1587	4.53229	3.60164	4.85102			NormSSc.80604	chr6	11711875	11712257	4	2.85914	3.37464	3.68487	4.12832	2.42548	2.67177	3.22119			NormSSc.53057	chr2	173113513	173113911	3.38752	4.36653	4.43792	3.51625	3.64251
NormSSc.47608	chr2	16766436	16766860	3.91136	4.3827	3.45025	3.12832	2.16619	3.76109	4.02495			NormSSc.98637	chr9	75730924	75731399	5.31689	5.62018	3.5961	4.54096	3.79048	4.60164	3.45332	4.89904			NormSSc.36200	chr16	50733784	50734036	3.48662	2.85914	4.14927	3.68487	3.91803	2.42548	2.67177	2.70816			NormSSc.53014	chr2	172128505	172128874	4.20491	4.50743	3.97461	4.21036	3.80975
NormSSc.6916	chr1	182593627	182594121	3.74366	4.55102	3.05352	2.48662	3.83818	2.27417	3.57936			NormSSc.85001	chr6	137044920	137045340	5.5221	5.41609	2.94877	4.54096	4.75613	4.01668	4.34852	4.55673			NormSSc.14664	chr10	125650498	125651403	3.14738	4.07358	3.37464	3.37787	4.12832	2.42548	2.67177	3.22119			NormSSc.10125	chr10	6584907	6586001	3.82403	3.58216	3.4926	4.44564	4.82994
NormSSc.939	chr1	21417533	21417966	3.74366	4.55102	1.94877	2.88207	4.13216	3.60716	3.62358			NormSSc.76972	chr5	110672736	110673705	4.9682	5.98366	4.44256	3.91581	4.06959	5.25673	4.69656	5.22927			NormSSc.36160	chr16	50189533	50189790	3.48662	3.44718	3.03726	4.3152	3.91803	1.95744	2.26722	2.99159			NormSSc.27291	chr13	78272792	78273240	4.63578	3.45638	4.53374	3.51625	4.14169
NormSSc.29310	chr14	59707102	59707483	3.74366	4.55102	3.27417	2.48662	3.59333	3.35509	3.85682			NormSSc.61692	chr3	11665606	11666068	5.79834	5.16245	5.02392	2.97888	4.2897	4.01668	4.42704	4.65588			NormSSc.20704	chr12	10396501	10396912	3.30166	3.26373	4.14927	4.07756	3.41294	1.95744	2.33529	2.34192			NormSSc.31338	chr14	105914926	105915345	4.15116	4.75985	3.97461	3.40028	3.64251
NormSSc.13351	chr10	93847404	93847914	3.74366	4.55102	2.3152	3.61265	3.12448	3.0973	3.12063			NormSSc.58785	chr21	26874082	26875088	5.31689	5.64654	4.44256	2.97888	3.63982	4.39232	3.68226	4.94551			NormSSc.58621	chr21	15915039	15915357	4.22837	3.26373	3.92467	3.68487	3.10901	2.42548	2.33529	3.59054			NormSSc.33448	chr15	73983665	73984092	4.76109	3.91359	3.81453	3.95528	3.41923
NormSSc.11293	chr10	33422889	33423709	3.74366	4.55102	2.83583	2.88207	2.16619	2.05755	1.99159			NormSSc.103841	chrX	135659632	135660194	5.70366	5.28196	3.87523	3.91581	5.04236	5.29227	4.87637	5.03624			NormSSc.57785	chr20	44626956	44627833	3.6044	3.61539	3.37464	4.3152	3.43482	2.42548	2.67177	3.22119			NormSSc.87405	chr7	17448073	17448591	4.31183	3.81214	3.4926	3.40028	4.40504
NormSSc.99820	chr9	104391920	104392324	3.74366	4.55102	3.65322	3.12832	3.67964	2.27417	3.06158			NormSSc.61387	chr3	4930710	4931803	5.5221	5.47385	4.44256	3.91581	4.91581	3.78319	4.17179	5.10998			NormSSc.74012	chr5	6765803	6766200	4.28282	2.85914	3.92467	3.37787	3.91803	2.95311	2.33529	3.22119			NormSSc.75298	chr5	58592535	58593060	4.31183	3.71073	4.80255	3.84753	3.80975
NormSSc.28173	chr14	20961822	20962286	3.74366	4.55102	2.55673	2.48662	2.35509	2.86375	3.53663			NormSSc.52507	chr2	158640664	158641256	5.07955	5.93129	3.5961	5.17829	3.95744	4.99475	3.94442	5.27937			NormSSc.44078	chr19	934872	935403	3.30166	3.26373	4.44718	4.3152	3.04134	1.95744	2.67177	3.22119			NormSSc.73078	chr4	156469415	156469808	4.15116	3.71073	4.0973	4.21036	4.52356
NormSSc.52007	chr2	142271405	142271884	3.74366	4.55102	2.3152	2.48662	3.51331	3.43172	3.88435			NormSSc.77251	chr5	118733182	118733889	5.31689	5.69462	4.24439	2.97888	4.69915	4.60164	4.70816	5.3649			NormSSc.99160	chr9	91193459	91193775	3.14738	3.26373	3.92467	4.61539	3.43482	1.95744	2.67177	3.42548			NormSSc.92996	chr8	25027623	25028039	4.08944	3.71073	4.22658	3.40028	4.52356
NormSSc.22655	chr12	62264606	62265088	3.74366	4.55102	1.94877	1.60716	2.16619	3.68748	2.49855			NormSSc.32318	chr15	50539851	50540598	5.44179	5.57233	2.94877	4.82166	4.82285	5.17272	4.81214	5.45943			NormSSc.70562	chr4	72131731	72132589	3.6044	3.44718	4.14927	4.07756	3.10901	2.42548	2.33529	3.59054			NormSSc.10946	chr10	26855947	26856370	4.26024	4.50743	3.4926	3.13598	3.98948
NormSSc.71400	chr4	96050956	96051579	3.74366	4.55102	3.45025	3.61265	3.67964	2.43792	3.35181			NormSSc.4251	chr1	100274017	100274795	5.79834	5.22389	5.14644	3.65055	4.80135	4.77831	4.26548	5.27937			NormSSc.65909	chr3	125156715	125157064	3.92025	2.85914	3.92467	4.3152	3.43482	2.42548	2.67177	3.22119			NormSSc.26188	chr13	40340007	40340574	4.08944	3.58216	4.80255	3.51625	4.27591
NormSSc.15150	chr11	2212334	2212779	4.72348	3.58496	2.83583	2.88207	3.23551	3.55958	3.38109			NormSSc.90573	chr7	114637578	114638407	5.07955	5.94877	5.2897	3.91581	4.93677	4.60164	4.28626	5.1264			NormSSc.65087	chr3	107393878	107394621	3.92025	3.44718	3.37464	4.3152	3.43482	3.24262	2.67177	2.70816			NormSSc.8846	chr1	226737581	226737982	4.20491	4.43482	3.4926	3.2707	4.52356
NormSSc.16505	chr11	43966323	43966804	4.41766	3.89341	3.05352	2.12832	3.51331	3.25322	4.4746			NormSSc.73335	chr4	169371064	169371885	5.22658	5.80315	5.02392	3.91581	4.69915	4.30505	4.30844	4.19944			NormSSc.78990	chr5	157145535	157145940	3.92025	3.77586	3.03726	3.68487	4.12832	1.95744	2.67177	2.34192			NormSSc.51570	chr2	127838120	127839117	3.13979	4.57514	4.43792	4.44564	3.80975
NormSSc.17051	chr11	61638581	61639079	4.41766	3.89341	2.55673	2.88207	2.90913	3.39072	2.80255			NormSSc.18830	chr11	108112005	108112690	5.31689	5.71329	4.44256	3.91581	4.9979	4.53229	4.69656	5.5968			NormSSc.6788	chr1	179678846	179679443	4	3.77586	3.03726	3.68487	4.12832	3.5424	2.33529	2.70816			NormSSc.5464	chr1	153721822	153722283	4.08944	4.70431	3.66913	3.63443	3.80975
NormSSc.31976	chr15	41305893	41306330	4.41766	3.89341	2.55673	2.12832	3.59333	3.19579	3.79774			NormSSc.75278	chr5	58186816	58187876	5.70366	5.33612	4.44256	4.54096	4.35673	3.78319	3.96175	5.82285			NormSSc.95751	chr8	117396645	117396953	4.07557	3.06959	3.92467	3.68487	3.88207	3.24262	2.67177	2.70816			NormSSc.48322	chr2	33090500	33090969	3.82403	4.28109	3.66913	3.40028	4.14169
NormSSc.19465	chr11	120983245	120983644	4.41766	3.89341	4.00419	2.12832	2.90913	2.43792	2.92246			NormSSc.92395	chr8	10981347	10982445	5.70366	5.33612	4.24439	4.97675	4.06959	5.17272	3.49558	4.53084			NormSSc.51347	chr2	114652001	114652264	3.72348	3.26373	4.14927	4.07756	3.43482	1.95744	2.67177	3.42548			NormSSc.89839	chr7	93984822	93985289	4.03112	4.28109	3.81453	3.84753	4.7399
NormSSc.15704	chr11	12264529	12265120	3.55102	4.77095	3.45025	2.48662	3.23551	3.5221	3.62358			NormSSc.100379	chr9	116918656	116919663	5.70366	5.33612	3.87523	3.65055	3.90241	3.78319	3.83112	4.55673			NormSSc.6750	chr1	178737514	178737775	4.16245	3.06959	3.03726	4.3152	4.09926	2.42548	2.33529	3.42548			NormSSc.19234	chr11	117747337	117747705	4.45638	4.36653	3.06559	4.03726	3.80975
NormSSc.28712	chr14	35670228	35670686	3.55102	4.77095	3.05352	1.60716	2.77341	3.39072	3.72094			NormSSc.64176	chr3	67050445	67050877	5.44179	5.59887	5.02392	4.54096	4.69915	4.01668	4.6044	5.17643			NormSSc.88823	chr7	50249210	50249637	3.82166	3.44718	3.92467	3.37787	4.12832	2.42548	2.67177	1.76356			NormSSc.75214	chr5	56594089	56594514	4.08944	3.71073	3.97461	4.13024	4.63173
NormSSc.37333	chr16	81771505	81772007	3.55102	4.77095	2.83583	3.12832	2.90913	3.85451	3.35181			NormSSc.88489	chr7	41744589	41745433	5.62494	5.41609	5.2897	5.29995	3.79048	5.17272	4.1264	4.63713			NormSSc.80528	chr6	10733243	10733537	4.41136	3.44718	3.03726	3.37787	4.5089	2.42548	2.67177	3.74115			NormSSc.84084	chr6	113735736	113736085	4.31183	4.70431	3.66913	3.40028	3.41923
NormSSc.70178	chr4	48637233	48637758	3.55102	4.77095	2.83583	2.88207	3.83818	2.92688	4.08153			NormSSc.13102	chr10	89521481	89522067	6.00262	5.04032	4.44256	4.33695	4.66781	4.94006	4.47309	5.16339			NormSSc.73937	chr5	1503586	1503987	3.82166	3.26373	3.92467	3.68487	4.12832	1.95744	3.24616	2.99159			NormSSc.38698	chr17	18528760	18529395	3.6744	4.28109	3.81453	3.84753	4.27591
NormSSc.45352	chr19	19475697	19476106	3.55102	4.77095	3.81929	3.40346	2.4926	3.43172	2.87294			NormSSc.87695	chr7	24239600	24240109	5.31689	5.73801	4.24439	3.91581	4.47762	3.6452	4.39551	5.35099			NormSSc.96278	chr8	126655090	126655884	3.6044	3.61539	4.14927	3.37787	4.12832	2.42548	2.67177	1.76356			NormSSc.12866	chr10	80955081	80955584	4.50299	4.70431	3.66913	3.63443	3.64251
NormSSc.31848	chr15	39747597	39748018	3.55102	4.77095	3.05352	2.88207	2.68748	4.11483	3.35181			NormSSc.70949	chr4	82375617	82376133	5.70366	5.36653	2.94877	4.97675	4.86375	4.94006	4.1264	4.92688			NormSSc.26263	chr13	41163719	41164235	3.30166	4.33861	4.44718	3.37787	3.43482	3.73864	2.26722	2.70816			NormSSc.91024	chr7	130125889	130126732	3.27764	4.43482	4.6263	4.03726	3.41923
NormSSc.59877	chr22	19718169	19718715	3.55102	4.77095	2.83583	3.61265	3.67964	3.29141	2.92246			NormSSc.76651	chr5	96221485	96222136	5.31689	5.76294	4.8452	3.91581	4.06959	4.60164	4.39551	5.65721			NormSSc.19182	chr11	116760925	116761289	3.30166	3.44718	4.14927	3.68487	4.37302	1.95744	3.24616	2.34192			NormSSc.68443	chr3	192616591	192617884	4.03112	3.45638	4.53374	3.73361	3.98948
NormSSc.100952	chr9	130595900	130596266	4.21579	4.11289	3.65322	2.12832	3.76356	4.14738	2.97461			NormSSc.32445	chr15	52548475	52548946	5.86029	5.22389	4.44256	2.97888	4.5221	4.01668	4.63308	4.95744			NormSSc.78628	chr5	149559776	149560644	3.30166	4.78684	3.37464	4.07756	3.43482	3.24262	2.33529	3.22119			NormSSc.13297	chr10	92720084	92720591	4.50299	4.20127	3.66913	4.51625	3.19944
NormSSc.19580	chr11	122989229	122989708	4.21579	4.11289	3.05352	2.48662	2.68748	3.43172	2.80255			NormSSc.74233	chr5	16467405	16467953	5.44179	5.64654	4.44256	5.45714	3.38431	4.99475	4.39551	4.81929			NormSSc.71176	chr4	87848902	87849638	3.48662	3.94006	3.37464	4.3152	3.91803	3.24262	2.67177	2.99159			NormSSc.32202	chr15	47690219	47691208	4.31183	4.57514	3.66913	4.58496	3.41923
NormSSc.93319	chr8	29950167	29950678	4.21579	4.11289	1.12832	3.61265	3.23551	3.48363	3.38109			NormSSc.71428	chr4	99522873	99523356	5.5221	5.57233	5.02392	4.97675	5.04236	3.50447	3.87065	5.20309			NormSSc.95457	chr8	103842822	103843258	3.72348	3.61539	3.37464	4.3152	4.12832	1.95744	2.67177	1.76356			NormSSc.38198	chr17	7284138	7284683	3.75115	3.71073	3.97461	4.51625	4.27591
NormSSc.22135	chr12	50925072	50925560	4.77463	3.58496	3.65322	1.14359	3.51331	3.43172	3.51037			NormSSc.27764	chr13	101158321	101159637	5.62494	5.47385	5.02392	4.54096	4.39551	5.13311	4.30844	4.95744			NormSSc.64253	chr3	69417380	69417869	4	3.77586	3.37464	3.68487	4.37302	2.42548	2.67177	3.86145			NormSSc.85023	chr6	137415451	137415860	4.50299	4.10706	3.81453	3.95528	3.64251
NormSSc.98168	chr9	35553574	35554274	4.48063	3.89341	2.55673	2.88207	0.74366	3.29141	2.75861			NormSSc.52734	chr2	162810505	162810982	5.94279	5.16245	4.69008	3.65055	4.93677	4.88662	4.10121	4.95744			NormSSc.103	chr1	2210392	2211109	3.48662	3.94006	3.37464	4.3152	4.12832	3.24262	3.49855	2.34192			NormSSc.11141	chr10	30842799	30843278	4.20491	4.01875	4.0973	4.44564	3.64251
NormSSc.1772	chr1	36265951	36266321	4.48063	3.89341	2.83583	3.40346	2.77341	2.86375	2.80255			NormSSc.75882	chr5	74355635	74356137	6.00262	5.10609	4.44256	2.97888	4.39551	4.39232	4.55387	5.77892			NormSSc.7830	chr1	205313111	205313674	3.30166	3.44718	3.37464	4.61539	4.5089	2.42548	3.49855	2.99159			NormSSc.42622	chr18	29929707	29930187	4.15116	4.20127	4.43792	3.73361	3.80975
NormSSc.45985	chr19	41805497	41805878	4.48063	3.89341	2.3152	3.61265	2.77341	3.85451	2.97461			NormSSc.95118	chr8	97293809	97294288	5.44179	5.66781	4.69008	4.33695	3.95744	3.09337	4.06158	5.16339			NormSSc.56771	chr20	18393628	18394295	4.56526	3.61539	3.37464	4.3152	3.43482	3.73864	2.67177	2.70816			NormSSc.98039	chr9	33186364	33186837	4.40979	4.43482	3.81453	4.29141	3.19944
NormSSc.96649	chr8	133509143	133509661	4.48063	3.89341	2.55673	2.88207	3.83818	3.29141	3.85682			NormSSc.76966	chr5	110566771	110567109	6.07905	5.04032	4.24439	4.54096	3.63982	3.78319	3.32528	5.10998			NormSSc.92249	chr8	8096104	8096562	3.48662	4.21579	3.92467	3.68487	4.12832	3.24262	2.67177	1.76356			NormSSc.75573	chr5	66540100	66540791	3.82403	4.75985	3.4926	4.51625	3.64251
NormSSc.9454	chr1	240025260	240025665	3.9937	4.3827	3.27417	2.88207	2.77341	2.74366	2.92246			NormSSc.65462	chr3	114864924	114865179	5.70366	5.41609	5.38832	3.65055	4.9979	4.53229	4.69656	5.25409			NormSSc.48759	chr2	43357201	43357404	3.82166	3.61539	4.44718	3.68487	3.91803	1.95744	2.33529	3.22119			NormSSc.47061	chr2	1754604	1754927	4.03112	3.91359	4.43792	3.40028	4.52356
NormSSc.64772	chr3	99254175	99254621	3.9937	4.3827	1.61813	2.88207	2.68748	3.71584	3.38109			NormSSc.3996	chr1	93416545	93417202	5.31689	5.80315	4.44256	3.91581	4.66781	4.72602	3.18107	4.74366			NormSSc.28708	chr14	35628917	35629623	4.62086	3.44718	3.37464	3.37787	4.67702	2.42548	2.67177	3.86145			NormSSc.26991	chr13	58204876	58205158	4.08944	3.91359	4.0973	4.44564	3.64251
NormSSc.84293	chr6	119441171	119441567	3.9937	4.3827	3.27417	2.12832	2.90913	2.86375	2.75861			NormSSc.94077	chr8	59754553	59755168	5.62494	5.49558	3.5961	3.91581	5.14074	4.46248	5.10706	4.73234			NormSSc.61425	chr3	5227790	5228102	3.6044	3.77586	3.92467	4.07756	4.12832	2.95311	3.24616	1.76356			NormSSc.10490	chr10	14643925	14644412	3.88662	3.31857	3.97461	4.37302	4.27591
NormSSc.80917	chr6	16334945	16335337	3.9937	4.3827	3.05352	3.61265	3.02906	3.19579	3.21759			NormSSc.94085	chr8	59903722	59904835	5.5221	5.59887	5.02392	3.91581	4.75613	4.99475	4.34852	5.16339			NormSSc.19343	chr11	118827138	118827664	4.47007	3.44718	3.37464	4.3152	3.91803	2.42548	2.67177	3.22119			NormSSc.68155	chr3	186848155	186849081	3.82403	3.71073	4.32862	3.40028	4.82994
NormSSc.61676	chr3	11475360	11476084	3.9937	4.3827	3.45025	4.02082	2.16619	3.5221	3.21759			NormSSc.43717	chr18	67612476	67612814	5.5221	5.59887	5.50225	4.33695	4.62494	3.6452	4.37464	5.1264			NormSSc.90534	chr7	112438520	112439092	4.28282	3.94006	3.92467	3.37787	4.12832	2.42548	3.77831	2.99159			NormSSc.100616	chr9	123975376	123975858	3.6744	4.01875	4.6263	3.63443	3.98948
NormSSc.33417	chr15	72856461	72856963	3.9937	4.3827	2.55673	2.12832	2.01668	3.76109	2.97461			NormSSc.18095	chr11	79151547	79152903	5.79834	5.33612	3.5961	4.33695	4.86375	4.39232	4.8264	4.1187			NormSSc.91464	chr7	140340546	140341138	4.51918	3.06959	3.92467	3.68487	4.5089	2.95311	3.24616	1.76356			NormSSc.13002	chr10	86055789	86056708	3.13979	4.50743	4.0973	4.21036	3.98948
NormSSc.38817	chr17	21355735	21356026	3.9937	4.3827	4.00419	2.12832	3.02906	3.0973	3.28798			NormSSc.62484	chr3	30681397	30681963	6.22971	4.90689	4.8452	4.33695	5.09534	4.46248	4.26548	5.15022			NormSSc.57373	chr20	34582879	34583334	3.30166	3.94006	4.44718	3.68487	4.37302	3.24262	2.33529	2.99159			NormSSc.100381	chr9	117012507	117012901	4.15116	4.36653	3.97461	4.21036	4.40504
NormSSc.28878	chr14	49964418	49964875	3.9937	4.3827	2.55673	1.60716	2.77341	2.51625	2.23907			NormSSc.56284	chr20	4065809	4066534	6.12784	5.01045	4.69008	4.33695	4.35673	4.99475	5.21669	4.81929			NormSSc.1602	chr1	32450296	32450646	3.82166	3.77586	4.44718	3.37787	4.37302	2.42548	3.49855	2.70816			NormSSc.13296	chr10	92671144	92671738	3.75115	3.58216	4.32862	4.13024	5.06459
NormSSc.66174	chr3	130073319	130073732	3.9937	4.3827	1.12832	2.48662	2.77341	2.27417	2.11289			NormSSc.89790	chr7	92874964	92875802	5.62494	5.52356	5.02392	3.91581	4.93677	4.53229	4.33029	5.03624			NormSSc.82688	chr6	52462985	52463327	4.16245	3.61539	4.61128	3.37787	4.12832	2.42548	2.67177	3.86145			NormSSc.96960	chr8	141965232	141966005	3.82403	4.70431	3.97461	4.13024	3.41923
NormSSc.10076	chr10	6128361	6128745	3.9937	4.3827	2.3152	1.60716	2.77341	3.88888	2.66649			NormSSc.98355	chr9	45729062	45729682	5.70366	5.44564	2.94877	4.54096	4.82285	4.46248	4.17179	5.05048			NormSSc.50711	chr2	100758848	100759324	3.82166	4.68487	3.92467	4.07756	3.43482	1.95744	2.33529	3.22119			NormSSc.11526	chr10	44405615	44406319	4.15116	4.43482	4.43792	3.13598	4.14169
NormSSc.95765	chr8	117586948	117587429	3.9937	4.3827	3.05352	3.8452	3.41609	3.5221	2.97461			NormSSc.94759	chr8	82044772	82045459	5.22658	5.93129	4.8452	4.97675	4.86375	4.22299	4.85567	4.45025			NormSSc.4545	chr1	110432776	110433295	3.6044	4.33861	4.14927	4.61539	3.43482	3.73864	2.67177	2.99159			NormSSc.45261	chr19	18336761	18337295	3.01253	4.43482	4.43792	4.29141	4.14169
NormSSc.65211	chr3	111296611	111297151	3.82876	4.55102	2.83583	3.61265	3.12448	2.43792	3.26024			NormSSc.64322	chr3	71116044	71116430	5.79834	5.36653	4.8452	4.33695	3.79048	4.46248	4.69656	4.48812			NormSSc.54948	chr2	220163386	220163746	4.47007	4.46096	4.44718	3.37787	3.43482	2.42548	2.33529	3.59054			NormSSc.85200	chr6	139454368	139454685	5.11967	3.81214	3.97461	4.03726	3.98948
NormSSc.37540	chr16	85884906	85885373	3.82876	4.55102	3.05352	3.61265	3.23551	3.48363	2.23907			NormSSc.67871	chr3	182896591	182897432	6.00262	5.16245	3.87523	4.33695	5.58706	5.36734	4.22119	4.94551			NormSSc.75216	chr5	56598088	56598315	4.16245	4.21579	4.14927	3.37787	4.37302	2.95311	2.33529	3.22119			NormSSc.66213	chr3	131262639	131263059	3.50743	4.20127	3.81453	4.37302	4.14169
NormSSc.66401	chr3	137787368	137787834	3.82876	4.55102	1.61813	4.21939	3.51331	3.29141	3.53663			NormSSc.72281	chr4	129473992	129474836	5.94279	5.22389	4.69008	4.82166	4.39551	5.29227	4.1264	5.3649			NormSSc.71429	chr4	99523401	99523747	4.28282	3.26373	4.14927	4.07756	4.5089	3.24262	3.24616	2.70816			NormSSc.17811	chr11	74160346	74161142	3.58776	4.87409	3.81453	4.21036	3.41923
NormSSc.3446	chr1	77992828	77993221	3.82876	4.55102	2.55673	1.60716	2.77341	2.43792	3.42236			NormSSc.4195	chr1	98452031	98452758	5.94279	5.22389	4.8452	2.97888	4.1587	4.22299	4.06158	4.73234			NormSSc.32063	chr15	42996584	42997012	3.82166	4.33861	4.61128	4.07756	3.43482	3.24262	3.49855	2.99159			NormSSc.84349	chr6	121758535	121758906	4.31183	4.82048	3.81453	4.29141	3.80975
NormSSc.23472	chr12	90361950	90362467	3.82876	4.55102	2.55673	3.40346	2.35509	3.60716	4.02495			NormSSc.93785	chr8	48864404	48865092	5.62494	5.54958	4.44256	3.91581	4.55673	4.12448	4.48363	4.1187			NormSSc.41354	chr17	75385791	75386571	3.92025	4.33861	3.92467	3.68487	4.5089	2.42548	3.77831	3.59054			NormSSc.81530	chr6	30449784	30450210	4.03112	3.71073	3.81453	4.13024	5.13979
NormSSc.68339	chr3	189679226	189679826	3.82876	4.55102	3.27417	2.12832	4.32193	2.92688	3.17365			NormSSc.70987	chr4	83134542	83135180	5.22658	5.94877	4.44256	3.91581	4.75613	3.89566	3.83112	5.27937			NormSSc.81741	chr6	33079870	33080382	4.56526	3.61539	4.44718	3.37787	4.37302	2.95311	3.49855	3.22119			NormSSc.63192	chr3	45594494	45595211	4.50299	3.71073	3.06559	4.37302	4.52356
NormSSc.67254	chr3	158846422	158846828	3.82876	4.55102	3.05352	2.88207	3.12448	3.25322	3.66385			NormSSc.8018	chr1	208005095	208005623	5.70366	5.47385	3.87523	3.91581	5.3152	4.46248	4.74491	4.57091			NormSSc.54346	chr2	204973013	204973419	4.28282	3.44718	4.14927	4.61539	3.91803	2.42548	3.49855	3.74115			NormSSc.92571	chr8	17520415	17520943	4.20491	4.36653	4.0973	4.21036	3.19944
NormSSc.70279	chr4	54796101	54796537	3.82876	4.55102	1.61813	3.40346	2.90913	2.70302	2.49855			NormSSc.102379	chrX	41420157	41420688	5.44179	5.73801	3.87523	4.82166	4.66781	4.60164	5.18845	4.95744			NormSSc.83068	chr6	76134824	76135354	3.92025	3.94006	4.81453	3.68487	4.09926	3.5424	2.26722	2.99159			NormSSc.93621	chr8	40841995	40842431	4.94769	3.81214	3.66913	3.95528	4.82994
NormSSc.37718	chr16	89382088	89383036	3.82876	4.55102	3.05352	4.21939	3.83818	3.25322	2.49855			NormSSc.43568	chr18	60384463	60384808	4.9682	6.21353	5.14644	4.97675	4.66781	4.6612	4.70816	4.51184			NormSSc.7663	chr1	202921802	202922428	3.82166	4.07358	4.81453	4.3152	3.43482	2.42548	3.81691	3.42548			NormSSc.70090	chr4	42283619	42284346	3.50743	4.10706	4.71457	3.95528	4.40504
NormSSc.74600	chr5	36928832	36929580	3.82876	4.55102	1.12832	2.48662	2.90913	2.7929	3.06158			NormSSc.77575	chr5	130544930	130545944	5.62494	5.57233	5.02392	3.91581	4.9979	4.53229	4.58636	5.72982			NormSSc.76953	chr5	110401760	110402919	4.16245	4.46096	4.14927	4.3152	3.43482	3.24262	2.67177	3.42548			NormSSc.102517	chrX	46651302	46652361	4.03112	4.82048	4.32862	3.63443	3.80975
NormSSc.83530	chr6	97364963	97365389	4.27417	4.11289	2.3152	1.60716	2.68748	3.16245	3.17365			NormSSc.62355	chr3	27400628	27401292	5.5221	5.69462	5.14644	4.97675	4.73738	4.30505	3.83112	5.40267			NormSSc.50228	chr2	85525849	85526199	3.6044	4.46096	3.92467	4.07756	4.5089	1.95744	2.33529	3.22119			NormSSc.79134	chr5	159414131	159414742	4.45638	4.70431	4.22658	3.95528	3.98948
NormSSc.82482	chr6	45463379	45464027	4.27417	4.11289	2.83583	1.60716	3.59333	3.48363	3.53663			NormSSc.74662	chr5	39175276	39175931	5.62494	5.59887	4.44256	5.17829	4.62494	4.83465	4.48363	4.45025			NormSSc.71515	chr4	101770033	101770388	4	3.44718	4.61128	4.61539	3.91803	3.5424	2.33529	3.22119			NormSSc.85726	chr6	150168724	150169116	4.50299	3.45638	3.81453	4.29141	4.40504
NormSSc.25966	chr13	32591584	32591980	4.27417	4.11289	3.27417	3.8452	2.90913	2.98736	3.83348			NormSSc.2940	chr1	61784352	61784913	5.86029	5.36653	5.2897	3.91581	5.25145	4.30505	3.72855	4.88435			NormSSc.36939	chr16	72508351	72508926	4.56526	3.77586	4.14927	3.68487	4.5089	3.24262	2.67177	1.76356			NormSSc.2797	chr1	59280075	59280579	3.97034	4.75985	4.87752	3.40028	3.41923
NormSSc.21180	chr12	22840512	22841015	3.46248	4.92798	3.27417	2.12832	3.02906	3.16245	3.12063			NormSSc.64180	chr3	67164156	67164667	4.9682	6.27331	4.24439	3.91581	4.5221	4.12448	4.72221	5.1264			NormSSc.12014	chr10	62528594	62528999	4.41136	4.21579	4.61128	3.37787	4.09926	3.5424	3.24616	2.99159			NormSSc.7212	chr1	192458215	192458615	4.15116	4.01875	4.43792	3.51625	4.40504
NormSSc.90311	chr7	105662311	105663428	3.46248	4.92798	3.65322	1.60716	2.01668	2.27417	2.30844			NormSSc.95744	chr8	117132445	117133401	5.31689	5.93129	4.8452	5.29995	4.06959	4.39232	3.80015	5.42236			NormSSc.47668	chr2	18060281	18060850	3.6044	4.68487	3.92467	4.07756	4.5089	3.24262	2.33529	3.59054			NormSSc.90500	chr7	111720484	111721567	3.58776	4.43482	4.87752	4.13024	3.80975
NormSSc.7158	chr1	186504802	186505264	3.46248	4.92798	2.55673	1.60716	2.35509	2.51625	2.23907			NormSSc.42770	chr18	36155576	36156098	5.5221	5.73801	3.87523	4.33695	3.79048	5.08648	3.49558	4.78319			NormSSc.9258	chr1	234792622	234793477	4	4.07358	4.61128	4.79411	3.43482	3.5424	2.67177	3.74115			NormSSc.98166	chr9	35518064	35518553	4.59472	3.91359	4.43792	4.03726	4.14169
NormSSc.82	chr1	1981397	1982186	3.46248	4.92798	3.65322	2.48662	2.4926	3.9979	3.28798			NormSSc.41147	chr17	72775982	72776624	5.44179	5.82581	4.69008	5.17829	4.82285	4.22299	5.54743	4.42392			NormSSc.84996	chr6	136965264	136965735	4.28282	3.77586	4.81453	3.68487	4.37302	3.73864	3.24616	2.99159			NormSSc.31340	chr14	105942029	105942360	4.08944	4.43482	4.6263	3.51625	3.64251
NormSSc.95398	chr8	103120087	103120781	3.46248	4.92798	3.81929	2.88207	2.68748	3.68748	3.12063			NormSSc.70553	chr4	71875486	71876110	5.44179	5.82581	4.44256	3.91581	4.0393	4.72602	4.15682	5.27937			NormSSc.67302	chr3	159847272	159847811	4.41136	4.21579	4.81453	4.07756	3.43482	3.24262	2.67177	4.0914			NormSSc.60993	chr22	43143922	43144531	3.75115	4.92246	3.81453	3.63443	4.52356
NormSSc.28126	chr13	114864728	114865087	4.83583	3.58496	3.27417	3.12832	3.76356	3.76109	2.66649			NormSSc.6503	chr1	172368361	172368993	5.62494	5.64654	5.14644	2.97888	5.3152	4.72602	5.00105	4.95744			NormSSc.26648	chr13	47557066	47557822	4.93348	4.33861	4.61128	3.68487	3.43482	2.42548	2.67177	3.86145			NormSSc.48732	chr2	43123932	43124416	4.45638	3.58216	4.43792	3.95528	4.40504
NormSSc.91140	chr7	132299328	132299808	4.83583	3.58496	3.65322	3.40346	2.90913	3.25322	3.62358			NormSSc.103591	chrX	123197751	123198357	5.62494	5.64654	4.44256	3.65055	5.04236	4.94006	4.86606	5.40267			NormSSc.85487	chr6	144803037	144803620	4.35509	4.33861	3.37464	4.3152	4.67702	3.5424	3.49855	2.99159			NormSSc.39902	chr17	45144513	45145096	3.58776	4.63982	3.66913	4.03726	4.63173
NormSSc.30595	chr14	91254298	91254747	4.83583	3.58496	3.05352	3.8452	3.98313	2.37464	2.87294			NormSSc.87274	chr7	13948261	13948816	5.79834	5.47385	3.87523	3.91581	4.25497	4.12448	4.77341	5.13788			NormSSc.41823	chr18	2978633	2978954	3.6044	4.78684	4.14927	4.61539	3.91803	2.42548	3.20309	3.22119			NormSSc.23997	chr12	102167346	102167849	4.08944	4.10706	4.6263	4.03726	4.82994
NormSSc.97917	chr9	26955311	26955597	4.83583	3.58496	3.81929	3.61265	2.16619	2.86375	3.77095			NormSSc.42466	chr18	21574345	21574937	5.70366	5.57233	4.8452	3.65055	4.5221	4.72602	5.5272	5.06258			NormSSc.77805	chr5	133912295	133913277	4.28282	4.46096	4.61128	4.3152	3.43482	3.5424	3.49855	3.22119			NormSSc.22547	chr12	57607152	57607397	4.20491	3.58216	4.32862	4.13024	4.40504
NormSSc.101361	chr9	136987963	136988477	3.65588	4.77095	2.83583	2.48662	2.35509	3.85451	3.66385			NormSSc.22895	chr12	67972659	67973552	5.31689	5.96552	5.02392	2.97888	4.88548	5.03726	4.69656	5.32779			NormSSc.13795	chr10	102809846	102810432	4.41136	3.44718	3.92467	4.61539	4.76603	3.24262	2.67177	3.42548			NormSSc.21434	chr12	29111534	29112066	4.84403	4.20127	3.81453	3.95528	3.80975
NormSSc.92359	chr8	10190186	10191151	3.65588	4.77095	1.94877	3.40346	3.90689	3.19579	3.85682			NormSSc.26784	chr13	50181042	50181577	5.31689	5.96552	4.69008	3.91581	5.20673	4.60164	4.99264	5.5503			NormSSc.18001	chr11	76784233	76785166	4.85335	4.21579	4.61128	4.07756	3.43482	2.42548	2.63443	3.74115			NormSSc.95782	chr8	118056896	118057354	3.88662	3.71073	4.32862	4.13024	4.7399
NormSSc.25798	chr13	29937000	29937482	3.65588	4.77095	2.83583	1.14359	2.01668	2.43792	3.12063			NormSSc.27124	chr13	74199730	74200546	5.44179	5.84811	4.24439	3.91581	4.66781	4.46248	4.06158	5.44024			NormSSc.45417	chr19	21665645	21666134	4.47007	4.56809	4.44718	4.3152	3.43482	4.10317	2.67177	2.70816			NormSSc.51914	chr2	136782943	136783581	3.82403	4.10706	4.0973	4.29141	4.7399
NormSSc.64706	chr3	97732936	97733398	3.65588	4.77095	3.45025	3.40346	3.41609	3.16245	3.4746			NormSSc.83529	chr6	97355245	97355840	5.62494	5.66781	4.8452	4.33695	4.0393	4.60164	3.94442	4.67308			NormSSc.70482	chr4	68438829	68439261	4.16245	4.07358	4.61128	4.3152	4.12832	2.95311	3.77831	2.34192			NormSSc.90439	chr7	107933489	107934178	3.50743	3.31857	4.71457	4.44564	4.27591
NormSSc.79651	chr5	175079878	175080703	3.65588	4.77095	3.27417	2.48662	3.59333	3.19579	3.06158			NormSSc.28805	chr14	39566288	39566701	5.79834	5.49558	4.24439	4.54096	4.0393	3.89566	4.0146	4.97888			NormSSc.66385	chr3	136557509	136558378	4.28282	3.94006	3.92467	4.79411	4.37302	3.73864	3.81691	2.34192			NormSSc.31165	chr14	102904343	102904750	3.88662	4.87409	3.4926	4.84286	4.14169
NormSSc.51565	chr2	127782883	127783641	3.65588	4.77095	3.45025	4.38431	2.90913	2.86375	2.57936			NormSSc.78812	chr5	153582447	153582886	5.79834	5.49558	5.02392	4.54096	4.5221	5.17272	4.15682	4.71073			NormSSc.6670	chr1	175440192	175440576	4.16245	4.33861	4.14927	4.07756	4.67702	1.95744	2.33529	2.70816			NormSSc.94016	chr8	58615456	58616003	4.45638	3.91359	4.22658	4.44564	3.64251
NormSSc.13572	chr10	98416571	98416992	3.65588	4.77095	3.65322	1.60716	3.51331	4.05149	3.51037			NormSSc.51011	chr2	106809185	106809789	5.70366	5.59887	3.87523	4.97675	4.62494	4.53229	4.47309	4.61676			NormSSc.83100	chr6	79752288	79752715	4.85335	3.77586	3.92467	4.07756	4.78927	4.10317	2.63443	2.99159			NormSSc.46293	chr19	46320329	46320769	3.58776	4.43482	4.53374	4.03726	4.7399
NormSSc.12900	chr10	81227172	81227750	3.65588	4.77095	2.3152	2.88207	4.25145	3.19579	3.79774			NormSSc.88307	chr7	37447825	37448817	5.86029	5.44564	5.02392	4.54096	5.27331	4.30505	4.0146	5.70495			NormSSc.43620	chr18	60968578	60969145	3.6044	4.07358	4.93568	4.3152	4.78927	3.73864	2.67177	3.59054			NormSSc.89732	chr7	92250282	92251214	4.45638	3.71073	4.0973	4.13024	4.7399
NormSSc.49166	chr2	54657042	54658134	3.65588	4.77095	2.55673	2.88207	3.32193	2.5961	3.12063			NormSSc.92148	chr8	1702726	1704452	4.9682	6.34522	3.87523	4.33695	4.47762	4.12448	4.06158	4.51184			NormSSc.80308	chr6	5728863	5729801	4.51918	4.33861	4.14927	4.3152	4.5089	3.9596	2.67177	3.98736			NormSSc.23256	chr12	80083286	80083741	4.45638	3.91359	3.97461	4.65322	4.14169
NormSSc.8799	chr1	226004786	226005785	3.65588	4.77095	3.05352	2.12832	2.90913	3.71584	3.57936			NormSSc.25982	chr13	32884010	32884653	5.79834	5.52356	2.94877	4.54096	4.9979	4.72602	4.80135	5.01875			NormSSc.54906	chr2	219712348	219712812	4.66913	3.77586	4.14927	4.79411	4.5089	3.24262	4.00628	3.22119			NormSSc.74104	chr5	10704981	10705520	3.58776	4.28109	4.53374	4.03726	4.14169
NormSSc.41801	chr18	2641034	2641289	4.53952	3.89341	4.00419	3.40346	2.77341	2.43792	3.66385			NormSSc.100726	chr9	125987518	125988102	5.70366	5.62018	3.87523	4.54096	4.69915	4.88662	4.65854	5.1264			NormSSc.74503	chr5	35319607	35320431	3.82166	5.04744	4.14927	4.79411	4.09926	3.9596	3.20309	2.99159			NormSSc.43331	chr18	55549062	55549612	4.15116	4.20127	4.0973	4.29141	4.40504
NormSSc.78780	chr5	151130622	151131053	4.53952	3.89341	2.83583	4.21939	2.16619	2.86375	2.87294			NormSSc.92357	chr8	10183156	10183847	5.70366	5.62018	3.87523	5.29995	4.88548	5.08648	4.63308	5.13788			NormSSc.69892	chr4	38807086	38807801	4.51918	3.77586	4.61128	4.61539	4.5089	2.42548	2.33529	3.74115			NormSSc.102475	chrX	45648272	45648805	4.03112	4.82048	4.0973	3.95528	3.80975
NormSSc.75255	chr5	57531176	57531597	4.53952	3.89341	2.55673	3.12832	3.83818	2.5961	3.28798			NormSSc.63069	chr3	43222478	43223355	5.5221	5.80315	2.94877	5.29995	5.04236	5.17272	5.20491	5.24528			NormSSc.45115	chr19	16699224	16699646	4.62086	3.77586	5.21036	4.07756	4.37302	2.95311	2.67177	3.86145			NormSSc.15294	chr11	5617696	5618222	4.40979	4.01875	4.80255	3.84753	4.14169
NormSSc.34226	chr15	90705287	90705563	4.53952	3.89341	2.55673	2.88207	3.32193	3.96605	3.06158			NormSSc.7317	chr1	195164435	195165147	5.86029	5.47385	3.87523	5.29995	4.55673	5.22119	4.26548	5.13788			NormSSc.15655	chr11	11988341	11988817	4.41136	3.94006	4.44718	4.79411	4.5089	3.9596	2.67177	3.59054			NormSSc.41179	chr17	73120109	73120807	3.75115	4.50743	4.22658	4.77708	4.52356
NormSSc.72729	chr4	147442046	147442387	4.53952	3.89341	3.27417	2.48662	3.51331	2.7929	2.87294			NormSSc.89776	chr7	92745059	92745523	5.62494	5.71329	3.5961	3.91581	4.2897	4.46248	3.89792	5.13788			NormSSc.35889	chr16	30064153	30064784	4	5.04744	4.61128	4.07756	4.5089	2.95311	2.67177	3.74115			NormSSc.35454	chr16	19016939	19017530	4.31183	4.20127	3.97461	4.37302	3.64251
NormSSc.67450	chr3	169480773	169481056	4.06559	4.3827	2.83583	3.12832	3.23551	3.78805	3.83348			NormSSc.43758	chr18	68266022	68266853	6.00262	5.33612	4.24439	3.91581	4.69915	5.13311	4.10121	5.32025			NormSSc.36389	chr16	57025681	57025999	4.51918	4.46096	5.10023	3.68487	4.5089	2.95311	3.81691	2.70816			NormSSc.22334	chr12	54089159	54089819	3.75115	4.10706	4.6263	4.03726	3.98948
NormSSc.88947	chr7	55638622	55638992	4.06559	4.3827	3.81929	1.60716	3.32193	4.05149	3.70044			NormSSc.65903	chr3	125029526	125030053	6.00262	5.33612	4.8452	3.91581	4.88548	4.88662	4.52064	5.32779			NormSSc.25840	chr13	30716539	30717364	4.80735	4.68487	4.14927	5.02185	3.91803	3.9596	4.00628	2.99159			NormSSc.49256	chr2	55817865	55818566	4.88094	3.71073	4.0973	3.84753	4.7399
NormSSc.23015	chr12	69751212	69751725	4.06559	4.3827	3.05352	3.12832	2.68748	3.78805	3.38109			NormSSc.16723	chr11	47544840	47546251	5.44179	5.90577	5.14644	3.65055	4.75613	4.99475	4.93239	5.15022			NormSSc.86525	chr6	166689129	166689602	4.80735	4.21579	4.61128	4.3152	4.67702	3.24262	3.77831	3.74115			NormSSc.103882	chrX	138276791	138277472	3.82403	4.63982	4.71457	4.03726	3.98948
NormSSc.97497	chr9	6581211	6581612	4.06559	4.3827	2.55673	3.40346	2.77341	3.04541	3.79774			NormSSc.19731	chr11	125953600	125954362	5.5221	5.82581	2.94877	4.97675	4.75613	4.6612	5.05856	5.37383			NormSSc.103678	chrX	129307234	129307778	4.41136	4.33861	4.93568	4.3152	4.65189	3.24262	3.24616	4.26896			NormSSc.19228	chr11	117694419	117695191	4.54815	4.10706	4.53374	3.84753	3.41923
NormSSc.89485	chr7	81405579	81405923	4.06559	4.3827	1.94877	2.48662	1.7929	2.51625	2.23907			NormSSc.100210	chr9	114360140	114361238	6.12784	5.22389	4.8452	4.82166	4.97034	4.6612	4.33029	5.30505			NormSSc.58182	chr20	52239300	52240549	3.82166	5.20945	4.61128	4.3152	4.78927	3.9596	3.49855	3.42548			NormSSc.102232	chrX	38421308	38421988	4.63578	3.58216	4.80255	3.51625	4.52356
NormSSc.67466	chr3	169697662	169698278	3.91136	4.55102	2.3152	2.88207	3.59333	3.88888	4.16806			NormSSc.8479	chr1	220218684	220219214	5.5221	5.86721	5.14644	5.17829	3.95744	4.88662	4.53663	4.55673			NormSSc.67961	chr3	184089284	184089711	4.71329	3.94006	4.61128	5.17272	4.34026	3.73864	3.49855	3.22119			NormSSc.14124	chr10	112113928	112114437	4.59472	4.43482	3.66913	3.73361	4.7399
NormSSc.38441	chr17	12927744	12928174	3.91136	4.55102	2.83583	3.40346	3.23551	3.71584	3.38109			NormSSc.63967	chr3	60050409	60051510	5.70366	5.69462	4.8452	3.91581	4.06959	4.6612	4.41294	5.15022			NormSSc.92419	chr8	11416134	11416540	4.97781	3.61539	4.81453	4.79411	4.67702	3.24262	2.33529	3.74115			NormSSc.86155	chr6	157935788	157936585	3.88662	4.70431	3.4926	4.58496	3.98948
NormSSc.36655	chr16	67089561	67090030	3.91136	4.55102	3.81929	2.12832	3.23551	2.15116	2.75861			NormSSc.93044	chr8	26297762	26298833	5.70366	5.69462	4.44256	5.76788	4.35673	4.6612	4.33029	5.26722			NormSSc.78565	chr5	148761371	148761846	4.16245	4.8718	4.14927	5.02185	4.67702	2.42548	2.63443	3.22119			NormSSc.43232	chr18	53255226	53255625	4.45638	4.01875	4.32862	4.21036	4.40504
NormSSc.73144	chr4	157997110	157997790	3.91136	4.55102	3.05352	2.88207	3.32193	3.43172	3.35181			NormSSc.80816	chr6	14877188	14877926	5.31689	6.0919	4.69008	3.91581	5.22748	4.94006	4.64654	5.77892			NormSSc.91593	chr7	143069195	143069556	4	4.8718	4.93568	4.07756	5.09435	3.5424	3.24616	4.51037			NormSSc.37398	chr16	83960271	83960653	4.03112	5.05956	3.81453	4.21036	4.7399
NormSSc.33775	chr15	79965725	79966143	3.91136	4.55102	1.61813	2.12832	3.12448	3.16245	3.06158			NormSSc.7300	chr1	193538767	193539394	5.86029	5.54958	4.8452	4.54096	4.88548	4.12448	4.6044	5.35099			NormSSc.63335	chr3	46994687	46995551	4.07557	3.94006	4.93568	5.36082	4.76603	2.42548	2.67177	3.42548			NormSSc.96152	chr8	125576570	125577451	3.88662	4.01875	4.6263	4.51625	4.27591
NormSSc.6788	chr1	179678846	179679443	3.91136	4.55102	3.65322	1.60716	3.59333	3.93787	3.93129			NormSSc.90268	chr7	104908488	104909031	5.62494	5.78562	5.2897	3.65055	4.88548	5.08648	4.80135	5.44024			NormSSc.84337	chr6	120063270	120063716	4.85335	3.94006	5.21036	5.17272	3.91803	3.24262	3.24616	4.43637			NormSSc.66889	chr3	150755487	150755983	4.45638	4.20127	3.81453	4.51625	4.14169
NormSSc.93862	chr8	52782563	52782999	3.91136	4.55102	3.27417	2.88207	3.51331	3.85451	2.80255			NormSSc.75556	chr5	66456833	66457195	5.62494	5.78562	3.87523	3.91581	5.12159	5.17272	4.58636	4.95744			NormSSc.34641	chr15	101389557	101390235	4.22837	4.33861	4.61128	5.36082	4.67702	3.73864	3.24616	4.18476			NormSSc.79311	chr5	168771584	168772162	4.36327	4.28109	4.32862	4.84286	4.27591
NormSSc.75049	chr5	54197141	54197585	3.91136	4.55102	3.27417	2.12832	3.59333	1.82166	2.23907			NormSSc.9912	chr10	3853425	3854026	6.07905	5.33612	4.44256	3.91581	5.3152	4.60164	5.30251	4.97888			NormSSc.65878	chr3	124773451	124773821	4.56526	4.56809	4.44718	5.02185	4.76603	4.49409	3.20309	3.86145			NormSSc.80242	chr6	4607355	4608007	4.15116	4.63982	3.97461	4.21036	4.27591
NormSSc.51089	chr2	109891556	109892206	3.91136	4.55102	3.65322	2.48662	3.32193	2.51625	2.97461			NormSSc.54011	chr2	198702745	198703691	5.70366	5.71329	5.38832	4.82166	4.25497	4.39232	4.53663	4.88435			NormSSc.52742	chr2	162848980	162849500	4.80735	4.96498	3.92467	4.61539	5.17921	4.10317	3.24616	3.98736			NormSSc.87088	chr7	6199834	6200239	4.59472	4.10706	3.81453	4.03726	4.91136
NormSSc.34059	chr15	86232943	86233273	4.35181	4.11289	2.3152	3.12832	2.01668	2.51625	2.49855			NormSSc.47516	chr2	12633070	12633693	5.22658	6.19762	3.87523	3.91581	4.69915	4.99475	4.80135	5.69592			NormSSc.55320	chr2	230845376	230846061	4.62086	5.13216	5.21036	4.61539	3.91803	3.73864	3.49855	4.43637			NormSSc.93525	chr8	38316515	38317028	4.54815	4.28109	4.0973	4.37302	4.27591
NormSSc.65060	chr3	106783263	106783716	4.35181	4.11289	3.65322	3.40346	2.90913	1.45638	2.66649			NormSSc.26350	chr13	42491748	42492250	5.94279	5.49558	5.84928	3.91581	4.4441	5.25673	4.26548	5.03624			NormSSc.71237	chr4	88906708	88907172	4.47007	5.13216	4.93568	4.3152	5.01045	4.10317	2.67177	3.86145			NormSSc.45495	chr19	30718447	30718903	3.82403	4.28109	4.95528	3.73361	4.91136
NormSSc.99480	chr9	97443666	97444127	4.35181	4.11289	3.05352	2.48662	2.01668	3.04541	3.57936			NormSSc.87685	chr7	23586470	23587019	5.79834	5.64654	4.69008	3.65055	5.22748	4.99475	4.72221	5.70495			NormSSc.37208	chr16	79449930	79450515	4.51918	4.21579	4.81453	5.17272	5.19944	3.73864	2.67177	3.42548			NormSSc.28504	chr14	29235524	29236105	4.45638	4.87409	4.32862	4.13024	3.98948
NormSSc.49665	chr2	66149903	66150360	4.35181	4.11289	2.83583	3.40346	3.67964	2.15116	3.28798			NormSSc.23606	chr12	92963699	92964528	5.86029	5.59887	5.58845	3.91581	4.39551	4.60164	4.81214	5.47309			NormSSc.39667	chr17	40925214	40925912	4.16245	4.78684	4.61128	5.17272	5.19944	3.5424	4.4926	3.59054			NormSSc.65377	chr3	112979973	112980502	4.72855	3.81214	4.32862	4.03726	5.13979
NormSSc.97445	chr9	5569341	5569809	4.35181	4.11289	1.94877	3.12832	3.76356	2.98736	3.12063			NormSSc.72083	chr4	122228602	122229881	5.31689	6.14454	4.8452	3.91581	4.88548	5.29227	3.96175	5.35099			NormSSc.39284	chr17	34430757	34431392	4.85335	4.68487	5.34935	5.02185	4.12832	3.9596	3.24616	4.57936			NormSSc.28164	chr14	20869127	20869773	3.82403	4.87409	4.0973	4.44564	4.82994
NormSSc.90342	chr7	106061546	106062269	4.35181	4.11289	3.81929	3.8452	2.35509	3.48363	3.21759			NormSSc.80643	chr6	12119161	12119855	5.94279	5.52356	4.8452	4.54096	4.47762	4.99475	4.41294	5.5503			NormSSc.91465	chr7	140346791	140347200	4.41136	4.8718	4.81453	5.36082	4.67702	2.95311	4.34357	4.36			NormSSc.91116	chr7	131845392	131845821	3.58776	4.28109	4.22658	5.00314	4.82994
NormSSc.17727	chr11	72662936	72663362	4.35181	4.11289	2.83583	3.12832	2.4926	3.60716	3.42236			NormSSc.96459	chr8	129568823	129569379	5.5221	5.96552	4.8452	2.97888	5.16432	5.25673	5.20127	5.48438			NormSSc.85411	chr6	143864139	143865069	4.56526	4.8718	4.61128	5.36082	4.78927	3.9596	3.49855	3.59054			NormSSc.71201	chr4	88024348	88025447	4.50299	4.36653	4.0973	4.77708	4.52356
NormSSc.83793	chr6	108438666	108439232	4.35181	4.11289	3.45025	3.12832	3.23551	3.68748	3.12063			NormSSc.27655	chr13	99562585	99563307	5.70366	5.78562	4.44256	2.97888	4.4441	4.39232	4.24262	5.72221			NormSSc.18946	chr11	111101030	111101620	5.12352	5.13216	4.14927	5.36082	4.5089	3.9596	3.49855	4.57936			NormSSc.78063	chr5	139348243	139348799	4.20491	4.63982	3.81453	4.51625	4.27591
NormSSc.15135	chr11	1884673	1885169	3.55102	4.92798	3.81929	3.40346	2.35509	3.78805	2.80255			NormSSc.57121	chr20	29650217	29650743	5.79834	5.69462	4.69008	3.65055	3.75364	4.6612	3.32528	4.65588			NormSSc.12327	chr10	71152136	71152673	4.89115	4.78684	4.61128	5.36082	4.78927	3.73864	3.81691	4.6452			NormSSc.32360	chr15	51484734	51485306	4.20491	4.20127	5.16899	4.13024	4.14169
NormSSc.88390	chr7	38434278	38434700	3.55102	4.92798	2.55673	1.60716	2.35509	3.19579	3.03317			NormSSc.76748	chr5	100173652	100174143	6.00262	5.49558	3.87523	5.29995	4.88548	4.94006	3.96175	5.37383			NormSSc.24174	chr12	105477802	105478721	4.16245	4.56809	5.44256	5.48737	4.78927	4.69138	4.00628	3.42548			NormSSc.76452	chr5	90680695	90680977	4.50299	4.43482	5.02701	3.63443	4.40504
NormSSc.73846	chr4	190714115	190714608	3.55102	4.92798	3.05352	2.88207	3.12448	2.92688	3.12063			NormSSc.71812	chr4	110509294	110509791	5.62494	5.88719	4.44256	3.91581	3.63982	4.46248	3.80015	4.63713			NormSSc.30753	chr14	93147352	93147853	5.08549	4.56809	4.61128	5.74491	4.5089	4.38109	3.49855	4.0914			NormSSc.34881	chr16	3070169	3070518	4.26024	5.01668	3.81453	4.44564	3.80975
NormSSc.71862	chr4	111552978	111553541	3.55102	4.92798	1.94877	3.12832	2.4926	3.43172	3.26024			NormSSc.52608	chr2	160612289	160612814	5.31689	6.19762	4.8452	4.33695	4.39551	4.6612	4.19579	5.22927			NormSSc.85700	chr6	149804181	149804741	4.66913	4.8718	5.44256	5.17272	4.5089	3.73864	2.67177	2.99159			NormSSc.37064	chr16	75297809	75298126	4.68357	3.91359	3.97461	5.23818	3.80975
NormSSc.33169	chr15	67442410	67443240	3.74366	4.77095	4.00419	4.02082	3.67964	3.0973	2.38109			NormSSc.95964	chr8	121869532	121870292	5.5221	6.00314	4.69008	4.82166	5.33695	4.94006	4.15682	5.74115			NormSSc.36702	chr16	67589574	67590223	4.56526	4.68487	5.21036	4.79411	5.41373	3.24262	4.71839	4.43637			NormSSc.92986	chr8	24799093	24800085	4.03112	4.43482	4.32862	4.44564	4.63173
NormSSc.63693	chr3	53253881	53254303	3.74366	4.77095	3.05352	3.61265	3.41609	3.35509	2.92246			NormSSc.15265	chr11	3968075	3968769	5.5221	6.00314	4.8452	3.91581	5.35428	4.60164	5.18845	4.99685			NormSSc.4445	chr1	109047111	109048215	4.85335	4.8718	4.61128	5.8798	4.5089	4.10317	3.81691	4.0914			NormSSc.46509	chr19	49285636	49286069	3.88662	4.82048	4.22658	4.29141	4.14169
NormSSc.82616	chr6	49377675	49378225	3.74366	4.77095	3.05352	3.40346	3.23551	1.97461	3.21759			NormSSc.76631	chr5	96036838	96037281	5.70366	5.82581	4.44256	3.91581	4.55673	4.46248	4.69656	5.21849			NormSSc.35535	chr16	21312511	21313253	4.16245	5.28109	5.10023	5.02185	5.17921	4.49409	3.46552	4.0914			NormSSc.6217	chr1	167035759	167036264	4.20491	3.81214	4.53374	4.77708	4.63173
NormSSc.103720	chrX	131121177	131121857	3.74366	4.77095	3.81929	3.40346	2.35509	2.86375	3.17365			NormSSc.86123	chr6	157421133	157421729	5.44179	6.0919	3.5961	4.97675	5.14074	5.03726	5.17365	5.53591			NormSSc.26754	chr13	49684181	49684649	5.23373	4.33861	4.93568	5.48737	4.78927	3.5424	3.77831	4.43637			NormSSc.53605	chr2	189802055	189802733	4.20491	4.20127	4.22658	4.72094	4.14169
NormSSc.84436	chr6	125513323	125513879	3.74366	4.77095	2.83583	3.8452	3.90689	3.19579	3.4746			NormSSc.29884	chr14	71288504	71289343	6.22971	5.31098	4.44256	3.91581	5.29569	5.52939	5.56029	5.06258			NormSSc.81333	chr6	26305018	26305811	4.41136	5.65655	4.61128	5.36082	4.78927	3.9596	3.81691	3.59054			NormSSc.19579	chr11	122973867	122974421	4.31183	4.20127	4.43792	4.58496	4.27591
NormSSc.42492	chr18	22023821	22024245	3.74366	4.77095	2.3152	2.48662	3.02906	3.68748	3.03317			NormSSc.100147	chr9	112906025	112906682	5.94279	5.59887	4.69008	3.91581	4.73738	5.22119	4.67964	5.72221			NormSSc.32446	chr15	52553643	52554438	4.89115	5.5388	4.14927	5.48737	4.76603	4.59194	3.77831	3.98736			NormSSc.55006	chr2	223182716	223183313	3.97034	4.75985	4.87752	4.29141	4.7399
NormSSc.89132	chr7	70229279	70229775	4.93896	3.58496	2.55673	3.12832	3.12448	4.05149	4.19762			NormSSc.63005	chr3	42121894	42122777	5.86029	5.69462	3.87523	3.91581	4.9979	4.94006	4.26548	5.28884			NormSSc.13876	chr10	104220879	104221489	4.75737	4.46096	4.44718	5.48737	5.74741	3.24262	4.57796	4.51037			NormSSc.98651	chr9	75768756	75769171	4.45638	4.50743	4.87752	3.40028	4.82994
NormSSc.88598	chr7	44111740	44112375	4.14169	4.3827	2.55673	3.12832	2.16619	3.71584	2.97461			NormSSc.53979	chr2	198157998	198158876	5.70366	5.86721	4.44256	5.17829	4.80135	4.99475	4.91024	4.85102			NormSSc.86345	chr6	160399594	160400029	5.15964	5.13216	4.44718	5.48737	4.67702	4.25322	4.18107	3.59054			NormSSc.30206	chr14	76734082	76734622	4.99159	4.36653	4.53374	4.13024	3.80975
NormSSc.22402	chr12	55247603	55248117	4.14169	4.3827	3.45025	3.40346	3.02906	2.92688	3.79774			NormSSc.95961	chr8	121824259	121824730	6.19028	5.39312	4.24439	3.91581	4.91581	5.52939	4.91024	5.409			NormSSc.60973	chr22	42977814	42978521	4.51918	4.68487	5.34935	5.17272	5.19944	4.10317	4.34357	4.0914			NormSSc.18591	chr11	100997997	100998344	4.72855	4.57514	3.4926	4.77708	4.27591
NormSSc.85319	chr6	142615814	142616225	4.14169	4.3827	3.05352	3.12832	3.32193	3.43172	3.62358			NormSSc.95706	chr8	116458638	116459409	5.44179	6.14454	4.8452	2.97888	4.9979	4.01668	4.41294	4.91359			NormSSc.4361	chr1	101779775	101780321	4.93348	4.33861	5.10023	5.17272	5.49483	4.25322	4.00628	4.36			NormSSc.46541	chr19	49520913	49521561	3.6744	4.36653	4.71457	4.44564	4.7399
NormSSc.62584	chr3	32439939	32440382	4.14169	4.3827	2.55673	3.12832	3.59333	3.55958	4.11095			NormSSc.85971	chr6	154926247	154926947	5.94279	5.64654	5.14644	2.97888	5.02495	4.88662	5.13502	5.65721			NormSSc.41820	chr18	2963045	2963433	5.01253	4.21579	5.561	5.17272	5.09435	3.73864	3.81691	4.98525			NormSSc.62855	chr3	39182576	39183136	4.15116	4.63982	4.22658	4.72094	4.14169
NormSSc.36272	chr16	54227520	54228688	4.14169	4.3827	4.44872	2.88207	3.23551	2.05755	2.97461			NormSSc.58615	chr21	15854376	15854929	5.70366	5.88719	5.2897	4.54096	4.97034	4.30505	4.80135	5.13788			NormSSc.99054	chr9	88330289	88331626	5.33446	4.8718	5.21036	5.36082	4.37302	3.9596	3.49855	4.43637			NormSSc.42805	chr18	39878681	39879148	4.26024	4.28109	4.71457	3.63443	4.99053
NormSSc.46829	chr19	54962447	54962825	4.14169	4.3827	1.12832	3.12832	3.41609	3.60716	3.21759			NormSSc.77228	chr5	118610191	118610841	5.70366	5.88719	3.87523	5.17829	5.51991	4.72602	4.81214	5.79774			NormSSc.22376	chr12	54773360	54773866	4.97781	4.56809	5.75737	5.02185	4.91247	4.10317	4.4926	3.86145			NormSSc.72254	chr4	128630077	128630644	3.82403	4.63982	4.6263	4.58496	4.52356
NormSSc.67456	chr3	169531467	169531955	4.41766	4.11289	2.3152	3.40346	2.35509	3.85451	3.53663			NormSSc.52925	chr2	169818046	169818541	6.00262	5.59887	4.44256	4.54096	4.39551	4.83465	4.15682	5.51552			NormSSc.94719	chr8	81805866	81806467	5.1967	5.35017	5.34935	5.48737	4.12832	4.49409	3.77831	4.43637			NormSSc.17803	chr11	74022399	74022966	4.40979	4.57514	4.22658	3.84753	4.40504
NormSSc.89657	chr7	90092416	90093092	4.41766	4.11289	3.05352	2.88207	2.4926	3.16245	4.31014			NormSSc.25882	chr13	31228464	31229096	6.5041	5.10609	5.02392	2.97888	4.55673	4.46248	4.64654	4.91359			NormSSc.14522	chr10	121276935	121277764	4.62086	5.35017	6.11822	4.79411	4.67702	4.25322	4.32025	4.36			NormSSc.16864	chr11	58292042	58293096	4.20491	4.43482	4.0973	4.77708	4.63173
NormSSc.50121	chr2	75514871	75515456	4.41766	4.11289	3.27417	3.12832	4.18845	2.51625	3.77095			NormSSc.77247	chr5	118703169	118703806	5.86029	5.76294	4.24439	4.54096	4.88548	4.53229	4.52064	5.45943			NormSSc.28921	chr14	50511640	50512291	4.28282	5.65655	5.65122	4.79411	5.62766	4.10317	4.97461	4.0914			NormSSc.53311	chr2	178029256	178029646	4.40979	4.75985	4.32862	4.51625	3.41923
NormSSc.38949	chr17	27396712	27397139	4.41766	4.11289	4.00419	2.88207	3.02906	2.92688	1.75364			NormSSc.43846	chr18	72919884	72920424	6.12784	5.49558	4.69008	5.29995	3.90241	5.13311	4.80135	5.06258			NormSSc.9469	chr1	240739376	240740034	5.53735	5.20945	4.81453	5.74491	4.78927	4.10317	4.00628	4.71073			NormSSc.5700	chr1	156695629	156695989	4.20491	4.57514	4.22658	4.13024	4.63173
NormSSc.25976	chr13	32820507	32821083	4.41766	4.11289	3.05352	2.12832	3.83818	3.9979	3.93129			NormSSc.54017	chr2	198753624	198754221	5.79834	5.84811	5.14644	4.54096	4.69915	4.46248	4.47309	5.80616			NormSSc.39916	chr17	45297779	45298379	4.85335	4.46096	5.561	5.74491	5.56809	3.73864	3.81691	5.03521			NormSSc.88927	chr7	55437150	55437480	4.45638	4.36653	4.71457	4.44564	4.7399
NormSSc.46341	chr19	47216961	47218064	4.41766	4.11289	3.05352	3.12832	3.23551	3.0973	3.38109			NormSSc.28738	chr14	35885213	35885760	6.07905	5.57233	5.2897	3.91581	4.60302	4.30505	4.58636	5.69592			NormSSc.59676	chr21	46077364	46078145	5.23373	4.56809	4.81453	5.64251	5.95203	3.73864	4.46855	4.93019			NormSSc.57104	chr20	25967682	25968354	4.36327	4.57514	3.97461	4.03726	4.99053
NormSSc.56812	chr20	19706803	19707170	4.41766	4.11289	3.27417	3.12832	3.23551	3.68748	3.9639			NormSSc.55030	chr2	223677987	223678713	5.70366	5.94877	3.87523	3.91581	4.47762	4.72602	4.28626	4.63713			NormSSc.15906	chr11	17404953	17405725	4.93348	5.20945	5.75737	5.74491	4.67702	3.9596	4.80616	4.57936			NormSSc.92617	chr8	18942170	18942603	4.63578	4.57514	3.97461	4.13024	4.27591
NormSSc.3286	chr1	68231873	68232455	3.9937	4.55102	2.83583	2.48662	3.12448	3.55958	3.42236			NormSSc.26529	chr13	45871783	45872553	6.00262	5.66781	2.94877	4.82166	3.95744	4.39232	4.45179	4.80376			NormSSc.16590	chr11	45376727	45377330	5.1967	5.48138	4.61128	5.36082	5.67637	4.10317	4.46855	4.51037			NormSSc.85960	chr6	154795801	154796383	4.31183	4.57514	5.02701	4.72094	3.80975
NormSSc.99541	chr9	98912255	98913180	3.9937	4.55102	3.05352	4.02082	3.32193	2.92688	3.77095			NormSSc.90272	chr7	104992439	104993141	5.31689	6.35919	5.38832	4.82166	4.62494	4.99475	4.37464	5.4926			NormSSc.28172	chr14	20945313	20946043	4.66913	5.4153	5.44256	5.36082	5.74741	3.73864	4.21217	5.1312			NormSSc.61684	chr3	11585842	11586567	4.36327	4.50743	3.97461	4.58496	4.52356
NormSSc.58174	chr20	52085111	52085612	3.9937	4.55102	2.55673	2.48662	2.90913	3.43172	3.62358			NormSSc.7515	chr1	200831388	200832395	6.07905	5.59887	5.38832	4.54096	5.04236	5.22119	3.55387	5.67833			NormSSc.93106	chr8	27262735	27263420	5.33446	5.28109	5.65122	6.07855	4.78927	4.25322	4.4926	4.51037			NormSSc.16481	chr11	42652944	42653531	4.36327	4.10706	4.6263	4.58496	4.14169
NormSSc.100860	chr9	129110438	129111025	3.9937	4.55102	3.05352	2.88207	3.67964	4.05149	3.51037			NormSSc.102211	chrX	37705447	37706028	5.86029	5.82581	4.24439	5.29995	5.37706	4.60164	4.69656	5.47309			NormSSc.42429	chr18	21143496	21144154	5.15964	5.71009	5.561	5.64251	5.11289	4.10317	4.34357	5.16993			NormSSc.12449	chr10	72968754	72969130	4.76109	4.92246	3.66913	4.03726	4.14169
NormSSc.71404	chr4	96137450	96137701	3.9937	4.55102	1.61813	1.60716	3.12448	1.45638	2.11289			NormSSc.29364	chr14	60650361	60651331	5.70366	5.98366	4.8452	4.97675	5.12159	5.29227	4.42704	5.58426			NormSSc.74018	chr5	6849683	6850412	5.99159	5.20945	5.65122	5.48737	4.91247	4.25322	4.60853	4.51037			NormSSc.16561	chr11	44932679	44933298	3.88662	3.81214	5.2974	4.89679	4.40504
NormSSc.51497	chr2	121954861	121955287	3.9937	4.55102	3.27417	2.48662	2.16619	2.43792	2.38109			NormSSc.74184	chr5	14666063	14666440	6.00262	5.69462	4.8452	4.33695	5.02495	5.29227	5.03828	5.03624			NormSSc.14404	chr10	118763741	118765192	5.1967	5.75861	6.24925	5.02185	5.2707	4.69138	3.49855	4.93019			NormSSc.102826	chrX	66765992	66766440	4.99159	4.43482	4.53374	4.29141	4.40504
NormSSc.90862	chr7	127269295	127269830	3.9937	4.55102	2.83583	2.88207	3.12448	3.0973	3.38109			NormSSc.26583	chr13	46739601	46740531	6.22971	5.47385	4.69008	3.91581	4.88548	4.88662	4.9466	5.42236			NormSSc.35910	chr16	30406150	30407338	5.01253	6.00262	5.65122	5.17272	5.74741	5.0021	5.17736	3.74115			NormSSc.35016	chr16	5006151	5006486	4.88094	4.97141	3.97461	4.44564	4.40504
NormSSc.57954	chr20	48315529	48316412	3.9937	4.55102	1.94877	3.12832	3.67964	3.93787	3.88435			NormSSc.97784	chr9	20640243	20641048	5.79834	5.90577	6.15635	3.91581	4.88548	4.77831	4.90465	5.409			NormSSc.25252	chr12	129267472	129268244	5.78866	5.13216	5.21036	5.48737	6.09288	4.85451	3.97675	4.57936			NormSSc.22610	chr12	58299053	58299526	4.94769	3.91359	3.81453	4.77708	4.40504
NormSSc.20775	chr12	11962625	11963037	3.9937	4.55102	3.05352	1.60716	2.90913	4.23373	3.17365			NormSSc.91640	chr7	144509858	144510514	6.19028	5.52356	3.87523	3.91581	4.9979	5.22119	5.03828	4.99685			NormSSc.45346	chr19	19313922	19314688	5.12352	5.4153	6.11822	5.74491	5.41373	4.49409	4.89792	4.8798			NormSSc.65127	chr3	107843191	107844939	4.36327	4.01875	4.32862	5.27591	3.98948
NormSSc.76585	chr5	95427561	95427991	3.9937	4.55102	3.45025	2.12832	3.23551	3.60716	3.57936			NormSSc.8956	chr1	228688570	228689304	6.00262	5.71329	5.14644	2.97888	5.3152	5.29227	5.45638	5.19028			NormSSc.22884	chr12	67843219	67843858	6.14122	5.60026	5.21036	5.74491	5.19944	4.91914	4.00628	5.3477			NormSSc.1123	chr1	24648137	24649245	3.88662	4.50743	4.53374	4.21036	4.99053
NormSSc.97294	chr9	2655306	2656087	3.9937	4.55102	1.61813	3.12832	3.67964	3.04541	3.53663			NormSSc.19376	chr11	119191681	119192624	5.79834	5.93129	5.38832	3.91581	5.27331	5.13311	5.74554	4.91359			NormSSc.40551	chr17	60801974	60802700	4.80735	5.5388	6.06559	5.9698	5.62766	4.69138	4.00628	4.71073			NormSSc.3916	chr1	92018713	92019206	4.08944	4.57514	5.2974	3.95528	4.27591
NormSSc.62361	chr3	27562865	27563518	3.9937	4.55102	3.27417	3.12832	3.51331	3.76109	3.38109			NormSSc.77549	chr5	129103516	129104110	5.62494	6.10901	5.58845	4.97675	4.69915	4.99475	3.83112	5.45943			NormSSc.42203	chr18	12307139	12309095	5.04643	6.33446	5.98472	5.17272	5.62766	4.38109	5.04338	5.03521			NormSSc.88525	chr7	42275947	42276241	4.50299	4.63982	4.32862	4.21036	4.40504
NormSSc.61475	chr3	7609424	7609865	3.9937	4.55102	1.61813	3.40346	3.51331	2.98736	2.97461			NormSSc.2828	chr1	59485688	59486513	6.00262	5.73801	4.69008	4.33695	5.16432	5.55744	4.96713	5.3649			NormSSc.7079	chr1	184873946	184874798	5.64721	5.13216	5.75737	6.2633	5.56809	4.25322	4.21217	5.3477			NormSSc.96987	chr8	142163534	142164018	4.15116	4.10706	4.32862	4.29141	4.40504
NormSSc.55746	chr2	237837326	237837715	3.9937	4.55102	2.83583	3.12832	3.51331	3.0973	3.17365			NormSSc.18723	chr11	104643383	104644257	5.70366	6.03777	5.14644	3.91581	5.14074	5.52939	4.64654	5.64921			NormSSc.70384	chr4	57371250	57372161	5.78866	5.75861	6.11822	5.17272	5.62766	4.59194	4.71839	5.22209			NormSSc.35701	chr16	25120889	25121288	4.20491	4.36653	4.43792	4.65322	4.52356
NormSSc.47798	chr2	21265779	21266326	3.9937	4.55102	3.45025	3.12832	2.77341	2.05755	2.23907			NormSSc.63931	chr3	59374142	59375006	5.79834	5.94877	5.2897	4.54096	4.73738	5.78258	4.73864	5.15022			NormSSc.66461	chr3	139048048	139048628	5.51111	6.19441	6.11822	5.64251	5.01045	5.06158	4.71839	4.8798			NormSSc.103630	chrX	128799969	128800674	4.91692	3.71073	4.43792	3.73361	4.63173
NormSSc.93318	chr8	29948210	29949060	4.65987	3.89341	2.55673	3.61265	3.32193	4.14738	3.17365			NormSSc.23623	chr12	93320973	93321354	5.86029	5.88719	4.24439	3.65055	4.69915	4.88662	3.89792	5.4926			NormSSc.92726	chr8	20161133	20161804	5.08549	5.71009	5.82699	5.74491	6.13598	5.31352	5.24351	3.98736			NormSSc.34097	chr15	88798834	88799222	4.88094	4.28109	3.81453	4.72094	4.99053
NormSSc.55285	chr2	230138376	230138781	4.65987	3.89341	3.45025	2.88207	3.23551	3.76109	3.4746			NormSSc.23723	chr12	94676334	94676984	5.31689	6.43986	5.02392	4.33695	5.76911	4.60164	4.6044	5.61539			NormSSc.94666	chr8	81015233	81015855	6.23418	4.8718	5.98472	5.8798	5.56809	4.25322	5.0914	5.16993			NormSSc.90743	chr7	119820216	119820780	4.91692	4.20127	4.0973	4.21036	4.82994
NormSSc.14936	chr10	133738589	133739346	4.65987	3.89341	2.3152	3.12832	3.59333	3.76109	4.27764			NormSSc.89933	chr7	97760901	97761677	5.86029	5.90577	4.24439	4.54096	5.35428	5.17272	4.74491	5.13788			NormSSc.54043	chr2	199190986	199191790	6.25234	5.20945	6.36815	5.8798	5.68683	5.13693	4.57796	5.08153			NormSSc.19678	chr11	124736137	124736502	4.76109	4.10706	4.71457	3.73361	4.99053
NormSSc.80455	chr6	7701775	7702119	4.65987	3.89341	2.83583	2.88207	3.51331	3.64788	4.08153			NormSSc.87327	chr7	16659478	16660112	6.12784	5.64654	5.38832	4.97675	4.47762	5.03726	4.15682	5.37383			NormSSc.97784	chr9	20640243	20641048	5.76479	5.86029	5.561	6.47611	5.80436	5.57866	4.60853	4.6452			NormSSc.36025	chr16	31891683	31892231	4.80496	4.36653	3.81453	4.13024	4.99053
NormSSc.67062	chr3	153970756	153971227	4.65987	3.89341	4.15494	3.12832	2.90913	3.8264	3.06158			NormSSc.69859	chr4	38530678	38531886	6.12784	5.64654	4.24439	4.54096	4.93677	5.72539	5.06759	5.52575			NormSSc.87947	chr7	29283518	29284334	5.99159	5.95744	6.52466	6.2633	5.36327	4.38109	5.40821	5.16993			NormSSc.36570	chr16	65692231	65692664	4.31183	4.36653	3.97461	4.77708	4.7399
NormSSc.93853	chr8	52438122	52439048	3.65588	4.92798	3.05352	2.88207	3.32193	2.5961	3.35181			NormSSc.11650	chr10	48531868	48532767	5.62494	6.16151	5.02392	4.54096	4.1587	4.60164	4.19579	5.16339			NormSSc.97276	chr9	2157507	2158671	6.06909	5.80795	6.24925	6.2633	5.85218	5.13693	4.97461	5.54024			NormSSc.74265	chr5	17037568	17038471	3.97034	4.28109	4.6263	4.44564	4.91136
NormSSc.67483	chr3	169907588	169908037	3.65588	4.92798	2.83583	3.61265	3.67964	2.7929	2.87294			NormSSc.67240	chr3	158440628	158441409	5.44179	6.34522	3.87523	5.29995	4.9979	5.61334	4.73864	5.74115			NormSSc.79527	chr5	172204394	172205105	5.87122	6.19441	5.75737	6.55245	6.48438	4.91914	5.30336	5.46704			NormSSc.78630	chr5	149597511	149598079	4.36327	4.75985	4.53374	4.37302	5.06459
NormSSc.99623	chr9	100472869	100473327	3.65588	4.92798	3.05352	2.48662	3.02906	3.19579	2.87294			NormSSc.26584	chr13	46742524	46743273	6.22971	5.57233	5.2897	3.91581	5.48588	5.13311	4.84052	5.40267			NormSSc.77513	chr5	127120841	127121763	6.4441	5.60026	6.94197	5.8798	6.6324	4.69138	5.60371	5.57303			NormSSc.5690	chr1	156627137	156627544	4.36327	4.97141	3.66913	4.58496	4.40504
NormSSc.6903	chr1	182453677	182454376	3.65588	4.92798	3.05352	3.12832	3.90689	2.86375	4.39232			NormSSc.49379	chr2	61034058	61034892	6.00262	5.80315	4.8452	4.54096	4.69915	4.94006	5.03828	5.48438			NormSSc.17658	chr11	71751603	71753136	6.05149	6.26635	5.98472	6.93924	6.36653	4.76479	5.83348	5.50447			NormSSc.53483	chr2	182741222	182741830	4.68357	4.87409	3.97461	4.65322	4.40504
NormSSc.32195	chr15	46604351	46604746	3.65588	4.92798	3.81929	2.88207	3.76356	2.05755	3.66385			NormSSc.27291	chr13	78272792	78273240	5.86029	5.94877	5.02392	4.33695	5.43172	5.58985	4.69656	5.3649			NormSSc.88119	chr7	33080331	33080989	6.85711	6.46096	6.52466	6.55245	6.44333	5.86202	5.17736	6.2466			NormSSc.80416	chr6	7157079	7157568	5.05755	3.58216	4.87752	4.37302	4.82994
NormSSc.93840	chr8	49838107	49838698	3.65588	4.92798	4.00419	3.61265	2.68748	2.98736	3.17365			NormSSc.43724	chr18	67635186	67636009	5.94279	5.88719	4.8452	5.29995	5.62902	4.88662	4.42704	5.5503			NormSSc.85445	chr6	144376175	144376959	6.85711	6.49409	6.90437	7.38712	6.21308	5.90241	5.34109	6.65322			NormSSc.72803	chr4	150330193	150330919	4.59472	4.63982	4.6263	4.37302	4.91136
NormSSc.43276	chr18	54069975	54070610	3.65588	4.92798	3.81929	1.60716	3.51331	3.9979	3.70044			NormSSc.59424	chr21	40760079	40760961	6.28669	5.54958	5.38832	3.91581	5.04236	5.29227	5.45638	5.42236			NormSSc.7546	chr1	201353273	201353728	1.69268	2.08153	3.03726	2.76356	4.12832	3.24262	2.67177	2.70816			NormSSc.12635	chr10	75700302	75700806	4.36327	3.81214	4.71457	4.89679	4.14169
NormSSc.78916	chr5	156594161	156594558	3.65588	4.92798	2.3152	3.61265	2.77341	3.9979	3.9639			NormSSc.7347	chr1	197360345	197361218	6.28669	5.54958	5.02392	4.82166	4.97034	5.29227	4.22119	5.71265			NormSSc.46178	chr19	45248555	45249003	1.69268	2.08153	3.03726	2.76356	4.12832	1.95744	4.21217	1.76356			NormSSc.89373	chr7	76961224	76961579	4.26024	5.23284	4.80255	4.21036	3.80975
NormSSc.36521	chr16	58916090	58916649	4.48063	4.11289	3.65322	3.12832	3.23551	2.98736	3.9639			NormSSc.86335	chr6	160350734	160351590	5.62494	6.21353	5.02392	5.88151	4.35673	4.30505	4.86606	5.76171			NormSSc.12894	chr10	81173007	81173454	1.69268	2.08153	4.14927	2.76356	3.10901	1.95744	3.24616	2.99159			NormSSc.10728	chr10	21661788	21662480	4.99159	4.63982	3.81453	4.72094	4.99053
NormSSc.70243	chr4	54187254	54188023	4.48063	4.11289	3.05352	4.38431	3.12448	2.5961	3.4746			NormSSc.65128	chr3	107846096	107846568	5.94279	5.90577	4.44256	4.54096	5.27331	5.64453	5.09042	5.40267			NormSSc.78066	chr5	139419165	139419668	2.0973	1.48063	4.14927	2.76356	3.10901	2.42548	2.67177	3.22119			NormSSc.91851	chr7	150969595	150970055	4.88094	4.43482	4.43792	4.44564	4.7399
NormSSc.95089	chr8	96193649	96194142	4.48063	4.11289	2.3152	3.40346	3.83818	2.37464	3.35181			NormSSc.53626	chr2	190169045	190169532	5.31689	6.55387	5.02392	4.54096	4.86375	5.03726	4.77341	5.38752			NormSSc.37337	chr16	81785798	81786274	2.0973	1.48063	3.03726	4.07756	3.10901	2.95311	2.67177	1.24616			NormSSc.51859	chr2	135169398	135169908	4.20491	4.70431	5.35837	4.29141	4.40504
NormSSc.12950	chr10	82237442	82237930	4.48063	4.11289	2.55673	3.12832	3.76356	3.48363	4.43947			NormSSc.12636	chr10	75716082	75716988	6.3236	5.54958	4.8452	4.54096	4.55673	4.77831	4.87637	5.44795			NormSSc.19924	chr11	129564909	129565268	2.87752	1.77341	3.03726	4.07756	3.10901	2.42548	2.67177	2.70816			NormSSc.30849	chr14	94596361	94596760	5.05755	5.01668	3.81453	4.29141	4.7399
NormSSc.56895	chr20	20840732	20841184	4.48063	4.11289	2.55673	3.40346	3.59333	3.78805	3.88435			NormSSc.80410	chr6	7137582	7138205	6.12784	5.76294	5.14644	3.91581	4.97034	5.36734	4.77341	5.53591			NormSSc.22423	chr12	56031308	56031568	2.0973	1.48063	3.03726	4.07756	3.10901	2.42548	2.33529	3.22119			NormSSc.13301	chr10	92765953	92767161	4.08944	4.36653	4.95528	4.44564	4.99053
NormSSc.54345	chr2	204922521	204922999	4.48063	4.11289	3.45025	2.12832	4.05553	3.19579	3.26024			NormSSc.56666	chr20	13757566	13758463	5.31689	6.58321	4.8452	4.97675	4.62494	4.77831	4.72221	4.80376			NormSSc.29160	chr14	55486817	55487216	2.0973	1.48063	3.37464	2.76356	4.12832	1.95744	0	1.76356			NormSSc.36563	chr16	65156898	65157185	4.20491	4.01875	5.02701	4.21036	4.82994
NormSSc.13159	chr10	90467363	90467834	4.21579	4.3827	2.83583	2.48662	3.98313	4.14738	3.57936			NormSSc.29440	chr14	61991713	61992569	5.70366	6.19762	4.44256	4.54096	4.93677	5.46855	5.75985	5.67833			NormSSc.54204	chr2	202780209	202780645	2.0973	2.6452	3.37464	2.76356	4.12832	2.42548	2.67177	1.76356			NormSSc.22469	chr12	56523005	56523465	4.84403	4.28109	4.53374	4.13024	4.99053
NormSSc.56890	chr20	20761038	20761492	4.21579	4.3827	3.27417	4.02082	2.90913	2.86375	3.38109			NormSSc.61617	chr3	10305405	10306113	6.19028	5.71329	4.8452	5.29995	5.14074	5.40425	4.93239	5.16339			NormSSc.42683	chr18	32723974	32724322	2.62902	0.596103	3.37464	2.76356	4.12832	2.42548	2.67177	3.22119			NormSSc.55472	chr2	232578474	232578856	4.99159	4.63982	3.97461	4.51625	4.91136
NormSSc.86850	chr7	1963861	1964331	4.21579	4.3827	2.55673	2.48662	2.4926	3.9979	3.51037			NormSSc.54787	chr2	218474903	218475743	5.5221	6.38792	5.14644	4.54096	4.4441	5.72539	3.76603	5.34192			NormSSc.75244	chr5	57140062	57140657	2.0973	1.77341	4.14927	2.76356	3.43482	1.95744	2.33529	1.76356			NormSSc.50231	chr2	85536344	85536897	4.59472	3.71073	4.95528	4.65322	5.06459
NormSSc.26125	chr13	37380181	37380652	4.21579	4.3827	2.83583	4.21939	2.77341	3.25322	3.9639			NormSSc.93403	chr8	33411519	33412790	5.70366	6.21353	5.02392	4.97675	5.04236	5.36734	4.37464	5.58426			NormSSc.14913	chr10	131689925	131690576	1.69268	3.77586	4.14927	2.76356	3.43482	1.95744	2.67177	2.70816			NormSSc.16895	chr11	58925790	58926364	4.59472	4.43482	4.22658	4.44564	4.52356
NormSSc.67165	chr3	156577390	156577862	4.21579	4.3827	2.3152	3.40346	2.90913	2.86375	3.62358			NormSSc.76979	chr5	110886119	110887951	5.86029	6.07408	5.2897	3.91581	4.80135	5.22119	4.92025	5.72982			NormSSc.101563	chr9	140501455	140501978	2.0973	3.06959	4.14927	2.76356	3.43482	2.95311	2.33529	2.70816			NormSSc.17491	chr11	67381271	67382069	4.20491	4.92246	4.22658	4.65322	4.99053
NormSSc.50201	chr2	85185430	85185817	4.21579	4.3827	1.94877	2.48662	3.12448	3.55958	3.83348			NormSSc.61420	chr3	5178248	5179048	5.94279	6.00314	5.38832	4.54096	4.93677	4.99475	4.91024	5.47309			NormSSc.5650	chr1	156121108	156121574	1.69268	2.6452	3.03726	4.3152	3.04134	1.95744	2.26722	2.70816			NormSSc.78673	chr5	150003983	150004444	4.03112	4.87409	4.43792	4.21036	4.7399
NormSSc.84109	chr6	114040232	114040679	4.21579	4.3827	3.05352	3.8452	2.4926	3.8264	3.93129			NormSSc.67833	chr3	180396967	180398058	5.94279	6.00314	4.44256	5.29995	4.86375	5.50003	4.88775	5.85044			NormSSc.84924	chr6	135635524	135636064	2.0973	2.08153	3.03726	4.3152	3.10901	1.95744	3.49855	2.70816			NormSSc.11096	chr10	30147279	30147849	4.31183	4.92246	4.87752	3.84753	4.63173
NormSSc.58828	chr21	27512357	27512917	3.82876	4.77095	3.05352	3.40346	3.12448	2.70302	2.38109			NormSSc.20675	chr12	10059290	10059928	5.70366	6.25761	4.24439	5.45714	5.48588	4.77831	5.03828	5.70495			NormSSc.79786	chr5	177767253	177767713	1.69268	2.6452	3.03726	4.3152	3.10901	1.95744	2.67177	2.70816			NormSSc.32199	chr15	47488121	47488622	4.31183	4.36653	4.80255	4.65322	4.7399
NormSSc.36624	chr16	66684771	66685299	3.82876	4.77095	3.81929	2.48662	3.67964	2.7929	3.66385			NormSSc.93515	chr8	38220078	38220923	5.86029	6.10901	5.2897	4.54096	4.80135	5.03726	4.79169	5.85682			NormSSc.46099	chr19	43951151	43951572	2.0973	2.40028	3.37464	3.68487	3.43482	2.42548	4.00628	1.76356			NormSSc.86136	chr6	157609797	157610426	4.50299	4.50743	3.81453	4.94877	5.06459
NormSSc.21235	chr12	25150920	25151621	3.82876	4.77095	2.83583	3.40346	3.67964	2.5961	2.49855			NormSSc.77547	chr5	128461442	128462746	5.86029	6.10901	5.38832	4.97675	4.2897	5.4387	4.33029	5.61539			NormSSc.18824	chr11	108038372	108038895	2.62902	2.40028	3.03726	4.07756	3.43482	2.42548	2.67177	2.70816			NormSSc.92609	chr8	18744225	18744799	4.84403	4.20127	5.23996	3.95528	4.99053
NormSSc.31622	chr15	32967704	32968017	3.82876	4.77095	3.81929	2.48662	2.01668	2.27417	3.17365			NormSSc.58224	chr20	52532095	52532953	6.12784	5.84811	3.87523	4.54096	5.14074	5.25673	5.30251	5.25409			NormSSc.9620	chr1	245084219	245084705	0	1.48063	3.03726	4.07756	3.43482	0	0	1.24616			NormSSc.21677	chr12	40448345	40448798	5.46172	4.36653	4.22658	4.65322	4.40504
NormSSc.42518	chr18	22878794	22879454	3.82876	4.77095	4.30166	2.48662	2.90913	2.70302	3.38109			NormSSc.54365	chr2	205707333	205708190	5.70366	6.27331	4.24439	4.97675	5.65921	5.52939	4.48363	5.97781			NormSSc.27615	chr13	99106474	99107084	2.0973	2.85914	4.14927	3.37787	3.04134	1.95744	3.81691	2.34192			NormSSc.28367	chr14	23834298	23834694	4.59472	4.92246	4.0973	4.84286	4.27591
NormSSc.16729	chr11	47609475	47609846	3.82876	4.77095	3.27417	2.48662	2.77341	3.25322	2.92246			NormSSc.22932	chr12	68619336	68619835	6.5041	5.47385	4.44256	4.82166	6.04287	4.60164	5.23462	5.42236			NormSSc.37818	chr17	779616	779907	2.62902	2.08153	4.14927	3.37787	3.10901	2.42548	2.67177	1.76356			NormSSc.19435	chr11	120205615	120206068	4.08944	4.28109	4.71457	4.37302	5.39551
NormSSc.45911	chr19	40653466	40654001	3.82876	4.77095	2.55673	3.12832	4.05553	3.39072	3.53663			NormSSc.83669	chr6	106258252	106259141	5.5221	6.47837	5.38832	3.65055	5.25145	5.22119	4.72221	5.5503			NormSSc.87969	chr7	29604343	29604823	1.69268	2.08153	3.03726	3.37787	4.34026	1.95744	2.33529	3.22119			NormSSc.89841	chr7	93997584	93998209	4.50299	4.75985	4.32862	4.58496	4.99053
NormSSc.43857	chr18	73019458	73019810	3.82876	4.77095	3.81929	3.12832	2.4926	3.19579	3.79774			NormSSc.84098	chr6	113953359	113954050	5.31689	6.6865	5.50225	4.97675	5.27331	5.61334	4.0146	5.64921			NormSSc.35881	chr16	29888836	29889155	1.69268	1.77341	3.03726	4.3152	3.43482	2.42548	0	1.24616			NormSSc.10455	chr10	14051222	14052083	4.03112	4.57514	4.80255	4.44564	4.52356
NormSSc.101103	chr9	132388199	132388906	3.82876	4.77095	2.83583	2.88207	3.41609	3.85451	3.12063			NormSSc.62462	chr3	30388998	30389595	5.86029	6.14454	5.58845	4.97675	4.9979	4.01668	5.17365	5.47309			NormSSc.91992	chr7	155561215	155562216	2.0973	3.61539	3.03726	4.3152	3.43482	2.42548	2.33529	2.99159			NormSSc.102984	chrX	73513132	73513610	4.94769	4.50743	4.6263	4.13024	4.82994
NormSSc.42663	chr18	32440236	32440977	4.06559	4.55102	3.45025	2.48662	2.90913	2.27417	3.03317			NormSSc.23191	chr12	76850576	76851279	5.86029	6.14454	5.2897	3.65055	5.04236	4.94006	4.84052	6.05805			NormSSc.541	chr1	12192801	12193590	3.30166	1.48063	3.37464	4.3152	3.10901	3.24262	2.67177	2.34192			NormSSc.11051	chr10	29633023	29633842	4.76109	5.23284	3.97461	4.58496	4.27591
NormSSc.92347	chr8	9686872	9687326	4.06559	4.55102	1.94877	2.12832	2.35509	3.68748	3.12063			NormSSc.52331	chr2	152280082	152280926	6.00262	6.00314	4.69008	5.17829	5.3152	4.94006	4.62222	6.29612			NormSSc.9693	chr1	246981121	246981320	2.87752	2.40028	3.37464	4.3152	3.10901	2.42548	2.33529	1.76356			NormSSc.12013	chr10	62492804	62493493	3.97034	4.70431	4.87752	4.77708	4.91136
NormSSc.35457	chr16	19103132	19103822	4.06559	4.55102	3.65322	2.12832	2.90913	3.55958	3.62358			NormSSc.100080	chr9	111774482	111775274	6.00262	6.00314	5.38832	4.33695	5.16432	5.29227	5.31267	5.52575			NormSSc.47530	chr2	12748111	12748536	1.69268	2.40028	4.14927	2.76356	3.91803	3.24262	2.67177	3.22119			NormSSc.78103	chr5	139752405	139753138	4.68357	4.75985	4.32862	4.21036	4.7399
NormSSc.43375	chr18	56203826	56204173	4.06559	4.55102	3.27417	2.12832	3.67964	3.96605	3.53663			NormSSc.74727	chr5	40223966	40224738	5.44179	6.57374	4.8452	5.45714	4.47762	5.17272	5.36571	5.81691			NormSSc.87018	chr7	5182856	5183091	3.72348	2.40028	4.14927	2.76356	3.91803	1.95744	2.26722	2.99159			NormSSc.10414	chr10	13570858	13571381	5.11967	4.43482	4.0973	4.84286	4.14169
NormSSc.71955	chr4	114744367	114744734	4.06559	4.55102	3.27417	2.48662	3.51331	3.88888	4.02495			NormSSc.71886	chr4	113194468	113195412	5.86029	6.16151	5.38832	4.82166	5.12159	4.99475	4.24262	5.45943			NormSSc.57978	chr20	48545185	48545528	2.0973	2.85914	3.03726	3.68487	4.12832	2.42548	3.49855	2.34192			NormSSc.68440	chr3	192587026	192587613	4.40979	4.97141	4.43792	4.37302	4.40504
NormSSc.4455	chr1	109133414	109134324	4.06559	4.55102	2.3152	2.88207	3.76356	3.8264	3.9958			NormSSc.98684	chr9	77686449	77687070	5.86029	6.16151	5.2897	3.65055	5.06959	4.72602	4.6044	5.60578			NormSSc.96539	chr8	131077964	131078261	3.14738	2.40028	3.03726	3.68487	4.12832	2.95311	3.46552	1.24616			NormSSc.62889	chr3	39489287	39489941	4.50299	4.10706	5.35837	4.94877	4.52356
NormSSc.98217	chr9	36008741	36009191	4.06559	4.55102	2.55673	2.12832	3.51331	3.19579	3.9639			NormSSc.18341	chr11	88576712	88577490	6.07905	5.94877	5.02392	5.17829	5.06959	4.22299	4.30844	5.75053			NormSSc.101592	chrX	3558134	3558573	2.0973	0.274175	3.03726	3.68487	4.12832	1.95744	2.67177	1.76356			NormSSc.81360	chr6	26550654	26551077	4.94769	4.20127	4.95528	4.51625	4.40504
NormSSc.74433	chr5	33435975	33436398	4.06559	4.55102	3.05352	3.8452	2.90913	3.55958	3.06158			NormSSc.103182	chrX	101771257	101772103	6.22971	5.80315	6.0393	4.54096	4.69915	5.52939	4.86606	5.409			NormSSc.27477	chr13	94982983	94983270	3.72348	2.08153	3.03726	3.68487	4.12832	1.95744	2.33529	1.76356			NormSSc.40485	chr17	58513088	58513656	4.84403	4.28109	4.53374	5.09926	4.27591
NormSSc.75263	chr5	57706295	57706695	4.72348	3.89341	3.05352	2.88207	3.83818	3.35509	3.88435			NormSSc.7240	chr1	192578150	192578970	5.44179	6.60922	5.2897	4.54096	4.4441	5.22119	5.39232	5.93184			NormSSc.31936	chr15	40836077	40836515	2.0973	1.48063	4.44718	3.37787	3.04134	2.42548	2.33529	2.70816			NormSSc.39471	chr17	38333420	38334067	4.80496	4.36653	3.97461	5.32193	4.91136
NormSSc.7705	chr1	203371650	203372191	4.72348	3.89341	4.15494	2.48662	3.67964	2.92688	3.72094			NormSSc.69812	chr4	37956110	37956716	5.62494	6.4286	5.02392	4.54096	5.22748	6.05099	4.42704	5.87695			NormSSc.65438	chr3	114238283	114238720	1.69268	2.08153	3.37464	3.37787	4.12832	3.5424	2.67177	2.34192			NormSSc.68766	chr3	197354542	197355199	5.02288	5.10901	3.66913	4.21036	4.91136
NormSSc.71302	chr4	89977912	89978573	4.72348	3.89341	1.94877	3.61265	3.76356	2.51625	3.4746			NormSSc.15971	chr11	18785368	18786207	5.62494	6.4286	5.38832	4.33695	5.43172	4.6612	5.16526	5.66517			NormSSc.46415	chr19	47930514	47930931	3.48662	2.08153	3.37464	3.37787	4.12832	1.95744	3.49855	2.99159			NormSSc.11895	chr10	57170155	57170853	5.24616	3.81214	4.80255	4.03726	5.06459
NormSSc.7124	chr1	185577301	185577763	5.0393	3.58496	3.27417	3.40346	2.4926	3.48363	3.12063			NormSSc.10928	chr10	26719608	26720261	6.07905	5.98366	5.02392	3.65055	4.9979	4.94006	4.8264	5.21849			NormSSc.82075	chr6	38099253	38099905	1.69268	1.48063	3.37464	4.07756	3.43482	2.42548	0	1.24616			NormSSc.56640	chr20	12181832	12182415	4.88094	4.20127	4.6263	4.58496	4.40504
NormSSc.73553	chr4	177902677	177903196	5.0393	3.58496	2.55673	2.88207	3.41609	2.98736	3.28798			NormSSc.83324	chr6	88441417	88442572	5.70366	6.35919	5.14644	3.91581	4.97034	5.4387	5.15682	5.85044			NormSSc.33757	chr15	79243886	79244571	2.0973	1.77341	3.37464	4.07756	3.43482	3.24262	2.33529	2.34192			NormSSc.13662	chr10	99609187	99610111	4.31183	5.01668	4.0973	5.1912	4.82994
NormSSc.72041	chr4	120974065	120974385	4.53952	4.11289	2.83583	2.48662	2.16619	2.27417	2.11289			NormSSc.25652	chr13	26545373	26546089	5.31689	6.74991	4.8452	4.54096	4.69915	6.05099	4.92025	5.92302			NormSSc.85144	chr6	138585577	138585933	2.0973	2.40028	4.44718	3.37787	3.10901	3.5424	2.67177	2.70816			NormSSc.102000	chrX	19906350	19906947	4.91692	3.91359	4.6263	4.58496	5.13979
NormSSc.36837	chr16	70199023	70199411	4.53952	4.11289	4.15494	2.48662	3.12448	3.60716	3.06158			NormSSc.93315	chr8	29917120	29918053	5.86029	6.21353	4.69008	4.33695	5.25145	4.83465	5.88321	5.42236			NormSSc.36638	chr16	66929057	66929433	2.87752	2.08153	4.44718	3.37787	3.10901	2.95311	2.33529	2.34192			NormSSc.34697	chr15	102155882	102156401	4.68357	4.75985	4.53374	5.1912	4.27591
NormSSc.13145	chr10	90041513	90042058	4.53952	4.11289	3.65322	2.88207	2.90913	3.55958	3.88435			NormSSc.13133	chr10	89912356	89913040	5.5221	6.55387	4.24439	5.45714	5.47007	5.80496	4.72221	5.53591			NormSSc.34894	chr16	3127046	3127290	2.0973	1.48063	4.14927	3.68487	3.10901	2.42548	3.49855	2.99159			NormSSc.38553	chr17	15930947	15931932	4.15116	4.43482	4.80255	4.84286	4.7399
NormSSc.25736	chr13	28611611	28611954	4.53952	4.11289	3.05352	2.48662	2.68748	4.08351	3.38109			NormSSc.18312	chr11	88069638	88070167	6.41883	5.66781	5.68878	3.65055	4.66781	5.52939	4.73864	5.47309			NormSSc.61244	chr22	50679586	50679846	1.69268	1.77341	4.14927	3.68487	3.10901	2.42548	3.24616	2.70816			NormSSc.92154	chr8	1734551	1735071	4.50299	4.82048	5.10414	3.95528	4.52356
NormSSc.84131	chr6	114301138	114301546	4.53952	4.11289	1.61813	2.48662	2.68748	2.7929	4.08153			NormSSc.85358	chr6	143167644	143168485	6.07905	6.02185	4.8452	5.29995	4.4441	4.99475	4.95636	5.4926			NormSSc.41723	chr17	80824557	80825066	0	1.03317	4.14927	3.68487	3.10901	0	0	0			NormSSc.92094	chr7	158769308	158770142	3.88662	4.70431	5.10414	5.09926	4.52356
NormSSc.71123	chr4	86655559	86656144	4.27417	4.3827	3.05352	3.12832	1.53952	2.98736	3.53663			NormSSc.18227	chr11	86003965	86004687	5.62494	6.47837	4.8452	5.76788	5.22748	4.77831	5.78805	5.03624			NormSSc.41743	chr17	81131821	81132282	0	1.77341	4.14927	3.68487	3.10901	1.95744	2.33529	1.76356			NormSSc.90097	chr7	100492519	100493118	4.15116	4.82048	4.32862	4.51625	4.91136
NormSSc.37085	chr16	75540417	75540890	4.27417	4.3827	4.59054	3.40346	2.90913	3.43172	2.87294			NormSSc.97479	chr9	6080013	6080814	5.79834	6.32946	5.58845	4.33695	5.53374	5.33279	4.86606	5.20309			NormSSc.102352	chrX	40730505	40731503	2.0973	1.77341	4.14927	3.37787	3.43482	2.95311	2.67177	2.70816			NormSSc.29098	chr14	53772870	53773561	4.36327	4.01875	5.02701	5.05553	5.39551
NormSSc.19439	chr11	120271400	120271921	4.27417	4.3827	1.61813	3.40346	3.23551	3.64788	3.42236			NormSSc.21760	chr12	45221597	45222313	6.12784	6.00314	5.14644	4.54096	5.29569	4.83465	4.39551	5.91525			NormSSc.24596	chr12	113797930	113798282	1.69268	2.6452	3.03726	4.07756	3.91803	1.95744	3.24616	1.76356			NormSSc.89021	chr7	65613123	65613906	5.05755	4.01875	4.43792	5.14264	5.20582
NormSSc.91795	chr7	150382354	150383010	4.27417	4.3827	3.81929	3.12832	4.25145	2.5961	3.21759			NormSSc.68306	chr3	188789127	188789790	5.70366	6.43986	5.50225	5.29995	5.02495	5.08648	4.30844	5.68422			NormSSc.17645	chr11	71503733	71504110	3.30166	2.40028	4.14927	2.76356	4.12832	2.42548	2.33529	1.76356			NormSSc.58843	chr21	27944983	27945770	4.94769	5.31014	4.43792	4.58496	4.14169
NormSSc.13571	chr10	98411624	98412140	4.27417	4.3827	2.3152	3.40346	3.90689	3.93787	3.9958			NormSSc.69567	chr4	24474198	24475110	5.86029	6.28712	5.68878	3.91581	5.68813	5.99	5.08054	5.09337			NormSSc.97205	chr9	222143	222360	3.30166	1.03317	3.03726	3.68487	4.37302	1.95744	2.33529	1.76356			NormSSc.101176	chr9	133565328	133565885	4.88094	4.57514	4.32862	4.77708	5.26896
NormSSc.78340	chr5	142702677	142703091	4.27417	4.3827	2.83583	2.12832	3.83818	2.70302	3.28798			NormSSc.97786	chr9	20658083	20658984	6.3236	5.82581	5.38832	3.91581	5.5688	5.4387	5.26199	5.53591			NormSSc.33172	chr15	67468054	67468488	2.62902	1.48063	3.37464	4.3152	3.43482	2.42548	2.26722	2.99159			NormSSc.25195	chr12	125425064	125425574	4.45638	4.57514	5.02701	4.89679	5.06459
NormSSc.17859	chr11	74959602	74960099	4.27417	4.3827	3.45025	3.12832	2.90913	3.85451	3.72094			NormSSc.47307	chr2	9747863	9748545	5.86029	6.29953	4.44256	5.55316	4.66781	5.7524	4.98313	5.5968			NormSSc.29729	chr14	68942867	68943565	1.69268	2.6452	3.37464	4.3152	3.43482	2.42548	3.49855	1.76356			NormSSc.32132	chr15	45018760	45019234	4.94769	4.82048	4.0973	4.77708	4.7399
NormSSc.15455	chr11	8829113	8829722	4.27417	4.3827	3.65322	3.12832	3.02906	3.35509	3.57936			NormSSc.56652	chr20	13202107	13202796	6.07905	6.0919	6.15635	5.29995	4.39551	5.80496	4.81214	4.63713			NormSSc.1521	chr1	31263577	31264069	2.62902	2.40028	3.37464	4.3152	3.43482	1.95744	3.24616	2.99159			NormSSc.80123	chr6	3126557	3127061	4.45638	5.01668	4.71457	4.13024	4.91136
NormSSc.55589	chr2	234409822	234410344	4.27417	4.3827	2.83583	3.12832	3.32193	2.86375	5.12544			NormSSc.85413	chr6	143870716	143871181	6.00262	6.18199	5.38832	2.97888	5.37706	5.22119	5.32109	5.51552			NormSSc.23430	chr12	89908320	89909012	2.87752	1.77341	3.37464	4.3152	3.43482	3.9596	2.67177	2.70816			NormSSc.18524	chr11	95846119	95846925	4.63578	4.70431	4.43792	5.14264	4.99053
NormSSc.99961	chr9	109975700	109976317	4.27417	4.3827	2.83583	3.12832	2.77341	4.08351	4.51772			NormSSc.71688	chr4	106392708	106393085	6.00262	6.25761	5.02392	4.97675	4.35673	5.7524	5.03828	5.76171			NormSSc.78831	chr5	153989980	153990269	3.6044	2.6452	3.37464	4.3152	3.43482	2.42548	2.67177	2.34192			NormSSc.98294	chr9	37650665	37651444	4.76109	5.23284	3.97461	5.1912	5.13979
NormSSc.54547	chr2	209231297	209231908	4.77463	3.89341	3.05352	2.88207	3.41609	3.8264	4.33529			NormSSc.73806	chr4	187122746	187123401	6.3236	5.94877	5.68878	4.54096	5.06959	5.78258	5.10706	5.37383			NormSSc.61601	chr3	10231160	10231662	1.69268	2.40028	3.37464	3.37787	4.37302	2.42548	4.00628	2.34192			NormSSc.28214	chr14	21467110	21467656	5.18476	4.70431	3.97461	5.05553	4.99053
NormSSc.97849	chr9	21812952	21814255	4.77463	3.89341	3.27417	2.12832	3.32193	3.85451	2.92246			NormSSc.10649	chr10	17687913	17688325	6.12784	6.16151	4.24439	4.82166	4.93677	5.52939	4.70816	5.53591			NormSSc.92171	chr8	1978742	1979035	2.87752	2.08153	3.03726	4.07756	4.09926	2.42548	3.24616	1.24616			NormSSc.20489	chr12	6981521	6981860	4.59472	5.05956	4.71457	4.29141	5.55602
NormSSc.102986	chrX	73602430	73602916	3.74366	4.92798	2.55673	2.88207	3.59333	3.25322	2.73361			NormSSc.84160	chr6	116589445	116590288	6.07905	6.21353	5.14644	3.91581	4.5221	5.03726	4.90465	5.68422			NormSSc.39592	chr17	40284999	40285417	2.62902	3.44718	3.03726	4.3152	3.88207	2.42548	2.63443	2.34192			NormSSc.4827	chr1	116221646	116222278	5.3236	4.92246	4.53374	4.21036	5.13979
NormSSc.5291	chr1	150738032	150738551	3.74366	4.92798	1.94877	4.02082	3.98313	4.08351	3.42236			NormSSc.20587	chr12	8645449	8646321	6.47007	5.82581	5.58845	4.54096	4.97034	5.08648	4.93239	5.85682			NormSSc.14053	chr10	108922866	108923229	1.69268	1.77341	3.03726	4.07756	4.12832	1.95744	2.33529	0			NormSSc.49042	chr2	47761346	47761765	5.08944	3.91359	4.71457	5.36164	4.63173
NormSSc.96754	chr8	134494600	134495015	3.74366	4.92798	2.55673	3.12832	3.67964	4.20309	3.85682			NormSSc.29074	chr14	53208550	53209728	5.86029	6.43986	5.14644	4.82166	5.45179	5.83053	4.48363	5.65721			NormSSc.73575	chr4	180979925	180980525	2.0973	2.85914	4.14927	3.68487	3.43482	1.95744	3.81691	3.22119			NormSSc.58742	chr21	19293820	19294319	5.15116	4.43482	4.80255	4.77708	4.14169
NormSSc.92243	chr8	7255304	7255686	3.74366	4.92798	3.05352	3.12832	1.01668	2.43792	2.92246			NormSSc.23192	chr12	76864049	76864766	6.07905	6.22658	5.02392	3.91581	5.47007	5.36734	4.63308	5.76171			NormSSc.5851	chr1	159770106	159770320	2.87752	2.08153	3.03726	4.3152	3.91803	2.42548	3.24616	4.0914			NormSSc.31294	chr14	105444544	105444962	4.88094	4.63982	4.53374	4.44564	5.13979
NormSSc.86713	chr6	170467517	170468098	3.74366	4.92798	3.81929	2.48662	2.68748	3.16245	3.79774			NormSSc.11915	chr10	60143791	60144377	6.3236	5.98366	5.76541	4.82166	4.47762	5.52939	4.90465	6.07955			NormSSc.16000	chr11	19575327	19575615	3.82166	2.6452	3.92467	4.3152	3.04134	1.95744	2.67177	3.42548			NormSSc.102592	chrX	48774465	48775057	4.03112	4.36653	5.02701	4.77708	5.50299
NormSSc.97032	chr8	143528795	143529266	3.74366	4.92798	3.05352	2.48662	3.59333	4.17551	3.53663			NormSSc.88121	chr7	33093733	33094540	5.86029	6.45255	5.38832	5.29995	5.18384	5.50003	5.06759	5.409			NormSSc.46068	chr19	42759955	42760411	2.0973	3.44718	4.14927	4.07756	3.10901	2.42548	2.67177	3.74115			NormSSc.69557	chr4	23932421	23932979	4.88094	4.57514	5.2974	4.51625	4.27591
NormSSc.87185	chr7	8335667	8336187	3.91136	4.77095	4.15494	3.40346	2.90913	2.98736	3.51037			NormSSc.67345	chr3	161028368	161029378	5.79834	6.51552	5.14644	4.54096	4.62494	5.25673	5.20127	6.13884			NormSSc.44227	chr19	2552935	2553261	3.14738	2.08153	4.14927	4.07756	3.10901	2.42548	2.67177	3.59054			NormSSc.67328	chr3	160603557	160604137	5.24616	4.87409	5.02701	4.65322	4.63173
NormSSc.85620	chr6	148999253	148999584	3.91136	4.77095	2.83583	2.88207	2.90913	2.74366	3.51037			NormSSc.9810	chr10	1082075	1082835	6.58076	5.73801	4.8452	3.65055	5.18384	4.99475	5.61402	5.44024			NormSSc.32386	chr15	51973429	51973933	3.6044	2.40028	3.92467	4.3152	3.10901	2.95311	2.67177	2.99159			NormSSc.24683	chr12	116946064	116947014	3.88662	5.19028	5.35837	4.77708	4.99053
NormSSc.32456	chr15	52730253	52730633	3.91136	4.77095	2.83583	2.88207	2.90913	3.35509	3.51037			NormSSc.27157	chr13	74817692	74818620	6.37464	5.94877	5.2897	4.54096	5.43172	5.25673	5.22299	6.29098			NormSSc.64879	chr3	101185585	101186201	2.87752	3.06959	3.37464	3.68487	4.34026	1.95744	3.81691	2.34192			NormSSc.96363	chr8	128749880	128750263	4.31183	4.92246	4.53374	4.77708	5.39551
NormSSc.63409	chr3	48586142	48586556	3.91136	4.77095	3.05352	2.48662	2.4926	3.16245	4.41609			NormSSc.12070	chr10	63747507	63748205	5.70366	6.6212	6.10706	3.91581	5.51991	5.50003	5.12736	5.83465			NormSSc.61276	chr22	50987025	50987338	3.48662	1.77341	3.37464	3.68487	4.34026	2.42548	3.24616	3.42548			NormSSc.87114	chr7	6474997	6475667	4.76109	5.47987	4.53374	4.89679	4.40504
NormSSc.20708	chr12	10471876	10472427	3.91136	4.77095	1.94877	2.88207	3.23551	3.29141	3.88435			NormSSc.84884	chr6	134961941	134962662	6.3236	6.02185	5.14644	5.17829	5.47007	5.52939	4.63308	5.74115			NormSSc.92486	chr8	12899853	12900229	2.87752	2.40028	3.37464	4.61539	3.43482	3.24262	2.33529	3.86145			NormSSc.21106	chr12	20579102	20579599	5.05755	4.43482	4.87752	4.51625	5.20582
NormSSc.12680	chr10	76737640	76738143	3.91136	4.77095	1.94877	4.02082	3.76356	3.71584	4.14359			NormSSc.72759	chr4	148714896	148716388	5.86029	6.52866	5.14644	4.54096	5.18384	4.94006	4.85567	5.77892			NormSSc.5689	chr1	156613533	156613921	2.87752	2.6452	3.37464	4.61539	3.43482	3.24262	3.24616	2.70816			NormSSc.44590	chr19	8066995	8067576	4.31183	5.53663	4.22658	5.32193	4.63173
NormSSc.67823	chr3	179444005	179444500	3.91136	4.77095	4.30166	3.61265	2.16619	3.35509	3.79774			NormSSc.25422	chr13	20734857	20736158	6.5041	5.88719	5.02392	4.54096	5.60233	5.72539	4.86606	5.05048			NormSSc.86294	chr6	159438800	159439128	2.87752	2.40028	3.37464	4.61539	3.43482	3.5424	3.49855	2.34192			NormSSc.86370	chr6	161187879	161188796	4.91692	5.01668	4.53374	4.65322	5.06459
NormSSc.25534	chr13	23594435	23594816	3.91136	4.77095	4.30166	2.48662	2.35509	3.16245	3.35181			NormSSc.40776	chr17	64669620	64670399	6.3236	6.07408	5.58845	4.54096	5.20673	5.46855	5.57444	5.95366			NormSSc.91817	chr7	150660019	150660325	2.0973	2.6452	3.37464	4.61539	3.43482	4.59194	2.67177	2.70816			NormSSc.91069	chr7	130792625	130793083	4.76109	4.92246	5.35837	4.44564	4.91136
NormSSc.94666	chr8	81015233	81015855	4.14169	4.55102	3.05352	2.48662	3.83818	4.17551	3.9639			NormSSc.97463	chr9	5851223	5851918	6.3236	6.07408	5.14644	5.17829	4.9979	4.94006	4.8264	5.63646			NormSSc.3925	chr1	92116139	92116896	2.0973	3.06959	3.37464	4.61539	3.43482	1.95744	3.20309	2.99159			NormSSc.90901	chr7	128045903	128046332	5.05755	5.41766	4.6263	4.44564	4.99053
NormSSc.13097	chr10	89428468	89428811	4.14169	4.55102	1.94877	3.8452	3.32193	3.39072	3.72094			NormSSc.58685	chr21	17106050	17106447	6.00262	6.39989	5.68878	4.33695	4.97034	5.70237	4.87637	5.63646			NormSSc.28080	chr13	113808614	113808907	2.87752	2.6452	3.37464	4.61539	3.43482	1.95744	2.67177	3.22119			NormSSc.4508	chr1	110008989	110009944	4.59472	4.20127	4.95528	5.14264	5.45025
NormSSc.77249	chr5	118717899	118718216	4.14169	4.55102	1.61813	3.12832	2.90913	3.0973	3.03317			NormSSc.22769	chr12	65073201	65073887	6.22971	6.18199	5.14644	3.91581	5.3152	5.50003	5.15682	5.5968			NormSSc.41377	chr17	75606294	75606577	3.30166	1.77341	3.37464	3.37787	4.67702	3.24262	2.26722	3.22119			NormSSc.86368	chr6	161135503	161136213	5.51625	4.92246	4.6263	4.65322	5.06459
NormSSc.45187	chr19	17650122	17651013	4.14169	4.55102	4.59054	4.02082	2.90913	3.04541	2.87294			NormSSc.26315	chr13	41930779	41931365	5.70366	6.72792	6.22164	4.97675	5.22748	5.52939	4.73864	5.77095			NormSSc.38135	chr17	6339345	6339687	2.0973	2.08153	3.37464	3.68487	4.37302	1.95744	3.81691	2.70816			NormSSc.94017	chr8	58653361	58654106	5.61128	4.87409	4.32862	4.77708	5.13979
NormSSc.49095	chr2	48660632	48661069	4.14169	4.55102	4.15494	2.48662	3.32193	3.29141	3.79774			NormSSc.61606	chr3	10240398	10241185	6.3236	6.10901	6.32653	4.82166	5.02495	5.03726	5.22299	5.77095			NormSSc.14584	chr10	123497401	123497743	2.0973	2.40028	3.92467	4.07756	3.43482	1.95744	2.67177	1.76356			NormSSc.89974	chr7	98741583	98742082	4.63578	5.34687	4.43792	4.84286	4.99053
NormSSc.82952	chr6	71996890	71997143	4.14169	4.55102	3.27417	3.12832	3.32193	2.92688	4.19762			NormSSc.85389	chr6	143418330	143419787	6.07905	6.35919	5.38832	5.29995	4.86375	5.88037	4.95636	5.96175			NormSSc.98251	chr9	36555826	36556261	2.62902	2.40028	3.92467	4.07756	3.43482	2.42548	4.00628	3.42548			NormSSc.3639	chr1	85779509	85780255	4.99159	4.87409	4.53374	5.36164	3.98948
NormSSc.79099	chr5	158768749	158769374	4.14169	4.55102	3.65322	1.60716	3.32193	3.0973	2.80255			NormSSc.25399	chr13	20160892	20162018	5.79834	6.64319	5.02392	4.97675	5.20673	5.90016	5.54743	5.71265			NormSSc.41786	chr18	873973	874389	2.87752	2.08153	3.92467	4.07756	3.43482	2.42548	3.24616	3.86145			NormSSc.64092	chr3	64893661	64894497	4.08944	4.97141	5.16899	5.09926	4.63173
NormSSc.72368	chr4	139696953	139697416	4.60991	4.11289	3.27417	3.12832	2.01668	2.15116	3.35181			NormSSc.97422	chr9	5446500	5447206	5.62494	6.84811	5.98525	5.55316	4.06959	5.33279	5.33944	5.94442			NormSSc.49040	chr2	47714297	47714628	2.0973	4.07358	4.14927	3.37787	3.91803	2.42548	2.67177	2.99159			NormSSc.18484	chr11	95071401	95072104	4.80496	4.70431	4.22658	4.51625	5.64855
NormSSc.73554	chr4	177909334	177909855	4.60991	4.11289	1.94877	2.48662	3.12448	2.27417	2.75861			NormSSc.71545	chr4	102126925	102127571	5.94279	6.53808	5.50225	4.54096	5.91914	5.33279	4.96713	5.93568			NormSSc.50285	chr2	85980705	85981308	3.72348	2.85914	3.03726	4.3152	4.12832	1.95744	3.81691	2.70816			NormSSc.56919	chr20	21683641	21684171	5.11967	4.97141	4.87752	4.89679	4.99053
NormSSc.40592	chr17	61576526	61576919	4.60991	4.11289	3.05352	2.88207	3.12448	4.08351	4.43947			NormSSc.75025	chr5	53941992	53942971	6.22971	6.27331	5.68878	4.54096	5.3152	5.58985	4.99264	6.22524			NormSSc.22273	chr12	53278533	53278908	2.62902	2.40028	3.37464	3.68487	4.5089	3.24262	4.00628	2.99159			NormSSc.52145	chr2	145695624	145696279	4.80496	4.92246	4.53374	5.1912	4.99053
NormSSc.22559	chr12	57733902	57734312	4.60991	4.11289	2.55673	3.12832	3.83818	3.64788	3.62358			NormSSc.72025	chr4	120130251	120130704	6.07905	6.4286	4.69008	4.54096	5.29569	5.46855	5.24173	6.43443			NormSSc.52605	chr2	160592610	160593011	2.87752	2.40028	3.37464	3.68487	4.5089	2.95311	3.24616	3.22119			NormSSc.48469	chr2	37813087	37813841	5.24616	4.43482	5.16899	4.13024	4.91136
NormSSc.44056	chr19	703604	704403	4.60991	4.11289	3.27417	3.8452	3.12448	3.78805	3.38109			NormSSc.22916	chr12	68221565	68222418	6.28669	6.2404	5.58845	5.17829	5.20673	5.40425	4.80135	5.61539			NormSSc.51638	chr2	128617308	128617573	3.30166	1.77341	3.37464	3.68487	4.5089	3.24262	4.00628	2.70816			NormSSc.65054	chr3	106279185	106279802	4.99159	4.70431	5.02701	4.72094	4.91136
NormSSc.61911	chr3	15329125	15329467	4.60991	4.11289	3.65322	1.60716	3.76356	3.64788	3.83348			NormSSc.76939	chr5	109422384	109423193	6.12784	6.39989	5.38832	5.55316	4.06959	5.67243	4.8264	6.01978			NormSSc.2235	chr1	44872454	44872762	3.82166	1.77341	3.37464	4.3152	3.88207	2.42548	2.67177	2.99159			NormSSc.66087	chr3	128712589	128713296	4.45638	4.97141	4.53374	5.3979	4.52356
NormSSc.62942	chr3	40804065	40804659	4.60991	4.11289	3.65322	1.60716	3.83818	3.71584	3.62358			NormSSc.20916	chr12	14408938	14409848	6.00262	6.52866	5.90968	4.33695	5.27331	5.83053	5.14169	6.28282			NormSSc.13808	chr10	103032053	103032418	2.0973	3.77586	4.14927	4.3152	3.10901	2.42548	3.49855	2.70816			NormSSc.13957	chr10	105314539	105315169	4.68357	5.41766	4.71457	5.00314	4.7399
NormSSc.2349	chr1	46859823	46860360	4.60991	4.11289	2.3152	2.48662	2.4926	3.5221	3.03317			NormSSc.3684	chr1	87180033	87180772	5.79834	6.73927	5.68878	4.82166	5.22748	5.61334	4.53663	5.4926			NormSSc.10731	chr10	21783593	21783925	2.62902	1.48063	3.37464	4.07756	4.12832	2.42548	3.49855	2.34192			NormSSc.20072	chr11	133994829	133995417	4.91692	4.43482	4.80255	5.27591	4.52356
NormSSc.89453	chr7	80309559	80310261	4.60991	4.11289	3.05352	3.12832	3.23551	3.16245	4.33529			NormSSc.55089	chr2	224890424	224891173	5.70366	6.84811	5.38832	3.91581	4.9979	6.00941	5.03112	5.89904			NormSSc.12893	chr10	81158983	81159705	3.14738	3.26373	3.37464	4.79411	3.43482	3.24262	2.67177	1.24616			NormSSc.98388	chr9	70971345	70972083	4.80496	4.97141	5.16899	4.94877	4.7399
NormSSc.12193	chr10	65136642	65137193	4.83583	3.89341	3.45025	3.12832	3.41609	3.04541	3.62358			NormSSc.78602	chr5	149338934	149339455	6.41883	6.14454	5.02392	4.82166	5.48588	4.88662	4.63308	5.68422			NormSSc.8297	chr1	212844497	212845401	2.0973	4.21579	3.37464	4.79411	3.43482	2.42548	2.67177	2.99159			NormSSc.92359	chr8	10190186	10191151	4.45638	4.70431	5.6297	4.84286	5.06459
NormSSc.1035	chr1	23426642	23427144	4.35181	4.3827	3.05352	3.8452	3.59333	3.60716	3.21759			NormSSc.27245	chr13	77453386	77454184	6.12784	6.43986	4.8452	5.29995	5.72158	5.88037	4.74491	6.16993			NormSSc.39353	chr17	36648230	36648648	2.87752	2.40028	3.37464	4.3152	3.91803	2.95311	2.33529	2.34192			NormSSc.3996	chr1	93416545	93417202	4.68357	4.63982	4.87752	5.23818	4.7399
NormSSc.13210	chr10	90923080	90924310	4.35181	4.3827	4.44872	3.12832	3.76356	2.74366	3.17365			NormSSc.52096	chr2	145078005	145078505	6.28669	6.28712	5.38832	3.91581	5.58706	5.7524	5.6044	6.27201			NormSSc.96658	chr8	133689119	133689611	3.14738	2.08153	3.37464	4.3152	3.91803	1.95744	2.33529	2.34192			NormSSc.39629	chr17	40573676	40574216	4.91692	5.26983	4.22658	5.5089	4.82994
NormSSc.2928	chr1	61547813	61548367	4.35181	4.3827	4.30166	2.48662	3.02906	3.68748	3.4746			NormSSc.76533	chr5	94927145	94927805	6.47007	6.10901	4.69008	4.97675	5.14074	5.08648	4.8264	5.72982			NormSSc.17446	chr11	67030151	67030534	3.14738	3.94006	4.14927	3.37787	4.09926	1.95744	3.49855	2.70816			NormSSc.37061	chr16	75267670	75268503	4.80496	5.10901	4.43792	5.23818	5.33362
NormSSc.49285	chr2	57829676	57830266	4.35181	4.3827	2.83583	4.68226	3.32193	2.70302	3.42236			NormSSc.69867	chr4	38668635	38669170	6.12784	6.46628	5.02392	5.94986	5.22748	5.46855	5.00732	5.53591			NormSSc.2944	chr1	61901662	61902200	2.87752	3.61539	4.14927	3.37787	4.12832	1.95744	3.49855	3.42548			NormSSc.88142	chr7	33934713	33935487	5.02288	5.14833	4.71457	4.77708	4.52356
NormSSc.91496	chr7	141354301	141354758	4.35181	4.3827	2.3152	3.40346	3.02906	2.92688	3.77095			NormSSc.23437	chr12	90057436	90058286	6.19028	6.41569	5.2897	5.68095	5.25145	5.50003	4.75861	6.04236			NormSSc.48123	chr2	28583738	28584285	2.62902	3.94006	4.14927	3.37787	4.12832	2.42548	2.67177	2.70816			NormSSc.47647	chr2	17721533	17722043	5.3236	5.47987	4.53374	4.21036	5.64855
NormSSc.71947	chr4	114677014	114677459	4.35181	4.3827	3.45025	2.48662	2.77341	3.76109	4.08153			NormSSc.26782	chr13	50144085	50144920	5.94279	6.67571	5.38832	3.91581	5.79713	5.90016	5.56029	6.29612			NormSSc.63577	chr3	51936396	51936842	1.69268	2.40028	4.14927	3.37787	4.12832	2.95311	2.33529	1.76356			NormSSc.33427	chr15	73088796	73089823	5.21398	5.01668	4.6263	4.94877	5.39551
NormSSc.82591	chr6	47325501	47326004	4.35181	4.3827	1.94877	4.02082	3.76356	3.88888	3.93129			NormSSc.87230	chr7	12295638	12296230	6.12784	6.49148	5.02392	3.91581	5.51991	5.08648	4.48363	5.80616			NormSSc.63148	chr3	45076231	45076721	2.0973	2.08153	4.14927	3.37787	4.12832	3.24262	3.20309	2.70816			NormSSc.20876	chr12	13069123	13070063	5.11967	4.97141	4.43792	4.72094	5.50299
NormSSc.17227	chr11	64427202	64427631	4.35181	4.3827	2.3152	3.40346	3.02906	3.9979	2.80255			NormSSc.9421	chr1	237574761	237575433	6.28669	6.35919	5.02392	4.82166	5.87294	5.4387	4.88775	6.07955			NormSSc.48536	chr2	38665937	38666622	2.87752	2.08153	3.92467	4.3152	3.43482	2.42548	3.24616	1.76356			NormSSc.25750	chr13	28903738	28904362	5.65455	4.57514	4.71457	4.65322	4.27591
NormSSc.77130	chr5	114679555	114680023	4.35181	4.3827	3.45025	2.48662	2.90913	3.78805	3.21759			NormSSc.7297	chr1	193508962	193509935	6.37464	6.27331	4.24439	4.97675	5.47007	5.83053	5.10706	6.04236			NormSSc.60386	chr22	32088181	32088589	2.62902	2.40028	3.92467	3.37787	4.37302	3.24262	4.00628	2.99159			NormSSc.93545	chr8	38585709	38586321	4.80496	5.05956	4.87752	5.5089	4.7399
NormSSc.73888	chr5	530070	530497	4.35181	4.3827	3.05352	3.12832	2.68748	3.55958	3.70044			NormSSc.74957	chr5	52284738	52285908	6.37464	6.28712	4.44256	5.55316	5.29569	6.09042	5.45638	5.77892			NormSSc.70378	chr4	57270044	57270319	0	1.03317	3.03726	4.3152	4.37302	0	0	0			NormSSc.31289	chr14	105433833	105434367	4.31183	5.34687	4.43792	5.23818	5.50299
NormSSc.72038	chr4	120557387	120557812	4.35181	4.3827	3.81929	2.48662	3.59333	3.19579	4.49111			NormSSc.67682	chr3	176775481	176776054	6.5041	6.16151	5.50225	6.10414	4.88548	6.00941	4.85567	5.81691			NormSSc.42446	chr18	21405584	21406493	2.87752	3.06959	4.61128	3.68487	3.43482	3.24262	3.24616	1.24616			NormSSc.71208	chr4	88156871	88157594	5.2991	4.75985	4.87752	3.95528	5.45025
NormSSc.28527	chr14	31080015	31080620	4.35181	4.3827	3.81929	2.48662	3.51331	3.85451	3.21759			NormSSc.42673	chr18	32609767	32610914	6.54707	6.12592	6.0393	4.97675	5.50003	5.46855	4.84052	6.30971			NormSSc.2087	chr1	42092711	42092993	1.69268	3.26373	3.92467	3.68487	4.12832	1.95744	2.33529	1.76356			NormSSc.4130	chr1	95257980	95258812	5.43947	4.20127	5.02701	4.94877	4.82994
NormSSc.74960	chr5	52315146	52315522	3.82876	4.92798	3.27417	3.12832	1.7929	2.70302	3.12063			NormSSc.68270	chr3	188271350	188272013	6.00262	6.67571	4.8452	4.97675	5.50003	5.17272	5.05856	5.66517			NormSSc.70388	chr4	57507430	57507955	3.30166	2.40028	4.14927	3.68487	3.91803	3.24262	2.67177	3.74115			NormSSc.62367	chr3	27585841	27586501	5.69915	4.36653	5.23996	4.72094	4.7399
NormSSc.83682	chr6	106348064	106348870	3.82876	4.92798	3.05352	3.40346	3.41609	2.7929	2.80255			NormSSc.29200	chr14	55840455	55841539	6.12784	6.57374	5.14644	5.55316	5.35428	4.53229	4.77341	6.5503			NormSSc.46675	chr19	51830918	51831312	2.62902	2.08153	4.14927	3.68487	3.91803	2.95311	3.49855	3.98736			NormSSc.10600	chr10	17071464	17072239	4.72855	5.19028	4.87752	4.58496	5.26896
NormSSc.49372	chr2	60901515	60902086	3.82876	4.92798	4.44872	2.48662	2.4926	3.25322	3.17365			NormSSc.84636	chr6	130349046	130349700	6.07905	6.63274	6.0393	5.17829	5.55387	5.33279	4.99264	5.96175			NormSSc.17702	chr11	72395630	72395960	2.0973	1.48063	3.92467	3.37787	4.48961	3.5424	2.33529	2.34192			NormSSc.30254	chr14	77525736	77526345	4.40979	4.92246	4.87752	5.23818	5.13979
NormSSc.7211	chr1	192454868	192455530	3.82876	4.92798	2.83583	4.21939	2.01668	3.55958	2.80255			NormSSc.18738	chr11	104838915	104840255	6.37464	6.34522	6.32653	5.29995	4.9979	5.50003	5.00732	6.11435			NormSSc.12874	chr10	81010142	81010416	1.69268	2.08153	4.44718	4.3152	3.04134	2.95311	2.26722	1.76356			NormSSc.15725	chr11	12849590	12850226	4.45638	4.87409	5.82166	4.44564	5.13979
NormSSc.22819	chr12	66286671	66287051	3.82876	4.92798	2.55673	4.21939	3.23551	3.0973	4.39232			NormSSc.74738	chr5	40381822	40382573	6.37464	6.35919	5.02392	5.45714	5.50003	4.60164	5.62154	6.54024			NormSSc.87731	chr7	24964034	24964442	3.48662	2.40028	3.92467	3.37787	4.5089	4.10317	2.67177	2.70816			NormSSc.103655	chrX	129114639	129115001	4.99159	4.92246	4.95528	4.65322	5.55602
NormSSc.14524	chr10	121301147	121301589	3.82876	4.92798	2.55673	4.02082	3.76356	3.9979	3.42236			NormSSc.67349	chr3	161067366	161068165	5.79834	6.94606	5.58845	4.97675	4.82285	5.85509	5.13502	6.58671			NormSSc.14709	chr10	126301543	126302012	3.14738	2.40028	3.37464	4.3152	4.12832	2.42548	3.24616	3.98736			NormSSc.64172	chr3	67022226	67023083	4.99159	4.57514	5.16899	5.1912	5.60302
NormSSc.8687	chr1	223888636	223889381	3.82876	4.92798	3.45025	3.61265	2.4926	4.08351	4.23195			NormSSc.98607	chr9	75139818	75140738	6.12784	6.6212	5.90968	6.04693	4.93677	5.58985	4.72221	5.84169			NormSSc.40880	chr17	66249776	66249976	3.14738	3.06959	3.37464	4.07756	4.37302	3.73864	2.67177	2.34192			NormSSc.5034	chr1	120611245	120612416	4.99159	5.23284	5.10414	4.13024	5.39551
NormSSc.87299	chr7	15725493	15727042	3.82876	4.92798	3.45025	3.61265	3.76356	3.19579	3.12063			NormSSc.94880	chr8	90255655	90256426	6.07905	6.67571	5.2897	5.55316	5.29569	4.88662	5.00105	5.85682			NormSSc.48581	chr2	39252012	39252356	2.0973	2.08153	4.14927	3.37787	4.34026	1.95744	3.49855	2.34192			NormSSc.329	chr1	8585538	8586389	4.72855	5.23284	4.53374	5.6612	4.52356
NormSSc.90877	chr7	127510399	127510908	3.82876	4.92798	2.83583	2.88207	3.51331	3.76109	4.66252			NormSSc.42608	chr18	29628577	29630404	5.94279	6.81929	3.87523	5.45714	5.65921	5.52939	5.84637	6.25366			NormSSc.34874	chr16	3011687	3012036	3.30166	2.6452	4.14927	4.3152	3.43482	2.95311	3.81691	2.34192			NormSSc.21542	chr12	31805938	31806855	4.99159	4.92246	4.53374	5.05553	5.45025
NormSSc.88075	chr7	31483040	31483452	3.82876	4.92798	3.45025	3.8452	2.68748	3.25322	3.77095			NormSSc.103566	chrX	120441591	120442701	6.3236	6.43986	5.98525	5.94986	4.62494	5.46855	4.37464	5.84169			NormSSc.68285	chr3	188440758	188441190	2.0973	1.48063	4.14927	4.3152	3.43482	1.95744	2.67177	1.76356			NormSSc.55	chr1	1370765	1371224	4.40979	5.45102	4.87752	5.5089	4.63173
NormSSc.54920	chr2	219860746	219861245	3.82876	4.92798	4.44872	2.12832	4.05553	3.76109	3.38109			NormSSc.62526	chr3	31503390	31504516	6.19028	6.57374	5.38832	4.33695	5.04236	5.90016	5.24173	6.30293			NormSSc.60851	chr22	40832443	40833080	3.48662	2.85914	4.14927	4.3152	3.43482	2.42548	3.49855	1.76356			NormSSc.54647	chr2	216330888	216331580	5.63376	5.01668	4.71457	4.37302	5.86491
NormSSc.9510	chr1	242082103	242082615	3.82876	4.92798	4.30166	3.61265	3.41609	3.04541	3.26024			NormSSc.15546	chr11	10319863	10320332	6.12784	6.69592	4.44256	4.97675	5.83524	5.50003	5.63511	6.09681			NormSSc.12238	chr10	68685572	68686010	2.0973	3.77586	4.14927	3.37787	4.37302	3.5424	2.67177	3.59054			NormSSc.48702	chr2	42569538	42570080	5.24616	4.50743	4.53374	5.1912	4.7399
NormSSc.81041	chr6	18161108	18161642	3.82876	4.92798	3.45025	2.48662	4.44101	2.74366	2.92246			NormSSc.52196	chr2	148055229	148055885	6.3236	6.50151	5.58845	4.54096	5.98047	5.4387	5.03828	6.5961			NormSSc.91889	chr7	151444048	151444458	3.30166	1.77341	3.92467	4.07756	3.91803	3.5424	3.49855	2.99159			NormSSc.34301	chr15	91473196	91473715	5.27157	4.50743	4.80255	4.94877	5.13979
NormSSc.6352	chr1	169021868	169022362	3.9937	4.77095	2.55673	2.88207	3.98313	4.36815	3.9639			NormSSc.58780	chr21	26793673	26794463	6.22971	6.59784	5.98525	4.82166	5.33695	5.55744	5.26199	6.11435			NormSSc.1464	chr1	28909379	28909590	3.14738	1.77341	3.92467	4.07756	3.91803	2.95311	2.67177	2.70816			NormSSc.95451	chr8	103803145	103803648	4.20491	4.87409	5.47611	5.27591	5.20582
NormSSc.15515	chr11	9661537	9661958	3.9937	4.77095	3.45025	1.60716	3.51331	3.68748	3.79774			NormSSc.18219	chr11	85913112	85914217	6.00262	6.83818	6.10706	4.82166	5.47007	5.58985	5.50595	5.84169			NormSSc.59565	chr21	44529099	44529429	3.14738	3.06959	3.92467	4.07756	3.91803	2.95311	3.49855	2.70816			NormSSc.17017	chr11	61159718	61160517	5.21398	5.31014	4.22658	5.23818	4.99053
NormSSc.102139	chrX	30551466	30551915	3.9937	4.77095	3.45025	3.61265	3.76356	3.04541	3.06158			NormSSc.42959	chr18	44702037	44703010	6.84286	6.00314	5.38832	4.82166	5.53374	6.39949	5.37625	6.0914			NormSSc.46218	chr19	45620436	45620783	2.0973	2.85914	3.92467	4.07756	3.91803	3.5424	2.67177	2.70816			NormSSc.12110	chr10	64133699	64134431	5.21398	4.82048	5.35837	5.1912	5.13979
NormSSc.71624	chr4	103701560	103702072	3.9937	4.77095	3.65322	2.88207	3.12448	3.0973	3.9639			NormSSc.68250	chr3	188057166	188058085	6.28669	6.58321	5.02392	5.76788	5.12159	5.55744	4.90465	6.16058			NormSSc.46190	chr19	45350944	45351434	2.87752	2.08153	4.81453	3.68487	3.43482	3.9596	2.67177	1.76356			NormSSc.99693	chr9	101705665	101706386	5.3236	4.87409	4.6263	4.89679	5.60302
NormSSc.99368	chr9	94909497	94910173	3.9937	4.77095	3.45025	3.12832	3.51331	3.19579	4.11095			NormSSc.27127	chr13	74276473	74277310	5.94279	6.93978	5.68878	4.82166	5.27331	4.77831	5.03112	6.8516			NormSSc.15017	chr10	135255940	135256296	2.87752	3.44718	4.44718	4.07756	3.43482	2.42548	4.00628	2.99159			NormSSc.81445	chr6	28367123	28368039	5.63376	4.57514	4.80255	5.05553	5.26896
NormSSc.61440	chr3	5467839	5468428	3.9937	4.77095	3.27417	2.48662	4.05553	2.7929	3.85682			NormSSc.97427	chr9	5455220	5455667	6.47007	6.41569	4.24439	5.45714	5.06959	4.99475	4.81214	5.6263			NormSSc.16030	chr11	19959769	19960082	2.87752	2.6452	4.44718	4.07756	3.43482	1.95744	2.67177	3.59054			NormSSc.16828	chr11	57283007	57283589	5.21398	5.01668	5.02701	4.44564	5.82463
NormSSc.63836	chr3	57789231	57789912	3.9937	4.77095	3.05352	2.48662	2.90913	4.20309	4.08153			NormSSc.95307	chr8	101475538	101476766	6.47007	6.41569	5.76541	4.54096	5.22748	6.10804	5.00105	6.1095			NormSSc.74014	chr5	6774705	6775495	2.87752	3.77586	4.14927	3.68487	4.12832	2.42548	3.49855	3.22119			NormSSc.46070	chr19	42784472	42784869	4.63578	5.85798	4.43792	4.72094	5.60302
NormSSc.79988	chr6	681886	682341	3.9937	4.77095	3.65322	3.12832	2.90913	3.96605	3.26024			NormSSc.74661	chr5	39164798	39165453	6.66087	6.2404	4.44256	5.55316	5.76911	5.64453	5.53011	6.41451			NormSSc.41644	chr17	79859918	79860341	2.0973	2.6452	4.14927	3.68487	4.12832	2.42548	2.63443	2.34192			NormSSc.50654	chr2	99374314	99375015	4.94769	5.59263	4.80255	4.89679	4.52356
NormSSc.17555	chr11	68694675	68695121	3.9937	4.77095	3.27417	2.48662	3.41609	4.17551	3.83348			NormSSc.27146	chr13	74600826	74601397	6.19028	6.71776	6.10706	5.88151	5.39391	5.52939	4.96713	6.04236			NormSSc.15612	chr11	11037608	11038148	3.14738	2.08153	3.92467	3.68487	4.37302	4.25322	2.67177	2.34192			NormSSc.13864	chr10	104159087	104159555	4.91692	5.53663	5.02701	4.65322	5.55602
NormSSc.12342	chr10	71267069	71268007	3.9937	4.77095	2.83583	3.12832	3.76356	3.71584	2.75861			NormSSc.65617	chr3	120063016	120063618	6.22971	6.71776	5.14644	5.68095	5.87294	4.94006	5.59054	6.5961			NormSSc.46130	chr19	44288525	44288926	3.30166	3.06959	4.44718	3.68487	3.88207	1.95744	4.00628	3.22119			NormSSc.34341	chr15	92409741	92410529	4.45638	5.34687	4.80255	5.75178	5.33362
NormSSc.87559	chr7	20823264	20823847	3.9937	4.77095	3.65322	2.48662	3.41609	3.76109	3.28798			NormSSc.23215	chr12	77425484	77426664	6.00262	6.94606	4.8452	5.94986	5.06959	5.92743	4.74491	5.19028			NormSSc.31964	chr15	41184095	41184349	3.48662	2.08153	4.44718	3.68487	3.91803	3.5424	3.81691	2.70816			NormSSc.60262	chr22	29702757	29703208	4.59472	5.7923	4.32862	5.57585	5.26896
NormSSc.75759	chr5	72108419	72108650	3.9937	4.77095	4.00419	2.48662	3.12448	2.70302	4.16806			NormSSc.74965	chr5	52336876	52337570	5.86029	7.09042	5.50225	4.97675	5.18384	5.78258	5.18845	5.85682			NormSSc.68532	chr3	194064707	194065046	3.48662	2.85914	3.37464	4.79411	3.88207	2.42548	2.67177	3.22119			NormSSc.17904	chr11	75276245	75276876	4.45638	5.19028	5.2974	5.47082	4.63173
NormSSc.94457	chr8	71227663	71228212	3.9937	4.77095	3.45025	2.12832	3.98313	3.78805	4.43947			NormSSc.94753	chr8	82009374	82010093	6.54707	6.4286	5.68878	5.88151	4.5221	5.36734	5.17365	5.64921			NormSSc.103496	chrX	118772555	118773434	2.0973	1.48063	3.37464	4.79411	3.88207	2.42548	2.67177	3.22119			NormSSc.87098	chr7	6312039	6312612	4.26024	5.26983	5.02701	5.36164	5.33362
NormSSc.49130	chr2	53249052	53249747	3.9937	4.77095	3.45025	2.48662	4.72475	2.98736	3.53663			NormSSc.64172	chr3	67022226	67023083	6.66087	6.32946	5.68878	4.82166	5.99685	5.52939	4.74491	6.12256			NormSSc.63291	chr3	46402873	46403221	2.62902	2.40028	3.37464	4.3152	4.37302	3.24262	3.49855	1.76356			NormSSc.2381	chr1	47644769	47645387	5.15116	5.05956	5.16899	4.58496	5.20582
NormSSc.96196	chr8	125917693	125918292	4.21579	4.55102	2.3152	3.40346	3.12448	3.78805	3.42236			NormSSc.65007	chr3	105465453	105466504	6.12784	6.86663	4.69008	5.76788	5.45179	5.40425	4.75861	5.86606			NormSSc.30219	chr14	77277346	77277715	3.30166	2.40028	4.81453	3.37787	3.88207	4.25322	2.67177	2.34192			NormSSc.27216	chr13	77000020	77000644	5.40663	4.97141	4.71457	4.77708	5.39551
NormSSc.103497	chrX	118781805	118782589	4.21579	4.55102	1.94877	3.12832	2.90913	2.7929	3.21759			NormSSc.70956	chr4	82425880	82426791	6.12784	6.87637	6.0393	4.97675	5.82107	5.9466	4.85567	6.0914			NormSSc.44069	chr19	863801	864179	3.14738	2.40028	4.61128	3.37787	4.09926	2.42548	3.20309	2.70816			NormSSc.93526	chr8	38322864	38323424	4.88094	4.92246	4.6263	5.27591	5.60302
NormSSc.1160	chr1	25059772	25060207	4.21579	4.55102	2.83583	2.48662	3.67964	3.0973	3.85682			NormSSc.9267	chr1	234866766	234867786	6.28669	6.71776	5.02392	5.76788	6.08944	4.94006	6.09091	6.29612			NormSSc.31128	chr14	102247821	102248227	2.0973	2.40028	3.37464	4.61539	4.12832	1.95744	3.77831	2.99159			NormSSc.83565	chr6	99797367	99798058	4.99159	5.34687	4.0973	5.3979	5.50299
NormSSc.6992	chr1	183779360	183779717	4.21579	4.55102	3.45025	3.40346	2.4926	4.02906	3.83348			NormSSc.70904	chr4	81059963	81060661	6.72475	6.28712	5.98525	5.45714	5.64788	5.64453	5.36896	6.09681			NormSSc.59631	chr21	45395304	45395676	2.87752	2.85914	3.37464	4.61539	4.12832	3.24262	4.00628	2.99159			NormSSc.90214	chr7	102554995	102555545	5.56242	5.01668	4.6263	4.51625	4.99053
NormSSc.11042	chr10	28917040	28917597	4.21579	4.55102	1.94877	3.12832	3.12448	3.60716	2.97461			NormSSc.25877	chr13	31151287	31152081	6.37464	6.64319	5.02392	5.29995	5.12159	4.99475	5.65522	6.03317			NormSSc.8343	chr1	214397580	214398231	2.0973	2.08153	3.92467	3.68487	4.5089	1.95744	4.00628	1.76356			NormSSc.51616	chr2	128333775	128334396	4.99159	5.31014	4.95528	5.00314	5.50299
NormSSc.5305	chr1	150974093	150974487	3.65588	5.11483	2.55673	2.88207	3.51331	3.76109	3.38109			NormSSc.92311	chr8	8775029	8775725	6.47007	6.56597	4.44256	5.45714	5.53374	5.85509	5.66847	6.3357			NormSSc.99409	chr9	95763382	95763908	3.30166	2.40028	3.37464	4.07756	4.67702	3.24262	3.24616	2.34192			NormSSc.81756	chr6	33265708	33266258	5.08944	5.56526	4.95528	5.36164	5.06459
NormSSc.78058	chr5	139248882	139249411	3.65588	5.11483	3.05352	3.8452	3.02906	3.85451	3.70044			NormSSc.67731	chr3	177315182	177316027	6.37464	6.66285	5.14644	4.97675	5.50003	5.50003	5.45638	6.04236			NormSSc.72854	chr4	151951191	151951445	4	2.40028	4.14927	4.07756	3.91803	2.42548	3.24616	3.42548			NormSSc.40005	chr17	46662603	46663191	5.35181	5.47987	4.80255	4.84286	5.50299
NormSSc.42991	chr18	45972964	45973417	3.65588	5.11483	3.05352	2.88207	3.83818	2.86375	3.42236			NormSSc.32457	chr15	52756231	52757392	6.5041	6.57374	5.38832	5.45714	6.18752	4.88662	5.0973	6.22524			NormSSc.80958	chr6	16704835	16705216	3.72348	2.6452	4.14927	4.07756	3.91803	2.42548	2.26722	3.86145			NormSSc.44611	chr19	8428684	8429365	5.11967	5.69332	4.22658	4.94877	5.50299
NormSSc.9759	chr1	249092977	249093386	3.65588	5.11483	1.12832	2.12832	3.59333	1.97461	2.11289			NormSSc.99527	chr9	98486654	98487490	6.47007	6.6212	5.84928	5.29995	6.33196	5.13311	5.73613	6.11435			NormSSc.62879	chr3	39370996	39371357	2.62902	2.08153	4.14927	4.07756	3.91803	3.9596	2.67177	3.74115			NormSSc.66860	chr3	150087862	150088368	5.6744	4.36653	5.6297	5.09926	4.82994
NormSSc.99892	chr9	108042966	108043534	3.65588	5.11483	2.55673	3.12832	3.12448	4.02906	3.83348			NormSSc.3973	chr1	92951104	92951975	6.37464	6.71776	6.27374	4.97675	5.73864	6.09042	5.16526	5.98842			NormSSc.68369	chr3	189949342	189950196	2.0973	3.26373	3.92467	4.79411	3.43482	2.42548	3.24616	2.70816			NormSSc.62653	chr3	33318726	33319356	5.65455	5.26983	5.23996	4.84286	4.63173
NormSSc.82268	chr6	42472884	42473521	3.65588	5.11483	2.3152	3.12832	3.67964	4.05149	3.17365			NormSSc.27144	chr13	74558930	74559689	6.76047	6.34522	5.76541	4.97675	4.69915	5.61334	4.8264	5.93184			NormSSc.5535	chr1	154642156	154642548	3.30166	1.77341	3.92467	4.79411	3.43482	2.42548	3.49855	2.70816			NormSSc.59471	chr21	43147119	43147795	4.76109	5.71712	4.87752	5.43792	4.99053
NormSSc.47298	chr2	9678161	9678671	4.65987	4.11289	2.55673	3.8452	4.13216	3.85451	3.4746			NormSSc.71555	chr4	102249124	102249910	6.28669	6.81929	5.68878	4.97675	5.47007	5.80496	5.15211	6.32779			NormSSc.61230	chr22	50421870	50422236	2.0973	3.26373	3.92467	4.3152	3.91803	3.24262	2.33529	2.99159			NormSSc.44157	chr19	1855239	1855774	4.80496	5.69332	4.53374	5.1912	5.60302
NormSSc.18863	chr11	108893713	108894079	4.65987	4.11289	2.3152	1.60716	2.77341	2.70302	2.49855			NormSSc.72116	chr4	123077948	123078419	6.3236	6.78562	6.10706	4.97675	5.20673	5.58985	5.05856	6.25936			NormSSc.37949	chr17	2310125	2310867	2.62902	3.44718	4.44718	4.3152	3.43482	1.95744	3.49855	2.99159			NormSSc.76474	chr5	92919821	92920252	5.40663	4.92246	4.80255	4.58496	6.04236
NormSSc.80700	chr6	13354623	13355129	4.65987	4.11289	3.05352	2.12832	3.23551	2.92688	3.57936			NormSSc.92945	chr8	23618772	23619608	6.37464	6.76634	5.2897	5.29995	5.67308	6.05099	4.88775	6.90073			NormSSc.77882	chr5	135378425	135378938	3.6044	1.77341	4.44718	4.3152	3.43482	3.5424	2.67177	2.99159			NormSSc.13942	chr10	105210781	105211420	5.3236	4.63982	5.23996	5.63308	4.91136
NormSSc.43968	chr18	76831162	76831599	4.65987	4.11289	3.05352	3.40346	3.02906	3.39072	3.85682			NormSSc.84487	chr6	126239471	126240727	6.47007	6.67571	5.38832	5.29995	5.18384	5.9698	5.0525	6.50706			NormSSc.79302	chr5	168553382	168554118	2.87752	3.77586	4.14927	4.61539	3.43482	2.42548	3.81691	2.34192			NormSSc.47368	chr2	10262518	10262976	4.72855	5.51037	4.87752	4.77708	5.90409
NormSSc.86348	chr6	160404851	160405136	4.88888	3.89341	3.65322	3.12832	3.12448	2.92688	3.85682			NormSSc.31431	chr15	22449367	22449826	6.22971	6.91609	5.84928	5.76788	5.14074	5.9466	4.96713	6.31604			NormSSc.10803	chr10	22965485	22965812	3.6044	2.6452	4.14927	3.68487	4.37302	3.24262	2.33529	2.70816			NormSSc.36433	chr16	57496255	57496985	4.94769	5.59263	5.41215	5.14264	5.39551
NormSSc.36403	chr16	57200789	57201271	4.41766	4.3827	1.94877	3.61265	3.32193	3.04541	3.72094			NormSSc.31662	chr15	33493821	33494510	6.19028	6.97034	5.90968	5.17829	5.5688	5.61334	5.03828	6.35632			NormSSc.3213	chr1	67230687	67231073	2.87752	2.08153	4.14927	3.68487	4.37302	1.95744	3.81691	2.34192			NormSSc.14274	chr10	115144797	115145320	4.99159	4.97141	5.47611	4.89679	5.73613
NormSSc.11818	chr10	52693405	52693859	4.41766	4.3827	3.27417	3.12832	3.76356	3.93787	3.83348			NormSSc.16435	chr11	36397860	36399668	6.3236	6.84811	5.90968	5.55316	5.20673	5.61334	5.71903	5.94442			NormSSc.44410	chr19	4872699	4873013	2.0973	3.06959	4.61128	3.68487	3.91803	2.95311	3.46552	4.0914			NormSSc.39747	chr17	42143504	42144267	4.72855	5.61813	4.6263	5.05553	5.39551
NormSSc.97304	chr9	2857519	2857986	4.41766	4.3827	2.83583	1.60716	2.4926	3.0973	3.53663			NormSSc.49587	chr2	65058216	65059186	6.37464	6.80015	6.0393	4.54096	5.97194	5.92743	5.80795	6.32109			NormSSc.98278	chr9	37302293	37302651	3.92025	3.06959	3.92467	3.68487	4.67702	2.42548	2.33529	2.99159			NormSSc.2538	chr1	52605409	52606276	5.27157	4.63982	5.6297	5.1912	4.40504
NormSSc.72388	chr4	140135184	140135704	4.41766	4.3827	2.83583	3.8452	3.59333	3.0973	4.25848			NormSSc.85412	chr6	143866988	143867621	6.47007	6.70752	6.0393	5.76788	6.0973	5.64453	5.05856	5.84169			NormSSc.44419	chr19	5031594	5031925	2.62902	3.44718	3.92467	4.3152	4.09926	2.95311	3.24616	2.70816			NormSSc.39585	chr17	40176588	40177431	4.76109	5.51037	4.71457	6.11773	4.7399
NormSSc.96244	chr8	126422708	126423348	4.41766	4.3827	3.45025	3.12832	4.05553	3.25322	3.42236			NormSSc.31432	chr15	22451618	22452072	6.37464	6.80885	5.68878	4.82166	5.39391	5.90016	5.15211	6.5503			NormSSc.46014	chr19	42069670	42070166	3.6044	2.40028	3.92467	4.07756	4.34026	2.42548	2.67177	2.70816			NormSSc.43629	chr18	61033441	61034033	5.27157	5.41766	5.6297	4.51625	4.7399
NormSSc.30705	chr14	92724796	92725157	4.41766	4.3827	2.83583	3.61265	3.41609	3.96605	4.08153			NormSSc.18323	chr11	88147466	88148868	6.69721	6.49148	6.15635	5.45714	5.20673	6.18522	4.96713	6.40346			NormSSc.1867	chr1	38259406	38260010	3.30166	1.77341	4.14927	3.68487	4.5089	3.73864	4.00628	2.99159			NormSSc.1325	chr1	27319827	27320696	4.45638	5.837	4.95528	5.72348	5.78319
NormSSc.39199	chr17	32965122	32965665	4.27417	4.55102	3.81929	4.68226	3.12448	3.48363	2.92246			NormSSc.23121	chr12	75871988	75872606	6.5041	6.6865	5.84928	5.17829	5.60233	5.50003	5.47686	6.51625			NormSSc.57172	chr20	30556287	30556599	3.30166	2.6452	4.14927	4.07756	4.12832	3.73864	3.20309	2.99159			NormSSc.55675	chr2	235889707	235890387	5.11967	5.01668	5.52866	4.89679	4.99053
NormSSc.16085	chr11	22897372	22897871	4.27417	4.55102	2.55673	1.60716	3.12448	3.5221	3.62358			NormSSc.27905	chr13	108921789	108923095	6.47007	6.73927	6.22164	5.17829	5.25145	6.44564	4.79169	6.3979			NormSSc.93664	chr8	41814511	41814991	2.87752	2.08153	4.14927	4.07756	4.12832	3.9596	3.49855	3.98736			NormSSc.45577	chr19	34396822	34397574	5.05755	5.53663	4.6263	5.72348	5.33362
NormSSc.37476	chr16	85062235	85063375	4.27417	4.55102	2.83583	3.40346	3.98313	3.76109	3.12063			NormSSc.88241	chr7	36763677	36764384	6.9818	6.2404	5.68878	5.55316	6.00732	5.88037	5.33944	6.15305			NormSSc.65454	chr3	114598002	114598612	2.62902	2.08153	4.14927	4.07756	4.12832	3.73864	2.67177	2.99159			NormSSc.102937	chrX	71130522	71131467	5.3236	4.57514	5.10414	5.81095	5.64855
NormSSc.8873	chr1	226914533	226915113	4.27417	4.55102	2.3152	3.40346	3.67964	3.55958	4.19762			NormSSc.83711	chr6	106589170	106590196	6.41883	6.80885	5.84928	4.97675	5.06959	6.35428	5.15682	6.01305			NormSSc.47746	chr2	20542935	20543269	3.14738	2.08153	3.37464	4.61539	4.37302	3.5424	2.33529	3.59054			NormSSc.95439	chr8	103750584	103751227	5.18476	5.31014	5.95149	4.77708	5.33362
NormSSc.38160	chr17	6926808	6927441	4.27417	4.55102	3.65322	2.12832	4.05553	4.33529	3.35181			NormSSc.92469	chr8	12516260	12517342	7.0034	6.3152	5.84928	5.45714	5.5688	5.99	5.67177	5.72221			NormSSc.46053	chr19	42625803	42626334	3.6044	2.6452	3.37464	4.3152	4.67702	3.24262	2.67177	2.99159			NormSSc.29034	chr14	52498432	52499268	5.11967	5.47987	5.35837	5.00314	5.73613
NormSSc.87431	chr7	17812860	17813202	4.27417	4.55102	1.94877	2.88207	2.77341	2.70302	3.53663			NormSSc.23174	chr12	76552227	76553136	6.3236	7.00052	6.70012	4.97675	5.62902	5.9698	5.18014	6.3357			NormSSc.44158	chr19	1857222	1857693	3.6044	3.61539	3.92467	4.07756	4.37302	3.24262	3.81691	1.76356			NormSSc.16734	chr11	47736307	47737295	5.18476	5.19028	4.80255	5.27591	5.97088
NormSSc.69998	chr4	40556040	40556455	4.27417	4.55102	3.05352	1.60716	3.32193	3.48363	3.85682			NormSSc.27802	chr13	102279181	102280189	6.78319	6.57374	6.22164	5.76788	5.85624	5.92743	4.96713	6.28282			NormSSc.46563	chr19	49837094	49837421	2.0973	3.06959	4.14927	4.79411	3.43482	1.95744	2.33529	3.74115			NormSSc.55400	chr2	231821528	231822439	5.40663	5.26983	5.82166	5.23818	4.99053
NormSSc.29917	chr14	71733666	71734183	4.93896	3.89341	3.05352	2.88207	1.53952	3.5221	3.38109			NormSSc.76935	chr5	109389420	109390391	6.22971	7.16479	6.10706	6.43288	4.97034	5.64453	5.06759	6.55637			NormSSc.11299	chr10	33439728	33440156	3.14738	2.40028	4.14927	4.79411	3.43482	4.59194	2.67177	2.34192			NormSSc.48274	chr2	31462347	31463146	5.02288	5.26983	5.10414	5.63308	4.91136
NormSSc.32693	chr15	59461574	59462047	4.93896	3.89341	3.27417	3.8452	2.35509	3.16245	3.26024			NormSSc.93399	chr8	33330042	33331110	6.66087	6.74991	6.27374	5.17829	5.89566	6.22524	5.18845	6.36327			NormSSc.39931	chr17	45609172	45609652	3.72348	2.40028	4.61128	3.68487	4.12832	4.10317	3.24616	2.99159			NormSSc.44790	chr19	11465786	11466374	5.08944	5.74303	4.80255	5.36164	5.26896
NormSSc.35414	chr16	17440473	17440814	4.93896	3.89341	3.45025	2.12832	2.90913	4.05149	3.70044			NormSSc.84591	chr6	129819687	129821073	6.28669	7.15116	6.0393	5.29995	5.61608	5.61334	5.15211	6.44872			NormSSc.58279	chr20	55004525	55004883	3.72348	2.85914	4.61128	3.68487	4.12832	3.24262	3.81691	1.76356			NormSSc.87843	chr7	27717413	27718255	5.69915	5.14833	5.41215	5.3979	4.7399
NormSSc.21034	chr12	16501960	16502424	4.72348	4.11289	4.00419	4.21939	2.35509	3.25322	4.02495			NormSSc.62126	chr3	18597589	18598499	6.69721	6.75706	5.90968	4.82166	6.18752	5.99	5.83642	6.53518			NormSSc.40848	chr17	65825501	65825805	4	2.08153	4.61128	3.68487	4.12832	3.73864	3.20309	2.70816			NormSSc.102821	chrX	65858455	65859360	5.69915	5.87923	4.95528	5.00314	5.26896
NormSSc.94744	chr8	81973284	81973948	4.72348	4.11289	3.45025	3.40346	2.4926	3.29141	3.9639			NormSSc.18619	chr11	102139051	102139852	6.72475	6.73927	6.22164	5.45714	5.99685	5.85509	5.90913	5.97248			NormSSc.90341	chr7	106058501	106058797	3.92025	2.40028	4.44718	4.07756	3.91803	3.24262	2.67177	2.99159			NormSSc.42347	chr18	19750366	19750940	4.91692	5.47987	5.72855	5.09926	5.06459
NormSSc.61138	chr22	46453989	46454304	4.72348	4.11289	3.27417	2.12832	3.32193	2.7929	2.11289			NormSSc.76648	chr5	96211514	96212894	7.0034	6.46628	6.15635	4.82166	5.80975	6.32277	5.51331	6.53229			NormSSc.45116	chr19	16704959	16705358	2.62902	3.06959	4.44718	4.07756	3.91803	1.95744	4.18107	2.70816			NormSSc.67871	chr3	182896591	182897432	5.56242	4.97141	5.02701	5.14264	5.97088
NormSSc.57697	chr20	43275518	43275778	4.72348	4.11289	1.94877	3.12832	4.13216	3.0973	3.28798			NormSSc.94978	chr8	93977246	93978646	6.69721	6.77617	5.50225	5.76788	6.0973	5.85509	4.80135	6.31604			NormSSc.92800	chr8	21879205	21879586	2.87752	2.85914	4.44718	3.68487	4.34026	4.10317	4.21217	2.70816			NormSSc.66314	chr3	134034316	134034888	5.21398	4.70431	5.02701	5.63308	5.78319
NormSSc.12787	chr10	79595925	79596472	4.72348	4.11289	4.00419	2.88207	3.12448	3.85451	2.73361			NormSSc.13144	chr10	90030659	90032247	6.37464	7.13741	5.98525	5.94986	5.90521	5.99	5.28712	6.38149			NormSSc.60406	chr22	32373147	32373612	2.87752	1.77341	4.44718	4.61539	3.43482	3.73864	3.81691	3.59054			NormSSc.17977	chr11	76463553	76464251	5.35181	5.23284	4.80255	5.86145	5.20582
NormSSc.82450	chr6	44999274	44999755	4.72348	4.11289	3.27417	2.12832	4.18845	3.93787	3.79774			NormSSc.49293	chr2	58250601	58251455	6.5041	7.01149	6.32653	5.29995	5.89566	5.92743	5.24173	6.45981			NormSSc.81332	chr6	26286483	26286797	2.87752	3.06959	4.44718	3.37787	4.67702	2.95311	4.18107	3.42548			NormSSc.38157	chr17	6915588	6916092	4.99159	6.03624	4.80255	5.47082	5.55602
NormSSc.3520	chr1	82691058	82691524	4.72348	4.11289	3.27417	4.02082	3.12448	2.51625	3.26024			NormSSc.93763	chr8	48425980	48426960	6.8738	6.64319	5.02392	6.36245	5.77953	6.53193	5.61402	6.42665			NormSSc.7439	chr1	199010616	199011105	3.48662	2.6452	3.92467	4.07756	4.5089	3.5424	3.49855	3.59054			NormSSc.7491	chr1	200384908	200385588	5.65455	5.14833	5.41215	4.72094	4.82994
NormSSc.43942	chr18	74890554	74890923	4.72348	4.11289	2.83583	2.12832	2.77341	2.70302	3.35181			NormSSc.75899	chr5	74862386	74863103	6.6263	6.89115	5.14644	5.29995	5.76911	6.14691	5.12736	6.5695			NormSSc.102251	chrX	39018166	39019062	2.0973	3.26373	4.14927	3.68487	4.67702	3.73864	3.24616	2.70816			NormSSc.70030	chr4	40889673	40890245	5.43947	5.26983	5.16899	4.84286	5.73613
NormSSc.58489	chr20	61505085	61505560	4.06559	4.77095	1.94877	3.12832	3.23551	3.64788	3.26024			NormSSc.27719	chr13	100084236	100085568	6.72475	6.80015	5.38832	6.04693	5.89566	5.92743	5.94224	6.53229			NormSSc.35789	chr16	28229479	28229818	3.14738	2.6452	3.37464	4.79411	4.37302	3.9596	4.00628	2.34192			NormSSc.53897	chr2	197097618	197098920	4.72855	5.01668	5.68291	5.83583	4.82994
NormSSc.26347	chr13	42438660	42439120	4.06559	4.77095	2.55673	3.61265	3.51331	3.93787	4.08153			NormSSc.7228	chr1	192519844	192520813	6.22971	7.32214	5.50225	6.24218	6.18752	5.83053	5.27244	6.24262			NormSSc.8181	chr1	211514372	211514940	2.62902	4.46096	4.81453	4.3152	3.43482	2.95311	3.20309	2.70816			NormSSc.77782	chr5	133702550	133703111	5.65455	5.37948	4.95528	4.89679	5.97088
NormSSc.64128	chr3	66024093	66025157	4.06559	4.77095	4.59054	2.48662	3.51331	2.98736	3.35181			NormSSc.71460	chr4	100428678	100429560	7.0034	6.55387	5.2897	4.82166	5.37706	4.99475	5.00732	6.12256			NormSSc.25062	chr12	123616336	123616864	3.48662	3.26373	4.14927	4.3152	4.12832	2.42548	4.00628	3.59054			NormSSc.15977	chr11	19092666	19093217	5.2991	5.10901	5.41215	5.54384	5.78319
NormSSc.53524	chr2	186603534	186603952	4.06559	4.77095	3.05352	4.21939	2.90913	2.51625	3.21759			NormSSc.87381	chr7	17178515	17179259	6.28669	7.28712	6.0393	4.82166	5.47007	5.90016	5.37625	6.48961			NormSSc.12911	chr10	81806670	81807065	3.14738	3.06959	4.14927	4.07756	4.37302	4.38109	2.67177	2.70816			NormSSc.57128	chr20	30084522	30085267	5.54096	5.10901	5.52866	5.5089	5.55602
NormSSc.35544	chr16	21525171	21525543	3.91136	4.92798	2.83583	3.8452	3.41609	3.64788	3.70044			NormSSc.53799	chr2	192502289	192503149	6.54707	7.0306	6.0393	6.04693	5.91914	5.99	5.20127	6.4537			NormSSc.192	chr1	6208616	6209084	3.48662	2.08153	4.14927	4.07756	4.37302	2.42548	3.49855	2.34192			NormSSc.73906	chr5	1004638	1005236	5.2991	5.69332	4.53374	5.36164	5.45025
NormSSc.48592	chr2	39455081	39455859	3.91136	4.92798	3.45025	3.12832	4.05553	3.60716	3.28798			NormSSc.71945	chr4	114603994	114604803	6.84286	6.73927	5.84928	5.45714	5.04236	5.9698	5.13502	6.63105			NormSSc.33127	chr15	67155151	67155648	3.30166	1.77341	4.81453	3.68487	4.12832	2.42548	2.67177	3.22119			NormSSc.35852	chr16	29624523	29625292	4.72855	6	4.71457	6.0068	5.33362
NormSSc.17829	chr11	74413407	74413946	3.91136	4.92798	3.27417	4.68226	3.51331	3.55958	2.66649			NormSSc.71526	chr4	101960325	101960978	6.78319	6.80015	5.76541	6.43288	5.37706	5.88037	5.90185	6.14786			NormSSc.2293	chr1	45860161	45860499	3.30166	1.77341	4.44718	3.68487	4.5089	2.42548	3.24616	3.42548			NormSSc.82130	chr6	39759724	39760498	5.02288	5.10901	5.58146	5.05553	5.90409
NormSSc.66332	chr3	134206300	134206535	3.91136	4.92798	4.00419	2.88207	3.41609	3.35509	3.88435			NormSSc.88980	chr7	64029688	64030832	6.78319	6.84811	6.0393	5.29995	6.00732	6.27461	5.62698	6.61368			NormSSc.74550	chr5	35924046	35924467	2.87752	1.48063	4.44718	3.68487	4.5089	2.95311	3.24616	1.76356			NormSSc.99504	chr9	97766650	97767723	5.48887	5.97994	4.53374	5.43792	5.06459
NormSSc.54879	chr2	219336720	219337179	3.91136	4.92798	2.55673	3.8452	3.23551	2.51625	3.17365			NormSSc.15783	chr11	14096496	14097202	6.84286	6.83818	5.98525	4.97675	6.14312	6.00941	5.80135	6.7614			NormSSc.101019	chr9	131103648	131104073	2.87752	3.61539	4.44718	4.07756	4.12832	2.95311	2.67177	3.42548			NormSSc.95514	chr8	105235289	105236225	5.48887	5.45102	5.41215	5.36164	5.13979
NormSSc.93132	chr8	27584712	27585194	3.91136	4.92798	3.27417	1.60716	3.12448	2.05755	3.28798			NormSSc.26227	chr13	40780308	40781770	6.41883	7.27612	5.38832	5.45714	6.00732	5.90016	6.23462	6.3357			NormSSc.71826	chr4	110915590	110916025	2.0973	3.94006	4.61128	4.61539	3.43482	3.24262	3.49855	2.99159			NormSSc.84831	chr6	134373151	134374081	5.69915	5.47987	4.87752	5.63308	5.50299
NormSSc.84684	chr6	131203509	131204054	3.91136	4.92798	3.45025	3.61265	4.44101	2.86375	3.12063			NormSSc.52751	chr2	162915527	162916234	6.5041	7.19967	6.36896	5.17829	5.79713	5.88037	4.67964	6.34026			NormSSc.44747	chr19	10919814	10920327	2.87752	2.6452	4.44718	4.79411	3.43482	3.73864	4.00628	3.22119			NormSSc.48146	chr2	28789475	28790184	5.11967	5.7923	4.80255	5.32193	5.64855
NormSSc.9670	chr1	246655917	246656346	3.74366	5.11483	1.94877	2.12832	3.51331	2.51625	3.51037			NormSSc.72720	chr4	147164159	147165084	6.66087	7.04871	5.84928	5.55316	6.25453	6.33985	5.31267	6.68454			NormSSc.8846	chr1	226737581	226737982	3.30166	1.77341	4.44718	4.79411	3.43482	3.73864	3.49855	3.42548			NormSSc.52577	chr2	159992403	159992950	5.63376	5.76603	4.95528	5.3979	4.63173
NormSSc.91304	chr7	137608051	137608495	3.74366	5.11483	2.55673	4.54672	3.67964	3.55958	3.77095			NormSSc.87564	chr7	21378215	21379035	6.28669	7.43308	6.0393	5.29995	5.95906	6.6297	5.22299	6.4537			NormSSc.72840	chr4	151503940	151504773	2.0973	4.07358	3.37464	4.79411	4.5089	3.24262	3.49855	3.42548			NormSSc.23803	chr12	96026943	96027666	5.61128	5.59263	4.95528	5.36164	5.20582
NormSSc.60639	chr22	37921303	37921887	3.74366	5.11483	4.15494	2.88207	3.32193	4.08351	3.35181			NormSSc.103928	chrX	147462113	147463446	6.8738	6.84811	5.38832	6.47686	5.77953	6.48887	5.40583	6.70463			NormSSc.59176	chr21	36080235	36080672	2.62902	2.85914	5.10023	3.68487	3.91803	0	2.67177	2.70816			NormSSc.22148	chr12	51318084	51318998	5.2991	5.31014	5.23996	5.32193	5.60302
NormSSc.19529	chr11	122124311	122124783	3.74366	5.11483	3.45025	3.8452	3.02906	3.0973	3.4746			NormSSc.18256	chr11	86303828	86304481	6.72475	7.02417	5.58845	5.17829	4.97034	5.90016	4.98313	6.16058			NormSSc.45090	chr19	16452874	16453603	2.87752	1.77341	3.92467	4.3152	4.5089	3.24262	3.49855	2.70816			NormSSc.40631	chr17	62038881	62039613	5.87866	5.45102	4.95528	4.89679	6.07358
NormSSc.94469	chr8	71446665	71447325	3.74366	5.11483	3.45025	3.8452	2.77341	3.96605	3.57936			NormSSc.75222	chr5	56678802	56679617	6.72475	7.0306	6.70012	6.36245	5.98047	5.25673	5.26199	6.5695			NormSSc.89979	chr7	98871726	98872210	2.87752	4.07358	4.93568	3.68487	4.12832	1.95744	3.24616	2.99159			NormSSc.57436	chr20	35723479	35724916	5.27157	4.97141	5.10414	6.22882	5.50299
NormSSc.80445	chr6	7541487	7542262	3.74366	5.11483	2.83583	4.02082	2.90913	3.78805	3.21759			NormSSc.66470	chr3	139396255	139397056	6.76047	7.00052	6.46172	5.94986	6.05048	5.88037	4.63308	6.31604			NormSSc.63471	chr3	49486431	49486861	2.87752	3.26373	4.93568	3.68487	4.12832	3.73864	3.49855	2.99159			NormSSc.47767	chr2	20724401	20725439	5.02288	5.47987	5.47611	5.43792	4.91136
NormSSc.17258	chr11	64764214	64764734	3.74366	5.11483	3.27417	4.21939	3.51331	3.68748	3.21759			NormSSc.62411	chr3	28367781	28368558	6.5041	7.26286	5.76541	5.55316	6.22209	5.9698	5.16526	6.3979			NormSSc.10519	chr10	15126390	15126998	3.48662	3.26373	3.37464	4.61539	4.78927	2.42548	3.97675	2.70816			NormSSc.33123	chr15	67095271	67095947	5.54096	5.76603	4.87752	5.47082	5.45025
NormSSc.66998	chr3	152374001	152374572	3.74366	5.11483	1.94877	3.12832	3.23551	2.43792	3.93129			NormSSc.76556	chr5	95159300	95160436	6.78319	7.06684	6.7314	4.54096	6.33196	5.78258	5.83642	6.57831			NormSSc.41093	chr17	72322057	72322491	3.14738	3.94006	4.61128	3.68487	4.5089	3.73864	3.49855	2.34192			NormSSc.5714	chr1	156861999	156862513	5.7203	5.45102	4.87752	5.6612	4.99053
NormSSc.41416	chr17	76246979	76247505	3.74366	5.11483	2.3152	2.88207	3.23551	3.19579	3.51037			NormSSc.77057	chr5	112358119	112358960	6.8738	6.98525	5.98525	5.45714	6.28368	6.14691	5.94224	6.92661			NormSSc.76115	chr5	79276789	79277246	4.07557	2.40028	4.61128	4.79411	3.43482	2.95311	3.24616	3.22119			NormSSc.47843	chr2	24272286	24272896	5.11967	5.89735	5.23996	5.36164	5.33362
NormSSc.98549	chr9	74298716	74299143	3.74366	5.11483	4.15494	3.8452	2.68748	3.48363	3.4746			NormSSc.67184	chr3	156847728	156848671	7.0034	6.86663	6.0393	4.97675	6.50336	6.29055	6.0234	6.7355			NormSSc.91785	chr7	150253788	150254220	2.62902	2.6452	4.61128	4.3152	3.91803	1.95744	3.49855	3.74115			NormSSc.62263	chr3	23847154	23847885	5.3236	5.05956	5.2974	5.05553	5.82463
NormSSc.94477	chr8	71553960	71554471	4.48063	4.3827	2.3152	3.8452	2.90913	3.25322	3.62358			NormSSc.12095	chr10	63943059	63943891	6.76047	7.11047	5.76541	5.29995	5.3152	6.47422	5.98736	6.68454			NormSSc.29877	chr14	71173769	71174337	3.82166	2.40028	4.61128	4.3152	3.91803	2.95311	3.49855	2.70816			NormSSc.62697	chr3	36421595	36422441	5.82048	5.837	4.71457	5.23818	5.78319
NormSSc.7909	chr1	206711621	206712076	4.48063	4.3827	4.00419	2.48662	3.90689	3.55958	3.77095			NormSSc.7445	chr1	199141394	199143053	6.84286	7.05579	6.54923	5.76788	5.79713	5.78258	4.67964	6.44371			NormSSc.68910	chr4	2691503	2691923	4.35509	3.26373	4.14927	3.68487	5.01045	2.95311	2.67177	3.86145			NormSSc.103619	chrX	128656630	128657784	5.69915	5.37948	5.02701	5.47082	5.73613
NormSSc.53080	chr2	173306691	173307248	4.48063	4.3827	2.83583	4.02082	3.41609	3.29141	3.85682			NormSSc.95505	chr8	104457619	104458288	6.9818	6.93019	5.90968	5.17829	6.30421	6.50521	5.4441	6.83465			NormSSc.41582	chr17	78997513	78997964	2.87752	3.61539	4.14927	4.79411	3.91803	4.10317	2.33529	4.0914			NormSSc.81000	chr6	17393652	17394622	5.82048	5.31014	4.87752	5.69397	5.68943
NormSSc.28503	chr14	28295270	28295766	4.48063	4.3827	3.05352	2.88207	2.68748	4.02906	3.85682			NormSSc.99880	chr9	107889889	107890693	6.6263	7.29334	5.76541	5.55316	5.18384	6.24129	5.54743	6.50003			NormSSc.17436	chr11	66838918	66839502	3.72348	2.08153	4.14927	4.79411	3.91803	3.73864	3.49855	3.98736			NormSSc.14695	chr10	126077508	126078231	5.54096	5.64386	4.71457	5.96283	4.99053
NormSSc.14543	chr10	121462112	121462402	4.48063	4.3827	3.05352	2.12832	2.16619	2.51625	3.42236			NormSSc.28954	chr14	51133999	51135848	7.25717	6.74991	6.27374	6.18891	6.14312	6.20537	5.61402	6.23596			NormSSc.71327	chr4	90294673	90294943	3.72348	2.85914	4.81453	3.68487	4.37302	3.24262	3.24616	3.98736			NormSSc.61575	chr3	9904186	9904949	5.76047	5.56526	5.02701	5.32193	6.00888
NormSSc.8195	chr1	211763488	211763874	4.98948	3.89341	3.05352	2.12832	3.12448	3.85451	4.11095			NormSSc.88773	chr7	48031151	48032093	7.03368	6.98525	6.62766	4.97675	6.75271	6.24129	6.02546	6.53518			NormSSc.2297	chr1	45978295	45978685	2.87752	2.85914	4.14927	4.61539	4.12832	3.24262	4.00628	2.70816			NormSSc.14432	chr10	119368525	119369185	5.93348	5.23284	4.87752	5.27591	6.07358
NormSSc.5579	chr1	155112604	155113289	4.77463	4.11289	2.83583	2.48662	3.51331	4.3971	3.42236			NormSSc.51834	chr2	134975103	134976052	6.90016	7.14359	6.81929	5.55316	5.87294	5.99	5.66847	6.67012			NormSSc.34048	chr15	86150711	86151491	4.35509	2.08153	4.44718	4.07756	4.37302	3.24262	3.81691	3.86145			NormSSc.103185	chrX	101905956	101906882	5.73738	5.85798	5.6297	4.77708	5.33362
NormSSc.36534	chr16	60141202	60141812	4.77463	4.11289	2.55673	3.8452	3.67964	4.14738	3.70044			NormSSc.23403	chr12	89638307	89639366	6.54707	7.5221	5.38832	5.76788	6.93156	6.38471	5.56667	6.84724			NormSSc.85525	chr6	146186262	146186713	3.82166	1.48063	3.92467	4.3152	4.67702	3.73864	4.21217	3.74115			NormSSc.28434	chr14	24808516	24809517	5.35181	5.89735	5.52866	5.86145	5.06459
NormSSc.19751	chr11	126181315	126181812	4.77463	4.11289	3.27417	2.48662	4.32193	3.96605	3.9958			NormSSc.42668	chr18	32558779	32559593	6.58076	7.5065	6.0393	5.55316	6.0973	5.40425	4.91024	6.68454			NormSSc.51173	chr2	112292396	112292888	3.6044	2.40028	4.14927	4.3152	4.5089	3.24262	2.67177	3.59054			NormSSc.95399	chr8	103135188	103136784	4.99159	5.37948	5.2974	5.6612	6.22568
NormSSc.8396	chr1	217200701	217201317	4.77463	4.11289	2.55673	3.61265	3.76356	2.92688	3.35181			NormSSc.83620	chr6	105237451	105238150	6.8184	7.27005	6.62766	4.97675	6.14312	6.3076	5.56667	6.82255			NormSSc.31016	chr14	99715725	99715980	3.6044	3.06959	4.44718	4.61539	3.91803	3.24262	3.24616	4.0914			NormSSc.68809	chr4	492456	493277	5.35181	5.85798	5.2974	5.69397	5.39551
NormSSc.43339	chr18	55758467	55758888	4.35181	4.55102	3.05352	3.12832	3.12448	3.35509	3.35181			NormSSc.20710	chr12	10516506	10518158	7.08178	7.01149	6.5895	6.10414	5.68813	6.48887	5.26199	6.34935			NormSSc.5976	chr1	161011292	161011519	3.6044	3.06959	4.81453	4.07756	4.09926	2.95311	2.67177	3.59054			NormSSc.76853	chr5	107006643	107007353	6.00157	4.70431	5.58146	5.36164	5.86491
NormSSc.7321	chr1	195929627	195930097	4.35181	4.55102	3.45025	3.40346	4.05553	2.70302	4.19762			NormSSc.26265	chr13	41187244	41188464	6.95393	7.17295	6.42079	6.47686	6.05048	6.00941	5.71201	6.62256			NormSSc.43062	chr18	46581981	46582649	4	3.94006	4.81453	3.68487	4.5089	3.5424	4.21217	1.76356			NormSSc.60505	chr22	36236299	36236873	5.40663	5.53663	5.35837	5.6612	5.90409
NormSSc.43809	chr18	72235141	72235603	4.35181	4.55102	3.65322	2.12832	2.90913	2.5961	3.9639			NormSSc.27918	chr13	109567955	109568765	7.03368	7.13	6.22164	6.10414	5.50003	6.16432	5.10706	6.67275			NormSSc.51609	chr2	128243930	128244717	3.30166	3.26373	3.92467	5.17272	3.91803	2.95311	4.34357	2.70816			NormSSc.98285	chr9	37472244	37472987	6.25717	5.23284	5.23996	5.60509	5.20582
NormSSc.16401	chr11	35705350	35705836	4.35181	4.55102	4.71201	3.12832	3.90689	2.5961	3.83348			NormSSc.74205	chr5	14925499	14926569	6.93046	7.30336	6.22164	5.88151	6.00732	6.1288	6.09779	6.90661			NormSSc.38679	chr17	17941703	17941993	3.14738	2.40028	4.81453	4.3152	3.91803	3.73864	2.26722	3.59054			NormSSc.85838	chr6	151814779	151816140	5.08944	5.45102	5.68291	5.9147	5.60302
NormSSc.59196	chr21	36355387	36356445	4.35181	4.55102	3.81929	3.12832	3.12448	3.71584	3.17365			NormSSc.86032	chr6	155739126	155740016	7.08178	7.21217	6.62766	6.18891	6.21217	6.32277	5.32109	7.07855			NormSSc.53710	chr2	191545041	191545335	4	1.77341	3.92467	4.79411	4.34026	3.73864	3.49855	3.42548			NormSSc.48121	chr2	28578405	28579539	5.61128	5.69332	4.95528	6.14312	4.91136
NormSSc.29960	chr14	72992433	72993067	4.35181	4.55102	3.27417	3.40346	3.02906	4.11483	3.72094			NormSSc.69484	chr4	17337928	17338804	6.90016	7.40504	6.10706	5.94986	6.35058	6.72729	5.5424	7.27005			NormSSc.45673	chr19	36001176	36001632	2.62902	3.26373	4.14927	4.79411	4.12832	2.42548	4.34357	3.42548			NormSSc.103223	chrX	103086529	103087463	6.07308	5.01668	6.27937	5.14264	5.26896
NormSSc.55593	chr2	234754439	234754840	4.35181	4.55102	3.45025	2.88207	2.16619	3.5221	4.08153			NormSSc.72391	chr4	140187602	140188464	6.69721	7.61745	6.0393	6.36245	6.14312	6.33985	5.77402	6.64888			NormSSc.81971	chr6	36726956	36727275	3.30166	2.6452	3.92467	5.02185	4.12832	2.42548	3.81691	2.99159			NormSSc.46497	chr19	49163995	49164735	5.24616	6.05654	5.02701	5.72348	5.13979
NormSSc.62846	chr3	39106612	39107101	4.35181	4.55102	4.00419	3.40346	2.68748	3.96605	4.16806			NormSSc.90476	chr7	110777630	110778757	7.12448	7.20718	6.5895	5.55316	6.04287	6.1288	5.49036	6.89115			NormSSc.27085	chr13	72583462	72583826	2.62902	0.274175	4.14927	5.02185	3.91803	0	0	0			NormSSc.16550	chr11	44749279	44749839	5.65455	5.7923	5.10414	5.1912	6.04236
NormSSc.87745	chr7	25133805	25134267	4.14169	4.77095	3.27417	4.21939	3.67964	3.76109	2.73361			NormSSc.22949	chr12	68844607	68845823	7.10146	7.25761	6.32653	5.68095	6.23195	6.16432	5.33944	6.7399			NormSSc.14125	chr10	112115796	112116110	4	3.44718	4.14927	4.07756	4.89454	3.24262	3.77831	2.99159			NormSSc.29243	chr14	56665761	56666311	5.82048	4.92246	5.41215	5.36164	6.07358
NormSSc.40805	chr17	65370740	65371062	4.14169	4.77095	3.65322	3.40346	3.32193	3.43172	3.38109			NormSSc.102778	chrX	64254306	64255643	7.0034	7.3975	6.32653	6.36245	5.55387	6.47422	5.46552	6.59124			NormSSc.68674	chr3	195871584	195871968	3.72348	2.08153	4.14927	4.07756	4.91247	3.24262	3.24616	3.98736			NormSSc.57958	chr20	48329529	48330775	5.15116	5.74303	5.35837	5.69397	5.86491
NormSSc.48668	chr2	41942615	41943162	4.14169	4.77095	2.55673	3.12832	3.83818	3.16245	3.93129			NormSSc.84605	chr6	130004958	130005629	7.17062	7.29889	6.27374	5.55316	6.9826	6.41766	5.80135	7.18545			NormSSc.31133	chr14	102286706	102286941	3.48662	2.85914	3.92467	4.3152	4.91247	2.95311	3.49855	3.86145			NormSSc.33761	chr15	79280720	79281344	5.7203	5.14833	6.07059	5.47082	5.33362
NormSSc.7487	chr1	200332345	200332725	4.14169	4.77095	2.3152	4.54672	2.68748	2.7929	3.17365			NormSSc.26732	chr13	49323334	49324513	7.30887	7.1912	6.0393	5.29995	6.18107	6.22524	6.36612	6.69883			NormSSc.183	chr1	6054835	6055092	3.48662	1.77341	3.92467	4.3152	4.91247	3.5424	3.97675	4.18476			NormSSc.23057	chr12	71039371	71040167	5.48887	5.45102	6.20855	4.84286	5.33362
NormSSc.37877	chr17	1469850	1470413	4.14169	4.77095	2.55673	3.8452	3.41609	3.9979	3.53663			NormSSc.71838	chr4	111086091	111087155	7.17062	7.42802	6.5895	6.18891	6.30421	6.61505	5.6044	6.75675			NormSSc.14729	chr10	126386509	126387067	3.6044	3.06959	5.10023	3.68487	4.37302	1.95744	3.24616	3.22119			NormSSc.49840	chr2	70256848	70257597	5.93348	5.34687	5.02701	5.47082	6.16853
NormSSc.34215	chr15	90601464	90601835	4.14169	4.77095	4.00419	2.48662	3.83818	3.96605	3.35181			NormSSc.23718	chr12	94655833	94657902	7.30887	7.34171	6.62766	7.08993	6.06459	6.4621	5.58006	7.27331			NormSSc.857	chr1	19668011	19668270	4.07557	2.40028	4.44718	4.61539	4.12832	2.95311	2.67177	2.70816			NormSSc.95197	chr8	98619119	98620124	5.89284	5.14833	5.95149	5.63308	4.91136
NormSSc.58646	chr21	16135135	16135926	4.14169	4.77095	4.00419	2.88207	3.32193	2.86375	4.02495			NormSSc.9702	chr1	247267132	247268052	7.38109	7.28131	6.70012	5.55316	6.61745	6.78075	6.40227	6.92385			NormSSc.96822	chr8	135593254	135593664	3.72348	1.77341	3.92467	5.36082	3.91803	3.73864	4.34357	4.0914			NormSSc.75870	chr5	74161470	74162643	5.3236	6.20309	5.10414	5.86145	5.93513
NormSSc.94048	chr8	59425775	59426356	3.9937	4.92798	2.55673	1.60716	2.77341	2.5961	3.06158			NormSSc.85166	chr6	138913882	138914990	7.08178	7.62817	6.70012	5.68095	7.07408	6.29055	5.84986	7.39611			NormSSc.13623	chr10	99172729	99173051	3.72348	3.44718	4.61128	3.68487	4.91247	4.38109	2.67177	3.22119			NormSSc.56775	chr20	18547710	18548371	5.77708	5.45102	6.27937	5.32193	5.55602
NormSSc.1304	chr1	27049737	27050563	3.9937	4.92798	3.45025	3.40346	3.83818	3.71584	3.62358			NormSSc.88160	chr7	35031493	35032410	7.2364	7.5135	7.36734	5.29995	6.79894	6.58041	6.39272	6.93623			NormSSc.93164	chr8	28021542	28022277	3.30166	4.68487	3.92467	5.17272	4.12832	2.95311	3.49855	3.59054			NormSSc.60125	chr22	25387527	25388253	5.2991	5.93677	5.6297	5.69397	5.20582
NormSSc.54850	chr2	219093911	219094448	3.9937	4.92798	3.81929	4.21939	2.77341	3.78805	3.26024			NormSSc.21496	chr12	31004042	31005087	6.9818	7.78623	6.46172	6.31141	5.87294	6.94415	6.02134	7.32946			NormSSc.96441	chr8	129326419	129327060	4.35509	3.61539	4.14927	5.17272	3.91803	3.5424	2.67177	2.70816			NormSSc.99569	chr9	99381635	99382393	5.91581	5.9596	4.95528	5.43792	5.93513
NormSSc.78147	chr5	140904299	140904949	3.9937	4.92798	3.45025	2.48662	3.51331	3.88888	4.05352			NormSSc.21118	chr12	21609042	21609942	7.32653	7.44391	6.9826	6.36245	6.57479	6.4621	5.56667	6.9569			NormSSc.27965	chr13	111064429	111065179	3.72348	4.21579	4.14927	4.61539	4.5089	2.42548	4.00628	3.74115			NormSSc.38799	chr17	21156273	21157094	5.87866	5.41766	5.41215	5.69397	5.73613
NormSSc.43300	chr18	54671799	54672416	3.9937	4.92798	3.27417	3.61265	3.32193	3.43172	4.27764			NormSSc.52204	chr2	148206821	148207731	7.39869	7.40504	6.27374	6.10414	6.82581	6.18522	5.36571	7.13407			NormSSc.12651	chr10	75949791	75950570	4.07557	2.40028	4.93568	3.68487	4.67702	4.10317	3.24616	4.0914			NormSSc.54812	chr2	218752480	218753638	5.48887	5.85798	5.72855	5.1912	5.45025
NormSSc.92363	chr8	10275188	10275619	3.9937	4.92798	3.27417	3.8452	4.82876	2.70302	3.4746			NormSSc.58793	chr21	26945926	26946654	6.9818	7.82403	6.87437	5.29995	6.51442	6.6297	5.96605	7.19074			NormSSc.39514	chr17	38738524	38739122	3.14738	2.6452	4.93568	3.68487	4.67702	3.9596	3.81691	3.42548			NormSSc.74910	chr5	49962147	49962860	6.49855	5.37948	5.9108	5.23818	5.39551
NormSSc.8386	chr1	215877359	215878019	3.9937	4.92798	2.83583	3.12832	3.51331	3.0973	4.25848			NormSSc.18842	chr11	108463592	108464867	7.12448	7.70623	6.90325	6.5388	5.95906	6.75799	5.95149	7.23485			NormSSc.52255	chr2	149572685	149572967	3.48662	3.26373	4.14927	5.02185	4.12832	2.42548	2.33529	3.86145			NormSSc.80159	chr6	3456833	3457745	5.46172	5.97994	5.2974	6.06959	5.20582
NormSSc.8251	chr1	212405422	212405820	4.53952	4.3827	3.65322	2.12832	3.59333	2.70302	3.83348			NormSSc.31426	chr15	22386732	22387847	7.39869	7.66996	7.13908	6.77831	5.94551	6.9523	6.05553	7.24771			NormSSc.53403	chr2	180114821	180115204	2.87752	3.77586	4.61128	4.3152	4.37302	3.5424	3.81691	3.59054			NormSSc.26644	chr13	47468072	47468848	5.86087	5.45102	5.58146	5.3979	6.00888
NormSSc.95628	chr8	109486004	109486344	4.53952	4.3827	4.00419	1.60716	3.23551	3.19579	2.92246			NormSSc.53644	chr2	190444993	190446286	7.8662	7.23818	7.1866	5.55316	7.36977	6.97194	6.20628	6.92385			NormSSc.44990	chr19	14542680	14542993	2.0973	3.94006	5.10023	4.07756	4.12832	3.24262	4.00628	3.22119			NormSSc.50072	chr2	74775602	74776429	5.95474	5.66319	5.2974	5.54384	5.90409
NormSSc.10673	chr10	18738493	18738903	4.53952	4.3827	2.83583	3.8452	3.67964	2.7929	3.77095			NormSSc.27072	chr13	71865026	71866005	6.95393	8.15799	6.62766	6.64754	6.18107	6.98842	5.24173	6.86491			NormSSc.95289	chr8	101387840	101388783	3.48662	1.48063	4.14927	4.79411	4.37302	3.24262	3.49855	3.42548			NormSSc.50054	chr2	74641730	74642906	5.63376	5.69332	5.52866	5.63308	5.86491
NormSSc.60944	chr22	42427051	42427659	4.53952	4.3827	3.65322	2.48662	4.32193	3.71584	3.21759			NormSSc.71923	chr4	114276589	114277643	7.25717	8.22467	6.9826	7.06057	6.64285	7.12063	5.18845	7.15517			NormSSc.41195	chr17	73293413	73294140	3.72348	2.85914	4.14927	4.79411	4.37302	3.73864	3.49855	3.74115			NormSSc.88374	chr7	38374705	38375727	5.43947	5.71712	5.58146	6.06959	5.20582
NormSSc.2720	chr1	56714680	56715369	4.53952	4.3827	3.65322	2.88207	3.67964	3.85451	3.77095			NormSSc.42774	chr18	36520544	36521524	7.50687	8.46238	7.55637	7.13263	6.88832	6.81005	6.32862	7.72745			NormSSc.48441	chr2	37550947	37551245	4.28282	3.06959	4.93568	4.07756	4.34026	3.5424	3.24616	3.98736			NormSSc.94398	chr8	68896811	68897556	5.82048	5.45102	5.35837	5.60509	6.44641
NormSSc.59470	chr21	43099041	43099599	5.0393	3.89341	3.05352	2.88207	2.90913	4.53808	3.38109			NormSSc.71087	chr4	85503529	85505650	8.08376	8.12676	7.51954	7.22927	7.31604	7.3969	6.58741	7.5017			NormSSc.3409	chr1	76641731	76642170	3.48662	3.26373	4.61128	4.61539	4.12832	4.25322	2.33529	4.26896			NormSSc.88425	chr7	39648518	39649511	6.0203	5.37948	5.2974	5.57585	5.55602
NormSSc.98014	chr9	32899205	32899585	3.82876	5.11483	2.83583	1.60716	2.35509	2.92688	3.06158			NormSSc.18721	chr11	104576117	104577207	8.0449	8.3151	7.60699	6.5881	7.43482	7.78972	6.69073	7.96417			NormSSc.15563	chr11	10463379	10463939	3.92025	2.6452	4.61128	4.07756	4.67702	3.9596	4.21217	3.42548			NormSSc.35808	chr16	28890977	28891774	5.48887	5.66319	5.47611	6.0068	5.60302
NormSSc.51541	chr2	124451501	124452020	3.82876	5.11483	3.45025	2.88207	4.97568	3.25322	3.72094			NormSSc.43688	chr18	65183168	65184744	8.37544	8.61223	8.17609	7.7238	7.34378	7.89918	6.51515	8.10609			NormSSc.38335	chr17	9018760	9019338	2.87752	3.61539	4.44718	4.79411	4.12832	2.42548	4.34357	3.74115			NormSSc.97172	chr8	145753896	145754723	4.94769	6.18568	5.23996	6.22882	5.97088
NormSSc.66528	chr3	141088908	141089475	3.82876	5.11483	2.3152	3.12832	3.76356	3.71584	3.17365			NormSSc.26570	chr13	46524620	46525068	2.97034	2.81214	2.94877	2.97888	4.2897	1.52793	2.55102	2.72348			NormSSc.76572	chr5	95237289	95237875	3.82166	3.06959	4.44718	5.02185	3.91803	3.24262	4.00628	3.22119			NormSSc.60732	chr22	39189813	39190488	5.35181	6.29825	5.41215	5.75178	5.55602
NormSSc.7802	chr1	204958452	204958817	3.82876	5.11483	2.55673	4.02082	3.41609	2.98736	2.57936			NormSSc.82519	chr6	46012628	46013394	2.97034	4.17921	3.87523	2.97888	3.15116	0	0	0.661198			NormSSc.17250	chr11	64655322	64655752	3.14738	3.26373	4.44718	4.3152	4.65189	2.95311	3.97675	3.74115			NormSSc.10907	chr10	25240842	25242156	5.43947	5.56526	6.03265	5.86145	5.82463
NormSSc.93911	chr8	55084301	55084669	3.82876	5.11483	4.00419	4.02082	3.23551	3.29141	3.21759			NormSSc.62156	chr3	19930504	19931311	2.97034	3.11289	2.94877	4.33695	3.79048	2.50447	2.26024	2.78319			NormSSc.90591	chr7	115050255	115050844	3.48662	4.33861	4.61128	4.3152	4.5089	2.95311	4.57796	2.99159			NormSSc.16819	chr11	57225643	57226419	5.2991	5.97994	5.8695	6.02649	5.45025
NormSSc.5404	chr1	152413242	152413743	3.82876	5.11483	3.05352	4.68226	3.41609	3.39072	3.72094			NormSSc.54777	chr2	218235016	218235515	3.63713	2.96605	4.44256	2.97888	3.38431	2.00836	2.26024	2.72348			NormSSc.37959	chr17	2689498	2689994	2.62902	1.77341	4.61128	4.3152	4.5089	2.95311	4.32025	2.99159			NormSSc.61367	chr3	4792655	4793993	5.11967	5.91914	6.27937	5.47082	5.93513
NormSSc.101389	chr9	137341370	137341841	4.83583	4.11289	3.45025	2.12832	3.59333	4.561	3.66385			NormSSc.36867	chr16	70736939	70737649	2.97034	4.29483	4.24439	2.97888	3.15116	2.00836	2.26024	2.78319			NormSSc.35435	chr16	17623737	17624241	4	3.06959	4.44718	4.61539	4.37302	2.95311	3.20309	3.86145			NormSSc.41808	chr18	2857467	2858288	6.39631	5.837	5.16899	5.86145	5.97088
NormSSc.56359	chr20	5127734	5128167	4.83583	4.11289	3.65322	2.48662	3.12448	2.98736	3.38109			NormSSc.46344	chr19	47234161	47234756	4.23729	3.23907	2.94877	3.91581	3.63982	2.78805	3.36815	2.19579			NormSSc.28680	chr14	34792140	34792579	2.87752	3.61539	4.14927	4.61539	4.67702	4.38109	3.24616	3.42548			NormSSc.55591	chr2	234474547	234475660	6.29441	4.92246	6.1056	5.5089	5.86491
NormSSc.76686	chr5	97645360	97646172	4.83583	4.11289	4.00419	3.12832	3.98313	3.71584	3.38109			NormSSc.29581	chr14	65521296	65521913	2.97034	4.04947	4.44256	3.65055	3.05755	2.78805	2.93129	2.19579			NormSSc.90308	chr7	105565458	105565736	4.22837	2.40028	4.14927	5.17272	4.12832	2.42548	2.67177	3.42548			NormSSc.20517	chr12	7282317	7283334	5.18476	5.93677	5.58146	6.06959	6.00888
NormSSc.28444	chr14	24900043	24900407	4.83583	4.11289	3.27417	3.40346	3.23551	4.51331	3.93129			NormSSc.82122	chr6	39329752	39330194	4.23729	3.66649	3.87523	2.97888	4.0393	3.28454	2.10512	2.91359			NormSSc.17682	chr11	72182177	72182725	3.6044	2.6452	4.14927	4.79411	4.5089	3.24262	3.49855	4.26896			NormSSc.93560	chr8	38758270	38759527	5.11967	6.03624	6.31689	5.86145	5.64855
NormSSc.19314	chr11	118570839	118571318	4.41766	4.55102	3.05352	4.68226	3.23551	3.04541	3.79774			NormSSc.65484	chr3	115504018	115504430	4.23729	3.66649	2.94877	4.33695	3.63982	2.78805	2.26024	3.6612			NormSSc.74685	chr5	39270340	39270892	4.35509	3.06959	4.14927	4.79411	4.5089	3.73864	3.49855	3.59054			NormSSc.42987	chr18	45935555	45936422	6.49855	5.45102	5.72855	5.86145	5.78319
NormSSc.72528	chr4	142274103	142274664	4.41766	4.55102	4.15494	2.88207	3.32193	3.25322	4.71584			NormSSc.53115	chr2	173908027	173908831	3.63713	3.46855	4.44256	3.91581	3.38431	2.50447	2.55102	3.50151			NormSSc.4874	chr1	117082647	117083178	4.16245	2.6452	4.61128	4.07756	4.76603	3.5424	3.81691	3.86145			NormSSc.21130	chr12	21927366	21928158	6.0203	5.71712	5.47611	5.27591	6.28066
NormSSc.58030	chr20	48956615	48957021	4.41766	4.55102	3.65322	2.12832	2.77341	4.20309	3.51037			NormSSc.48114	chr2	28548698	28549320	3.63713	3.66649	3.5961	4.33695	3.63982	2.00836	3.00836	3.16619			NormSSc.103952	chrX	148593829	148594397	3.82166	2.08153	3.92467	5.17272	4.37302	3.24262	3.24616	4.26896			NormSSc.23275	chr12	80580163	80581016	6.25717	5.34687	5.99633	5.88945	5.33362
NormSSc.76772	chr5	101867131	101867643	4.41766	4.55102	3.65322	2.88207	3.90689	4.08351	3.51037			NormSSc.81929	chr6	36258444	36259412	3.86375	3.90913	4.24439	2.97888	3.95744	2.00836	2.55102	2.91359			NormSSc.62572	chr3	32326702	32327406	3.92025	2.40028	4.81453	3.68487	4.99895	3.73864	3.77831	3.98736			NormSSc.98441	chr9	71939470	71940315	5.51625	5.85798	6.31689	6.21081	5.20582
NormSSc.13877	chr10	104238671	104239277	4.21579	4.77095	3.27417	3.12832	3.32193	4.20309	3.77095			NormSSc.103260	chrX	106693940	106694470	3.86375	3.83583	3.5961	4.54096	3.15116	2.00836	2.10512	3			NormSSc.45009	chr19	14685019	14685492	3.92025	3.26373	4.61128	4.79411	4.12832	2.42548	4.46855	3.59054			NormSSc.22433	chr12	56114789	56115357	5.40663	5.47987	6.17225	6.04896	5.78319
NormSSc.96626	chr8	132928608	132929218	4.21579	4.77095	4.30166	2.48662	3.41609	3.25322	4.33529			NormSSc.18712	chr11	104273495	104274256	3.86375	3.98525	2.94877	4.33695	4.0393	3.09337	2.10512	3.44101			NormSSc.29995	chr14	73930116	73930619	3.6044	3.06959	4.61128	4.79411	4.12832	2.95311	4.60853	2.99159			NormSSc.94709	chr8	81639588	81640185	6.31478	5.66319	5.68291	5.47082	5.82463
NormSSc.85036	chr6	137561320	137561809	4.60991	4.3827	1.94877	3.40346	3.41609	3.04541	3.70044			NormSSc.18180	chr11	85396566	85397647	3.63713	3.66649	4.44256	3.91581	3.63982	3.28454	3.00836	2.38752			NormSSc.24450	chr12	111043291	111043899	1.69268	3.06959	4.61128	4.79411	4.12832	2.42548	3.49855	3.22119			NormSSc.92123	chr8	637725	638711	6.49855	5.66319	5.6297	6.02649	5.06459
NormSSc.41536	chr17	78237161	78237655	4.60991	4.3827	3.81929	2.88207	3.67964	3.8264	3.93129			NormSSc.15438	chr11	8625520	8626277	3.63713	3.74616	4.69008	3.91581	3.34192	2.50447	2.26024	3.57374			NormSSc.101989	chrX	19816614	19816966	4.35509	2.6452	4.14927	5.02185	4.37302	2.95311	3.81691	3.22119			NormSSc.76472	chr5	92916822	92917437	6.13359	5.26983	5.95149	5.72348	5.93513
NormSSc.90791	chr7	121732957	121733450	4.60991	4.3827	3.05352	2.88207	3.41609	3.68748	3.38109			NormSSc.63763	chr3	56191511	56192355	3.86375	4.23907	3.5961	3.91581	3.95744	2.00836	2.26024	2.91359			NormSSc.92589	chr8	17940594	17941152	3.14738	3.26373	4.14927	4.79411	4.65189	2.95311	3.20309	3.86145			NormSSc.32636	chr15	58357125	58358864	5.40663	6.21849	5.95149	6.21081	5.97088
NormSSc.1510	chr1	31220215	31220535	4.06559	4.92798	2.55673	2.48662	2.90913	3.96605	3.4746			NormSSc.87062	chr7	5709808	5710621	3.86375	3.83583	4.44256	3.65055	3.79048	2.00836	2.55102	1.41923			NormSSc.99665	chr9	100954310	100954580	4	1.77341	4.14927	4.79411	4.67702	3.9596	4.18107	3.74115			NormSSc.19263	chr11	118015982	118017010	5.89284	5.61813	5.58146	6.18614	6.3555
NormSSc.86710	chr6	170404483	170405231	4.06559	4.92798	3.65322	4.02082	3.83818	3.35509	3.26024			NormSSc.77232	chr5	118638578	118639125	3.86375	4.29483	3.5961	4.54096	3.38431	2.78805	2.51037	3.69786			NormSSc.33769	chr15	79673415	79673792	3.82166	3.61539	4.14927	5.36082	4.12832	3.24262	2.67177	3.22119			NormSSc.52754	chr2	162929756	162931448	6.0203	5.56526	6.07059	5.96283	6.33113
NormSSc.77549	chr5	129103516	129104110	4.06559	4.92798	3.65322	2.48662	2.77341	2.74366	4.16806			NormSSc.15435	chr11	8364781	8365352	3.86375	3.56809	3.5961	4.97675	3.79048	3.09337	2.55102	3.77341			NormSSc.35966	chr16	31005790	31006134	4	1.77341	4.81453	4.3152	4.5089	3.73864	3.81691	3.22119			NormSSc.47537	chr2	12842246	12843360	5.98419	5.66319	6.66285	5.47082	5.50299
NormSSc.90630	chr7	115956833	115957863	4.06559	4.92798	3.45025	4.02082	3.41609	2.86375	4.02495			NormSSc.15732	chr11	12985649	12985989	4.40821	3.23907	3.87523	4.54096	3.79048	2.78805	2.55102	3.39391			NormSSc.98186	chr9	35696503	35696949	3.82166	2.08153	4.81453	4.3152	4.5089	3.5424	4.71839	3.86145			NormSSc.98185	chr9	35690452	35691565	6.28239	6.09337	5.47611	5.93896	6.47007
NormSSc.69627	chr4	25940411	25940873	4.88888	4.11289	3.65322	2.88207	2.90913	3.60716	3.06158			NormSSc.19409	chr11	119612044	119612305	4.40821	3.46855	3.5961	4.33695	4.1866	3.09337	3.60164	2.19579			NormSSc.29863	chr14	70654859	70656004	3.48662	3.44718	4.93568	4.79411	3.91803	4.85451	2.67177	4.0914			NormSSc.57167	chr20	30457772	30458693	6.05402	6.21849	5.95149	6.02649	5.68943
NormSSc.54077	chr2	200787608	200788071	4.88888	4.11289	2.55673	2.88207	3.41609	3.16245	2.87294			NormSSc.65176	chr3	108800478	108801246	4.64386	3.46855	3.87523	4.54096	3.95744	3.28454	2.55102	4.0021			NormSSc.47432	chr2	11301057	11301555	3.48662	3.61539	5.44256	4.07756	4.12832	3.24262	3.24616	2.99159			NormSSc.55516	chr2	233470441	233471270	5.73738	6.28196	6.38069	5.6612	6.28066
NormSSc.100073	chr9	111598006	111598470	4.88888	4.11289	3.45025	3.8452	2.16619	4.26199	3.35181			NormSSc.51551	chr2	127402104	127403138	3.86375	3.98525	3.5961	4.82166	4.2897	2.50447	3.00836	3.44101			NormSSc.57713	chr20	43374341	43374914	2.87752	4.21579	4.44718	4.3152	4.89454	4.25322	3.49855	3.59054			NormSSc.100841	chr9	128469028	128469845	6.17411	6.21849	5.7838	6.22882	5.39551
NormSSc.52387	chr2	153323407	153323839	4.88888	4.11289	2.55673	3.40346	4.61402	3.76109	4.16806			NormSSc.26188	chr13	40340007	40340574	3.86375	3.83583	4.24439	4.97675	3.63982	2.50447	3.76603	3.53084			NormSSc.90370	chr7	106376931	106377395	4	2.6452	4.81453	3.68487	5.17921	3.73864	3.97675	4.36			NormSSc.89330	chr7	75932620	75933301	5.48887	6.23418	6.56667	5.9147	6.47007
NormSSc.94649	chr8	80707232	80707627	3.91136	5.11483	3.65322	3.12832	3.98313	3.68748	2.97461			NormSSc.17528	chr11	68147778	68148970	3.86375	4.23907	3.5961	4.97675	3.90241	3.89566	2.55102	3.07756			NormSSc.39991	chr17	46534587	46535017	4.22837	2.85914	4.14927	5.02185	4.5089	3.73864	2.67177	3.59054			NormSSc.61581	chr3	9958386	9958996	6.08993	6.09337	5.82166	6.22882	6.10706
NormSSc.22806	chr12	65996279	65997063	3.91136	5.11483	3.05352	3.40346	4.55815	3.35509	3.42236			NormSSc.89898	chr7	95933448	95933817	3.63713	3.90913	4.24439	4.33695	4.47762	2.78805	2.55102	3.9466			NormSSc.74850	chr5	43140248	43140880	4.07557	3.44718	4.44718	5.36082	3.88207	4.38109	2.67177	4.18476			NormSSc.88994	chr7	64541158	64541989	6.39631	5.66319	6.41294	6.11773	5.68943
NormSSc.86420	chr6	162520684	162521158	3.91136	5.11483	2.3152	2.12832	3.51331	2.98736	3.51037			NormSSc.85810	chr6	151357421	151357884	4.40821	4.17921	4.44256	4.33695	3.38431	2.50447	3.00836	3.44101			NormSSc.85719	chr6	150044923	150045344	4.16245	3.26373	3.92467	5.02185	4.76603	3.24262	3.24616	3.22119			NormSSc.24766	chr12	118813912	118814817	6.32612	5.91914	5.82166	6.27417	6.38028
NormSSc.82175	chr6	41286443	41286985	3.91136	5.11483	3.27417	3.8452	4.05553	3.55958	3.77095			NormSSc.87951	chr7	29304620	29305359	3.86375	4.04947	4.69008	4.54096	3.63982	2.78805	3.55387	3.16619			NormSSc.101210	chr9	134186143	134186591	2.87752	2.40028	4.61128	4.3152	4.78927	2.42548	3.49855	3.74115			NormSSc.92526	chr8	15397488	15398395	6.35263	6.28196	6.1056	6.29355	6.00888
NormSSc.85646	chr6	149385157	149385520	4.48063	4.55102	3.27417	3.61265	3.67964	3.76109	4.19762			NormSSc.68545	chr3	194218385	194218939	4.40821	4.40346	3.5961	4.97675	3.63982	2.78805	3.36815	3.39391			NormSSc.65209	chr3	111267630	111268047	4	2.6452	4.61128	4.3152	4.78927	4.10317	3.24616	3.98736			NormSSc.102530	chrX	47052564	47053677	6.37625	6.60681	6.20855	5.86145	6.71265
NormSSc.64859	chr3	100611831	100612350	4.48063	4.55102	3.81929	2.88207	4.61402	3.55958	3.57936			NormSSc.11987	chr10	61997793	61998132	4.40821	3.98525	3.87523	4.54096	4.69915	3.28454	2.51037	3.80255			NormSSc.80799	chr6	14664390	14664875	3.82166	3.61539	4.44718	4.79411	4.48961	1.95744	3.20309	4.0914			NormSSc.50962	chr2	106360914	106361828	6.61847	5.7923	5.9108	6.04896	6.33113
NormSSc.41440	chr17	76377446	76378442	4.48063	4.55102	4.15494	2.48662	3.83818	3.78805	3.4746			NormSSc.66499	chr3	140718927	140719414	3.63713	4.40346	4.44256	4.82166	4.25497	2.00836	3.36815	3.16619			NormSSc.92821	chr8	22094764	22095192	3.14738	3.61539	4.14927	4.79411	4.78927	2.42548	2.67177	4.18476			NormSSc.53546	chr2	187558426	187559396	6.31478	6.03624	6.41294	6.37261	6.19533
NormSSc.10278	chr10	11220500	11221095	4.48063	4.55102	3.81929	2.12832	3.76356	4.36815	4.31014			NormSSc.102934	chrX	70883070	70883586	4.40821	4.35345	3.87523	4.54096	4.4441	2.78805	4.04744	3.73108			NormSSc.66822	chr3	149339026	149339608	4.47007	3.06959	4.93568	3.68487	5.11289	3.5424	4.21217	2.99159			NormSSc.38895	chr17	26698156	26699268	6.54168	6.28196	5.9108	6.61128	6.24969
NormSSc.12268	chr10	69962746	69963142	4.48063	4.55102	3.27417	2.48662	4.05553	3.16245	3.9958			NormSSc.30916	chr14	96505140	96505937	3.86375	5.04032	3.5961	4.82166	4.47762	3.28454	3.13216	3.73108			NormSSc.46486	chr19	49100180	49100748	3.30166	3.06959	4.61128	4.61539	4.5089	3.24262	4.89792	3.22119			NormSSc.94315	chr8	67344445	67345042	6.83436	5.89735	6.49297	6.04896	6.49036
NormSSc.83003	chr6	74131814	74132764	4.48063	4.55102	3.81929	3.12832	3.51331	3.48363	3.26024			NormSSc.72948	chr4	153564453	153565174	3.86375	4.40346	5.14644	4.82166	3.95744	3.50447	3.72855	3.61813			NormSSc.102989	chrX	73670754	73671683	1.69268	2.6452	4.81453	4.79411	4.12832	2.42548	2.33529	3.22119			NormSSc.42644	chr18	31157738	31158963	5.93348	6.45485	6.49297	6.44603	6.59784
NormSSc.76918	chr5	109084363	109085040	4.65987	4.3827	1.94877	2.48662	2.77341	2.51625	2.92246			NormSSc.26154	chr13	38989415	38989915	5.07955	4.45332	3.87523	4.54096	4.2897	2.78805	2.26024	3.6612			NormSSc.58513	chr20	62205235	62205938	4.56526	3.26373	4.44718	4.61539	4.67702	3.24262	2.67177	4.18476			NormSSc.91347	chr7	138665840	138666995	6.63071	6.4712	5.82166	6.27417	6.44641
NormSSc.85254	chr6	140240968	140241725	4.65987	4.3827	3.05352	3.12832	3.32193	2.92688	4.02495			NormSSc.4646	chr1	112048350	112048799	3.86375	4.17921	4.8452	5.17829	4.25497	3.6452	3.72855	3.61813			NormSSc.57765	chr20	44452753	44453149	2.62902	3.94006	4.44718	4.61539	4.67702	2.42548	3.77831	2.99159			NormSSc.45275	chr19	18433606	18434357	5.58776	6.82758	6.07059	6.66219	6.63747
NormSSc.22975	chr12	69179099	69179601	4.65987	4.3827	4.30166	3.40346	2.77341	3.48363	3.79774			NormSSc.52779	chr2	163588627	163589004	4.23729	5.10609	4.44256	4.82166	3.79048	2.50447	3.32528	3.90016			NormSSc.41461	chr17	76768817	76769154	2.0973	1.03317	4.44718	5.17272	4.12832	2.95311	2.67177	2.99159			NormSSc.34125	chr15	89455954	89456912	6.47573	6.74115	6.17225	6.61128	6.30336
NormSSc.37191	chr16	79204790	79205161	4.65987	4.3827	2.3152	3.12832	3.02906	2.37464	3.03317			NormSSc.84786	chr6	133084405	133084872	5.22658	4.40346	4.8452	4.82166	3.75364	3.89566	3.00836	4.48812			NormSSc.46222	chr19	45667490	45668282	3.30166	2.85914	4.61128	5.02185	4.12832	3.5424	2.63443	3.86145			NormSSc.83859	chr6	109329872	109331244	6.44217	6.63342	5.72855	6.21081	6.49036
NormSSc.47183	chr2	8285443	8285892	4.65987	4.3827	3.05352	2.88207	3.41609	3.85451	4.05352			NormSSc.69040	chr4	6174359	6174844	4.64386	4.50003	5.14644	4.97675	3.90241	3.50447	3.89792	3.73108			NormSSc.91438	chr7	139963051	139963452	4.35509	2.40028	4.61128	4.79411	4.37302	3.73864	4.00628	4.43637			NormSSc.16416	chr11	35965216	35966181	6.91219	6.65987	6.44024	6.4659	6.57655
NormSSc.38311	chr17	8771869	8772319	4.65987	4.3827	4.00419	3.40346	3.12448	3.60716	3.77095			NormSSc.27938	chr13	110492626	110493307	4.23729	4.71967	5.02392	4.54096	4.69915	3.6452	3.32528	3.90016			NormSSc.16577	chr11	45104409	45105303	3.48662	2.6452	4.61128	4.79411	4.37302	4.10317	3.49855	4.6452			NormSSc.75186	chr5	56110621	56111890	7.07657	6.7295	6.66285	6.66219	6.76356
NormSSc.36520	chr16	58893819	58894231	4.27417	4.77095	1.94877	1.60716	2.4926	2.51625	3.17365			NormSSc.48512	chr2	38302918	38304644	4.77953	5.01045	4.44256	5.17829	4.1866	2.78805	3.36815	3.97248			NormSSc.41418	chr17	76250474	76250874	3.72348	2.6452	4.61128	4.3152	4.89454	4.10317	4.4926	3.42548			NormSSc.69757	chr4	36245294	36246649	6.58216	6.61949	7.34213	6.88094	6.89932
NormSSc.36466	chr16	57905357	57905793	4.27417	4.77095	3.45025	2.88207	3.41609	4.33529	3.70044			NormSSc.15751	chr11	13354167	13354640	4.77953	5.04032	4.44256	4.82166	5.12159	3.50447	4.50447	4.05755			NormSSc.80128	chr6	3176810	3177414	3.48662	2.85914	3.92467	4.79411	5.11289	4.76479	4.00628	3.22119			NormSSc.98994	chr9	86431991	86433214	7.42138	6.84111	6.27937	7.07408	7.2065
NormSSc.35216	chr16	11718807	11719242	4.27417	4.77095	2.83583	4.54672	3.59333	3.64788	3.57936			NormSSc.90800	chr7	122525784	122527150	5.44179	4.54528	4.24439	5.55316	4.62494	4.12448	3.32528	4.14549			NormSSc.45183	chr19	17607040	17607465	3.72348	2.40028	4.44718	5.02185	4.37302	3.5424	4.71839	3.74115			NormSSc.39308	chr17	35715447	35716707	7.40048	7.73156	6.66285	7.78349	7.56082
NormSSc.95187	chr8	98429515	98430080	4.27417	4.77095	3.27417	2.48662	4.25145	3.29141	4.16806			NormSSc.64461	chr3	72531867	72532483	5.07955	5.22389	5.14644	4.97675	4.06959	3.6452	3.60164	5.03624			NormSSc.94993	chr8	94815478	94816096	5.01253	3.44718	4.44718	5.02185	4.37302	3.9596	2.67177	3.42548			NormSSc.7459	chr1	199711733	199712085	1.58496	2.43172	2.84986	0.948775	2.71329
NormSSc.62208	chr3	22605608	22606143	4.27417	4.77095	3.65322	3.40346	4.38591	2.86375	4.27764			NormSSc.46768	chr19	53662075	53662689	5.22658	4.35345	4.44256	5.17829	5.29569	3.28454	4.73864	4.17365			NormSSc.5935	chr1	160651256	160651638	3.82166	3.44718	4.44718	5.02185	4.37302	3.73864	3.81691	1.76356			NormSSc.15173	chr11	2548220	2548617	2.65055	3.02082	2.48063	3.13598	4.14169
NormSSc.102181	chrX	32466422	32466873	4.27417	4.77095	3.81929	2.48662	4.18845	3.88888	4.05352			NormSSc.33949	chr15	83875665	83877175	4.40821	4.86836	5.38832	5.55316	4.55673	4.6612	3.76603	3.84052			NormSSc.61893	chr3	14931941	14932439	4	3.44718	5.10023	4.61539	4.12832	4.10317	3.24616	2.70816			NormSSc.58636	chr21	15990389	15990919	2.04947	3.02082	1.62902	2.30166	2.71329
NormSSc.74334	chr5	21807973	21808545	4.27417	4.77095	3.05352	2.88207	3.83818	3.5221	4.08153			NormSSc.13096	chr10	89419326	89420306	5.22658	4.67702	4.8452	5.55316	4.69915	4.30505	4.0146	4.14549			NormSSc.23480	chr12	90470621	90471176	3.92025	2.6452	4.14927	5.02185	4.67702	4.25322	4.00628	3.98736			NormSSc.33337	chr15	70614654	70615506	2.36164	1.88662	2.17365	3.2707	4.14169
NormSSc.18655	chr11	102447913	102448374	4.27417	4.77095	3.05352	2.88207	3.67964	4.08351	4.02495			NormSSc.57120	chr20	29646156	29646646	4.40821	5.57233	5.68878	5.17829	4.25497	4.22299	3.76603	4.51184			NormSSc.45583	chr19	34723543	34724324	3.30166	4.68487	4.14927	4.79411	4.91247	2.95311	3.49855	3.42548			NormSSc.14122	chr10	112109375	112109925	2.65055	1.55102	3.4926	3.00419	4.14169
NormSSc.66514	chr3	140985543	140986337	4.27417	4.77095	3.27417	3.12832	4.05553	2.86375	3.51037			NormSSc.95213	chr8	98880999	98882155	4.77953	4.83348	5.14644	6.04693	4.62494	4.77831	3.96175	3.86606			NormSSc.58491	chr20	61531520	61532187	3.82166	2.6452	4.44718	4.3152	5.11289	4.10317	3.77831	4.26896			NormSSc.19961	chr11	130048358	130048734	1.58496	1.88662	1.62902	2.72855	4.14169
NormSSc.40273	chr17	54871151	54871687	4.93896	4.11289	2.83583	3.12832	3.67964	3.43172	4.4746			NormSSc.41885	chr18	3585773	3587201	5.44179	4.50003	5.2897	5.55316	4.69915	3.6452	4.55387	4.57091			NormSSc.40924	chr17	66755556	66756405	3.6044	5.04744	4.14927	5.36082	4.37302	3.9596	2.67177	3.42548			NormSSc.37807	chr17	537074	537541	2.65055	2.14359	2.17365	1.30166	4.14169
NormSSc.31180	chr14	103234588	103234992	4.93896	4.11289	3.27417	1.60716	3.32193	4.31352	3.4746			NormSSc.19461	chr11	120856595	120857296	4.77953	4.86836	5.14644	5.45714	5.3152	4.60164	4.0146	4.14549			NormSSc.14708	chr10	126301213	126301504	4	3.26373	4.44718	4.79411	4.65189	3.73864	2.33529	4.26896			NormSSc.5673	chr1	156457565	156458151	1.58496	2.14359	3.06559	3.00419	4.14169
NormSSc.22722	chr12	64403749	64404300	4.93896	4.11289	3.27417	3.8452	2.01668	3.35509	3.53663			NormSSc.85482	chr6	144732659	144733339	4.77953	5.28196	5.90968	5.17829	4.60302	3.78319	4.10121	4.99685			NormSSc.25216	chr12	127253126	127253329	4.16245	3.94006	4.81453	4.07756	5.01045	3.9596	2.33529	3.59054			NormSSc.214	chr1	6498077	6498408	2.36164	2.67702	3.06559	2.4746	4.14169
NormSSc.14149	chr10	112252149	112252486	4.93896	4.11289	3.27417	2.48662	4.55815	3.29141	3.9639			NormSSc.62663	chr3	33686696	33687261	4.64386	5.19304	5.68878	5.45714	4.9979	3.78319	3.87065	4.80376			NormSSc.45273	chr19	18414271	18414642	3.92025	2.6452	4.61128	4.61539	4.67702	3.73864	4.34357	4.43637			NormSSc.344	chr1	8882845	8883143	3.13979	3.18476	3.4926	1.57374	4.14169
NormSSc.9851	chr10	3269869	3270622	4.93896	4.11289	3.45025	1.60716	3.12448	3.76109	3.53663			NormSSc.44021	chr18	77905285	77906671	4.77953	5.16245	5.84928	5.45714	5.12159	4.01668	4.47309	4.88435			NormSSc.69075	chr4	6893678	6894389	3.30166	3.44718	4.61128	5.17272	4.12832	3.5424	4.21217	2.70816			NormSSc.68610	chr3	194881084	194881362	2.65055	2.84052	2.48063	2.30166	2.94442
NormSSc.47380	chr2	10530450	10530803	4.14169	4.92798	3.05352	3.61265	2.16619	3.04541	3.35181			NormSSc.83002	chr6	74104308	74105049	5.07955	5.36653	5.68878	5.29995	5.3152	3.78319	5.20491	4.57091			NormSSc.36463	chr16	57841877	57842440	4.47007	3.44718	4.61128	4.79411	4.5089	2.95311	3.97675	4.0914			NormSSc.16530	chr11	44578706	44578967	2.04947	3.02082	2.84986	1.83112	3.19944
NormSSc.76319	chr5	86538974	86539526	4.14169	4.92798	1.94877	3.40346	3.98313	3.19579	3.38109			NormSSc.16416	chr11	35965216	35966181	5.07955	5.04032	5.90968	5.76788	5.41294	5.03726	4.72221	3.97248			NormSSc.89727	chr7	92090878	92091260	3.72348	2.40028	4.61128	4.79411	4.5089	2.42548	2.67177	3.22119			NormSSc.31085	chr14	100844241	100844488	2.83112	2.67702	2.17365	2.30166	3.19944
NormSSc.50080	chr2	74829695	74830347	4.14169	4.92798	3.45025	3.40346	3.76356	3.96605	3.79774			NormSSc.19913	chr11	129149043	129149882	5.94279	4.83348	5.2897	5.76788	5.58706	4.94006	4.33029	4.48812			NormSSc.45844	chr19	39347909	39348552	3.30166	3.77586	4.61128	4.79411	4.5089	2.95311	4.4926	2.99159			NormSSc.35511	chr16	20877511	20877767	3.01253	2.84052	2.84986	3.2707	3.19944
NormSSc.83274	chr6	86070858	86071594	4.14169	4.92798	3.81929	4.02082	2.90913	2.37464	3.03317			NormSSc.94031	chr8	59057941	59058913	5.79834	5.16245	5.76541	6.10414	5.25145	4.46248	3.89792	5.21849			NormSSc.59639	chr21	45509313	45509667	3.82166	3.06959	4.44718	4.79411	4.67702	2.95311	3.24616	3.98736			NormSSc.19889	chr11	128596441	128597036	2.83112	2.84052	1.62902	2.30166	4.14169
NormSSc.81674	chr6	32121614	32122738	4.14169	4.92798	4.8487	3.40346	3.67964	3.71584	2.73361			NormSSc.53428	chr2	181901510	181902316	5.44179	5.84811	5.84928	5.76788	5.91914	4.46248	4.26548	5.52575			NormSSc.88857	chr7	50599117	50599689	3.82166	1.48063	5.21036	4.79411	3.91803	4.10317	3.81691	3.74115			NormSSc.72360	chr4	139483798	139484101	2.36164	1.88662	2.84986	2.07358	4.27591
NormSSc.66396	chr3	136732701	136733532	4.14169	4.92798	4.00419	2.12832	3.67964	4.36815	3.83348			NormSSc.54560	chr2	210288263	210289368	6.3236	5.86721	6.15635	6.82876	5.53374	5.7524	4.41294	5.72221			NormSSc.81233	chr6	25018168	25018501	4	2.6452	4.93568	4.61539	4.37302	3.24262	3.81691	2.70816			NormSSc.17710	chr11	72452463	72452908	1.58496	2.67702	2.48063	2.4746	4.27591
NormSSc.11962	chr10	61577503	61577940	4.14169	4.92798	3.65322	3.12832	3.59333	2.7929	3.53663			NormSSc.4697	chr1	113247130	113248229	5.94279	5.94877	6.36896	6.74147	5.85624	4.88662	5.10706	5.76171			NormSSc.43452	chr18	57469143	57469620	3.92025	3.61539	4.44718	5.36082	4.12832	2.95311	3.20309	4.6452			NormSSc.84811	chr6	133575484	133576198	3.27764	2.43172	1.62902	3.2707	3.19944
NormSSc.86387	chr6	161538341	161538763	5.18845	3.89341	2.55673	3.8452	3.02906	3.48363	4.3649			NormSSc.83207	chr6	83072734	83075052	6.22971	6.14454	5.90968	6.90773	5.72158	5.88037	4.63308	5.56171			NormSSc.100882	chr9	129373664	129374237	3.72348	3.26373	3.92467	5.02185	4.99895	2.42548	3.49855	3.98736			NormSSc.75135	chr5	55560245	55560559	3.50743	3.31857	3.06559	1.83112	3.19944
NormSSc.89408	chr7	77535443	77535918	3.82876	5.26024	3.27417	2.88207	3.76356	3.55958	4.5961			NormSSc.58540	chr20	62462612	62463112	2.97034	1.71329	2.94877	2.97888	4.06959	2.00836	3.13216	1.41923			NormSSc.20902	chr12	13431052	13431537	3.6044	3.44718	5.21036	4.61539	4.12832	4.25322	3.24616	4.36			NormSSc.40773	chr17	64629318	64629894	3.27764	2.84052	3.06559	2.07358	4.27591
NormSSc.70208	chr4	52917332	52918453	3.82876	5.26024	4.44872	3.61265	3.76356	3.19579	3.70044			NormSSc.98222	chr9	36092548	36093015	2.63982	3.11289	2.94877	2.97888	4.1866	1.52793	2.55102	3			NormSSc.88288	chr7	37325667	37326136	3.30166	2.40028	4.44718	5.17272	4.34026	3.73864	2.63443	2.70816			NormSSc.29755	chr14	69195225	69195972	2.65055	1.23195	2.48063	2.72855	4.27591
NormSSc.49313	chr2	58798357	58798705	3.82876	5.26024	3.27417	2.48662	2.16619	2.86375	2.73361			NormSSc.8031	chr1	208063500	208064265	3.63713	1.98313	4.24439	2.97888	3.05755	2.78805	2.26024	2.38752			NormSSc.42255	chr18	13284697	13285003	3.30166	2.85914	4.14927	5.17272	4.65189	3.5424	3.77831	3.86145			NormSSc.67166	chr3	156696203	156696901	2.83112	2.43172	3.06559	3.00419	4.27591
NormSSc.54348	chr2	204974931	204975522	3.82876	5.26024	2.55673	4.21939	3.41609	3.29141	3.53663			NormSSc.32247	chr15	48963524	48964182	2.63982	3.23907	2.94877	2.97888	4.4441	2.00836	2.26024	2.78319			NormSSc.15243	chr11	3845880	3846325	4.47007	3.44718	3.92467	4.79411	5.2707	3.73864	3.81691	2.99159			NormSSc.96948	chr8	141643937	141644377	3.75115	2.67702	2.48063	2.84986	4.14169
NormSSc.104152	chrX	154493143	154494071	3.82876	5.26024	3.05352	3.61265	2.68748	3.68748	3.72094			NormSSc.35784	chr16	28199626	28200113	2.63982	1.39391	4.24439	2.97888	3.15116	2.50447	2.55102	3.61813			NormSSc.13855	chr10	103990083	103990776	3.92025	3.26373	4.44718	5.17272	4.37302	4.10317	3.81691	4.0914			NormSSc.70192	chr4	48803769	48804160	3.38752	1.88662	2.48063	2.30166	3.41923
NormSSc.28458	chr14	25148057	25148549	3.82876	5.26024	1.94877	3.12832	3.32193	4.08351	3.79774			NormSSc.76508	chr5	94365206	94365818	2.63982	2.23195	2.94877	3.65055	4.0393	3.28454	2.26024	2.38752			NormSSc.54854	chr2	219121986	219122688	3.82166	3.44718	4.61128	5.02185	4.37302	3.9596	3.24616	4.18476			NormSSc.46295	chr19	46367416	46367661	2.65055	3.31857	2.17365	3.40028	3.41923
NormSSc.2289	chr1	45792299	45792996	3.82876	5.26024	3.27417	2.88207	3.12448	4.05149	3.03317			NormSSc.23999	chr12	102175617	102175840	2.63982	2.23195	2.94877	3.65055	4.06959	2.78805	3.18107	2.38752			NormSSc.44714	chr19	10535983	10536330	4.07557	3.77586	4.61128	4.61539	4.78927	3.5424	4.00628	3.74115			NormSSc.42189	chr18	11982110	11982423	3.01253	3.02082	2.84986	2.72855	3.41923
NormSSc.17541	chr11	68518689	68519359	3.82876	5.26024	3.81929	2.88207	3.90689	4.43327	3.42236			NormSSc.16006	chr11	19636032	19636585	3.63713	1.71329	2.94877	4.33695	3.38431	2.78805	2.55102	2.78319			NormSSc.78735	chr5	150601147	150601504	3.82166	3.26373	4.93568	4.3152	4.78927	3.9596	4.46855	2.99159			NormSSc.24640	chr12	116354954	116355318	2.36164	3.58216	2.84986	3.40028	4.40504
[truncated: 12,537 more rows]
[truncated: 5 more columns]
