# Supplementary material for: Chromatin accessibility landscapes of skin cells in systemic sclerosis nominate dendritic cells in disease pathogenesis
Source: Nat Commun. 2020 Nov 17;11:5843. doi: 10.1038/s41467-020-19702-z (PMC7672105; doi:10.1038/s41467-020-19702-z)
Supplement: Supplementary file 16 — Supplementary Data 12 [file 41467_2020_19702_MOESM16_ESM.xlsx]

## Sheet: Sheet1
Supplementary Data 12 :Disease ontologies of Norm-Affected-Unaffected differential peaks of each cell type ( P value )
Disease ontologies of Norm-Affected-Unaffected differential peaks of dendritic cells ( P value )								Disease ontologies of Norm-Affected-Unaffected differential peaks of CD4+ T cells ( P value )								Disease ontologies of Norm-Affected-Unaffected differential peaks of CD8+ T cells ( P value )								Disease ontologies of Norm-Affected-Unaffected differential peaks of fibroblasts( P value )
Disease	Norm-Back	Back	Arm-Back	Norm-Arm	Arm	Norm			Norm-Back	Back	Arm-Back	Norm-Arm	Arm	Norm			Norm-Back	Back	Arm-Back	Norm-Arm	Arm	Norm			Norm-Back	Back	Arm-Back	Norm-Arm	Arm	Norm
arteriosclerotic cardiovascular disease	1	1	1	1	7.47975e-20	1		autoimmune disease of gastrointestinal tract	1	1	1.79e-07	1	1	1		sclerosing cholangitis	1	1	1	1	1	0.000343468		sclerosing cholangitis	1	1	1	1	1	0.000343468
sclerosing cholangitis	1	1	1	1	0.000678932	1		agammaglobulinemia	1	1	1	1	0.0434458	1		cholangiocarcinoma	1	1	0.00309857	1	1	1		cholangiocarcinoma	1	1	0.00309857	1	1	1
prostate carcinoma	1	1	1	1	1.65619e-06	1		endometrial neoplasm	1	1	1	1	1	0.012517		dsDNA virus infectious disease	1	3.66851e-07	8.40405e-05	1	1	0.00085523		dsDNA virus infectious disease	1	3.67e-07	8.4e-05	1	1	0.00085523
thyroid gland disease	1	1	1	1	7.12514e-22	1		malignant uterine corpus neoplasm	1	1	1	1	1	0.000985803		Mononegavirales infectious disease	1	1	1	1	1	5.39741e-05		Mononegavirales infectious disease	1	1	1	1	1	5.4e-05
gastritis	1	1	1	1	1	3.22223e-05		autoimmune hemolytic anemia	1	1	1	1	1	0.00447579		aortic aneurysm	1	0.00153843	1	1	1	1		aortic aneurysm	1	0.00153843	1	1	1	1
aggressive systemic mastocytosis	1	1	1	1	0.000141358	1		dengue disease	1	1	1	1	0.0331786	1		skin squamous cell carcinoma	1	1	0.0146642	1	1	1		skin squamous cell carcinoma	1	1	0.0146642	1	1	1
keratosis	1	1	1	1	3.84421e-06	0.00084752		dengue hemorrhagic fever	1	1	1	1	0.0428841	1		collagen disease	1	1	1	1	1	0.0206148		collagen disease	1	1	1	1	1	0.0206148
allergy	1	1	4.56414e-05	1	1	1		macular degeneration	1	1	1	1	0.0216145	1		osteoporosis	1	1	1	1	1	0.0448075		osteoporosis	1	1	1	1	1	0.0448074
combined T cell and B cell immunodeficiency	1	1	1	1	0.000138178	1		lupus erythematosus	1	1	1	8.92293e-05	0.000200184	1		Pneumocystis jirovecii pneumonia	1	1	0.000997725	1	1	1		Pneumocystis jirovecii pneumonia	1	1	0.000997725	1	1	1
pulmonary tuberculosis	1	1	1	1	9.03993e-08	1		Spirochaetaceae infectious disease	1	1	0.000135673	1	1	1		liver cirrhosis	1	0.00301241	1	1	1	1		liver cirrhosis	1	0.00301241	1	1	1	1
malignant neoplasm of gallbladder	1	1	1	1	1	0.00309165		demyelinating disease of central nervous system	1	1	1	0.000361126	0.00498865	1		dilated cardiomyopathy	1	1	1	1	1	0.0445394		dilated cardiomyopathy	1	1	1	1	1	0.0445394
dsDNA virus infectious disease	1	1	1	1	1.18135e-34	1		leukopenia	1	1	1	1	0.0419227	1		autoimmune disease of the nervous system	1	1	1	1	1	0.00646108		autoimmune disease of the nervous system	1	1	1	1	1	0.00646108
sarcoidosis	1	1	1	1	2.54814e-07	0.00036714		pulmonary tuberculosis	1	1	1	1	1	0.0460355		nasopharynx carcinoma	1	1	1	1	1	0.00659268		nasopharynx carcinoma	1	1	1	1	1	0.00659268
pancreatitis	1	1	1	1	9.1304e-10	1		Burkitt's lymphoma	1	1	1	0.00921827	1	1		anaplastic thyroid carcinoma	1	0.0107674	1	1	1	1		anaplastic thyroid carcinoma	1	0.0107674	1	1	1	1
aortic aneurysm	1	1	1	1	3.10608e-07	0.000293872		anemia	1	1	1	1	0.0184304	1		lupus erythematosus	1	1	1	0.0278184	1	1		lupus erythematosus	1	1	1	0.0278184	1	1
histiocytosis	1	1	0.0119547	1	1	0.00894384		retinal vascular occlusion	1	1	1	1	0.0271819	1		allergy	1	1	1	1	1	0.013838		allergy	1	1	1	1	1	0.013838
relapsing pancreatitis	1	1	1	1	3.66854e-05	1		adenosine deaminase deficiency	1	1	1	1	1	0.0198717		demyelinating disease of central nervous system	1	1	1	1	1	0.000270075		demyelinating disease of central nervous system	1	1	1	1	1	0.000270075
collagen disease	1	1	1	1	3.48879e-13	1		lymphoblastic leukemia	1	1	1	5.96108e-06	1	1		Measles virus infectious disease	1	1	1	1	1	0.000633468		Measles virus infectious disease	1	1	1	1	1	0.000633468
arteriosclerosis	1	1	1	1	4.57529e-21	1		Sjogren's syndrome	1	1	7.78045e-05	1	1	1		monocytic leukemia	1	1	0.0268388	1	1	1		monocytic leukemia	1	1	0.0268388	1	1	1
hypotrichosis	1	1	1	1	1.92843e-06	1		chronic lymphocytic leukemia	1	1	1	0.000566335	1	0.000459769		Bunyaviridae infectious disease	1	1	1	1	1	0.0206531		Bunyaviridae infectious disease	1	1	1	1	1	0.0206531
primary Helicobacter infectious disease	1	1	1	1	1	1.71754e-05		Behcet's disease	1	1	0.000281717	1	1	1		biliary tract cancer	1	1	0.00183947	1	1	1		biliary tract cancer	1	1	0.00183947	1	1	1
arteriopathy	1	1	1	1	6.19747e-25	1		allergic rhinitis	1	1	1	1	0.0396258	0.0289516		T-cell leukemia	1	0.0104778	1	1	1	1		T-cell leukemia	1	0.0104778	1	1	1	1
giant cell tumor of bone	1	1	1	1	1	0.0189081		cystic fibrosis	1	1	0.000150815	1	0.00803171	1		primary biliary cirrhosis	1	1	1	1	1	0.00171811		primary biliary cirrhosis	1	1	1	1	1	0.00171811
thyroid neoplasm	1	1	1	1	9.27062e-17	1		demyelinating disease	1	1	1	0.000136516	0.00452333	1		demyelinating disease	1	1	1	1	1	0.000382964		demyelinating disease	1	1	1	1	1	0.000382964
dermatitis	1	1	1	1	1.30071e-15	1		cutaneous candidiasis	1	1	1	0.037453	1	1		diabetes mellitus type 2	1	1	0.00315263	1	1	1		diabetes mellitus type 2	1	1	0.00315263	1	1	1
neurofibromatosis	1	1	1	1	1	0.0355956		rhinitis	1	1	1	1	0.0422065	0.0155246		celiac disease	1	1	1	1	1	0.018011		celiac disease	1	1	1	1	1	0.018011
middle ear disease	1	1	1	1	0.000115987	0.00104166		chondrosarcoma	1	1	1	0.0383499	1	1		bile duct carcinoma	1	1	0.00185919	1	1	1		bile duct carcinoma	1	1	0.00185919	1	1	1
autoimmune disease of the nervous system	1	1	1	1	0.000103997	1		blood platelet disease	1	1	0.000233668	1	1	0.00274366		Hodgkin's lymphoma	1	1	1	1	0.042959	1		Hodgkin's lymphoma	1	1	1	1	0.042959	1
nasopharynx carcinoma	1	1	1	1	2.81461e-18	1		bullous skin disease	1	1	1	1	0.0120319	1		primary immunodeficiency disease	1	1	1	1	1	0.0085475		primary immunodeficiency disease	1	1	1	1	1	0.0085475
lupus erythematosus	1	1	1	1	1.12797e-25	1		Hodgkin's lymphoma	1	1	0.00180195	1	0.021696	0.0379313		heart failure	1	1	1	1	1	0.0156333		heart failure	1	1	1	1	1	0.0156333
Spirochaetaceae infectious disease	1	1	1	1	1	0.015262		thrombocytopenia	1	1	8.61004e-05	1	1	1		spondyloarthropathy	1	1	1	1	1	0.00323865		spondyloarthropathy	1	1	1	1	1	0.00323865
Kaposi's sarcoma	1	1	1	1	1	0.00623557		primary immunodeficiency disease	1	1	1	0.00500564	1	0.00104128		hepatitis	1	4.90944e-06	9.63478e-06	1	1	1		hepatitis	1	4.91e-06	9.63e-06	1	1	1
intrahepatic cholestasis	1	1	0.0398245	1	1	1		prostate carcinoma	1	1	1	1	1	0.0103161		diabetic nephropathy	1	1	0.00356873	1	1	1		diabetic nephropathy	1	1	0.00356873	1	1	1
Hashimoto Disease	1	1	1	1	1.86101e-08	1		nose disease	1	1	1	1	0.0209179	0.0306748		colon carcinoma	1	1	1	1	1	0.000602412		colon carcinoma	1	1	1	1	1	0.000602412
papillary thyroid carcinoma	1	1	1	1	2.51654e-09	1		endometrial disease	1	1	1	1	1	0.0197776		DNA virus infectious disease	1	3.47656e-07	9.39362e-07	1	1	0.00015469		DNA virus infectious disease	1	3.48e-07	9.39e-07	1	1	0.00015469
demyelinating disease of central nervous system	1	1	1	1	1.92933e-27	1		colon carcinoma	1	1	1	0.00679651	1	1		colon adenocarcinoma	1	1	1	1	1	0.000744723		colon adenocarcinoma	1	1	1	1	1	0.000744723
rheumatoid arthritis	1	1	4.95309e-11	1	1.23068e-43	1		colon adenocarcinoma	1	1	1	0.00901335	1	1		arthropathy	1	1	1	1	1	0.0172293		arthropathy	1	1	1	1	1	0.0172293
gingival overgrowth	1	1	1	1	1	0.00413175		arthropathy	1	1	1	1	1	0.0231455		primary bacterial infectious disease	1	1	0.00470603	1	1	1		primary bacterial infectious disease	1	1	0.00470603	1	1	1
atherosclerosis	1	1	1	1	1.32186e-19	1		primary bacterial infectious disease	1	0.0430702	1	1	1	1		ankylosing spondylitis	1	1	1	1	1	0.0104825		ankylosing spondylitis	1	1	1	1	1	0.0104825
respiratory failure	1	1	0.0105772	1	1	1		ankylosing spondylitis	1	1	1	1	1	0.0024208		abdominal aortic aneurysm	1	0.00133935	1	1	1	1		abdominal aortic aneurysm	1	0.00133935	1	1	1	1
genetic skin disease	1	1	1	1	3.1905e-15	1		colonic neoplasm	1	1	1	0.00911727	1	1		hepatobiliary neoplasm	1	1	0.00144891	1	1	1		hepatobiliary neoplasm	1	1	0.00144892	1	1	1
Euglenozoa infectious disease	1	1	1	1	5.28708e-07	1		tooth disease	1	1	1	1	0.0215177	1		bacterial infectious disease	1	0.00021806	0.000137305	1	1	1		bacterial infectious disease	1	0.00021806	0.000137305	1	1	1
newborn respiratory distress syndrome	1	1	1	1	6.00896e-09	0.00218503		rheumatic fever	1	1	1	1	0.00873012	1		colonic neoplasm	1	1	1	1	1	0.000880765		colonic neoplasm	1	1	1	1	1	0.000880765
mouth disease	1	1	1	1	6.29106e-14	2.53153e-11		sporadic breast cancer	1	1	1	1	1	0.0432297		keratoacanthoma	1	1	0.0300278	1	1	1		keratoacanthoma	1	1	0.0300278	1	1	1
tuberculosis	1	1	1	1	2.99959e-15	1		(+)ssRNA virus infectious disease	1	1	7.12e-07	1	1	1		(-)ssRNA virus infectious disease	1	1	1	1	1	3.11515e-05		(-)ssRNA virus infectious disease	1	1	1	1	1	3.12e-05
lymphoma	1	1	1	1	1.03219e-39	1		spondyloarthropathy	1	1	1	1	1	0.00181175		(+)ssRNA virus infectious disease	1	0.000215001	1.92855e-05	1	1	1		(+)ssRNA virus infectious disease	1	0.000215001	1.93e-05	1	1	1
retinal ischemia	1	1	1	1	3.34708e-06	1		neoplasm of body of uterus	1	1	1	1	1	0.00683154		Newcastle disease	1	1	1	1	1	0.00655719		Newcastle disease	1	1	1	1	1	0.00655719
intraepithelial neoplasm	1	1	2.48342e-05	1	2.81262e-07	1		common variable immunodeficiency	1	1	1	1	0.0427515	0.0211717		aortic disease	1	0.000319921	1	1	1	1		aortic disease	1	0.000319921	1	1	1	1
thyroiditis	1	1	1	1	1.11189e-07	1		mouth disease	1	1	1	0.00712696	1	1		cryoglobulinemia	1	1	1	1	1	0.0108256		cryoglobulinemia	1	1	1	1	1	0.0108256
autoimmune thyroiditis	1	1	1	1	2.15435e-08	1		spondylitis	1	1	1	1	1	0.0024208		periodontal disease	1	1	1	1	1	0.0048472		periodontal disease	1	1	1	1	1	0.0048472
myocarditis	1	1	1	1	0.00518644	1		toxoplasmosis	1	1	1	1	1	0.0380638		osteonecrosis	1	1	0.0173977	1	1	1		osteonecrosis	1	1	0.0173977	1	1	1
alcoholic hepatitis	1	1	1	1	1	0.0199662		endometrial adenocarcinoma	1	1	1	0.0103242	1	1		Burkitt's lymphoma	1	0.0198883	1	1	1	1		Burkitt's lymphoma	1	0.0198883	1	1	1	1
lymphoblastic leukemia	1	1	1	1	8.15536e-42	1		periodontal disease	1	1	1	1	0.0270924	1		carcinoma of larynx	1	0.0137403	1	1	1	1		carcinoma of larynx	1	0.0137403	1	1	1	1
carotid stenosis	1	1	1	1	1	0.00430761		intestinal disease	1	0.00370034	1	1	1	1		liver disease	1	4.18277e-07	1	1	1	1		liver disease	1	4.18e-07	1	1	1	1
proliferative diabetic retinopathy	1	1	1	1	0.00298502	0.00846515		chronic myeloid leukemia	1	1	4.49988e-06	1	1	1		spondylitis	1	1	1	1	1	0.0104825		spondylitis	1	1	1	1	1	0.0104825
pituitary adenoma	1	1	1	1	4.92945e-05	1		Herpesviridae infectious disease	1	1	1	1	0.00870542	0.000259378		chronic fatigue syndrome	1	1	1	1	1	0.00213511		chronic fatigue syndrome	1	1	1	1	1	0.00213511
chronic lymphocytic leukemia	1	1	1	1	1.19049e-26	1		psoriasis	1	1	1	1	0.00885666	1		food allergy	1	1	1	1	1	0.0283565		food allergy	1	1	1	1	1	0.0283565
Behcet's disease	1	1	1	1	7.57005e-05	1		auditory system disease	1	0.00195264	0.000190843	0.0111245	0.0213723	1		spinocerebellar degeneration	1	1	0.0465854	1	1	1		spinocerebellar degeneration	1	1	0.0465854	1	1	1
allergic rhinitis	1	1	1	1	2.62627e-07	1		esophageal carcinoma	1	1	1	1	0.0420472	1		cervix carcinoma	1	1	1	1	1	0.0139122		cervix carcinoma	1	1	1	1	1	0.0139122
T-cell leukemia	1	1	1	1	4.51689e-12	0.000898161		Crohn's disease	1	1	2.38e-07	1	1	1		fatty liver	1	1	0.00031522	1	1	1		fatty liver	1	1	0.00031522	1	1	1
Lyme disease	1	1	1	1	1	0.0144208		rheumatic heart disease	1	1	1	1	0.0289048	1		Herpesviridae infectious disease	1	4.75598e-05	0.0060406	0.0295737	1	1		Herpesviridae infectious disease	1	4.76e-05	0.0060406	0.0295737	1	1
salivary gland disease	1	1	1	1	1	7.16695e-05		B cell deficiency	1	1	1	1	0.0498067	1		nodular lymphoma	1	0.00909032	1	1	1	1		nodular lymphoma	1	0.00909032	1	1	1	1
lung metastasis	1	1	1	1	2.14999e-06	1		coccidiosis	1	1	1	0.0328586	0.0332488	1		esophageal carcinoma	1	1	0.00440944	1	1	1		esophageal carcinoma	1	1	0.00440944	1	1	1
thrombotic thrombocytopenic purpura	1	1	1	1	0.000112776	1		upper respiratory tract disease	1	1	1	1	1	0.00450953		measles	1	1	1	1	1	0.00191166		measles	1	1	1	1	1	0.00191166
papillary carcinoma	1	1	1	1	6.62142e-09	1		Retroviridae infectious disease	1	1	1	1	0.0272262	1		systemic scleroderma	1	1	1	1	1	0.0207325		systemic scleroderma	1	1	1	1	1	0.0207325
demyelinating disease	1	1	1	1	1.87014e-26	1		ulcerative colitis	1	1	1	1	0.003179	1		Hantavirus infectious disease	1	1	1	1	1	0.0104274		Hantavirus infectious disease	1	1	1	1	1	0.0104274
papillary adenocarcinoma	1	1	1	1	1.09496e-09	1		stromal neoplasm	1	1	1	1	1	0.00779378		leukopenia	1	1	1	1	1	0.0144586		leukopenia	1	1	1	1	1	0.0144586
severe combined immunodeficiency	1	1	1	1	0.000193659	1		large Intestine adenocarcinoma	1	1	1	0.00640358	1	1		cholangitis	1	1	1	1	1	0.00246699		cholangitis	1	1	1	1	1	0.00246699
rhinitis	1	1	1	1	3.92198e-07	1		sensorineural hearing loss	1	1	2.64408e-06	1	1	1		large Intestine adenocarcinoma	1	1	1	1	1	0.000959768		large Intestine adenocarcinoma	1	1	1	1	1	0.000959768
celiac disease	1	1	1.07319e-05	1	8.1153e-10	1.29382e-05		Human immunodeficiency virus infectious disease	1	1	1	1	0.0331741	1		aneurysm	1	0.00707569	1	1	1	1		aneurysm	1	0.00707569	1	1	1	1
chondrosarcoma	1	1	1	1	1.72862e-09	0.000606779		herpes simplex	1	1	1	1	1	0.0055939		herpes simplex	1	1	0.00460558	1	1	1		herpes simplex	1	1	0.00460558	1	1	1
liposarcoma	1	1	1	1	1	0.00962851		uveal disease	1	1	1	1	0.0250432	1		oat cell carcinoma	1	1	1	1	1	0.0234342		oat cell carcinoma	1	1	1	1	1	0.0234342
bile duct carcinoma	1	1	1	1	1	1.22468e-05		visceral leishmaniasis	1	1	1	1	0.0402963	1		nephroblastoma	1	1	1	1	1	0.0276169		nephroblastoma	1	1	1	1	1	0.0276169
Hodgkin's lymphoma	1	1	1	1	5.99805e-09	1		inner ear disease	1	1	3.76559e-05	1	0.00836394	1		hemangioma	1	1	1	1	1	0.0244291		hemangioma	1	1	1	1	1	0.0244291
periodontitis	1	1	1	1	4.38071e-12	2.06756e-07		aplastic anemia	1	1	1	1	0.0279816	1		Flaviviridae infectious disease	1	0.00270977	0.000197599	1	1	1		Flaviviridae infectious disease	1	0.00270977	0.000197599	1	1	1
laryngeal neoplasm	1	1	1	1	6.21761e-11	1		age related macular degeneration	1	1	1	1	0.0266597	1		hemangioblastoma	1	1	1	1	1	0.00306904		hemangioblastoma	1	1	1	1	1	0.00306904
purpura	1	1	1	1	1.56663e-10	4.45998e-05		systemic lupus erythematosus	1	1	1	0.000228057	1	6.9382e-06		Mycobacterium infectious disease	1	1	0.00398976	1	1	1		Mycobacterium infectious disease	1	1	0.00398976	1	1	1
lichen planus	1	1	1	1	2.18467e-13	0.000984864		Mycobacterium infectious disease	1	1	1	1	1	0.00643994		hepatitis B	1	0.00151731	0.00125997	1	1	1		hepatitis B	1	0.00151731	0.00125997	1	1	1
malignant neoplasm of lung	1	1	1	1	7.23016e-05	1		hepatitis C	1	1	4.37e-07	1	1	1		hepatitis C	1	1	0.00011679	1	1	1		hepatitis C	1	1	0.00011679	1	1	1
primary immunodeficiency disease	1	1	1	1	4.84248e-16	1		multiple sclerosis	1	1	1	0.000330703	0.0047201	1		Morbillivirus infectious disease	1	1	1	1	1	0.000889992		Morbillivirus infectious disease	1	1	1	1	1	0.000889992
intestinal infectious disease	1	1	1	1	1.27833e-06	0.000107619		commensal streptococcal infectious disease	1	1	1	1	0.0256737	1		multiple sclerosis	1	1	0.00438994	1	1	0.000248164		multiple sclerosis	1	1	0.00438994	1	1	0.000248164
irritable bowel syndrome	1	1	1	1	2.25017e-05	1		primary Actinomycetales infectious disease	1	1	1	1	1	0.00757793		primary Actinomycetales infectious disease	1	1	0.00453875	1	1	1		primary Actinomycetales infectious disease	1	1	0.00453875	1	1	1
plasmacytoma	1	1	1	1	2.63128e-19	1		bronchiolitis obliterans	1	1	0.00012844	1	1	1		blastoma	1	1	1	1	1	0.0175704		blastoma	1	1	1	1	1	0.0175704
systemic mastocytosis	1	1	0.0426844	1	6.9113e-05	1		primary Spirochaetales infectious disease	1	1	0.000174451	1	1	1		neuromuscular junction disease	1	1	1	1	1	0.00544557		neuromuscular junction disease	1	1	1	1	1	0.00544557
primary Spirochaetales infectious disease	1	1	1	1	1	0.0190886		blood protein disease	1	1	1	1	0.0134136	1		chronic leukemia	1	1	1	0.0152432	1	1		chronic leukemia	1	1	1	0.0152432	1	1
urticaria	1	1	1	1	0.000290915	1		peripheral nervous system disease	1	1	1	1	0.0241077	1		viral infectious disease	1	2.57747e-09	1	1	1	1		viral infectious disease	1	2.58e-09	1	1	1	1
hepatic and intrahepatic bile duct neoplasm	1	1	1	1	1.07324e-07	1		hyperthyroidism	1	1	1	1	1	0.0477323		vaccinia	1	0.00980731	1	1	1	1		vaccinia	1	0.00980731	1	1	1	1
parotitis	1	1	1	1	1	8.8442e-05		extramammary Paget's disease	1	1	0.00144988	1	1	1		laryngeal squamous cell carcinoma	1	0.0094145	1	1	1	1		laryngeal squamous cell carcinoma	1	0.0094145	1	1	1	1
colon carcinoma	1	1	1.03616e-05	1	2.45971e-15	1										epithelial ovarian cancer	1	1	0.000948368	1	1	1		epithelial ovarian cancer	1	1	0.000948368	1	1	1
verrucous carcinoma	1	1	1	1	0.0230772	1										Barrett's adenocarcinoma	1	1	0.0322422	1	1	1		Barrett's adenocarcinoma	1	1	0.0322422	1	1	1
DNA virus infectious disease	1	1	1	1	1.42477e-38	1										fungal infectious disease	1	1	1	1	1	0.00120563		fungal infectious disease	1	1	1	1	1	0.00120563
pancreatic neoplasm	1	1	0.0145649	1	1.90789e-05	1										Paramyxoviridae infectious disease	1	1	1	1	1	4.29182e-05		Paramyxoviridae infectious disease	1	1	1	1	1	4.29e-05
colon adenocarcinoma	1	1	1.97379e-05	1	1.43027e-13	1										RNA virus infectious disease	1	7.83056e-08	2.98449e-06	0.0136735	1	1		RNA virus infectious disease	1	7.83e-08	2.98e-06	0.0136735	1	1
stomach disease	1	1	1	1	1	2.83686e-05										bile duct cancer	1	1	0.00184334	1	1	1		bile duct cancer	1	1	0.00184334	1	1	1
arthritis	1	1	1	1	6.87104e-39	1										myasthenia gravis	1	1	1	1	1	0.00459383		myasthenia gravis	1	1	1	1	1	0.00459383
endometrioid carcinoma	1	1	1	1	0.0159199	1										hemorrhagic fever with renal syndrome	1	1	1	1	1	0.00397788		hemorrhagic fever with renal syndrome	1	1	1	1	1	0.00397788
primary bacterial infectious disease	1	1	1	1	9.4319e-18	2.78917e-09
herpes simplex	1	1	1	1	1.68249e-08	0.000365337
chronic fatigue syndrome	1	1	1	1	1.10299e-07	1
abdominal aortic aneurysm	1	1	1	1	1.04734e-05	0.000667622
anogenital venereal wart	1	1	1	1	1.30036e-06	1
pulmonary emphysema	1	1	1	1	1	0.00866516
parasitic infectious disease	1	1	1	1	6.31674e-11	1.00285e-05
systemic mycosis	1	1	1	1	1	0.000135419
malignant neoplasm of lip, oral cavity and pharynx	1	1	1	1	3.2941e-10	1
bacterial infectious disease	1	1	1	1	6.086e-22	1
myeloid metaplasia	1	1	1	1	0.000153892	1
gastric adenocarcinoma	1	1	1	1	6.06383e-06	1
colonic neoplasm	1	1	1.12837e-05	1	7.59211e-16	1
tooth disease	1	1	1	1	1.34915e-13	1.93778e-10
Duchenne muscular dystrophy	1	1	1	1	0.00409917	1
cervical squamous cell carcinoma	1	1	1	1	2.43859e-06	1
fasciitis	1	1	1	1	9.99324e-06	1
filariasis	1	1	1	1	1	0.00668106
uveitis	1	1	1	1	0.00232217	1
aortic disease	1	1	1	1	2.81762e-07	0.00011889
cervix carcinoma	1	1	1	1	5.3978e-11	1
acute pyelonephritis	1	1	1	1	0.00480418	1
cholangiocarcinoma	1	1	1	1	1	3.06147e-05
intestinal disease	1	1	1	1	6.39144e-20	1
gout	1	1	1	1	0.00103277	1
acral lentiginous melanoma	1	1	1	1	1	0.00331522
carcinoma of extrahepatic bile duct	1	1	1	1	0.00241248	0.0111897
Burkitt's lymphoma	1	1	0.000341021	1	7.75836e-08	1
carcinoma of larynx	1	1	1	1	2.1979e-10	0.000521133
bile duct disease	1	1	1	1	1	1.23422e-08
laryngeal disease	1	1	1	1	3.92215e-10	1
hyperglycemia	1	1	1	1	1	2.35584e-05
Stevens-Johnson syndrome	1	1	1	1	1	0.00542695
acquired immunodeficiency syndrome	1	1	1	1	5.0032e-08	1
intrahepatic cholangiocarcinoma	1	1	1	1	1	0.0034255
vascular hemostatic disease	1	1	1	1	1.46916e-19	1
Crohn's disease	1	1	1	1	1.57967e-09	1
food allergy	1	1	6.46511e-06	1	1.49929e-10	3.07843e-05
liver metastasis	1	1	1	1	4.29998e-05	1
meningioma	1	1	1	1	1.86768e-07	1
periodontal disease	1	1	1	1	2.09984e-11	9.5777e-09
malignant neoplasm of thyroid	1	1	1	1	2.28922e-16	1
Adenoviridae infectious disease	1	1	1	1	3.02057e-14	1
Henoch-Schoenlein purpura	1	1	1	1	0.000878421	1
anaplastic carcinoma	1	1	1	1	0.00143	1
appendicitis	1	1	1	1	0.0437417	1
mastocytosis	1	1	0.00541813	1	3.46379e-05	1
thyroid carcinoma	1	1	1	1	1.50141e-12	1
chronic myeloid leukemia	1	1	1	1	4.87921e-11	1
Herpesviridae infectious disease	1	1	6.6153e-06	1	1.91655e-21	3.58495e-08
thyrotoxicosis	1	1	1	1	1.16409e-13	1
brain ischemia	1	1	1	1	0.00132879	1
psoriasis	1	1	1	1	1.54609e-13	1
fibrosarcoma	1	1	1	1	2.35392e-05	1
goiter	1	1	1	1	3.34562e-12	1
autoimmune disease of endocrine system	1	1	1	1	2.35391e-16	2.35942e-05
alopecia	1	1	1	1	9.92576e-07	1
arterial occlusive disease	1	1	1	1	5.7523e-22	1
systemic scleroderma	1	1	1	1	3.06881e-14	1
upper respiratory tract disease	1	1	1	1	3.49754e-18	2.64642e-07
Retroviridae infectious disease	1	1	1	1	1.94087e-19	1
Paget's disease	1	1	1	1	0.00193258	1
Hantavirus infectious disease	1	1	1	1	0.000179193	1
Graves' disease	1	1	1	1	1.56478e-14	0.000578098
pneumoconiosis	1	1	1	1	5.89768e-07	1
bone inflammation disease	1	1	1	1	1.48549e-39	1
ulcerative colitis	1	1	1	1	4.20489e-16	1
progressive multifocal leukoencephalopathy	1	1	1	1	0.000162807	1
skin disease	1	1	1	1	8.43673e-30	1
transitional cell carcinoma	1	1	1	1	2.69081e-07	0.000818912
chordoma	1	1	1	1	0.00505989	1
cholangitis	1	1	1	1	1.92623e-05	1
demyelinating polyneuropathy	1	1	1	1	0.000365255	1
large Intestine adenocarcinoma	1	1	3.54555e-05	1	2.92307e-13	1
sensorineural hearing loss	1	1	0.00536607	1	1	1
Human immunodeficiency virus infectious disease	1	1	1	1	3.24566e-19	1
aneurysm	1	1	1	1	8.26202e-07	0.000235237
leprosy	1	1	1	1	0.000508819	1
atypical Mycobacterium infectious disease	1	0.00190572	1	1	1	1
rheumatic heart disease	1	1	1	1	0.0016578	1
oat cell carcinoma	1	1	1	1	1.27944e-07	0.0257946
hairy cell leukemia	1	1	1	1	0.0176337	1
atrophic gastritis	1	1	1	1	4.58487e-07	0.00609413
corneal granular dystrophy	1	1	1	1	0.0407805	1
myositis	1	1	1	1	2.39232e-06	1
giant cell tumor	1	1	1	1	1	0.0107963
gallbladder carcinoma	1	1	1	1	2.85918e-07	1
inner ear disease	1	1	0.0220594	1	1	1
teeth hard tissue disease	1	1	1	1	1	0.018157
malignant tumor of extrahepatic bile duct	1	1	1	1	0.00083992	0.00839944
Flaviviridae infectious disease	1	1	1	1	3.26492e-12	1
autoimmune disease of blood	1	1	1	1	0.00125483	1
bone cancer	1	1	0.00956374	1	4.47826e-07	0.0189652
systemic lupus erythematosus	1	1	1	1	1.47943e-26	1
adenoid cystic carcinoma	1	1	1	1	6.7845e-06	0.0103128
parasitic protozoa infectious disease	1	1	1	1	2.9111e-08	6.88132e-05
vasculitis	1	1	1	1	1.1819e-09	1
head and neck squamous cell carcinoma	1	1	1	1	1.51451e-13	1
commensal bacterial infectious disease	1	1	1	1	1.25377e-10	0.000151356
Mycobacterium infectious disease	1	1	1	1	1.44546e-15	1
hepatitis B	1	1	1	1	6.33093e-19	1
hepatitis C	1	1	1	1	3.31189e-12	1
multiple sclerosis	1	1	1	1	9.8439e-28	1
commensal streptococcal infectious disease	1	1	1	1	0.000163803	1
opportunistic ascomycota mycosis	1	1	1	1	1	0.000161115
primary Actinomycetales infectious disease	1	1	1	1	6.97986e-16	7.64979e-06
malaria	1	1	1	1	1	0.000137252
neuromuscular junction disease	1	1	1	1	0.000505191	1
bronchiolitis obliterans	1	1	1	1	8.38217e-06	0.0137926
lung small cell carcinoma	1	1	1	1	7.69292e-06	1
stomach neoplasm	1	1	1	1	0.000659924	1
chronic leukemia	1	1	1	1	3.4343e-35	1
papillary epithelial neoplasm	1	1	1	1	4.00355e-11	1
Cytomegalovirus infectious disease	1	1	5.67062e-06	1	2.32482e-12	1
gingival disease	1	1	1	1	1	1.82543e-05
lepromatous leprosy	1	1	1	1	4.67693e-05	1
splenic disease	1	1	1	1	0.0014314	1
multiple myeloma	1	1	1	1	1.10166e-16	1
vaccinia	1	1	1	1	1.04145e-06	1
bronchiolitis	1	1	1	1	3.02819e-06	1
mature B-cell lymphocytic neoplasm	1	1	1	1	1.07933e-20	1
stomach carcinoma	1	1	1	1	4.2043e-06	1
epithelial ovarian cancer	1	1	7.36605e-11	1	1	1
malignant neoplasm of oropharynx	1	1	1	1	1	1.25774e-05
nodular lymphoma	1	1	3.80222e-05	1	2.32885e-13	1
hyperthyroidism	1	1	1	1	1.24949e-14	1
neck carcinoma	1	1	1	1	1.11073e-17	1
hair disease	1	1	1	1	1.55642e-05	1
myeloma	1	1	1	1	5.33516e-23	1
Guillain-Barre syndrome	1	1	1	1	0.000263106	1
fibrous tissue neoplasm	1	1	1	1	2.04681e-05	1
lipomatous neoplasm	1	1	1	1	2.39607e-06	1
cholesteatoma	1	1	1	1	9.14313e-06	0.000309756
bile duct cancer	1	1	1	1	1	1.29372e-05
laryngeal squamous cell carcinoma	1	1	1	1	2.55188e-11	0.000192804
amyloidosis	1	1	1	1	0.000198617	1
adult respiratory distress syndrome	1	0.000221743	1	1	5.19289e-10	1
