# Supplementary material for: Chromatin accessibility landscapes of skin cells in systemic sclerosis nominate dendritic cells in disease pathogenesis
Source: Nat Commun. 2020 Nov 17;11:5843. doi: 10.1038/s41467-020-19702-z (PMC7672105; doi:10.1038/s41467-020-19702-z)
Supplement: Supplementary file 17 — Supplementary Data 13 [file 41467_2020_19702_MOESM17_ESM.xlsx]

## Sheet: CD4
Supplementary Data 13 : Receptor-ligand interactions up/down-regulated between CD4+ T cells(CD4) and other three cell types
	CD4	CD8	DC	Fib
INHBA-ACVR1	Down_INHBA	Down_ACVR1	Down_ACVR1	Down_ACVR1
CXCL2-DPP4	Down_CXCL2	0	0	Down_DPP4
NRG1-ERBB4	Down_NRG1	0	0	Down_ERBB4
TGFB3-TGFBR2	Up_TGFB3	0	Up_TGFBR2	0
IGF1R-IGF1	Up_IGF1R	0	Up_IGF1	0
NTRK2-NTF3	Up_NTRK2	0	Up_NTF3	0
FGF1-FGFR1	Up_FGF1	Up_FGFR1	0	0
EFNB1-EPHA4	Down_EFNB1	Down_EPHA4	0	0
EFNB1-EPHB3	Down_EFNB1	Down_EPHB3	0	0
ANXA1-FPR1	Up_ANXA1	Up_FPR1	Up_FPR1	0
PGF-NRP1	Up_PGF	0	Up_NRP1	0
IFNG-IFNGR1	Down_IFNG	Down_IFNGR1	0	0
EFNB1-EPHB1	Down_EFNB1	Down_EPHB1	0	0
FZD1-WNT5A	Down_FZD1	Down_WNT5A	0	0
EFNA3-EPHA4	Up_EFNA3	0	0	Up_EPHA4
IFNB1-IFNAR1	Up_IFNB1	0	Up_IFNAR1	0
CCL22-DPP4	Up_CCL22	0	Up_DPP4	0
INHBA-ACVR2B	Down_INHBA	0	0	Down_ACVR2B
CSF1-CSF1R	Up_CSF1	0	Up_CSF1R	0
IL7-IL7R	Up_IL7	0	Up_IL7R	0
NRP1-VEGFA	Down_NRP1	0	0	Down_VEGFA
CD28-CD86	Up_CD28	0	Up_CD86	Up_CD86
CCL5-CCR1	Up_CCL5	0	Up_CCR1	0
DLL4-NOTCH1	Up_DLL4	Up_NOTCH1	0	0
CD86-CTLA4	Down_CD86	Down_CTLA4	0	0
PDGFB-PDGFRA	Up_PDGFB	0	Up_PDGFRA	0
LTA-TNFRSF1A	Up_LTA	Up_TNFRSF1A	Up_TNFRSF1A	0
PDGFB-PDGFRB	Up_PDGFB	Up_PDGFRB	0	0
TNFSF11-TNFRSF11A	Up_TNFSF11	0	Up_TNFRSF11A	0
CCL5-CCR3	Up_CCL5	0	Up_CCR3	0
TNFSF9-TNFRSF9	Up_TNFSF9	Up_TNFRSF9	Up_TNFRSF9	Up_TNFRSF9
IL1B-IL1R1	Up_IL1B	0	Up_IL1R1	0
TNFSF8-TNFRSF8	Up_TNFSF8	0	Up_TNFRSF8	Up_TNFRSF8
CX3CL1-CX3CR1	Up_CX3CL1	Up_CX3CR1	Up_CX3CR1	0
HBEGF-CD44	Up_HBEGF	Up_CD44	0	Up_CD44
IL10-IL10RA	Up_IL10	0	Up_IL10RA	Up_IL10RA
EPHA4-EFNA5	Down_EPHA4	Down_EFNA5	0	Down_EFNA5
EPHA2-EFNA5	Down_EPHA2	Down_EFNA5	0	Down_EFNA5
ACVR1-INHBA	Up_ACVR1	0	Up_INHBA	0
DPP4-CXCL2	Down_DPP4	Down_CXCL2	0	0
NTF3-NTRK2	Down_NTF3	Down_NTRK2	0	0
CD28-CD80	Up_CD28	0	Up_CD80	0
FPR1-ANXA1	Down_FPR1	Down_ANXA1	0	Down_ANXA1
NRP1-PGF	Down_NRP1	Down_PGF	0	Down_PGF
IFNGR1-IFNG	Down_IFNGR1	Down_IFNG	0	0
CCR8-CCL1	Up_CCR8	0	Up_CCL1	0
HRH1-IL6	Up_HRH1	0	Up_IL6	0
IL1R2-IL1RN	Down_IL1R2	Down_IL1RN	0	0
DPP4-CCL22	Down_DPP4	Down_CCL22	0	0
IL15RA-IL15	Up_IL15RA	0	Up_IL15	0
ACVR2B-INHBA	Up_ACVR2B	0	Up_INHBA	0
SIRPG-CD47	Up_SIRPG	0	Up_CD47	0
CCR4-CCL22	Up_CCR4	0	Up_CCL22	Up_CCL22
CSF1R-CSF1	Down_CSF1R	0	0	Down_CSF1
CXCR1-CXCL8	Up_CXCR1	0	Up_CXCL8	0
IL2RB-IL15	Up_IL2RB	0	Up_IL15	0
VEGFA-NRP2	Up_VEGFA	0	Up_NRP2	0
VEGFA-NRP1	Up_VEGFA	0	Up_NRP1	0
CD86-CD28	Down_CD86	Down_CD28	Down_CD28	0
CCR6-CCL20	Up_CCR6	0	0	Up_CCL20
CTLA4-CD80	Up_CTLA4	0	Up_CD80	0
IL1R1-IL1RN	Up_IL1R1	0	Up_IL1RN	0
EPHB6-EFNB1	Up_EPHB6	0	Up_EFNB1	0
CTLA4-CD86	Up_CTLA4	0	Up_CD86	Up_CD86
FZD2-WNT5A	Up_FZD2	0	Up_WNT5A	0
TNFRSF11A-TNFSF11	Up_TNFRSF11A	0	Up_TNFSF11	0
CXCR3-CCL20	Up_CXCR3	0	0	Up_CCL20
CCR3-CCL24	Up_CCR3	0	0	Up_CCL24
CCR3-CCL5	Up_CCR3	Up_CCL5	Up_CCL5	0
TNFRSF9-TNFSF9	Up_TNFRSF9	Up_TNFSF9	0	0
IL1R1-IL1B	Up_IL1R1	Up_IL1B	Up_IL1B	0
TNFRSF8-TNFSF8	Up_TNFRSF8	0	Up_TNFSF8	0
EPHB4-EFNB1	Up_EPHB4	Up_EFNB1	Up_EFNB1	0
CX3CR1-CX3CL1	Up_CX3CR1	0	Up_CX3CL1	0
CD44-HBEGF	Up_CD44	0	Up_HBEGF	0
IL1R1-IL1A	Up_IL1R1	Up_IL1A	Up_IL1A	Up_IL1A
CCR7-CCL21	Up_CCR7	0	Up_CCL21	0
XCR1-XCL2	Up_XCR1	Up_XCL2	Up_XCL2	0
IL10RA-IL10	Up_IL10RA	Up_IL10	Up_IL10	0

## Sheet: CD8
Receptor-ligand interactions up/down-regulated between CD8+ T cells(CD8) and other three cell types
	CD8	CD4	DC	Fib
EFNA5-EPHA4	Down_EFNA5	Down_EPHA4	Down_EPHA4	0
EFNA5-EPHA2	Down_EFNA5	Down_EPHA2	0	0
EPHB2-EFNA5	Down_EPHB2	0	0	Down_EFNA5
TGFB3-TGFBR3	Down_TGFB3	0	Down_TGFBR3	Down_TGFBR3
INHBA-ACVR1	Down_INHBA	0	Down_ACVR1	Down_ACVR1
CXCL2-DPP4	Down_CXCL2	Down_DPP4	0	Down_DPP4
NRG1-ERBB4	Down_NRG1	0	0	Down_ERBB4
TGFB3-TGFBR2	Down_TGFB3	0	0	Down_TGFBR2
BMP2-BMPR1A	Down_BMP2	0	Down_BMPR1A	0
BMP2-ACVR1	Down_BMP2	0	Down_ACVR1	Down_ACVR1
NTRK2-NTF3	Down_NTRK2	Down_NTF3	0	Down_NTF3
FGF1-FGFR4	Down_FGF1	0	Down_FGFR4	Down_FGFR4
FGF18-FGFR1	Down_FGF18	0	Down_FGFR1	Down_FGFR1
FGF18-FGFR4	Down_FGF18	0	Down_FGFR4	Down_FGFR4
FGF1-FGFR1	Down_FGF1	0	Down_FGFR1	Down_FGFR1
EFNB1-EPHA4	Up_EFNB1	0	0	Up_EPHA4
CD80-CD28	Down_CD80	0	Down_CD28	0
ANXA1-FPR1	Down_ANXA1	Down_FPR1	0	0
PGF-NRP1	Down_PGF	Down_NRP1	0	0
IFNG-IFNGR1	Down_IFNG	Down_IFNGR1	0	0
CCL1-CCR8	Down_CCL1	0	Down_CCR8	Down_CCR8
IL6-HRH1	Down_IL6	0	0	Down_HRH1
IL1RN-IL1R2	Down_IL1RN	Down_IL1R2	0	0
IFNB1-IFNAR2	Down_IFNB1	0	0	Down_IFNAR2
CCL22-DPP4	Down_CCL22	Down_DPP4	0	Down_DPP4
INHBA-ACVR2B	Down_INHBA	0	0	Down_ACVR2B
CD47-SIRPG	Down_CD47	0	Down_SIRPG	0
CCL22-CCR4	Down_CCL22	0	Down_CCR4	0
CSF1-CSF1R	Up_CSF1	0	Up_CSF1R	0
CXCL8-CXCR1	Down_CXCL8	0	0	Down_CXCR1
NRP2-VEGFA	Down_NRP2	0	0	Down_VEGFA
CD28-CD86	Down_CD28	Down_CD86	0	0
NGF-NTRK1	Down_NGF	0	Down_NTRK1	0
CCL5-CCR1	Up_CCL5	0	Up_CCR1	0
CCL24-CCR3	Up_CCL24	0	Up_CCR3	0
CCL5-CCR3	Up_CCL5	Up_CCR3	Up_CCR3	0
TNFSF9-TNFRSF9	Up_TNFSF9	Up_TNFRSF9	0	0
IL1B-IL1R1	Up_IL1B	Up_IL1R1	Up_IL1R1	0
EFNB1-EPHB4	Up_EFNB1	Up_EPHB4	0	0
IL1A-IL1R1	Up_IL1A	Up_IL1R1	Up_IL1R1	0
XCL2-XCR1	Up_XCL2	Up_XCR1	Up_XCR1	0
IL10-IL10RA	Up_IL10	Up_IL10RA	Up_IL10RA	Up_IL10RA
EPHA4-EFNA5	Down_EPHA4	0	Down_EFNA5	Down_EFNA5
EPHA4-EFNA1	Down_EPHA4	0	Down_EFNA1	Down_EFNA1
TGFBR3-TGFB3	Down_TGFBR3	0	Down_TGFB3	Down_TGFB3
ACVR1-INHBA	Down_ACVR1	Down_INHBA	0	0
ERBB4-NRG1	Up_ERBB4	0	Up_NRG1	0
TGFBR2-TGFB3	Down_TGFBR2	0	Down_TGFB3	Down_TGFB3
TGFBR3-TGFB1	Down_TGFBR3	0	Down_TGFB1	0
NTF3-NTRK2	Down_NTF3	0	Down_NTRK2	Down_NTRK2
ACVR1-BMP4	Down_ACVR1	0	Down_BMP4	0
FGFR1-FGF1	Up_FGFR1	Up_FGF1	0	0
EPHA4-EFNB1	Down_EPHA4	Down_EFNB1	0	Down_EFNB1
CD28-CD80	Down_CD28	0	0	Down_CD80
EPHB3-EFNB1	Down_EPHB3	Down_EFNB1	0	Down_EFNB1
FPR1-ANXA1	Up_FPR1	Up_ANXA1	0	0
IFNGR1-IFNG	Down_IFNGR1	Down_IFNG	Down_IFNG	0
EPHB1-EFNB1	Down_EPHB1	Down_EFNB1	0	Down_EFNB1
WNT5A-FZD1	Down_WNT5A	Down_FZD1	0	Down_FZD1
CCR8-CCL1	Up_CCR8	0	Up_CCL1	0
EPHA4-EFNA3	Down_EPHA4	0	Down_EFNA3	Down_EFNA3
SIRPG-CD47	Down_SIRPG	0	0	Down_CD47
CCR4-CCL22	Up_CCR4	0	Up_CCL22	0
IL7R-IL7	Down_IL7R	0	0	Down_IL7
VEGFA-NRP2	Up_VEGFA	0	Up_NRP2	0
VEGFA-NRP1	Up_VEGFA	0	Up_NRP1	0
CD86-CD28	Down_CD86	0	Down_CD28	0
NTRK1-NGF	Up_NTRK1	0	0	Up_NGF
TGFBR2-TGFB1	Down_TGFBR2	0	Down_TGFB1	0
NOTCH1-DLL4	Up_NOTCH1	Up_DLL4	0	0
CTLA4-CD86	Down_CTLA4	Down_CD86	0	0
TNFRSF1A-LTA	Up_TNFRSF1A	Up_LTA	0	0
PDGFRB-PDGFB	Up_PDGFRB	Up_PDGFB	0	0
CXCR3-CCL20	Up_CXCR3	0	0	Up_CCL20
TNFRSF9-TNFSF9	Up_TNFRSF9	Up_TNFSF9	0	0
ACVR1B-INHBA	Up_ACVR1B	0	Up_INHBA	0
EPHB4-EFNB1	Up_EPHB4	0	Up_EFNB1	0
CX3CR1-CX3CL1	Up_CX3CR1	Up_CX3CL1	Up_CX3CL1	0
CD44-HBEGF	Up_CD44	Up_HBEGF	Up_HBEGF	0

## Sheet: DC
Receptor-ligand interactions up/down-regulated between dendritic cells (DC) and other three cell types
	DC	CD4	CD8	Fib
EFNA5-EPHA4	Down_EFNA5	0	Down_EPHA4	0
EFNA1-EPHA4	Down_EFNA1	0	Down_EPHA4	0
TGFB3-TGFBR3	Down_TGFB3	0	Down_TGFBR3	0
INHBA-ACVR1	Up_INHBA	Up_ACVR1	0	0
NRG1-ERBB4	Up_NRG1	0	Up_ERBB4	0
TGFB3-TGFBR2	Down_TGFB3	0	Down_TGFBR2	Down_TGFBR2
TGFB1-TGFBR3	Down_TGFB1	0	Down_TGFBR3	0
NTRK2-NTF3	Down_NTRK2	0	Down_NTF3	0
BMP4-ACVR1	Down_BMP4	0	Down_ACVR1	Down_ACVR1
FGF1-FGFR1	Down_FGF1	0	0	Down_FGFR1
EFNB1-EPHA4	Up_EFNB1	0	0	Up_EPHA4
CD80-CD28	Up_CD80	Up_CD28	0	0
IFNG-IFNGR1	Down_IFNG	0	Down_IFNGR1	0
FZD1-WNT5A	Up_FZD1	0	0	Up_WNT5A
CCL1-CCR8	Up_CCL1	Up_CCR8	Up_CCR8	0
ROR1-NGF	Up_ROR1	0	0	Up_NGF
EFNA3-EPHA4	Down_EFNA3	0	Down_EPHA4	0
IL6-HRH1	Up_IL6	Up_HRH1	0	0
IL15-IL15RA	Up_IL15	Up_IL15RA	0	0
INHBA-ACVR2B	Up_INHBA	Up_ACVR2B	0	0
CD47-SIRPG	Up_CD47	Up_SIRPG	0	Up_SIRPG
CCL22-CCR4	Up_CCL22	Up_CCR4	Up_CCR4	0
CXCL8-CXCR1	Up_CXCL8	Up_CXCR1	0	0
IL15-IL2RB	Up_IL15	Up_IL2RB	0	0
NRP2-VEGFA	Up_NRP2	Up_VEGFA	Up_VEGFA	0
NRP1-VEGFA	Up_NRP1	Up_VEGFA	Up_VEGFA	0
CD28-CD86	Down_CD28	Down_CD86	Down_CD86	0
TGFB1-TGFBR2	Down_TGFB1	0	Down_TGFBR2	Down_TGFBR2
CD80-CTLA4	Up_CD80	Up_CTLA4	0	Up_CTLA4
IL1RN-IL1R1	Up_IL1RN	Up_IL1R1	0	0
EFNB1-EPHB6	Up_EFNB1	Up_EPHB6	0	0
CD86-CTLA4	Up_CD86	Up_CTLA4	0	Up_CTLA4
WNT5A-FZD2	Up_WNT5A	Up_FZD2	0	Up_FZD2
TNFSF11-TNFRSF11A	Up_TNFSF11	Up_TNFRSF11A	0	Up_TNFRSF11A
CCL5-CCR3	Up_CCL5	Up_CCR3	0	0
IL1B-IL1R1	Up_IL1B	Up_IL1R1	0	0
TNFSF8-TNFRSF8	Up_TNFSF8	Up_TNFRSF8	0	Up_TNFRSF8
INHBA-ACVR1B	Up_INHBA	0	Up_ACVR1B	Up_ACVR1B
EFNB1-EPHB4	Up_EFNB1	Up_EPHB4	Up_EPHB4	0
CX3CL1-CX3CR1	Up_CX3CL1	Up_CX3CR1	Up_CX3CR1	0
HBEGF-CD44	Up_HBEGF	Up_CD44	Up_CD44	0
IL1A-IL1R1	Up_IL1A	Up_IL1R1	0	0
CCL21-CCR7	Up_CCL21	Up_CCR7	0	Up_CCR7
XCL2-XCR1	Up_XCL2	Up_XCR1	0	0
IL10-IL10RA	Up_IL10	Up_IL10RA	0	Up_IL10RA
EPHA4-EFNA5	Down_EPHA4	0	Down_EFNA5	Down_EFNA5
EPHA4-EFNA1	Down_EPHA4	0	0	Down_EFNA1
TGFBR3-TGFB3	Down_TGFBR3	0	Down_TGFB3	Down_TGFB3
ACVR1-INHBA	Down_ACVR1	Down_INHBA	Down_INHBA	0
TGFBR2-TGFB3	Up_TGFBR2	Up_TGFB3	0	0
BMPR1A-BMP2	Down_BMPR1A	0	Down_BMP2	0
IGF1-IGF1R	Up_IGF1	Up_IGF1R	0	0
ACVR1-BMP2	Down_ACVR1	0	Down_BMP2	0
NTF3-NTRK2	Up_NTF3	Up_NTRK2	0	0
FGFR4-FGF1	Down_FGFR4	0	Down_FGF1	0
FGFR1-FGF18	Down_FGFR1	0	Down_FGF18	0
FGFR4-FGF18	Down_FGFR4	0	Down_FGF18	0
FGFR1-FGF1	Down_FGFR1	0	Down_FGF1	0
CD28-CD80	Down_CD28	0	Down_CD80	0
FPR1-ANXA1	Up_FPR1	Up_ANXA1	0	0
NRP1-PGF	Up_NRP1	Up_PGF	0	0
CCR8-CCL1	Down_CCR8	0	Down_CCL1	0
IFNAR1-IFNB1	Up_IFNAR1	Up_IFNB1	0	0
DPP4-CCL22	Up_DPP4	Up_CCL22	0	Up_CCL22
SIRPG-CD47	Down_SIRPG	0	Down_CD47	Down_CD47
CCR4-CCL22	Down_CCR4	0	Down_CCL22	0
CSF1R-CSF1	Up_CSF1R	Up_CSF1	Up_CSF1	0
IL7R-IL7	Up_IL7R	Up_IL7	0	0
CD86-CD28	Up_CD86	Up_CD28	0	0
NTRK1-NGF	Down_NTRK1	0	Down_NGF	0
CCR1-CCL5	Up_CCR1	Up_CCL5	Up_CCL5	0
CCR6-CCL20	Up_CCR6	0	0	Up_CCL20
PDGFRA-PDGFB	Up_PDGFRA	Up_PDGFB	0	Up_PDGFB
TNFRSF1A-LTA	Up_TNFRSF1A	Up_LTA	0	0
TNFRSF11A-TNFSF11	Up_TNFRSF11A	Up_TNFSF11	0	0
CCR3-CCL24	Up_CCR3	0	Up_CCL24	Up_CCL24
CCR3-CCL5	Up_CCR3	Up_CCL5	Up_CCL5	0
TNFRSF9-TNFSF9	Up_TNFRSF9	Up_TNFSF9	0	0
IL1R1-IL1B	Up_IL1R1	Up_IL1B	Up_IL1B	0
TNFRSF8-TNFSF8	Up_TNFRSF8	Up_TNFSF8	0	0
CX3CR1-CX3CL1	Up_CX3CR1	Up_CX3CL1	0	0
IL1R1-IL1A	Up_IL1R1	0	Up_IL1A	Up_IL1A
XCR1-XCL2	Up_XCR1	0	Up_XCL2	0
IL10RA-IL10	Up_IL10RA	Up_IL10	Up_IL10	0

## Sheet: Fib
Receptor-ligand interactions up/down-regulated between fibroblasts(Fib) and other three cell types
	Fib	CD4	CD8	DC
EFNA5-EPHA4	Down_EFNA5	Down_EPHA4	Down_EPHA4	Down_EPHA4
EFNA5-EPHA2	Down_EFNA5	Down_EPHA2	0	0
EFNA1-EPHA4	Down_EFNA1	0	Down_EPHA4	Down_EPHA4
TGFB3-TGFBR3	Down_TGFB3	0	Down_TGFBR3	Down_TGFBR3
TGFB3-TGFBR2	Down_TGFB3	0	Down_TGFBR2	0
NTRK2-NTF3	Down_NTRK2	0	Down_NTF3	0
EFNB1-EPHA4	Down_EFNB1	0	Down_EPHA4	0
CD80-CD28	Down_CD80	0	Down_CD28	0
EFNB1-EPHB3	Down_EFNB1	0	Down_EPHB3	0
ANXA1-FPR1	Down_ANXA1	Down_FPR1	0	0
PGF-NRP1	Down_PGF	Down_NRP1	0	0
EFNB1-EPHB1	Down_EFNB1	0	Down_EPHB1	0
FZD1-WNT5A	Down_FZD1	0	Down_WNT5A	0
EFNA3-EPHA4	Down_EFNA3	0	Down_EPHA4	0
CCL22-DPP4	Up_CCL22	0	0	Up_DPP4
CD47-SIRPG	Down_CD47	0	Down_SIRPG	Down_SIRPG
CCL22-CCR4	Up_CCL22	Up_CCR4	0	0
CSF1-CSF1R	Down_CSF1	Down_CSF1R	0	0
IL7-IL7R	Down_IL7	0	Down_IL7R	0
NGF-NTRK1	Up_NGF	0	Up_NTRK1	0
CCL20-CCR6	Up_CCL20	Up_CCR6	0	Up_CCR6
CD86-CTLA4	Up_CD86	Up_CTLA4	0	0
PDGFB-PDGFRA	Up_PDGFB	0	0	Up_PDGFRA
CCL20-CXCR3	Up_CCL20	Up_CXCR3	Up_CXCR3	0
CCL24-CCR3	Up_CCL24	Up_CCR3	0	Up_CCR3
IL1A-IL1R1	Up_IL1A	Up_IL1R1	0	Up_IL1R1
EFNA5-EPHB2	Down_EFNA5	0	Down_EPHB2	0
TGFBR3-TGFB3	Down_TGFBR3	0	Down_TGFB3	0
ACVR1-INHBA	Down_ACVR1	Down_INHBA	Down_INHBA	0
DPP4-CXCL2	Down_DPP4	Down_CXCL2	Down_CXCL2	0
ERBB4-NRG1	Down_ERBB4	Down_NRG1	Down_NRG1	0
TGFBR2-TGFB3	Down_TGFBR2	0	Down_TGFB3	Down_TGFB3
ACVR1-BMP2	Down_ACVR1	0	Down_BMP2	0
NTF3-NTRK2	Down_NTF3	0	Down_NTRK2	0
ACVR1-BMP4	Down_ACVR1	0	0	Down_BMP4
FGFR4-FGF1	Down_FGFR4	0	Down_FGF1	0
FGFR1-FGF18	Down_FGFR1	0	Down_FGF18	0
FGFR4-FGF18	Down_FGFR4	0	Down_FGF18	0
FGFR1-FGF1	Down_FGFR1	0	Down_FGF1	Down_FGF1
EPHA4-EFNB1	Up_EPHA4	0	Up_EFNB1	Up_EFNB1
WNT5A-FZD1	Up_WNT5A	0	0	Up_FZD1
CCR8-CCL1	Down_CCR8	0	Down_CCL1	0
NGF-ROR1	Up_NGF	0	0	Up_ROR1
EPHA4-EFNA3	Up_EPHA4	Up_EFNA3	0	0
HRH1-IL6	Down_HRH1	0	Down_IL6	0
IFNAR2-IFNB1	Down_IFNAR2	0	Down_IFNB1	0
DPP4-CCL22	Down_DPP4	0	Down_CCL22	0
ACVR2B-INHBA	Down_ACVR2B	Down_INHBA	Down_INHBA	0
SIRPG-CD47	Up_SIRPG	0	0	Up_CD47
CXCR1-CXCL8	Down_CXCR1	0	Down_CXCL8	0
VEGFA-NRP2	Down_VEGFA	0	Down_NRP2	0
VEGFA-NRP1	Down_VEGFA	Down_NRP1	0	0
CD86-CD28	Up_CD86	Up_CD28	0	0
TGFBR2-TGFB1	Down_TGFBR2	0	0	Down_TGFB1
CTLA4-CD80	Up_CTLA4	0	0	Up_CD80
CTLA4-CD86	Up_CTLA4	0	0	Up_CD86
FZD2-WNT5A	Up_FZD2	0	0	Up_WNT5A
TNFRSF11A-TNFSF11	Up_TNFRSF11A	0	0	Up_TNFSF11
TNFRSF9-TNFSF9	Up_TNFRSF9	Up_TNFSF9	0	0
TNFRSF8-TNFSF8	Up_TNFRSF8	Up_TNFSF8	0	Up_TNFSF8
ACVR1B-INHBA	Up_ACVR1B	0	0	Up_INHBA
CD44-HBEGF	Up_CD44	Up_HBEGF	0	0
CCR7-CCL21	Up_CCR7	0	0	Up_CCL21
IL10RA-IL10	Up_IL10RA	Up_IL10	Up_IL10	Up_IL10
