# Supplementary material for: Chromatin accessibility landscapes of skin cells in systemic sclerosis nominate dendritic cells in disease pathogenesis
Source: Nat Commun. 2020 Nov 17;11:5843. doi: 10.1038/s41467-020-19702-z (PMC7672105; doi:10.1038/s41467-020-19702-z)
Supplement: Supplementary file 18 — Source Data [file 41467_2020_19702_MOESM18_ESM.xlsx]

## Sheet: Fig. 1c
Fig. 1c
	CD4_NormSkin_M_34	CD4_NormSkin_M_43	CD8_NormSkin_M_34	CD8_NormSkin_M_43	DC_NormSkin_M_34	DC_NormSkin_M_21	LC_Norm_51	LC_Norm_54	EC_NormSkin_F_42	EC_NormSkin_F_44	EC_NormSkin_M_43	Mac_NormSkin_M_34	Fib_NormSkin_F_42	Fib_NormSkin_F_44	Fib_NormSkin_M_24	Fib_NormSkin_M_43	KC_Norm_47	KC_Norm_48	KC_Norm_54
CD4_NormSkin_M_34	1	0.86839	0.848187	0.730169	0.384663	0.397713	0.421712	0.43308	0.419261	0.402994	0.415944	0.374976	0.374364	0.428658	0.376698	0.422188	0.288004	0.285299	0.302658
CD4_NormSkin_M_43	0.86839	1	0.875719	0.809523	0.409907	0.431707	0.442883	0.475475	0.436137	0.430436	0.438136	0.40338	0.390761	0.445471	0.395866	0.455169	0.32537	0.321655	0.348739
CD8_NormSkin_M_34	0.848187	0.875719	1	0.75477	0.372943	0.385442	0.396851	0.408594	0.379139	0.361263	0.372549	0.351274	0.341622	0.382438	0.348861	0.378856	0.248607	0.247247	0.266664
CD8_NormSkin_M_43	0.730169	0.809523	0.75477	1	0.420206	0.455921	0.519765	0.561701	0.534704	0.570149	0.569776	0.447537	0.477972	0.583456	0.47172	0.617471	0.440544	0.418351	0.456066
DC_NormSkin_M_34	0.384663	0.409907	0.372943	0.420206	1	0.839598	0.69694	0.685036	0.405845	0.395478	0.410173	0.485122	0.356888	0.417953	0.375151	0.405363	0.224176	0.223738	0.268251
DC_NormSkin_M_21	0.397713	0.431707	0.385442	0.455921	0.839598	1	0.657149	0.66462	0.448268	0.438602	0.451096	0.500622	0.406463	0.463447	0.418217	0.457655	0.272565	0.2704	0.319358
LC_Norm_51	0.421712	0.442883	0.396851	0.519765	0.69694	0.657149	1	0.842868	0.519505	0.528545	0.542759	0.468856	0.419708	0.549656	0.427199	0.536661	0.33309	0.322781	0.365226
LC_Norm_54	0.43308	0.475475	0.408594	0.561701	0.685036	0.66462	0.842868	1	0.551523	0.562023	0.575473	0.49671	0.450975	0.580867	0.446773	0.58408	0.373974	0.362619	0.43216
EC_NormSkin_F_42	0.419261	0.436137	0.379139	0.534704	0.405845	0.448268	0.519505	0.551523	1	0.884313	0.925961	0.810633	0.660072	0.815764	0.666222	0.757224	0.429288	0.422406	0.484143
EC_NormSkin_F_44	0.402994	0.430436	0.361263	0.570149	0.395478	0.438602	0.528545	0.562023	0.884313	1	0.899664	0.750093	0.634622	0.814011	0.649318	0.778725	0.451661	0.433453	0.490517
EC_NormSkin_M_43	0.415944	0.438136	0.372549	0.569776	0.410173	0.451096	0.542759	0.575473	0.925961	0.899664	1	0.769078	0.639314	0.830056	0.65832	0.794689	0.449968	0.431455	0.490611
Mac_NormSkin_M_34	0.374976	0.40338	0.351274	0.447537	0.485122	0.500622	0.468856	0.49671	0.810633	0.750093	0.769078	1	0.589861	0.650975	0.655464	0.617627	0.334907	0.33572	0.389295
Fib_NormSkin_F_42	0.374364	0.390761	0.341622	0.477972	0.356888	0.406463	0.419708	0.450975	0.660072	0.634622	0.639314	0.589861	1	0.801468	0.730073	0.807156	0.463073	0.471785	0.519823
Fib_NormSkin_F_44	0.428658	0.445471	0.382438	0.583456	0.417953	0.463447	0.549656	0.580867	0.815764	0.814011	0.830056	0.650975	0.801468	1	0.715162	0.880601	0.571417	0.560867	0.621792
Fib_NormSkin_M_24	0.376698	0.395866	0.348861	0.47172	0.375151	0.418217	0.427199	0.446773	0.666222	0.649318	0.65832	0.655464	0.730073	0.715162	1	0.711414	0.444363	0.447729	0.470198
Fib_NormSkin_M_43	0.422188	0.455169	0.378856	0.617471	0.405363	0.457655	0.536661	0.58408	0.757224	0.778725	0.794689	0.617627	0.807156	0.880601	0.711414	1	0.626346	0.607519	0.667588
KC_Norm_47	0.288004	0.32537	0.248607	0.440544	0.224176	0.272565	0.33309	0.373974	0.429288	0.451661	0.449968	0.334907	0.463073	0.571417	0.444363	0.626346	1	0.926242	0.88095
KC_Norm_48	0.285299	0.321655	0.247247	0.418351	0.223738	0.2704	0.322781	0.362619	0.422406	0.433453	0.431455	0.33572	0.471785	0.560867	0.447729	0.607519	0.926242	1	0.901158
KC_Norm_54	0.302658	0.348739	0.266664	0.456066	0.268251	0.319358	0.365226	0.43216	0.484143	0.490517	0.490611	0.389295	0.519823	0.621792	0.470198	0.667588	0.88095	0.901158	1

## Sheet: Fig. 2a
Fig. 2a
PeakID	CD4_NormSkin_M_34	CD4_NormSkin_M_43	CD8_NormSkin_M_34	CD8_NormSkin_M_43	DC_NormSkin_M_34	DC_NormSkin_M_21	LC_Norm_51	LC_Norm_54	Mac_NormSkin_M_34	EC_NormSkin_F_42	EC_NormSkin_F_44	EC_NormSkin_M_43	Fib_NormSkin_F_42	Fib_NormSkin_F_44	Fib_NormSkin_M_24	Fib_NormSkin_M_43	KC_Norm_47	KC_Norm_48	KC_Norm_54
NormSkin.32328	3.1867	4.79647	3.20328	3.06496	2.16146	0	2.2115	2.36678	1.65896	1.45251	2.24393	1.83954	2.12711	0.839535	1.77444	0.559427	1.4245	1.27563	2.57225
NormSkin.15518	3.55943	4.49016	2.32193	3.06496	1.72935	3.39593	0.658963	0.395929	1.65896	1.45251	2.24393	1.83954	1.68281	1.30666	2.17834	1.39593	1.4245	1.27563	1.17834
NormSkin.85532	4.22781	3.922	3.45251	2.55943	1.72935	0	2.72935	1.14439	1.65896	1.45251	2.77444	1.83954	2.54649	2.39593	1.77444	0.961526	2.4245	2.33703	1.36678
NormSkin.95599	4.46632	3.68871	2.65896	1.50696	2.63472	2.38143	2.47999	2.58496	2.52026	1.074	1	2.03747	2.12711	2.074	1.77444	1.79647	0	0.881356	1.70627
NormSkin.84831	3.55943	4.73791	3.20328	2.55943	2.16146	0	1.2115	1.14439	0	1.88136	2.77444	1.58496	2.12711	2.39593	2.17834	2.49354	1.81816	1.55943	1.70627
NormSkin.71653	3.1867	5.12494	2.65896	2.30666	3.3295	0	1.90182	1.14439	1.65896	1.45251	2.24393	1.58496	2.12711	2.39593	1.77444	2.01886	2.81816	0	0.796467
NormSkin.95053	3.55943	4.79647	2.65896	1.03747	1.72935	0	3.09192	0.395929	2.82889	2.91194	2.50696	1.83954	2.12711	1.75207	1.77444	1.79647	2.81816	1.8606	1.922
NormSkin.73107	4.46632	3.922	4.61005	3.06496	2.16146	2.38143	2.2115	1.61005	1.65896	1.88136	1.47999	1.58496	1.68281	3.26777	1.77444	0.961526	2.4245	1.55943	1.922
NormSkin.43109	3.55943	4.99763	2.32193	2.55943	2.63472	0	1.2115	1.14439	3.10962	1.88136	1.9419	2.59756	2.8501	1.75207	2.17834	2.49354	1.10962	2.33703	1.17834
NormSkin.18450	3.55943	4.99763	2.32193	3.06496	0	2.7633	2.2115	2	2.52026	1.88136	2.50696	2.03747	1.68281	2.87101	0	2.49354	1.81816	2.45251	1.36678
NormSkin.55495	4.81816	3.922	4.43857	1.50696	2.63472	2.38143	2.72935	2.36678	2.82889	1.88136	1.9419	1.33703	2.12711	2.39593	2.99048	0.559427	1.4245	0.881356	1.70627
NormSkin.51693	4.81816	4.04209	4.53671	2.55943	2.63472	2.7633	1.53343	1.14439	2.05585	2.19502	2.24393	1.58496	2.12711	3.26777	0	1.39593	1.4245	1.8606	0.796467
NormSkin.94128	4.46632	4.41028	2.32193	3.06496	1.72935	0	3.09192	2	2.05585	3.04669	2.24393	1.83954	2.12711	2.87101	1.77444	1.79647	3	2.70627	3.66496
NormSkin.55250	4.46632	4.49016	2.65896	2.30666	1.72935	2.38143	1.90182	1.14439	1.65896	0	0.337035	0.752072	1.68281	1.75207	1.77444	0.559427	1.10962	1.55943	1.70627
NormSkin.30344	4.46632	4.49016	2.32193	1.96153	1.72935	0	2.47999	2	1.65896	2.19502	1.9419	2.03747	3.31431	3.26777	2.99048	1.39593	1.4245	2.45251	1.36678
NormSkin.99105	4.46632	4.49016	2.65896	1.96153	2.88136	2.7633	1.90182	1.14439	1.65896	1.88136	1.9419	2.22781	3.63472	2.87101	3.57862	3.03747	2.27563	2.61005	1.36678
NormSkin.88852	3.55943	5.41028	2.65896	3.06496	2.16146	2.38143	2.47999	2	3.10962	3.04669	2.50696	2.59756	0	2.39593	1.77444	3.51362	1.81816	2.33703	2.57225
NormSkin.29076	3.55943	5.44207	4.53671	2.55943	2.16146	2.7633	2.2115	1.14439	1.65896	0.50696	1.9419	2.03747	2.8501	1.75207	1.77444	2.89162	1.10962	1.27563	1.70627
NormSkin.70225	5.47317	3.53998	3.20328	3.30666	2.88136	2.7633	2.2115	1.61005	3.10962	2.46632	1	0.921997	2.12711	3.8606	1.77444	1.79647	1.4245	2.45251	2.35199
NormSkin.11383	4.22781	4.79647	2.32193	1.96153	2.63472	0	0.658963	1.61005	3.29897	1.074	2.24393	2.03747	1.68281	2.39593	1.77444	2.01886	0.706269	2.96153	1.922
NormSkin.29481	4.46632	4.61626	4.10522	3.06496	2.16146	2.7633	1.53343	1.61005	2.05585	2.46632	3.58496	2.03747	3.63472	2.39593	1.77444	3.35199	2.27563	2.79647	1.17834
NormSkin.92269	4.46632	4.61626	3.45251	1.96153	2.16146	2.38143	1.90182	2.58496	2.05585	1.074	3.58496	1.33703	1.68281	2.64689	0	0.961526	1.4245	1.8606	1.36678
NormSkin.30771	4.22781	4.85536	2.65896	0.452512	1.72935	3.69459	2.2115	3.82889	2.52026	2.19502	1.9419	3.13578	2.12711	2.39593	0	1.79647	2.09192	2.33703	1.17834
NormSkin.14695	4.22781	4.85536	3.93198	2.83954	2.63472	2.7633	3.24393	2.58496	0	3.04669	3.2115	2.90182	1.68281	2.39593	1.77444	2.25987	1.81816	2.10962	2.57225
NormSkin.18852	4.96882	4.14009	2.32193	2.55943	2.16146	0	1.90182	2	3.29897	0.50696	2.24393	0.752072	2.12711	2.074	3.57862	2.67094	1.81816	2.61005	2.43857
NormSkin.60234	4.81816	4.33327	3.20328	2.55943	2.16146	2.38143	1.2115	3.28345	1.65896	1.45251	3.00946	3.01886	1.68281	2.074	2.99048	3.62859	1.81816	2.33703	1.70627
NormSkin.61524	4.22781	4.99763	4.23185	1.96153	3.3295	2.38143	1.2115	1.61005	2.05585	2.68281	2.24393	1.33703	2.12711	2.074	2.99048	1.79647	1.81816	1.55943	1.922
NormSkin.6221	4.81816	4.41028	4.91698	3.30666	3.14439	2.7633	3.09192	2.36678	1.65896	1.45251	1.9419	2.22781	2.8501	1.30666	2.17834	2.01886	2.74076	2.96153	1.70627
NormSkin.20331	4.46632	4.79647	3.7633	1.03747	2.63472	3.39593	2.72935	3.46632	3.50027	2.19502	2.24393	2.22781	3.31431	2.39593	2.17834	0.559427	1.10962	1.27563	1.70627
NormSkin.5460	4.46632	4.79647	4.61005	3.06496	1.72935	2.7633	2.93198	2	1.65896	1.88136	1	1.33703	0	1.75207	2.71786	0.961526	1.4245	2.10962	2.57225
NormSkin.71948	4.96882	4.33327	3.45251	2.83954	3.14439	0	1.53343	0.395929	1.65896	1.88136	1.9419	1.83954	1.68281	1.30666	2.17834	2.01886	1.10962	1.27563	1.17834
NormSkin.29119	4.46632	4.85536	3.20328	2.55943	2.16146	2.7633	2.47999	1.61005	2.52026	2.19502	1.9419	2.03747	1.68281	0.839535	1.77444	2.89162	1.81816	1.55943	2.14439
NormSkin.60173	5.18461	4.14009	3.45251	2.55943	2.88136	0	2.93198	3.46632	2.05585	2.19502	1.9419	3.13578	2.8501	0.839535	1.77444	2.01886	2.27563	1.55943	1.922
NormSkin.44507	5.30666	4.04209	3.20328	0.452512	2.88136	2.7633	1.90182	2.58496	0	1.074	1.9419	0.921997	3.12711	2.39593	2.17834	2.67094	2.62244	2.33703	2.43857
NormSkin.63570	4.22781	5.12494	3.7633	2.55943	0	3.39593	2.2115	2.8606	2.05585	1.88136	2.50696	2.41028	2.12711	1.75207	2.17834	2.25987	0	2.10962	2.35199
NormSkin.58484	4.46632	4.89673	3.20328	3.30666	2.63472	3.39593	3.64082	2.36678	0	2.46632	2.50696	2.22781	1.68281	1.30666	1.77444	2.89162	2.09192	0.881356	2.57225
NormSkin.66157	4.96882	4.41028	3.20328	1.96153	1.72935	2.38143	1.53343	0	2.05585	2.19502	2.24393	1.83954	2.8501	0	2.71786	1.39593	1.10962	1.27563	2.35199
NormSkin.11415	4.96882	4.41028	3.7633	2.83954	2.63472	2.38143	2.72935	2.8606	2.52026	1.88136	1.47999	2.75207	2.54649	0	2.17834	0.14439	1.4245	2.45251	0.796467
NormSkin.15392	5.18461	4.23991	2.65896	3.06496	2.88136	2.7633	1.53343	2.58496	0	2.91194	3.2115	2.75207	3.12711	3.26777	3.33703	2.89162	1.4245	1.8606	1.17834
NormSkin.104248	4.81816	4.61626	4.10522	2.55943	0	2.38143	2.72935	3.05585	2.82889	1.88136	1.9419	0.921997	2.12711	1.75207	2.17834	2.01886	2.74076	2.70627	2.14439
NormSkin.70832	4.81816	4.61626	4.23185	2.55943	2.16146	0	3.40312	2.36678	2.05585	0.50696	3.2115	2.75207	1.68281	1.30666	2.71786	2.25987	1.10962	1.27563	2.14439
NormSkin.10826	4.96882	4.49016	4.53671	4.7855	2.16146	2.7633	1.53343	1.61005	2.05585	2.46632	2.24393	1.58496	2.54649	2.64689	1.77444	2.01886	0.706269	1.27563	2.35199
NormSkin.79338	4.96882	4.49016	4.23185	1.50696	0	2.7633	2.2115	1.61005	3.64689	2.91194	1.9419	3.01886	2.12711	2.39593	2.99048	1.79647	3.1008	2.33703	1.70627
NormSkin.20615	4.46632	4.99763	2.65896	1.96153	3.65294	2.38143	4.31431	2.8606	1.65896	2.19502	3.41741	2.22781	2.54649	2.074	2.17834	1.39593	1.10962	1.27563	0.211504
NormSkin.29970	4.46632	5.04209	4.10522	2.30666	1.72935	0	1.90182	3.05585	2.82889	2.91194	4.00946	2.75207	2.12711	1.30666	2.17834	0.961526	1.10962	1.55943	2.9419
NormSkin.51491	4.96882	4.55297	4.91698	3.52026	2.16146	2.7633	2.72935	2	3.10962	1.88136	2.50696	1.33703	2.54649	0.839535	2.71786	1.79647	1.81816	1.8606	2.69459
NormSkin.18632	5.30666	4.23991	3.93198	2.83954	3.52686	2.7633	0.658963	3.05585	1.65896	1.88136	3.00946	1.58496	0	1.75207	2.71786	1.79647	2.81816	2.922	2.35199
NormSkin.95995	4.81816	4.73791	3.20328	3.89673	3.52686	2.7633	3.53343	1.61005	3.10962	2.19502	1.9419	2.41028	0	0.839535	1.77444	1.39593	1.81816	0.881356	2.14439
NormSkin.55605	4.46632	5.12494	4.96639	2.55943	3.3295	2.38143	3.09192	2.8606	2.05585	1.45251	3.41741	1.58496	2.12711	2.64689	2.17834	2.89162	3.1008	2.79647	3.55297
NormSkin.93136	4.46632	5.12494	4.3557	1.03747	2.16146	3.69459	1.2115	1.61005	1.65896	2.19502	2.24393	2.75207	2.54649	1.75207	2.17834	2.25987	1.81816	1.8606	1.70627
NormSkin.32390	4.81816	4.79647	3.7633	2.83954	2.88136	3.39593	3.64082	3.67094	2.05585	1.074	1.47999	1.83954	2.54649	1.75207	2.17834	2.01886	0	1.55943	2.35199
NormSkin.65870	4.96882	4.67985	4.3557	3.52026	3.3295	2.38143	1.53343	1.61005	2.05585	3.04669	2.50696	1.33703	2.54649	2.87101	2.17834	2.25987	3.77998	3.23589	2.35199
NormSkin.103020	4.96882	4.67985	3.20328	1.96153	3.52686	2.38143	1.53343	2	2.52026	3.21968	2.77444	3.13578	3.31431	1.30666	3.33703	2.89162	2.74076	2.33703	2.97124
NormSkin.26510	4.81816	4.85536	4.68576	2.83954	3.14439	2.7633	1.90182	1.14439	3.50027	1.45251	0.337035	1.58496	3.31431	0.839535	1.77444	2.01886	2.81816	2.10962	1.922
NormSkin.89882	4.46632	5.2074	3.20328	2.30666	2.16146	0	1.90182	2.8606	2.52026	1.074	3.00946	1.83954	2.12711	2.64689	2.17834	2.25987	2.74076	1.55943	1.70627
NormSkin.42380	4.22781	5.47659	4.3557	3.30666	2.16146	2.38143	2.2115	2.36678	2.52026	2.91194	2.24393	1.33703	0	2.074	3.79647	2.01886	2.27563	1.55943	1.17834
NormSkin.24483	4.96882	4.73791	3.7633	2.30666	2.63472	4.28735	1.90182	2	3.29897	1.074	2.77444	3.73507	2.8501	1.30666	2.17834	2.01886	2.09192	1.27563	2.43857
NormSkin.53437	4.81816	4.89673	5.14439	3.70627	2.63472	0	1.2115	2.58496	2.05585	1.88136	1.47999	2.41028	1.68281	1.75207	2.99048	2.49354	2.27563	1.55943	2.14439
NormSkin.48413	5.18461	4.55297	4.61005	2.55943	2.88136	2.38143	2.72935	2.58496	2.05585	1.074	1.47999	1.33703	1.68281	2.074	2.71786	2.01886	2.09192	1.27563	1.36678
NormSkin.44789	5.18461	4.55297	4.74643	3.06496	2.88136	2.38143	3.40312	2.8606	2.05585	2.68281	1	2.03747	2.8501	3.74076	2.17834	3.35199	2.09192	2.45251	1.922
NormSkin.45906	4.96882	4.79647	4.53671	3.70627	3.14439	2.7633	3.53343	2	2.82889	3.04669	1.47999	2.22781	1.68281	1.30666	2.99048	2.25987	1.81816	1.27563	1.922
NormSkin.42906	4.46632	5.30858	4.91698	3.52026	2.16146	2.38143	2.47999	2.36678	3.10962	0.50696	1.47999	1.58496	2.54649	3.074	2.99048	1.79647	2.81816	3.11839	2.9419
NormSkin.10702	5.18461	4.61626	4.61005	1.50696	2.16146	2.38143	3.74643	2	3.10962	2.19502	3.2115	2.90182	2.8501	2.87101	1.77444	2.49354	1.10962	1.8606	2.14439
NormSkin.37610	4.46632	5.3464	4.74643	1.96153	2.63472	2.38143	2.47999	3.05585	1.65896	3.04669	2.24393	2.59756	2.54649	2.39593	0	0.559427	2.09192	1.27563	2.9419
NormSkin.65941	4.46632	5.3464	3.45251	3.70627	2.63472	2.7633	2.93198	2.58496	3.29897	2.19502	1.9419	2.22781	1.68281	1.75207	2.17834	0	0	1.55943	1.922
NormSkin.74232	4.46632	5.3464	3.20328	3.30666	1.72935	0	0	1.14439	2.82889	2.68281	1.47999	2.22781	1.68281	2.074	2.71786	1.39593	1.81816	3.23589	1.922
NormSkin.36317	4.81816	4.99763	3.45251	3.70627	2.63472	2.7633	3.74643	3.46632	2.05585	3.90689	2.77444	2.03747	3.31431	2.074	2.99048	2.49354	2.27563	2.10962	2.69459
NormSkin.40802	4.81816	4.99763	4.3557	2.30666	1.72935	3.69459	3.09192	2.8606	2.05585	2.68281	2.77444	1.58496	2.12711	2.87101	3.33703	2.25987	3.16146	3.11839	3.4245
NormSkin.49510	4.81816	4.99763	3.20328	3.06496	3.14439	3.69459	2.2115	2.8606	2.52026	1.88136	3.00946	2.90182	2.54649	1.75207	2.17834	2.25987	2.27563	0.881356	2.57225
NormSkin.88761	4.96882	4.85536	3.45251	4.2115	2.63472	0	2.2115	2.8606	2.05585	1.45251	1.9419	2.03747	1.68281	1.30666	2.71786	3.03747	3.97607	2.922	2.9419
NormSkin.78513	4.22781	5.61005	4.86321	3.30666	3.65294	2.38143	3.94683	2.58496	2.05585	1.88136	1.47999	1.83954	2.54649	1.75207	2.71786	1.39593	1.4245	2.10962	1.70627
NormSkin.42378	5.18461	4.67985	4.68576	3.30666	2.16146	2.38143	1.53343	2.8606	2.05585	2.19502	2.24393	1.58496	2.12711	3.43155	2.17834	2.01886	1.10962	1.8606	1.36678
NormSkin.55320	4.96882	4.89673	4.10522	2.83954	2.63472	4.05128	1.53343	1.61005	3.91698	2.68281	3.2115	2.03747	3.12711	3.8606	2.17834	2.25987	1.4245	1.27563	2.14439
NormSkin.77189	5.56746	4.33327	3.20328	0	3.14439	3.69459	1.90182	1.61005	2.82889	1.45251	1.47999	3.25987	0	2.87101	2.99048	0.961526	3.16146	2.79647	2.35199
NormSkin.49393	4.81816	5.08299	3.93198	1.03747	2.16146	2.38143	3.53343	1.14439	2.05585	2.19502	2.50696	2.41028	2.54649	0.839535	2.17834	2.25987	2.09192	1.8606	3.08299
NormSkin.41487	4.81816	5.08299	5.05813	3.30666	2.16146	2.7633	3.53343	2.36678	2.82889	2.19502	1.9419	2.41028	2.12711	2.39593	1.77444	0.559427	2.62244	1.8606	1.922
NormSkin.51886	4.81816	5.08299	4.74643	3.30666	3.14439	2.38143	1.2115	2.36678	1.65896	1.45251	1.9419	0.921997	2.54649	1.75207	2.99048	1.39593	2.95174	2.61005	2.14439
NormSkin.67717	4.81816	5.08299	4.68576	3.70627	2.63472	3.69459	0.658963	1.61005	2.05585	2.91194	1.47999	2.22781	2.8501	2.074	2.71786	2.25987	1.10962	2.10962	1.70627
NormSkin.36562	4.81816	5.12494	2.65896	3.06496	3.14439	4.55943	2.93198	2.58496	3.10962	3.21968	3.00946	2.90182	2.54649	3.074	2.17834	1.79647	3.16146	3.23589	0.796467
NormSkin.71739	4.46632	5.50696	4.10522	4.2115	2.16146	2.7633	2.2115	2	0	1.45251	2.24393	2.41028	3.12711	2.39593	2.99048	1.79647	2.4245	2.10962	1.922
NormSkin.99694	4.96882	5.04209	5.26974	1.96153	2.16146	3.69459	3.94683	2.58496	2.82889	3.21968	2.77444	2.03747	2.12711	1.30666	1.77444	2.01886	2.62244	0.881356	1.922
NormSkin.39948	4.96882	5.04209	4.23185	3.30666	2.63472	3.69459	2.93198	2.58496	2.05585	3.21968	2.24393	3.3594	2.12711	2.074	4.2951	0.961526	2.4245	0.881356	1.922
NormSkin.28230	4.81816	5.2074	3.7633	3.52026	0	2.38143	2.47999	3.28345	3.10962	1.88136	2.77444	2.75207	2.54649	1.75207	2.17834	1.39593	2.27563	1.8606	1.17834
NormSkin.37862	5.47317	4.55297	4.91698	2.30666	2.88136	2.7633	1.90182	2.8606	1.65896	2.68281	1.47999	2.59756	3.31431	0	2.17834	0.559427	1.81816	1.8606	1.36678
NormSkin.73096	4.96882	5.08299	5.31049	1.96153	2.16146	3.39593	2.2115	1.61005	3.50027	3.04669	3.58496	2.41028	2.8501	3.074	2.71786	2.89162	1.4245	2.10962	1.922
NormSkin.86682	4.96882	5.08299	3.45251	3.30666	3.3295	4.75489	4.02354	2.8606	2.82889	0.50696	2.24393	1.58496	1.68281	2.074	1.77444	1.79647	2.09192	2.61005	2.35199
NormSkin.60519	4.81816	5.24192	4.43857	2.30666	2.63472	2.7633	1.90182	1.14439	2.52026	3.48678	3.00946	2.90182	0	0	2.17834	1.79647	2.27563	2.45251	1.922
NormSkin.66999	5.18461	4.89673	3.93198	1.96153	3.7855	2.7633	3.09192	3.67094	3.29897	1.45251	2.50696	2.41028	3.49354	0	2.71786	2.25987	2.4245	2.33703	2.35199
NormSkin.51487	4.81816	5.27367	4.96639	2.30666	3.3295	0	1.90182	2.8606	1.65896	2.91194	2.77444	3.01886	2.54649	2.39593	2.71786	1.79647	1.81816	2.79647	2.57225
NormSkin.39039	5.76749	4.33327	2.32193	3.30666	1.72935	0	2.47999	2.58496	1.65896	1.88136	3.00946	2.59756	1.68281	0.839535	1.77444	0.961526	2.4245	2.10962	2.14439
NormSkin.74594	5.18461	4.9419	4.86321	3.06496	2.88136	2.7633	0.658963	2.58496	3.64689	2.19502	1	2.59756	3.31431	3.074	2.17834	0.559427	2.09192	2.10962	2.80735
NormSkin.36222	4.46632	5.66496	4.61005	3.06496	3.7855	3.69459	4.17834	2.36678	2.82889	2.46632	1.9419	2.22781	2.12711	2.64689	1.77444	0.961526	2.81816	3.16993	2.97124
NormSkin.7186	5.30666	4.85536	2.65896	3.70627	2.63472	0	2.93198	2.58496	1.65896	1.88136	2.77444	3.01886	3.12711	1.30666	1.77444	1.79647	2.27563	1.8606	1.17834
NormSkin.11984	4.96882	5.2074	5.42273	2.55943	2.16146	2.38143	1.90182	1.61005	1.65896	3.61005	2.77444	2.03747	2.12711	1.75207	3.57862	2.89162	1.4245	0.881356	2.57225
NormSkin.37789	5.18461	4.99763	4.68576	4.06041	2.63472	0	0.658963	2.58496	1.65896	2.19502	1.47999	2.75207	1.68281	3.26777	2.71786	3.03747	2.09192	2.10962	1.70627
NormSkin.96608	5.18461	4.99763	4.91698	3.70627	3.14439	2.38143	1.90182	2	3.10962	2.91194	1.47999	2.75207	2.54649	2.074	2.71786	1.39593	2.09192	2.70627	2.14439
NormSkin.34198	5.18461	4.99763	4.3557	3.06496	2.88136	3.39593	3.09192	2.36678	2.05585	1.074	1.9419	2.03747	1.68281	1.30666	2.17834	1.79647	1.81816	2.61005	0.796467
NormSkin.70062	4.46632	5.7193	4.61005	3.52026	3.98569	2.7633	1.90182	3.28345	2.52026	2.68281	3.72935	3.3594	2.54649	1.30666	2.17834	2.49354	2.81816	2.45251	2.69459
NormSkin.36679	5.30666	4.89673	4.91698	3.30666	3.14439	3.39593	3.09192	3.82889	2.52026	1.45251	2.77444	2.59756	4.24393	2.64689	1.77444	2.67094	3.77998	2.70627	2.14439
NormSkin.91381	4.96882	5.24192	4.68576	2.55943	2.63472	2.7633	2.47999	2.36678	3.50027	3.71786	0.337035	2.59756	2.54649	1.75207	2.99048	2.49354	2.95174	3.54649	3.15295
NormSkin.24343	4.96882	5.24192	4.91698	2.83954	3.7855	2.7633	2.93198	3.05585	3.10962	2.46632	1.47999	3.13578	2.8501	2.074	1.77444	2.89162	2.09192	1.27563	2.14439
NormSkin.77021	4.81816	5.41028	3.45251	3.06496	3.14439	2.7633	2.72935	2.58496	2.52026	2.68281	1.47999	1.83954	2.8501	2.87101	1.77444	2.01886	1.81816	1.27563	1.922
NormSkin.86788	6.09748	4.14009	4.3557	3.70627	0	0	1.90182	1.14439	2.82889	2.46632	2.24393	3.01886	2.12711	2.074	2.17834	1.79647	2.27563	2.70627	1.922
NormSkin.102692	5.68871	4.55297	2.65896	3.06496	3.52686	3.69459	3.09192	3.28345	2.05585	4.04669	2.24393	1.83954	3.31431	2.074	3.57862	1.79647	3	2.79647	3.4245
NormSkin.66041	5.30666	4.9419	5.35012	3.30666	1.72935	4.75489	1.2115	2	2.05585	1.88136	2.24393	1.58496	2.12711	3.074	2.17834	1.39593	2.09192	1.27563	1.70627
NormSkin.44169	5.30666	4.9419	3.93198	3.06496	1.72935	2.7633	2.47999	2	0	1.074	0	2.22781	2.54649	1.75207	2.71786	2.49354	2.95174	2.45251	2.69459
NormSkin.48404	4.81816	5.44207	5.44904	3.70627	2.16146	2.7633	2.72935	3.46632	1.65896	0.50696	2.77444	2.03747	2.12711	2.64689	2.17834	2.01886	2.09192	1.55943	2.35199
NormSkin.95150	5.18461	5.08299	3.93198	4.06041	2.63472	3.69459	3.24393	3.28345	2.82889	1.074	1.9419	2.75207	2.12711	1.75207	2.99048	2.67094	2.27563	1.55943	2.35199
NormSkin.79448	5.18461	5.08299	0	4.06041	4.45943	4.05128	1.53343	2.8606	3.29897	1.88136	2.24393	1.58496	1.68281	3.074	2.99048	2.49354	1.81816	2.33703	2.14439
NormSkin.89311	4.96882	5.30858	5.05813	3.30666	3.3295	3.39593	0.658963	2.58496	2.52026	3.21968	2.24393	3.25987	3.31431	2.87101	2.99048	2.89162	2.09192	2.33703	2.14439
NormSkin.7276	4.96882	5.30858	4.96639	3.06496	1.72935	2.38143	2.47999	2.36678	3.50027	2.91194	3.41741	0.921997	2.12711	2.64689	1.77444	2.01886	1.10962	2.61005	1.17834
NormSkin.92085	5.87231	4.41028	3.93198	1.50696	2.88136	2.38143	0	2	3.29897	1.45251	1.9419	2.22781	3.12711	2.074	0	2.49354	1.4245	2.70627	2.57225
NormSkin.53679	4.46632	5.83022	5.23185	3.30666	1.72935	2.7633	2.47999	3.98089	3.50027	2.91194	2.50696	3.13578	2.54649	2.39593	2.17834	3.19502	1.81816	2.70627	2.9419
NormSkin.18485	5.30666	4.99763	5.05813	3.52026	3.14439	2.7633	2.47999	2.8606	3.29897	3.38143	1.47999	2.03747	3.77444	4.11402	3.57862	2.89162	2.95174	2.96153	2.35199
NormSkin.39457	5.56746	4.73791	2.65896	3.06496	2.16146	2.38143	2.47999	2.8606	2.52026	1.074	3.00946	2.22781	2.12711	2.39593	0	2.01886	1.4245	0.881356	1.70627
NormSkin.75441	5.18461	5.12494	4.61005	4.2115	3.14439	3.69459	2.47999	3.46632	3.50027	3.21968	2.50696	1.58496	2.12711	2.074	2.99048	2.25987	3.32193	3.16993	1.70627
NormSkin.97402	5.18461	5.12494	3.20328	2.83954	0	2.38143	1.2115	0.395929	1.65896	2.68281	1.47999	2.41028	1.68281	2.39593	2.17834	2.67094	2.27563	1.27563	1.70627
NormSkin.33589	4.96882	5.3464	3.93198	3.70627	4.23589	4.28735	2.93198	3.98089	2.82889	1.88136	3.41741	2.59756	1.68281	3.26777	2.17834	2.49354	3	1.55943	2.57225
NormSkin.26461	4.81816	5.50696	4.3557	3.89673	3.3295	0	2.93198	1.61005	2.05585	2.46632	2.24393	2.03747	3.49354	1.75207	2.17834	1.39593	1.4245	2.10962	2.43857
NormSkin.23289	5.47317	4.85536	3.93198	4.06041	2.63472	2.7633	1.90182	1.14439	3.29897	3.61005	2.77444	4.28345	2.8501	2.074	2.17834	2.67094	1.81816	2.70627	3.08299
NormSkin.81528	4.96882	5.37778	4.61005	4.06041	2.63472	2.38143	2.2115	1.61005	2.52026	3.48678	1.9419	2.03747	2.8501	0.839535	2.99048	0.961526	2.74076	1.55943	1.17834
NormSkin.67828	4.96882	5.37778	4.96639	3.30666	4.074	3.39593	2.2115	2.36678	3.29897	3.38143	3.41741	2.41028	2.8501	2.074	3.33703	2.49354	1.10962	2.922	2.57225
NormSkin.2835	4.96882	5.37778	3.45251	3.06496	2.88136	0	1.53343	2	2.05585	2.46632	3.41741	3.82353	2.12711	3.074	0	3.03747	2.81816	2.70627	1.70627
NormSkin.87807	4.81816	5.53343	4.23185	3.70627	3.52686	2.7633	2.72935	1.61005	2.05585	2.19502	2.24393	3.3594	0	1.30666	0	2.89162	2.09192	2.33703	1.922
NormSkin.44606	5.18461	5.16781	4.61005	4.2115	2.16146	3.69459	2.72935	2.58496	2.82889	2.46632	2.24393	2.03747	3.12711	0.839535	2.99048	1.39593	2.09192	1.8606	1.36678
NormSkin.26787	5.18461	5.16781	4.53671	2.83954	2.88136	2.7633	3.40312	3.28345	2.05585	2.91194	1.9419	3.65896	2.12711	4.11402	2.71786	1.79647	2.62244	2.33703	1.922
NormSkin.98848	5.47317	4.89673	4.10522	3.06496	3.7855	2.7633	3.24393	1.61005	3.29897	2.19502	2.77444	2.03747	2.12711	1.75207	0	1.39593	2.09192	2.96153	1.17834
NormSkin.55219	4.96882	5.41028	4.43857	3.52026	3.7855	3.39593	2.47999	1.14439	2.05585	2.91194	2.77444	2.90182	2.12711	0.839535	2.17834	2.67094	1.10962	0	1.70627
NormSkin.10495	4.96882	5.41028	4.23185	4.37778	3.3295	3.39593	2.47999	2.58496	3.29897	2.46632	2.24393	1.58496	2.54649	2.074	1.77444	3.19502	2.27563	2.79647	2.14439
NormSkin.96215	5.18461	5.2074	3.20328	2.30666	0	2.38143	1.90182	2.58496	1.65896	1.074	3.00946	2.75207	3.12711	2.39593	1.77444	1.39593	3.32193	3.27563	3.47317
NormSkin.25414	4.81816	5.5897	4.23185	2.83954	2.88136	2.38143	3.53343	2	2.82889	1.88136	2.50696	2.03747	0	2.87101	2.17834	3.03747	0	2.45251	0.796467
NormSkin.87142	5.47317	4.9419	5.05813	2.83954	4.39593	2.7633	2.47999	3.67094	2.82889	3.21968	3.2115	2.90182	2.12711	2.39593	1.77444	2.67094	2.4245	1.55943	2.14439
NormSkin.33231	5.47317	4.9419	4.68576	2.83954	3.14439	2.7633	3.40312	1.14439	0	2.68281	2.50696	2.75207	2.12711	1.30666	3.33703	1.39593	2.09192	2.922	1.17834
NormSkin.9023	5.47317	4.9419	4.43857	3.70627	3.87619	4.55943	3.24393	2.36678	2.52026	3.61005	2.77444	3.13578	2.12711	2.39593	3.57862	3.35199	3.3887	2.10962	3.08299
NormSkin.35644	5.18461	5.24192	4.43857	4.06041	2.88136	2.7633	3.09192	0	2.05585	3.21968	2.24393	2.75207	2.54649	2.39593	0	2.25987	2.62244	2.45251	2.35199
NormSkin.20473	5.18461	5.24192	3.7633	2.83954	4.39593	4.55943	4.7605	2.8606	2.52026	3.61005	2.24393	2.75207	3.99048	2.074	2.17834	2.67094	2.62244	2.10962	2.35199
NormSkin.81257	5.56746	4.89673	4.86321	3.06496	1.72935	2.7633	3.09192	2.58496	3.64689	2.19502	2.77444	1.58496	1.68281	2.39593	2.71786	3.03747	2.27563	2.10962	1.70627
NormSkin.25888	4.96882	5.50696	4.61005	3.52026	4.16146	3.69459	2.72935	2.8606	2.82889	0.50696	2.50696	3.95664	3.12711	2.074	3.33703	2.25987	1.81816	2.10962	2.57225
NormSkin.65942	4.96882	5.50696	4.10522	3.06496	3.3295	2.7633	3.53343	3.46632	2.82889	1.88136	2.24393	0.752072	1.68281	1.75207	0	2.01886	2.27563	2.10962	0.796467
NormSkin.89227	4.96882	5.50696	4.68576	1.96153	2.63472	2.38143	3.09192	2.8606	2.05585	3.48678	3.41741	2.90182	3.12711	2.39593	3.33703	2.49354	3.83954	4.52686	4.47659
NormSkin.57786	5.18461	5.30858	4.43857	3.52026	1.72935	2.38143	1.90182	4.39232	1.65896	3.04669	3.00946	3.25987	3.31431	2.074	1.77444	2.01886	1.4245	2.45251	2.14439
NormSkin.85786	5.18461	5.30858	4.86321	2.55943	2.16146	0	1.53343	2	2.52026	2.46632	2.24393	1.83954	2.54649	1.75207	1.77444	2.89162	2.4245	2.33703	1.70627
NormSkin.63610	5.18461	5.30858	4.43857	4.06041	1.72935	2.7633	2.2115	2.58496	3.64689	3.71786	3.72935	4.21968	2.12711	1.75207	2.71786	2.89162	3.72362	3.11839	1.36678
NormSkin.82224	4.96882	5.53343	4.74643	2.83954	0	3.39593	2.93198	3.82889	2.05585	2.19502	2.24393	3.57862	1.68281	3.074	3.33703	2.01886	2.62244	2.70627	2.43857
NormSkin.43820	4.96882	5.53343	5.26974	2.55943	3.87619	4.05128	3.40312	1.14439	2.05585	3.04669	2.24393	1.83954	2.8501	2.074	1.77444	2.89162	2.4245	1.27563	2.14439
NormSkin.6386	5.30666	5.2074	4.68576	1.96153	3.14439	2.7633	4.1008	2.58496	2.52026	0	1.9419	1.83954	3.12711	2.39593	3.57862	2.67094	3.77998	2.33703	2.9419
NormSkin.5474	5.47317	5.04209	5.44904	4.90689	2.63472	2.7633	2.47999	2	2.05585	2.19502	1.9419	3.3594	3.12711	1.30666	2.71786	2.01886	2.95174	2.10962	2.57225
NormSkin.78803	5.18461	5.3464	4.91698	2.83954	3.52686	3.39593	1.53343	1.61005	1.65896	3.04669	2.77444	2.03747	1.68281	2.074	2.17834	2.01886	1.10962	1.8606	2.35199
NormSkin.63147	5.18461	5.3464	3.93198	3.06496	0	2.7633	2.47999	3.28345	3.50027	3.38143	1.9419	2.75207	2.54649	2.64689	2.71786	3.19502	2.27563	1.27563	2.80735
NormSkin.33228	5.18461	5.3464	3.7633	3.06496	4.23589	2.7633	3.74643	2.8606	3.29897	4.51362	3.41741	3.01886	3.31431	2.074	3.79647	1.79647	1.4245	2.79647	2.43857
NormSkin.86426	4.81816	5.7193	5.64537	3.70627	2.63472	2.38143	1.53343	1.61005	2.05585	2.46632	3.00946	2.22781	2.54649	1.75207	1.77444	2.67094	0	2.33703	2.43857
NormSkin.72156	5.68871	4.85536	4.43857	2.30666	2.16146	2.38143	2.72935	2	2.52026	1.45251	2.24393	1.33703	3.31431	2.39593	2.17834	2.01886	1.10962	2.10962	0.796467
NormSkin.97313	5.30666	5.24192	5.35012	2.55943	4.074	2.38143	1.53343	2.36678	3.91698	2.19502	3.2115	2.59756	1.68281	3.26777	2.71786	2.89162	2.27563	2.96153	2.69459
NormSkin.45678	5.30666	5.24192	5.14439	4.06041	2.16146	2.7633	2.2115	1.14439	3.29897	3.21968	2.77444	3.90182	3.31431	1.75207	3.57862	2.67094	3.87101	2.96153	2.69459
NormSkin.90166	5.47317	5.08299	4.74643	1.96153	2.88136	2.7633	3.40312	3.46632	2.82889	1.074	2.50696	1.83954	3.49354	1.75207	3.57862	0.961526	1.81816	2.45251	1.17834
NormSkin.87629	5.47317	5.08299	4.86321	3.06496	3.65294	0	1.90182	3.46632	2.52026	2.19502	1.9419	2.03747	2.54649	2.074	1.77444	3.19502	1.10962	2.70627	1.70627
NormSkin.63560	4.81816	5.74359	4.43857	5.13145	3.52686	2.7633	1.53343	2.8606	2.05585	2.46632	3.41741	2.03747	2.12711	1.75207	2.17834	0.559427	2.62244	1.55943	2.69459
NormSkin.26874	5.18461	5.37778	4.61005	2.83954	2.16146	0	2.2115	2	2.52026	2.19502	2.50696	2.03747	0	2.074	2.99048	1.79647	2.27563	1.8606	1.922
NormSkin.7603	5.18461	5.37778	5.31049	3.06496	2.88136	3.69459	2.2115	2.36678	2.82889	2.46632	3.86581	2.90182	2.12711	1.30666	3.57862	1.39593	1.10962	2.10962	2.35199
NormSkin.44563	4.96882	5.61005	3.20328	4.7855	3.52686	3.69459	2.2115	2.8606	2.05585	1.45251	3.00946	2.90182	1.68281	0	4.15295	2.67094	1.81816	2.61005	2.43857
NormSkin.51885	5.30666	5.27367	4.86321	2.83954	3.3295	2.38143	2.93198	2.36678	4.11839	3.04669	2.50696	3.25987	2.8501	2.87101	2.99048	1.79647	2.09192	0	2.43857
NormSkin.21799	5.18461	5.41028	4.96639	3.30666	2.16146	2.38143	3.53343	2.36678	3.29897	2.19502	1	2.03747	2.54649	1.75207	1.77444	1.39593	1.10962	2.45251	2.14439
NormSkin.6421	5.18461	5.41028	5.42273	4.65896	3.52686	2.38143	1.53343	2.58496	2.05585	2.19502	2.50696	2.03747	1.68281	2.074	1.77444	2.01886	1.81816	1.27563	1.36678
NormSkin.23679	5.18461	5.41028	3.93198	3.06496	3.3295	5.14009	2.72935	3.05585	2.52026	0	1	2.03747	2.12711	2.39593	2.71786	2.49354	2.09192	2.10962	2.43857
NormSkin.55740	4.81816	5.78687	4.53671	3.06496	1.72935	2.38143	1.2115	2.36678	2.05585	3.21968	1.47999	1.33703	2.8501	2.074	1.77444	2.01886	2.95174	2.922	3.60382
NormSkin.33267	5.56746	5.04209	3.20328	3.52026	3.14439	2.38143	1.53343	3.67094	0	3.38143	2.77444	2.41028	1.68281	3.074	2.99048	1.39593	2.27563	1.8606	2.69459
NormSkin.65721	5.76749	4.85536	3.93198	3.30666	1.72935	2.7633	0.658963	1.61005	1.65896	2.68281	2.24393	1.58496	1.68281	1.30666	2.71786	0	2.09192	2.10962	1.70627
NormSkin.12205	5.76749	4.85536	2.65896	2.83954	2.16146	2.7633	2.2115	2.8606	1.65896	2.46632	1	3.57862	0	3.26777	2.99048	1.79647	3	3.44556	2.80735
NormSkin.56504	5.68871	4.9419	5.44904	3.70627	2.88136	3.39593	3.24393	2	2.52026	1.074	0.337035	1.83954	2.8501	3.074	2.99048	1.39593	1.81816	1.27563	2.14439
NormSkin.21798	4.96882	5.66496	4.81006	3.89673	3.14439	2.7633	2.93198	2	2.05585	3.48678	3.58496	0.921997	2.12711	3.26777	2.99048	1.79647	1.81816	1.8606	1.17834
NormSkin.89923	5.56746	5.08299	4.74643	2.55943	2.63472	3.69459	3.64082	1.14439	2.82889	1.074	1.47999	0.921997	2.8501	0.839535	2.17834	2.49354	1.4245	0.881356	2.80735
NormSkin.32759	5.56746	5.08299	5.23185	1.50696	2.16146	3.69459	3.74643	2.8606	3.64689	3.81277	3.2115	3.25987	2.12711	4	3.57862	3.19502	3.50696	3.47999	2.69459
NormSkin.9479	5.30666	5.3464	5.92074	2.83954	2.63472	2.7633	2.47999	2.58496	3.80192	1.45251	1	2.41028	3.49354	2.64689	2.71786	2.67094	1.4245	2.70627	1.17834
NormSkin.62779	5.30666	5.3464	4.96639	3.52026	3.65294	2.7633	3.40312	3.46632	1.65896	3.21968	2.24393	3.65896	4.24393	2.39593	2.99048	2.67094	2.95174	3.34453	4.05585
NormSkin.104249	5.30666	5.3464	4.68576	1.96153	3.87619	2.38143	1.90182	2.36678	3.80192	3.61005	1.9419	2.75207	4.56264	2.64689	3.79647	2.01886	3.25192	2.10962	2.14439
NormSkin.3048	5.76749	4.89673	4.74643	4.06041	2.63472	4.28735	1.90182	3.28345	2.52026	0.50696	1.9419	1.33703	3.31431	1.75207	3.33703	2.67094	1.81816	1.8606	1.70627
NormSkin.10843	5.76749	4.89673	3.20328	1.96153	4.39593	2.38143	1.53343	1.61005	1.65896	1.074	1.9419	0.921997	1.68281	0.839535	2.17834	2.49354	1.81816	1.55943	2.14439
NormSkin.36414	5.47317	5.2074	4.91698	4.06041	2.16146	2.7633	1.90182	2.58496	2.52026	1.074	1.47999	3.13578	0	2.64689	2.99048	2.25987	2.27563	2.61005	2.57225
NormSkin.54626	5.47317	5.2074	5.26974	4.06041	2.16146	3.39593	3.09192	2.58496	2.82889	4.41741	3.2115	2.90182	3.49354	2.074	3.57862	2.01886	2.4245	3.16993	3.08299
NormSkin.54818	5.47317	5.2074	4.86321	3.30666	3.14439	2.7633	2.47999	2.8606	1.65896	3.21968	2.24393	2.75207	3.12711	1.30666	4.15295	2.25987	1.4245	2.70627	0.796467
NormSkin.5368	5.30666	5.37778	4.81006	4.65896	3.3295	2.7633	1.90182	2	2.52026	2.46632	1.9419	3.01886	3.63472	1.75207	3.33703	2.49354	1.10962	1.8606	2.43857
NormSkin.88057	5.68871	4.99763	4.43857	4.2115	2.16146	2.38143	1.53343	3.46632	0	2.68281	4.47317	2.41028	1.68281	2.39593	1.77444	2.49354	2.62244	1.27563	1.70627
NormSkin.12254	4.96882	5.7193	5.64537	3.89673	3.3295	3.69459	3.24393	2.36678	2.05585	1.074	1	1.33703	2.8501	2.074	2.99048	2.25987	2.09192	1.55943	1.70627
NormSkin.18892	4.81816	5.88136	3.20328	3.70627	3.98569	3.69459	1.2115	2	4.20328	2.46632	1.9419	3.01886	3.49354	2.64689	2.99048	0.961526	1.10962	1.27563	1.70627
NormSkin.23675	5.47317	5.24192	5.05813	3.52026	3.3295	3.39593	2.47999	2	2.05585	2.91194	1	2.22781	2.12711	1.30666	2.17834	0.961526	1.81816	2.70627	1.36678
NormSkin.7557	5.47317	5.24192	3.20328	3.89673	3.14439	0	3.53343	2.36678	3.80192	3.61005	3.41741	3.57862	2.12711	2.64689	2.71786	3.51362	2.4245	2.33703	3.4245
NormSkin.74564	5.30666	5.41028	4.61005	4.2115	4.45943	3.39593	4.02354	2.36678	3.50027	1.45251	3.58496	3.25987	3.12711	2.074	1.77444	2.67094	3.32193	3.23589	2.9419
NormSkin.102534	5.18461	5.53343	5.14439	3.06496	2.16146	3.39593	3.53343	2.58496	2.05585	1.074	2.77444	2.41028	3.12711	4.11402	2.71786	3.88136	3.1008	3.34453	3.22781
NormSkin.34042	5.68871	5.04209	3.93198	3.06496	2.63472	2.7633	1.53343	1.61005	2.52026	1.074	3.41741	0.752072	2.12711	0.839535	1.77444	0.961526	1.4245	1.27563	2.35199
NormSkin.49502	5.18461	5.55782	4.91698	2.30666	3.7855	2.7633	3.74643	3.05585	2.05585	3.81277	3.00946	3.45943	3.77444	3.8606	2.17834	4.30282	3.25192	1.8606	3.22781
NormSkin.7052	5.47317	5.27367	4.91698	1.96153	3.87619	4.05128	3.40312	2.36678	2.05585	1.45251	1.9419	0.275634	4.0785	2.39593	2.99048	3.35199	2.27563	2.10962	2.43857
NormSkin.68437	5.47317	5.27367	3.20328	4.37778	2.63472	4.05128	3.24393	3.05585	0	2.68281	1.9419	1.83954	3.49354	2.39593	3.33703	2.01886	1.81816	2.33703	1.17834
NormSkin.96376	5.87231	4.89673	5.26974	4.65896	2.88136	2.38143	2.2115	2.58496	3.10962	2.91194	1.47999	2.22781	2.12711	0.839535	1.77444	2.01886	2.09192	1.8606	2.69459
NormSkin.7663	5.56746	5.2074	5.01417	2.83954	2.63472	3.39593	1.53343	2.8606	2.05585	2.19502	2.50696	3.3594	2.8501	3.074	2.71786	2.67094	1.10962	2.61005	0.796467
NormSkin.68723	5.56746	5.2074	2.65896	3.06496	3.14439	2.7633	1.2115	2	0	1.45251	4.00946	0.921997	3.12711	1.30666	2.71786	2.25987	2.62244	0.881356	2.14439
NormSkin.57259	5.56746	5.2074	4.43857	3.30666	4.52356	2.7633	3.24393	3.67094	3.64689	3.90689	3.00946	3.45943	2.54649	3.074	2.71786	2.01886	2.62244	1.8606	0.796467
NormSkin.14126	4.96882	5.81142	5.01417	3.06496	3.14439	2.7633	3.40312	3.28345	2.05585	1.074	3.72935	2.90182	3.63472	3.074	2.17834	2.49354	3	2.45251	2.97124
NormSkin.86695	5.47317	5.30858	3.7633	3.70627	3.3295	2.7633	3.64082	3.98089	2.05585	2.46632	1.47999	1.58496	3.31431	2.074	0	2.67094	2.4245	2.33703	0.796467
NormSkin.52106	5.47317	5.30858	4.3557	2.83954	2.16146	2.38143	2.72935	2	2.52026	2.91194	1	2.59756	1.68281	3.43155	2.17834	2.25987	3.25192	2.922	2.69459
NormSkin.30178	5.56746	5.24192	4.61005	3.70627	2.88136	3.39593	3.94683	3.67094	2.82889	3.21968	2.77444	3.01886	1.68281	3.074	1.77444	2.25987	1.4245	2.33703	2.9419
NormSkin.103157	5.56746	5.24192	5.14439	4.7855	2.63472	2.7633	1.2115	2.36678	1.65896	3.04669	3.00946	1.83954	1.68281	0.839535	1.77444	1.79647	2.4245	2.33703	1.922
NormSkin.52539	5.76749	5.04209	3.45251	2.55943	3.3295	2.38143	1.53343	2	0	2.91194	1.9419	2.22781	2.54649	2.64689	2.71786	2.49354	2.09192	2.61005	1.17834
NormSkin.28941	5.30666	5.50696	2.65896	5.23589	3.3295	3.39593	0.658963	2.36678	2.82889	2.91194	1	2.59756	3.12711	2.074	3.57862	0.559427	2.27563	2.45251	2.35199
NormSkin.79825	5.30666	5.50696	4.91698	1.50696	3.14439	2.7633	1.2115	1.61005	3.10962	1.074	1.9419	2.75207	3.49354	2.074	3.57862	0.559427	2.27563	2.10962	2.43857
NormSkin.81136	5.47317	5.3464	4.53671	3.06496	2.16146	0	1.2115	2	3.64689	2.91194	3.58496	1.58496	3.63472	3.59756	2.99048	2.89162	1.4245	0.881356	1.922
NormSkin.20346	5.30666	5.53343	5.23185	4.52026	2.16146	0	1.2115	3.46632	2.05585	2.46632	1.47999	2.03747	2.54649	3.26777	2.99048	2.25987	2.74076	1.8606	1.922
NormSkin.94734	5.30666	5.53343	4.68576	3.70627	0	2.38143	1.53343	3.46632	3.29897	1.074	3.41741	2.22781	1.68281	2.64689	3.57862	2.89162	2.27563	2.70627	3.08299
NormSkin.28232	5.30666	5.53343	3.45251	4.52026	3.14439	2.38143	2.93198	3.46632	3.10962	4.12276	4.26777	3.13578	3.63472	3.074	2.99048	4.64689	2.4245	2.79647	2.43857
NormSkin.3645	5.94437	4.89673	4.43857	3.30666	2.16146	3.39593	1.90182	1.14439	3.10962	2.91194	2.77444	2.22781	2.8501	2.39593	3.96153	2.25987	3.72362	3.75207	3.55297
NormSkin.103898	5.47317	5.37778	5.18878	1.50696	3.3295	0	4.3631	3.46632	1.65896	2.91194	3.41741	2.41028	2.12711	2.39593	2.71786	2.01886	3	2.45251	2.35199
NormSkin.19951	5.47317	5.37778	3.45251	3.30666	1.72935	0	3.53343	0	3.64689	4.04669	3.58496	3.01886	2.12711	1.30666	2.99048	3.03747	2.62244	2.61005	2.14439
NormSkin.27941	5.30666	5.55782	5.1008	5.02354	2.88136	2.38143	2.93198	3.28345	2.82889	3.04669	2.50696	2.22781	2.8501	2.64689	1.77444	3.51362	1.4245	1.8606	1.70627
NormSkin.10783	5.56746	5.30858	4.91698	1.96153	2.88136	2.38143	1.90182	2	3.29897	1.45251	2.24393	1.83954	2.12711	2.64689	3.33703	2.01886	1.10962	2.96153	1.17834
NormSkin.82567	5.18461	5.69165	5.18878	3.52026	3.52686	2.7633	3.53343	3.05585	3.50027	3.21968	1	2.03747	2.12711	2.39593	3.33703	2.25987	3.61626	3.83422	2.43857
NormSkin.105446	4.81816	6.074	4.74643	4.52026	2.16146	2.38143	3.64082	1.14439	2.82889	1.88136	3.41741	2.03747	2.54649	1.75207	1.77444	3.19502	2.95174	2.61005	0.211504
NormSkin.23868	6.09748	4.79647	5.18878	2.55943	2.16146	2.7633	3.40312	1.14439	3.64689	3.38143	3.58496	2.75207	2.8501	2.64689	2.99048	1.79647	1.4245	2.45251	2.43857
NormSkin.3051	5.68871	5.2074	5.14439	1.50696	2.88136	2.38143	2.93198	1.14439	1.65896	2.46632	2.24393	1.83954	2.12711	2.074	2.17834	1.79647	0	1.8606	1.922
NormSkin.3741	5.68871	5.2074	4.81006	4.2115	1.72935	2.7633	4.02354	3.67094	2.05585	3.04669	1.9419	3.01886	2.8501	3.26777	3.33703	3.19502	3.77998	4.54973	3.80735
NormSkin.19637	5.30666	5.5897	4.61005	3.52026	3.98569	3.69459	2.72935	3.28345	2.82889	1.074	4.74925	4.03747	2.12711	4	2.17834	3.03747	2.81816	2.61005	2.43857
NormSkin.10396	5.56746	5.3464	2.65896	2.55943	1.72935	0	1.53343	2.58496	2.05585	0.50696	2.50696	1.83954	2.12711	1.75207	2.17834	0.961526	2.4245	3.27563	3.08299
NormSkin.27065	5.56746	5.3464	4.10522	4.52026	3.98569	4.75489	3.53343	3.28345	3.50027	2.68281	2.50696	3.73507	3.99048	2.64689	2.99048	3.76888	2.4245	3.34453	1.70627
NormSkin.60040	5.56746	5.3464	3.45251	2.55943	1.72935	2.38143	2.72935	2.58496	2.05585	3.21968	2.77444	2.22781	1.68281	1.30666	1.77444	1.39593	1.4245	2.10962	1.36678
NormSkin.58482	5.47317	5.44207	4.91698	3.89673	2.16146	2.7633	4.25192	3.28345	2.82889	2.19502	2.50696	2.22781	2.54649	3.43155	0	3.03747	1.81816	3.11839	2.57225
NormSkin.26580	5.30666	5.61005	5.71497	4.2115	2.88136	3.39593	3.24393	3.46632	2.82889	3.38143	2.50696	2.59756	3.12711	1.75207	2.17834	2.25987	4.06949	3.67688	3.29123
NormSkin.74755	5.18461	5.74359	5.31049	2.55943	2.63472	2.7633	1.90182	0	3.64689	1.88136	2.77444	0.921997	2.8501	2.64689	2.71786	1.79647	3.1008	3.11839	1.70627
NormSkin.78934	5.18461	5.74359	4.23185	3.06496	4.074	2.38143	3.24393	4.13145	3.64689	3.38143	1	3.3594	2.12711	2.64689	3.33703	2.25987	2.95174	0.881356	1.36678
NormSkin.47262	6.03168	4.89673	3.20328	2.55943	0	2.38143	0	2.58496	1.65896	1.45251	2.24393	1.58496	1.68281	2.64689	2.71786	2.01886	0.706269	2.61005	2.69459
NormSkin.29121	5.68871	5.24192	4.23185	4.7855	3.7855	2.7633	3.24393	2.36678	1.65896	1.88136	2.24393	2.59756	0	2.87101	2.99048	3.76888	2.09192	0.881356	1.36678
NormSkin.38591	5.68871	5.24192	4.23185	4.7855	3.14439	2.7633	3.09192	3.67094	4.11839	2.91194	3.72935	3.13578	3.12711	3.074	2.71786	3.99525	1.4245	2.33703	1.70627
NormSkin.96474	4.96882	5.97366	5.5186	3.70627	1.72935	3.39593	1.2115	2.58496	2.05585	2.46632	1.47999	3.01886	1.68281	3.43155	0	3.19502	1.4245	2.79647	2.35199
NormSkin.9231	5.56746	5.37778	6.01064	4.2115	4.16146	2.38143	1.53343	1.61005	2.52026	3.04669	1.9419	1.33703	2.8501	2.074	2.17834	2.49354	1.81816	1.27563	2.35199
NormSkin.8847	5.56746	5.37778	4.74643	4.37778	2.16146	2.7633	3.64082	2	1.65896	2.19502	1.9419	1.83954	2.54649	2.074	2.17834	3.03747	1.4245	2.45251	2.35199
NormSkin.99727	5.30666	5.64386	4.68576	4.65896	2.63472	3.69459	1.90182	3.05585	2.52026	0.50696	3.00946	1.33703	1.68281	2.074	2.99048	2.49354	2.62244	1.55943	0.796467
NormSkin.59257	5.68871	5.27367	3.93198	4.65896	2.88136	3.39593	1.2115	2.8606	3.29897	1.45251	3.2115	2.03747	0	2.074	3.79647	2.89162	1.4245	1.8606	2.14439
NormSkin.94987	5.68871	5.27367	5.55297	3.52026	2.16146	2.7633	3.24393	2.36678	2.82889	2.91194	3.72935	2.75207	2.54649	2.64689	2.17834	3.03747	2.74076	2.10962	0.211504
NormSkin.66182	4.81816	6.15295	5.1008	4.7855	2.16146	2.38143	4.1008	3.28345	3.10962	2.91194	3.2115	3.13578	3.49354	1.75207	2.17834	3.62859	2.81816	2.79647	1.922
NormSkin.44531	5.18461	5.78687	5.05813	2.30666	4.23589	2.38143	3.09192	4.26383	4.20328	1.88136	3.2115	2.41028	2.12711	2.64689	2.17834	0.559427	1.4245	2.922	1.70627
NormSkin.4840	5.56746	5.41028	5.05813	3.06496	2.16146	3.69459	2.47999	3.67094	1.65896	1.074	2.50696	3.13578	0	2.074	2.99048	2.25987	1.4245	1.55943	1.70627
NormSkin.90064	5.47317	5.50696	5.38325	2.55943	2.88136	0	4.63166	2.8606	3.29897	3.04669	1.47999	2.59756	2.54649	2.64689	3.33703	1.79647	2.09192	2.61005	1.922
NormSkin.11371	5.30666	5.69165	3.45251	4.06041	2.16146	4.05128	1.90182	2.36678	2.52026	1.88136	1.9419	1.83954	3.49354	2.39593	0	1.79647	1.4245	2.10962	1.70627
NormSkin.101447	5.47317	5.53343	4.3557	4.90689	3.7855	3.69459	3.24393	3.98089	2.82889	3.21968	2.24393	2.03747	2.54649	1.30666	3.57862	1.79647	2.09192	3.41028	3.36678
NormSkin.81954	4.81816	6.18982	3.93198	3.52026	0	2.7633	3.24393	3.05585	3.64689	2.19502	3.00946	3.45943	2.12711	3.074	3.57862	2.67094	1.4245	0.881356	2.35199
NormSkin.102201	5.76749	5.24192	5.48847	4.06041	3.14439	2.7633	1.90182	1.14439	1.65896	2.46632	1.47999	2.75207	2.54649	2.39593	1.77444	0.961526	2.09192	2.33703	1.70627
NormSkin.50135	5.76749	5.24192	3.7633	2.55943	2.63472	2.38143	3.40312	3.46632	2.52026	3.38143	2.50696	4.03747	2.8501	1.30666	2.99048	2.67094	1.81816	2.10962	1.70627
NormSkin.24349	5.56746	5.44207	4.53671	1.96153	3.3295	4.05128	3.8501	3.82889	1.65896	3.04669	1	2.03747	2.54649	3.074	2.99048	2.49354	2.09192	2.33703	3.08299
NormSkin.24147	6.17203	4.85536	4.43857	3.30666	3.3295	3.69459	2.93198	2.36678	3.50027	2.19502	1.47999	2.90182	4.31813	2.39593	0	2.67094	2.09192	3.44556	2.97124
NormSkin.26796	4.81816	6.20945	5.26974	4.37778	3.3295	3.39593	1.90182	3.46632	2.05585	2.91194	3.72935	4.09637	3.12711	1.30666	3.57862	2.01886	2.27563	2.33703	3.08299
NormSkin.98184	5.47317	5.55782	4.43857	3.30666	3.7855	3.69459	4.3631	3.05585	3.10962	4.1867	2.77444	3.3594	2.54649	3.43155	1.77444	2.89162	2.74076	2.10962	1.922
NormSkin.34062	5.68871	5.3464	4.81006	3.52026	4.23589	2.7633	2.2115	1.61005	3.64689	1.45251	2.24393	2.59756	0	3.59756	1.77444	1.79647	3.16146	2.79647	2.14439
NormSkin.54808	5.68871	5.3464	5.42273	3.30666	3.7855	2.7633	2.93198	3.98089	3.91698	3.04669	2.24393	2.75207	2.8501	2.074	1.77444	2.67094	2.74076	1.55943	2.35199
NormSkin.36929	5.76749	5.27367	5.67985	3.30666	3.14439	3.69459	3.09192	4.26383	3.80192	1.88136	3.41741	3.3594	2.54649	3.43155	2.71786	3.03747	2.95174	3.0282	3.08299
NormSkin.105022	5.30666	5.74359	5.26974	3.70627	3.3295	4.75489	3.24393	2	3.10962	2.46632	3.41741	2.22781	3.8865	2.87101	3.33703	1.79647	3.68281	3.93695	2.9419
NormSkin.71198	5.47317	5.5897	5.35012	2.83954	3.3295	2.7633	2.2115	2.58496	3.10962	4.1867	3.72935	4.03747	3.99048	2.87101	2.99048	2.89162	3.32193	3.0282	3.08299
NormSkin.104870	5.18461	5.88136	3.93198	3.06496	2.16146	2.38143	2.2115	1.14439	3.64689	4.51362	3.58496	3.57862	2.8501	3.26777	2.71786	3.19502	1.81816	2.45251	0.211504
NormSkin.67861	5.18461	5.88136	5.35012	3.30666	2.63472	3.39593	2.47999	5.02587	3.29897	3.81277	3.2115	3.25987	3.63472	3.43155	2.71786	2.89162	3.56585	3.11839	3.97124
NormSkin.10398	5.56746	5.50696	4.81006	3.30666	1.72935	0	1.53343	0.395929	1.65896	3.04669	2.50696	1.83954	3.49354	2.074	3.57862	1.79647	2.09192	2.33703	3.15295
NormSkin.4861	5.56746	5.50696	5.48847	3.89673	3.98569	2.38143	3.24393	3.46632	2.52026	2.68281	3.00946	1.33703	1.68281	2.074	2.71786	3.03747	1.81816	2.70627	1.36678
NormSkin.32073	5.76749	5.30858	5.1008	2.83954	4.23589	3.39593	3.24393	2.36678	2.52026	3.48678	2.50696	3.45943	1.68281	2.074	3.96153	2.49354	2.09192	2.33703	2.35199
NormSkin.69285	5.87231	5.2074	4.86321	4.06041	3.7855	2.7633	3.74643	3.05585	2.52026	1.45251	1.9419	3.01886	3.49354	2.87101	0	1.79647	2.4245	2.45251	2.97124
NormSkin.69845	5.47317	5.61005	4.53671	4.06041	3.14439	4.28735	2.47999	3.67094	4.0282	4.1867	2.50696	3.25987	2.8501	3.074	2.71786	2.25987	3.32193	4.08299	3.29123
NormSkin.56168	5.56746	5.53343	4.10522	4.90689	2.88136	2.7633	2.93198	3.05585	2.82889	3.96639	1.47999	3.25987	3.49354	2.39593	2.71786	2.89162	4.01886	4.00474	4.05585
NormSkin.12517	5.18461	5.92325	4.43857	4.65896	3.52686	4.28735	3.24393	3.46632	2.52026	3.81277	4.14439	3.73507	2.12711	3.74076	3.96153	3.76888	3	1.8606	2.97124
NormSkin.23893	5.94437	5.16781	4.81006	3.52026	0	3.39593	1.90182	3.28345	3.91698	2.91194	2.50696	3.3594	3.77444	2.87101	4.2951	2.49354	2.4245	2.70627	2.57225
NormSkin.83916	5.30666	5.81142	5.35012	4.2115	2.88136	3.39593	2.93198	3.05585	3.10962	2.91194	3.2115	1.83954	4.50027	3.074	4.15295	3.62859	3.32193	3.34453	2.43857
NormSkin.3268	4.96882	6.15295	5.14439	3.52026	2.16146	2.38143	1.53343	1.61005	1.65896	3.04669	2.77444	3.01886	1.68281	1.30666	2.17834	2.25987	1.81816	1.27563	2.35199
NormSkin.104873	5.68871	5.44207	5.99048	2.83954	3.3295	2.7633	3.64082	2	2.52026	2.46632	4.00946	1.58496	2.54649	2.074	2.99048	0.961526	0.706269	2.33703	2.43857
NormSkin.56576	5.94437	5.2074	5.48847	5.02354	3.3295	3.39593	2.72935	2.8606	2.05585	3.61005	3.2115	3.01886	2.12711	2.87101	4.2951	3.35199	3.1008	2.61005	2.97124
NormSkin.46035	6.03168	5.12494	4.68576	1.50696	3.52686	3.39593	4.87619	2.8606	1.65896	3.38143	2.77444	2.22781	2.12711	0.839535	2.71786	3.19502	1.10962	1.55943	0.796467
NormSkin.64911	5.56746	5.5897	5.01417	3.52026	3.3295	0	3.09192	2.58496	2.05585	3.04669	1	3.45943	1.68281	2.074	2.17834	2.49354	2.27563	2.33703	1.922
NormSkin.9939	5.56746	5.5897	5.35012	3.89673	2.16146	2.7633	1.2115	1.61005	2.52026	3.21968	3.2115	2.03747	2.54649	2.39593	2.99048	1.79647	3.87101	3.16993	3.15295
NormSkin.28573	5.18461	5.97366	5.58496	3.52026	2.88136	2.7633	1.2115	2.8606	2.05585	2.68281	1.9419	0.921997	3.77444	3.074	1.77444	2.01886	2.09192	2.10962	1.922
NormSkin.70797	5.47317	5.69165	6.26974	4.2115	3.14439	2.7633	3.53343	3.82889	3.10962	3.21968	2.50696	2.90182	2.12711	3.074	3.57862	3.03747	2.4245	3.16993	3.29123
NormSkin.23870	5.47317	5.69165	5.31049	2.83954	3.65294	3.39593	1.90182	2	2.82889	1.45251	1.9419	3.01886	0	3.074	3.96153	2.25987	1.81816	1.8606	2.14439
NormSkin.63454	5.68871	5.47659	5.1008	4.90689	4.074	3.39593	3.40312	3.28345	3.80192	3.38143	2.50696	2.59756	1.68281	2.074	4.2951	2.67094	3.25192	3.54649	3.08299
NormSkin.102553	5.68871	5.47659	5.23185	4.65896	1.72935	2.7633	2.72935	2.36678	1.65896	1.88136	1.47999	1.83954	2.12711	3.43155	2.71786	1.39593	3.61626	3.16993	2.14439
NormSkin.13905	5.30666	5.85929	5.01417	3.06496	2.16146	2.7633	2.47999	3.82889	1.65896	2.68281	1.47999	2.59756	3.77444	2.39593	2.71786	1.79647	2.74076	3.0282	3.36678
NormSkin.97153	6.09748	5.08299	5.05813	3.06496	2.63472	3.39593	2.2115	4.13145	2.52026	2.68281	2.50696	2.75207	2.12711	1.75207	3.57862	3.03747	1.81816	2.61005	1.17834
NormSkin.3749	5.94437	5.24192	4.3557	1.96153	2.63472	0	1.53343	2.58496	2.05585	2.68281	2.77444	2.22781	3.63472	2.64689	2.17834	2.25987	1.4245	0.881356	1.70627
NormSkin.33289	5.94437	5.24192	5.1008	4.06041	2.16146	3.39593	3.09192	2.58496	2.05585	2.46632	2.77444	3.3594	4.61935	2.64689	4.2951	3.62859	2.81816	2.96153	3.89162
NormSkin.97155	5.47317	5.7193	4.10522	3.06496	2.88136	2.7633	3.53343	0	2.05585	1.45251	1	2.75207	2.8501	2.64689	2.17834	0.559427	3.72362	4.24793	3.55297
NormSkin.42403	6.03168	5.16781	5.55297	3.52026	2.88136	2.7633	2.2115	3.46632	2.05585	1.88136	1.47999	1.83954	1.68281	2.074	2.71786	2.67094	3.16146	3.16993	2.43857
NormSkin.24314	5.76749	5.44207	4.86321	4.2115	3.14439	4.75489	3.09192	3.05585	4.0282	3.48678	2.50696	2.59756	3.31431	2.87101	2.71786	3.19502	2.4245	2.10962	0.796467
NormSkin.66043	5.56746	5.64386	5.42273	4.2115	2.63472	0	2.72935	2.58496	2.52026	2.19502	2.50696	1.83954	2.12711	1.75207	2.17834	3.03747	1.81816	2.79647	1.70627
NormSkin.6159	5.56746	5.64386	4.23185	5.41207	3.3295	2.7633	3.24393	2.36678	1.65896	2.46632	3.00946	2.90182	1.68281	2.87101	1.77444	3.03747	3.1008	1.8606	2.57225
NormSkin.36063	6.17203	5.04209	4.74643	2.30666	0	2.7633	1.2115	1.61005	2.05585	3.38143	1.47999	1.83954	1.68281	2.074	1.77444	3.51362	3.72362	3.27563	2.35199
NormSkin.9351	5.47317	5.74359	4.23185	4.37778	2.63472	2.7633	1.90182	2.8606	1.65896	2.91194	3.00946	2.59756	3.63472	3.26777	1.77444	2.01886	0	3.16993	2.57225
NormSkin.52793	5.47317	5.74359	5.67985	4.52026	3.52686	2.38143	2.2115	2.36678	2.52026	3.38143	2.50696	3.13578	3.31431	3.074	2.17834	2.25987	1.81816	2.70627	2.80735
NormSkin.19430	5.94437	5.27367	5.79373	3.70627	2.16146	2.38143	1.2115	2.58496	1.65896	1.45251	3.2115	1.33703	2.8501	2.39593	3.33703	2.01886	1.81816	2.10962	1.70627
NormSkin.65920	5.18461	6.03632	4.53671	1.03747	1.72935	3.39593	2.47999	2	3.50027	3.38143	3.2115	2.41028	3.49354	2.074	0	2.25987	3.16146	3.41028	2.69459
NormSkin.6145	5.68871	5.53343	4.10522	2.55943	2.88136	2.7633	2.2115	2.8606	2.05585	2.91194	3.72935	2.59756	0	2.074	1.77444	3.76888	2.09192	1.8606	1.36678
NormSkin.41040	5.56746	5.66496	5.23185	4.2115	2.16146	3.39593	1.90182	1.14439	1.65896	2.91194	3.00946	3.13578	3.12711	2.64689	2.99048	2.89162	2.62244	3.62244	3.55297
NormSkin.12523	5.47317	5.76609	5.58496	4.06041	4.77721	4.05128	1.90182	2.8606	3.10962	3.04669	4.36678	3.3594	3.63472	2.39593	2.17834	3.35199	3.16146	2.70627	3.08299
NormSkin.14507	5.47317	5.76609	4.74643	3.70627	3.14439	2.7633	2.47999	2.36678	1.65896	2.91194	4.00946	2.41028	2.54649	2.87101	3.33703	3.03747	2.62244	2.70627	3.08299
NormSkin.83490	5.76749	5.47659	5.92074	3.89673	3.52686	3.69459	1.53343	1.61005	2.05585	1.88136	2.50696	3.13578	3.12711	2.074	2.71786	2.01886	2.27563	2.70627	2.43857
NormSkin.48423	5.68871	5.55782	4.3557	5.41207	3.65294	2.7633	2.47999	3.46632	3.64689	2.91194	3.41741	4.34079	3.8865	3.43155	4.15295	4.30282	2.81816	2.70627	3.15295
NormSkin.12892	5.68871	5.55782	4.81006	3.89673	2.16146	0	2.47999	3.28345	3.50027	1.88136	2.24393	2.90182	3.31431	3.43155	3.79647	3.51362	3.77998	2.922	2.9419
NormSkin.90618	5.87231	5.37778	4.86321	3.30666	2.16146	0	3.09192	2.36678	2.05585	2.68281	2.77444	2.22781	2.12711	1.30666	3.57862	3.03747	1.10962	1.8606	2.9419
NormSkin.10071	5.87231	5.37778	3.93198	5.02354	4.39593	2.7633	2.2115	3.28345	2.05585	3.38143	3.2115	3.82353	2.54649	2.64689	2.17834	2.67094	2.4245	2.10962	2.69459
NormSkin.69712	5.94437	5.30858	5.38325	3.89673	2.16146	2.7633	1.90182	2.58496	2.52026	2.46632	2.50696	2.22781	2.8501	1.75207	1.77444	1.79647	0	2.10962	1.70627
NormSkin.53140	5.18461	6.074	4.86321	3.89673	2.63472	2.7633	3.09192	2.36678	1.65896	3.04669	2.24393	2.22781	2.12711	1.30666	2.71786	2.49354	1.10962	1.8606	1.36678
NormSkin.67296	5.47317	5.78687	4.81006	4.2115	2.63472	0	2.93198	2.36678	2.52026	3.04669	0	1.83954	2.8501	2.39593	2.99048	3.62859	2.4245	1.8606	2.14439
NormSkin.6420	5.56746	5.7193	5.05813	4.65896	3.52686	2.7633	4.25192	3.28345	2.82889	2.19502	1.9419	2.59756	1.68281	1.30666	1.77444	1.79647	2.4245	0.881356	1.17834
NormSkin.33694	5.76749	5.53343	3.7633	4.06041	2.63472	3.69459	3.64082	4.13145	2.82889	2.46632	2.50696	2.03747	0	0.839535	1.77444	1.39593	1.10962	2.70627	1.922
NormSkin.22118	5.76749	5.53343	5.18878	3.70627	1.72935	2.7633	2.47999	2	2.52026	2.91194	2.24393	3.25987	2.8501	3.074	3.96153	3.35199	3.1008	3.41028	3.55297
NormSkin.35536	6.03168	5.27367	5.64537	3.30666	3.3295	3.69459	2.47999	4.39232	4.11839	2.68281	2.77444	3.3594	3.12711	3.8606	3.79647	2.67094	3.1008	4.08299	3.55297
NormSkin.23167	5.56746	5.74359	4.68576	4.7855	2.63472	0	2.47999	3.82889	2.05585	1.88136	1.47999	2.41028	2.54649	3.26777	1.77444	2.49354	2.27563	2.70627	0.796467
NormSkin.56626	5.68871	5.64386	5.35012	4.90689	0	3.39593	2.72935	3.05585	2.52026	2.19502	2.77444	2.59756	2.12711	1.30666	2.17834	1.79647	3.1008	2.61005	2.69459
NormSkin.7170	4.96882	6.36402	4.3557	3.89673	3.3295	4.28735	0	3.82889	2.52026	2.46632	1	2.41028	3.99048	2.39593	2.17834	3.19502	2.62244	1.8606	1.17834
NormSkin.49388	5.56746	5.76609	4.74643	2.55943	3.65294	2.7633	2.93198	2.8606	3.91698	2.68281	3.00946	2.90182	3.31431	2.87101	2.99048	2.89162	1.10962	1.55943	1.70627
NormSkin.25392	6.03168	5.30858	5.14439	4.06041	4.16146	2.7633	3.74643	3.05585	2.52026	3.61005	3.2115	2.03747	2.12711	3.74076	1.77444	2.25987	3.25192	2.70627	3.47317
NormSkin.92568	5.30666	6.03632	5.89546	4.65896	2.88136	4.05128	3.40312	3.98089	3.10962	3.61005	3.00946	2.90182	2.8501	3.59756	2.17834	3.51362	3.1008	2.33703	2.35199
NormSkin.7507	5.87231	5.47659	5.35012	3.70627	3.87619	3.39593	3.64082	4.62244	2.82889	2.46632	3.86581	2.75207	3.12711	3.074	2.71786	2.89162	2.27563	1.27563	2.69459
NormSkin.44660	5.87231	5.47659	3.45251	1.96153	4.32193	3.69459	2.2115	1.14439	4.0282	1.074	1.47999	2.59756	1.68281	2.39593	0	3.35199	2.74076	3.0282	2.97124
NormSkin.81428	5.47317	5.88136	4.68576	5.49354	2.88136	3.69459	3.40312	1.61005	2.05585	3.21968	3.00946	3.3594	3.12711	1.75207	2.17834	1.79647	1.10962	3.34453	0.796467
NormSkin.26073	5.76749	5.5897	5.18878	4.52026	2.88136	4.97607	2.72935	4.13145	2.52026	3.04669	3.00946	2.41028	2.8501	2.39593	3.33703	3.19502	2.09192	1.27563	2.43857
NormSkin.26245	5.76749	5.5897	4.53671	5.83688	3.14439	2.7633	3.09192	3.67094	2.82889	3.96639	3.2115	3.82353	3.31431	3.74076	3.33703	3.88136	3.16146	3.34453	4.6007
NormSkin.77405	5.18461	6.18982	4.68576	2.55943	3.65294	2.38143	2.2115	2.8606	2.82889	3.96639	3.00946	2.75207	1.68281	2.39593	2.17834	2.49354	1.4245	1.55943	1.36678
NormSkin.100366	5.76749	5.61005	4.86321	4.2115	3.87619	4.97607	2.72935	3.98089	2.05585	2.91194	3.00946	2.59756	3.49354	2.074	2.17834	0.559427	3	2.922	2.9419
NormSkin.94090	5.76749	5.61005	5.18878	5.13145	2.88136	4.05128	1.53343	2.8606	1.65896	2.19502	3.2115	2.22781	2.8501	3.8606	2.99048	1.79647	2.09192	1.8606	0.796467
NormSkin.63136	6.03168	5.3464	5.44904	3.06496	2.88136	3.69459	3.74643	2.8606	2.52026	3.61005	3.2115	2.41028	3.99048	0.839535	1.77444	2.49354	2.09192	1.55943	2.43857
NormSkin.73022	5.56746	5.81142	5.44904	4.06041	2.88136	0	1.90182	2.58496	2.52026	2.19502	3.2115	3.13578	2.54649	0.839535	2.71786	0.961526	3.32193	2.96153	2.97124
NormSkin.14723	5.87231	5.50696	4.91698	5.02354	3.52686	3.69459	3.24393	3.28345	3.10962	1.074	3.72935	3.57862	2.12711	3.59756	2.99048	3.76888	2.62244	1.8606	2.9419
NormSkin.25646	6.29993	5.08299	5.38325	3.06496	0	2.7633	3.53343	2.36678	2.82889	1.45251	3.00946	2.22781	2.12711	2.64689	3.57862	3.19502	3	3.54649	2.69459
NormSkin.98635	5.94437	5.44207	4.81006	4.06041	4.39593	5.14009	1.53343	3.28345	3.64689	2.91194	3.58496	3.3594	3.77444	3.26777	2.99048	3.51362	2.95174	2.10962	2.57225
NormSkin.60148	5.56746	5.83022	6.17414	5.02354	3.3295	2.7633	1.90182	2.8606	3.29897	2.46632	3.86581	2.75207	3.31431	3.074	2.17834	2.49354	3.43857	3.11839	3.4245
NormSkin.66013	5.56746	5.83022	4.74643	4.06041	3.65294	3.69459	3.64082	4.26383	2.52026	2.46632	2.24393	2.90182	2.54649	2.64689	3.96153	2.89162	2.62244	2.33703	1.36678
NormSkin.49241	5.30666	6.09637	4.81006	4.7855	3.14439	2.38143	1.2115	1.61005	4.11839	3.38143	2.50696	2.75207	0	2.64689	2.71786	2.49354	2.27563	2.45251	3.29123
NormSkin.64908	6.17203	5.24192	4.3557	4.52026	2.16146	0	2.72935	2.8606	2.82889	3.71786	3.86581	2.75207	3.77444	2.64689	2.99048	1.79647	2.09192	1.27563	2.80735
NormSkin.104957	5.30666	6.11511	4.74643	0.452512	3.14439	2.7633	2.2115	2.8606	2.82889	2.91194	1	1.33703	2.8501	1.75207	2.17834	1.39593	1.10962	2.70627	1.17834
NormSkin.10496	5.87231	5.55782	5.26974	4.06041	2.16146	2.7633	1.2115	2.58496	2.52026	1.074	3.72935	2.03747	2.12711	2.39593	2.99048	0.961526	0.706269	2.61005	1.36678
NormSkin.30933	5.68871	5.74359	5.26974	4.06041	2.63472	2.38143	1.53343	2.36678	2.82889	2.19502	1	2.41028	3.49354	3.26777	4.69165	2.67094	2.81816	3.44556	2.97124
NormSkin.96651	5.76749	5.66496	5.58496	3.30666	2.16146	2.7633	3.74643	2.36678	2.52026	3.04669	3.2115	3.01886	2.8501	4.33703	0	2.89162	2.09192	2.45251	1.17834
NormSkin.57133	5.76749	5.66496	3.7633	4.52026	2.16146	2.38143	0.658963	1.14439	2.05585	1.45251	2.24393	1.83954	2.8501	3.074	2.17834	2.67094	1.10962	2.70627	2.14439
NormSkin.74560	5.30666	6.13253	5.84351	3.06496	3.14439	2.7633	3.53343	1.61005	1.65896	3.38143	2.77444	2.75207	1.68281	2.64689	2.99048	0.961526	2.74076	2.33703	1.36678
NormSkin.76312	5.30666	6.13253	4.43857	4.7855	2.16146	2.7633	2.47999	2.36678	1.65896	2.46632	2.77444	3.3594	3.31431	3.74076	3.33703	3.35199	4.46288	4.97124	3.47317
NormSkin.42618	5.47317	5.97366	5.26974	3.06496	0	2.38143	1.53343	1.14439	2.82889	2.46632	2.77444	2.75207	2.12711	2.074	3.33703	2.01886	2.74076	1.55943	1.36678
NormSkin.102160	5.68871	5.76609	3.20328	4.52026	2.16146	0	1.53343	1.61005	4.0282	3.81277	4.00946	4.03747	2.12711	2.39593	2.99048	3.76888	2.95174	3.34453	2.14439
NormSkin.18453	5.68871	5.76609	5.48847	3.89673	2.63472	2.7633	3.09192	3.46632	2.82889	3.04669	2.50696	3.01886	4.0785	2.074	1.77444	0.559427	3.25192	3.44556	3.66496
NormSkin.51620	5.76749	5.69165	4.3557	4.2115	2.63472	2.7633	1.90182	3.46632	2.05585	1.88136	3.41741	2.22781	2.12711	2.074	2.17834	3.35199	1.81816	2.79647	2.80735
NormSkin.65707	5.30666	6.15295	4.86321	3.70627	1.72935	0	1.2115	0.395929	4.0282	2.46632	2.50696	2.22781	2.8501	2.64689	3.79647	2.89162	2.62244	2.33703	2.43857
NormSkin.34790	5.47317	5.99406	5.23185	2.30666	2.88136	2.7633	1.53343	3.67094	1.65896	0	3.41741	2.03747	3.77444	2.074	2.71786	1.79647	2.95174	3.27563	2.69459
NormSkin.11672	6.2369	5.24192	5.05813	4.2115	2.88136	3.69459	2.47999	3.67094	1.65896	1.88136	2.50696	2.22781	3.31431	1.75207	1.77444	1.39593	2.74076	2.79647	2.80735
NormSkin.76439	5.87231	5.61005	5.31049	1.50696	2.16146	3.69459	2.93198	2.8606	1.65896	1.074	3.2115	3.13578	3.12711	1.30666	2.17834	0.961526	2.74076	2.61005	3.55297
NormSkin.23061	5.87231	5.61005	5.1008	2.83954	2.88136	2.38143	2.47999	1.14439	0	1.88136	3.41741	3.3594	2.12711	2.87101	1.77444	2.89162	2.62244	1.8606	2.9419
NormSkin.42379	5.18461	6.31431	4.3557	4.06041	2.63472	2.38143	0.658963	2	3.50027	2.91194	3.00946	2.03747	2.54649	2.87101	2.17834	1.39593	2.95174	2.922	3.15295
NormSkin.100754	5.68871	5.81142	3.7633	3.06496	2.88136	2.7633	2.47999	3.98089	1.65896	0.50696	1.9419	3.13578	2.12711	1.30666	2.71786	1.39593	1.4245	2.45251	1.17834
NormSkin.51903	5.68871	5.81142	5.26974	3.52026	4.16146	2.7633	2.93198	4.26383	3.50027	3.96639	1.9419	3.25987	3.31431	1.30666	4.15295	2.01886	2.62244	1.55943	1.70627
NormSkin.85495	5.47317	6.03632	5.35012	5.32383	4.074	2.7633	1.53343	2	2.82889	3.81277	3.00946	1.58496	2.8501	2.074	2.99048	3.19502	2.95174	3.27563	3.4245
NormSkin.21701	6.2369	5.27367	5.31049	4.06041	3.14439	3.69459	3.24393	3.05585	1.65896	0.50696	2.50696	1.83954	3.77444	3.43155	0	2.49354	1.81816	2.10962	1.922
NormSkin.81413	6.2369	5.27367	5.38325	2.55943	3.98569	2.7633	1.53343	0	4.20328	3.90689	3.41741	2.75207	3.49354	2.39593	3.33703	2.49354	2.09192	2.10962	2.57225
NormSkin.94134	5.76749	5.74359	3.20328	4.90689	2.63472	2.7633	3.09192	3.05585	0	3.04669	2.77444	2.75207	2.8501	2.64689	2.71786	3.19502	2.27563	2.45251	2.80735
NormSkin.20923	5.76749	5.74359	4.81006	2.83954	3.3295	4.05128	1.2115	2	0	2.19502	3.41741	3.65896	1.68281	2.64689	2.17834	0.559427	3	2.45251	2.69459
NormSkin.53279	5.18461	6.33139	5.67985	5.13145	3.65294	3.39593	2.72935	3.46632	3.80192	4.04669	2.77444	3.95664	2.8501	3.74076	3.57862	3.76888	2.74076	2.79647	3.70044
NormSkin.31956	5.30666	6.20945	5.48847	4.7855	2.88136	2.7633	1.53343	3.98089	2.05585	2.91194	1.47999	2.59756	3.12711	2.64689	4.15295	3.88136	2.74076	3.16993	2.57225
NormSkin.26121	5.68871	5.83022	5.64537	5.41207	2.88136	2.7633	3.40312	3.28345	2.52026	2.46632	2.24393	3.3594	2.54649	2.074	2.71786	2.67094	3.32193	3.47999	3.36678
NormSkin.26788	5.47317	6.05699	5.58496	4.2115	3.98569	3.69459	4.02354	1.61005	3.29897	3.81277	3.00946	3.45943	4.31813	3.74076	2.71786	2.67094	3.83954	3.95174	3.7577
NormSkin.53699	5.87231	5.66496	3.45251	4.65896	4.45943	3.69459	2.93198	2	3.29897	3.38143	2.77444	2.41028	2.54649	2.074	2.99048	3.03747	3.1008	3.11839	2.80735
NormSkin.76875	5.56746	5.97366	5.05813	4.37778	3.98569	4.97607	1.90182	3.67094	2.52026	3.48678	2.24393	1.58496	3.63472	4.11402	2.17834	3.35199	3.72362	3.16993	3.08299
NormSkin.15516	5.56746	5.97366	5.67985	3.06496	3.14439	3.69459	4.17834	3.67094	2.05585	3.38143	2.50696	0.921997	0	2.074	2.99048	2.67094	1.81816	1.8606	2.35199
NormSkin.91418	6.2369	5.30858	5.79373	2.55943	4.45943	2.7633	3.53343	2	3.50027	3.90689	2.24393	3.65896	3.8865	3.43155	3.33703	3.88136	3	3.16993	2.9419
NormSkin.63616	5.47317	6.074	4.61005	4.52026	1.72935	2.38143	0.658963	2.36678	2.52026	3.71786	2.24393	3.82353	2.54649	3.74076	0	2.49354	2.4245	2.33703	1.36678
NormSkin.29486	5.47317	6.074	5.67985	3.06496	3.3295	4.05128	1.53343	3.05585	3.50027	3.48678	4.5818	3.95664	3.12711	3.074	2.17834	3.35199	3.68281	2.922	1.922
NormSkin.21168	5.68871	5.85929	5.01417	4.52026	1.72935	3.39593	2.93198	3.28345	2.05585	2.46632	1.9419	2.75207	2.54649	3.074	0	2.49354	2.81816	2.45251	3.70044
NormSkin.98180	6.17203	5.37778	5.35012	4.90689	4.89162	3.39593	3.94683	3.05585	4.11839	3.96639	4.36678	2.75207	2.8501	3.43155	4.2951	3.99525	2.62244	3.62244	2.57225
NormSkin.81780	5.94437	5.61005	4.68576	3.52026	2.88136	2.38143	1.90182	1.61005	2.05585	2.19502	3.00946	2.41028	2.54649	1.30666	0	0.559427	1.81816	2.10962	2.35199
NormSkin.80241	6.03168	5.53343	5.1008	4.37778	2.16146	0	2.47999	2.36678	1.65896	2.68281	3.00946	1.33703	1.68281	1.30666	2.71786	2.25987	1.81816	2.10962	2.35199
NormSkin.13906	5.76749	5.81142	4.81006	4.37778	3.87619	2.38143	4.02354	3.05585	3.91698	2.68281	1.9419	2.90182	3.77444	3.43155	2.71786	3.51362	2.27563	3.23589	2.69459
NormSkin.44523	5.56746	6.01417	4.91698	3.06496	2.16146	0	2.93198	2.36678	3.10962	3.81277	2.50696	2.75207	2.54649	2.39593	1.77444	3.35199	0	2.79647	2.43857
NormSkin.22609	6.03168	5.55782	5.18878	4.06041	3.14439	3.39593	2.2115	3.46632	2.05585	2.19502	0	0.275634	2.8501	2.39593	3.96153	2.25987	3.16146	3.27563	3.29123
NormSkin.78063	5.76749	5.83022	4.23185	4.06041	3.52686	4.05128	2.2115	2.58496	2.05585	2.46632	2.50696	2.22781	4.50027	4.76609	4.98569	3.51362	2.81816	3.0282	2.69459
NormSkin.92572	4.96882	6.64234	5.1008	4.7855	3.3295	4.55943	3.8501	3.82889	2.82889	2.68281	3.2115	4.28345	3.31431	3.59756	3.96153	3.88136	3.72362	2.96153	2.97124
NormSkin.4841	5.68871	5.92325	5.9456	3.52026	1.72935	2.7633	0	2	2.05585	1.45251	2.50696	2.90182	2.12711	2.074	1.77444	2.25987	2.95174	1.55943	2.35199
NormSkin.48501	6.17203	5.44207	6.31908	4.06041	2.16146	2.38143	2.2115	2	3.10962	1.074	2.50696	3.65896	2.54649	3.26777	2.17834	2.25987	1.4245	2.10962	2.14439
NormSkin.89756	5.87231	5.74359	6.40492	4.06041	3.7855	3.69459	1.90182	2.58496	3.29897	2.19502	1.9419	3.90182	2.8501	3.26777	3.33703	2.89162	2.81816	3.11839	3.22781
NormSkin.89734	5.87231	5.74359	5.55297	3.30666	3.14439	3.69459	2.72935	1.61005	2.82889	2.46632	3.41741	3.90182	2.54649	3.74076	2.17834	2.01886	0.706269	2.61005	2.14439
NormSkin.31272	5.87231	5.74359	5.84351	4.90689	2.63472	3.39593	3.94683	1.14439	2.05585	2.91194	2.77444	2.59756	2.8501	2.87101	2.17834	3.03747	1.10962	2.33703	1.70627
NormSkin.102933	6.03168	5.5897	5.05813	4.65896	2.88136	2.7633	3.64082	3.46632	3.64689	1.88136	2.24393	2.59756	2.12711	2.39593	3.79647	2.25987	3.72362	3.59128	4.27955
NormSkin.15199	6.09748	5.53343	6.01064	3.52026	2.88136	3.39593	4.02354	1.14439	2.05585	2.91194	1.9419	3.01886	3.8865	1.30666	2.17834	3.19502	1.81816	3.23589	2.14439
NormSkin.100662	6.09748	5.53343	4.68576	3.06496	1.72935	2.38143	3.09192	1.61005	1.65896	1.45251	2.24393	3.01886	0	1.30666	2.17834	2.89162	2.4245	1.55943	1.70627
NormSkin.55101	5.30666	6.33139	4.68576	3.89673	2.63472	2.7633	1.53343	1.61005	2.05585	3.38143	1.9419	2.03747	2.54649	2.074	2.71786	2.01886	4.14868	3.93695	4.44556
NormSkin.93633	5.87231	5.76609	4.53671	4.7855	2.63472	2.7633	1.53343	1.61005	3.29897	3.38143	4.14439	3.73507	2.12711	2.39593	2.17834	2.25987	2.81816	2.33703	2.43857
NormSkin.86506	6.09748	5.55782	4.96639	3.70627	2.16146	2.7633	3.53343	2.36678	1.65896	2.46632	2.24393	2.59756	2.12711	1.30666	0	0.961526	2.81816	3.0282	2.80735
NormSkin.4120	6.09748	5.55782	4.3557	4.06041	2.63472	2.38143	3.53343	4.26383	3.10962	3.38143	1.9419	4.21968	3.12711	1.75207	2.17834	3.51362	1.81816	2.61005	2.43857
NormSkin.81286	5.76749	5.90309	4.61005	4.65896	3.52686	4.05128	4.84483	4.26383	2.82889	2.68281	3.00946	4.16993	3.8865	4.51694	1.77444	3.35199	3.68281	3.16993	2.35199
NormSkin.27943	6.03168	5.64386	5.23185	3.30666	3.3295	2.38143	3.74643	2.36678	3.91698	3.96639	3.2115	2.59756	3.63472	2.64689	3.33703	0.559427	3.16146	3.54649	4.34826
NormSkin.6698	5.94437	5.74359	6.01064	4.37778	3.52686	3.69459	4.31431	3.28345	4.0282	4.12276	3.00946	3.3594	4.50027	2.87101	4.43507	2.89162	3.927	3.11839	3.80735
NormSkin.24390	5.30666	6.39322	4.10522	4.7855	2.16146	0	3.09192	2	2.52026	2.91194	4.14439	3.3594	2.12711	2.39593	2.99048	2.67094	0.706269	2.70627	2.14439
NormSkin.34613	5.56746	6.13253	5.96639	4.06041	4.32193	4.05128	3.24393	1.14439	3.50027	2.68281	3.2115	2.41028	2.54649	3.074	2.17834	2.25987	2.09192	1.8606	2.14439
NormSkin.29508	5.68871	6.01417	5.01417	4.37778	3.3295	2.7633	2.93198	3.46632	2.82889	2.46632	1.9419	0.752072	3.49354	0.839535	2.17834	3.51362	1.81816	2.922	1.36678
NormSkin.71754	6.17203	5.53343	5.26974	4.65896	3.87619	3.39593	2.47999	3.05585	2.05585	2.68281	1.9419	4.03747	3.31431	3.074	1.77444	3.51362	2.74076	1.55943	2.69459
NormSkin.7250	5.94437	5.76609	6.13362	2.83954	3.14439	2.38143	2.47999	2	2.05585	2.46632	1.47999	1.83954	3.12711	3.26777	3.96153	2.67094	3.1008	3.0282	2.35199
NormSkin.66247	6.2369	5.47659	4.91698	3.30666	2.16146	2.38143	1.53343	3.05585	2.05585	3.21968	3.00946	2.03747	2.54649	0.839535	2.71786	1.79647	2.27563	3.16993	2.69459
NormSkin.74900	6.2369	5.47659	5.38325	3.30666	2.63472	3.39593	3.53343	3.98089	2.05585	0.50696	1	3.13578	3.31431	1.30666	1.77444	1.39593	2.09192	2.70627	2.14439
NormSkin.74577	4.96882	6.74996	4.43857	4.37778	2.63472	2.7633	3.40312	1.14439	2.82889	1.88136	3.2115	3.13578	0	3.074	3.33703	3.19502	2.27563	1.8606	1.922
NormSkin.1217	5.68871	6.03632	5.92074	4.37778	2.88136	4.28735	4.25192	3.28345	2.82889	4.2559	3.41741	2.75207	2.12711	2.64689	1.77444	2.67094	2.09192	2.70627	2.35199
NormSkin.10361	6.17203	5.55782	6.01064	4.52026	2.88136	2.38143	3.64082	2.36678	1.65896	3.71786	1	3.13578	3.49354	2.87101	2.71786	2.49354	2.09192	1.27563	1.70627
NormSkin.40827	5.94437	5.78687	3.45251	2.55943	2.16146	3.69459	1.53343	3.05585	0	2.46632	1.9419	3.25987	2.12711	1.75207	2.99048	2.67094	1.4245	0.881356	2.35199
NormSkin.99713	5.87231	5.85929	5.44904	2.55943	2.16146	2.7633	3.94683	2	3.64689	4.1867	3.86581	3.73507	3.8865	1.75207	1.77444	3.51362	4.06949	3.79099	3.36678
NormSkin.24466	5.30666	6.42538	5.31049	4.7855	2.16146	2.7633	4.25192	3.05585	2.05585	2.19502	3.00946	3.73507	2.8501	2.87101	4.43507	2.25987	2.95174	2.45251	2.57225
NormSkin.81258	6.29993	5.44207	4.86321	2.55943	2.16146	4.28735	3.24393	2.8606	2.05585	1.88136	1.9419	4.28345	2.12711	3.59756	4.15295	2.49354	3.32193	4.82621	3.55297
NormSkin.19860	5.68871	6.05699	4.68576	2.30666	2.63472	2.38143	3.40312	3.67094	2.52026	3.04669	2.50696	4.16993	1.68281	1.75207	3.57862	2.89162	2.4245	2.70627	2.35199
NormSkin.105648	6.03168	5.7193	5.58496	4.06041	2.16146	4.05128	3.74643	3.82889	3.10962	3.81277	3.58496	2.90182	3.31431	3.26777	3.33703	2.01886	3.25192	3.47999	1.922
NormSkin.20207	5.87231	5.88136	4.81006	5.32383	2.63472	4.28735	1.90182	3.05585	2.82889	3.81277	4.00946	4.09637	3.31431	3.43155	3.57862	4.19502	3.1008	2.79647	2.69459
NormSkin.52992	5.94437	5.81142	5.92074	3.70627	2.16146	2.7633	4.25192	3.05585	3.10962	2.19502	3.00946	2.90182	4.24393	0.839535	2.99048	3.03747	3	3.11839	2.35199
NormSkin.51901	5.30666	6.45425	5.7647	4.52026	3.14439	0	3.24393	3.28345	2.82889	1.88136	4.14439	2.75207	1.68281	2.64689	3.33703	2.01886	3.1008	2.70627	2.35199
NormSkin.20716	5.76749	5.99406	5.18878	4.37778	2.88136	2.7633	2.47999	3.05585	0	3.04669	3.86581	2.90182	1.68281	2.64689	2.71786	3.19502	3.25192	2.10962	3.84483
NormSkin.6417	6.2369	5.53343	5.89546	4.7855	2.16146	2.7633	1.2115	1.14439	1.65896	2.46632	3.00946	3.13578	2.8501	2.87101	2.71786	3.19502	2.09192	2.61005	2.14439
NormSkin.54669	5.76749	6.01417	5.58496	4.65896	4.16146	3.39593	3.24393	3.28345	4.0282	2.19502	3.2115	2.41028	4.0785	4	2.99048	2.89162	2.27563	1.8606	2.80735
NormSkin.91622	5.76749	6.01417	5.58496	4.06041	3.52686	2.7633	3.8501	3.46632	3.64689	2.19502	2.77444	2.41028	1.68281	4	3.79647	3.19502	2.81816	3.27563	3.22781
NormSkin.62741	6.17203	5.61005	5.1008	2.55943	1.72935	2.38143	0	2	4.29123	3.81277	3.86581	3.01886	2.8501	2.64689	2.17834	2.25987	2.27563	2.61005	2.69459
NormSkin.64072	5.68871	6.09637	5.01417	4.37778	5.01182	4.05128	4.48339	4.26383	3.29897	3.48678	3.72935	3.65896	3.31431	3.59756	2.17834	3.19502	3.16146	3.0282	2.35199
NormSkin.13084	5.56746	6.22578	4.74643	4.06041	1.72935	2.7633	2.2115	0	2.82889	3.61005	3.72935	2.03747	4.31813	2.64689	2.99048	2.25987	3.1008	2.922	3.15295
NormSkin.92259	5.56746	6.22578	5.38325	4.52026	3.3295	3.69459	2.93198	2.58496	2.82889	3.21968	1.9419	2.22781	2.54649	2.87101	2.71786	0.559427	2.09192	2.33703	2.43857
NormSkin.6233	5.30666	6.48763	5.05813	5.49354	3.3295	3.69459	3.53343	1.61005	2.52026	1.45251	1.47999	3.01886	3.12711	3.074	1.77444	3.19502	3.61626	2.61005	2.9419
NormSkin.76243	6.2369	5.55782	3.93198	3.30666	2.63472	4.28735	3.09192	2.58496	4.44904	3.61005	1.9419	3.73507	2.54649	0.839535	2.17834	4.64689	2.4245	2.79647	3.15295
NormSkin.79037	6.03168	5.76609	3.45251	2.83954	2.63472	2.7633	2.2115	3.28345	0	2.68281	1.9419	3.01886	2.8501	3.26777	2.17834	1.79647	2.74076	2.70627	1.17834
NormSkin.86508	5.94437	5.85929	4.81006	3.52026	3.14439	3.69459	3.94683	3.05585	2.82889	2.19502	3.00946	2.75207	1.68281	2.87101	0	2.25987	1.81816	2.45251	2.57225
NormSkin.53129	5.47317	6.33139	5.61471	5.41207	2.88136	4.75489	2.72935	2.8606	2.52026	3.38143	3.00946	1.33703	2.8501	2.39593	2.99048	3.51362	2.62244	2.61005	2.57225
NormSkin.57252	5.18461	6.62705	5.79373	4.65896	3.98569	4.28735	4.1008	3.46632	3.29897	3.21968	3.2115	3.57862	3.12711	2.39593	2.17834	2.67094	3.43857	3.67688	3.29123
NormSkin.72239	5.56746	6.24493	4.53671	5.32383	2.88136	3.39593	0	2.8606	2.82889	2.91194	2.50696	2.03747	0	3.074	2.99048	2.67094	1.81816	2.61005	2.43857
NormSkin.22750	5.87231	5.94683	5.1008	4.06041	1.72935	2.7633	4.17834	4.13145	3.10962	3.48678	3.58496	3.45943	3.12711	2.64689	2.99048	2.89162	1.4245	3.11839	2.43857
NormSkin.53174	5.76749	6.05699	5.67985	4.52026	3.3295	2.38143	2.93198	3.28345	3.64689	2.19502	2.50696	0.921997	3.12711	1.75207	3.33703	0.961526	2.74076	2.45251	2.69459
NormSkin.98433	5.76749	6.05699	5.86712	4.52026	3.65294	0	1.53343	2.58496	2.52026	1.88136	3.41741	1.58496	2.12711	3.43155	2.17834	1.79647	3.32193	1.8606	2.57225
NormSkin.77794	6.41652	5.41028	6.17414	4.2115	3.65294	4.05128	2.72935	2.58496	3.10962	1.88136	3.00946	3.25987	1.68281	2.074	1.77444	2.25987	1.81816	2.61005	2.69459
NormSkin.86231	5.76749	6.074	4.53671	4.2115	2.16146	4.28735	2.2115	3.28345	3.29897	2.68281	2.24393	3.57862	2.8501	2.87101	2.71786	3.51362	2.95174	1.27563	1.922
NormSkin.100489	5.76749	6.074	4.91698	4.90689	2.16146	2.38143	3.24393	2.58496	1.65896	3.04669	3.72935	2.59756	1.68281	0.839535	2.99048	2.67094	1.10962	1.8606	2.35199
NormSkin.66305	5.76749	6.074	5.86712	4.65896	2.88136	2.38143	2.47999	3.28345	2.82889	2.19502	2.77444	3.57862	3.12711	3.074	2.99048	3.35199	1.4245	2.10962	3.08299
NormSkin.26218	6.03168	5.81142	5.7647	4.06041	2.16146	4.28735	3.8501	2.58496	4.53015	4.12276	3.41741	4.21968	4.31813	3.59756	3.96153	4.19502	4.27563	3.47999	3.60382
NormSkin.26494	6.03168	5.81142	5.96639	5.02354	2.63472	3.39593	2.47999	2.58496	2.52026	2.46632	1.9419	2.41028	0	2.074	2.99048	2.49354	1.4245	1.8606	2.43857
NormSkin.2812	6.09748	5.76609	4.91698	2.55943	3.52686	3.69459	3.8501	2.58496	3.10962	2.91194	2.50696	3.25987	4.0785	4.4245	2.71786	2.49354	3.68281	2.70627	3.84483
NormSkin.30061	5.76749	6.09637	4.53671	3.89673	2.63472	2.38143	1.90182	1.61005	2.05585	3.48678	2.77444	3.01886	3.12711	3.26777	2.71786	3.62859	2.81816	2.96153	2.80735
NormSkin.28069	5.94437	5.92325	5.99048	3.89673	2.16146	0	1.90182	3.05585	3.64689	3.81277	2.24393	2.03747	1.68281	2.87101	2.71786	2.67094	3	2.61005	1.17834
NormSkin.86871	5.94437	5.92325	3.93198	3.89673	2.63472	3.39593	3.53343	3.05585	3.10962	3.48678	0.337035	3.57862	1.68281	0.839535	2.99048	0.559427	2.62244	2.33703	1.922
NormSkin.57785	5.56746	6.31431	5.23185	4.90689	2.16146	2.38143	3.94683	4.72935	3.10962	3.61005	3.2115	2.22781	3.31431	3.43155	1.77444	2.01886	2.95174	2.10962	2.43857
NormSkin.98747	5.76749	6.11511	5.89546	5.49354	3.52686	3.39593	2.2115	2.8606	2.52026	2.46632	3.2115	3.3594	2.8501	3.26777	3.57862	3.62859	2.95174	3.41028	3.55297
NormSkin.53184	6.09748	5.78687	5.7647	3.06496	2.88136	3.39593	3.53343	3.46632	3.50027	4.2559	2.77444	3.82353	4.82085	4	4.43507	5.01652	3.32193	3.93695	3.9419
NormSkin.27376	6.09748	5.78687	6.09081	4.2115	3.7855	2.7633	3.24393	2	3.29897	2.91194	3.00946	3.3594	2.8501	3.26777	3.79647	2.49354	3.43857	3.11839	2.9419
NormSkin.105128	5.87231	6.01417	5.31049	4.06041	2.16146	0	3.09192	2.58496	1.65896	2.19502	3.41741	2.41028	2.8501	3.26777	2.99048	2.01886	1.4245	1.27563	1.922
NormSkin.96263	5.94437	5.94683	5.71497	3.06496	0	3.69459	3.8501	3.28345	2.82889	1.074	1	3.01886	2.8501	3.8606	2.71786	2.67094	2.09192	1.8606	3.36678
NormSkin.32954	6.2369	5.66496	5.1008	5.02354	3.98569	4.05128	4.02354	4.39232	2.52026	3.61005	3.58496	3.95664	4.61935	3.43155	4.43507	3.35199	3.16146	3.62244	3.80735
NormSkin.97033	5.87231	6.05699	2.65896	4.90689	2.16146	3.69459	3.53343	3.05585	3.64689	3.21968	1.47999	3.25987	3.12711	2.87101	3.33703	0.559427	2.62244	4.29897	3.66496
NormSkin.80037	6.03168	5.90309	5.23185	4.37778	2.88136	0	4.1008	3.98089	2.05585	3.21968	1.47999	2.41028	2.54649	2.64689	2.17834	2.49354	3.25192	2.45251	3.9419
NormSkin.9490	5.76749	6.16993	6.01064	3.52026	3.65294	2.7633	2.72935	2.58496	3.50027	2.19502	0	2.03747	3.8865	2.074	2.17834	2.89162	3.25192	3.16993	1.70627
NormSkin.4559	5.94437	5.99406	6.69825	4.37778	3.3295	2.7633	1.90182	2.8606	4.0282	4.12276	3.72935	3.90182	2.12711	2.39593	2.71786	2.89162	2.4245	2.70627	2.43857
NormSkin.82711	6.03168	5.92325	5.38325	4.7855	3.52686	2.38143	3.74643	3.28345	2.82889	4.30666	4.36678	3.65896	2.54649	4.51694	2.71786	2.25987	3.61626	4.57862	3.29123
NormSkin.48124	6.09748	5.85929	5.26974	5.83688	4.16146	2.7633	2.72935	2.8606	2.82889	2.68281	3.58496	4.03747	3.31431	3.8606	2.17834	3.19502	3.3887	3.23589	3.29123
NormSkin.48048	6.09748	5.85929	6.03632	5.02354	3.98569	3.69459	1.90182	2.8606	3.50027	2.68281	1.47999	3.01886	2.8501	2.87101	3.96153	3.76888	2.4245	2.61005	1.922
NormSkin.44565	5.94437	6.01417	4.86321	5.64234	1.72935	3.69459	3.40312	3.28345	3.10962	2.46632	2.50696	2.75207	3.99048	3.26777	2.99048	2.25987	2.09192	3.27563	2.43857
NormSkin.101506	6.17203	5.78687	4.68576	3.89673	2.16146	3.39593	2.93198	2	2.05585	2.91194	3.2115	2.75207	3.31431	3.074	1.77444	2.25987	1.10962	2.10962	2.69459
NormSkin.97648	5.76749	6.20945	5.05813	5.02354	3.65294	3.69459	1.90182	3.05585	3.50027	2.19502	2.50696	4.09637	3.12711	0	2.71786	3.35199	2.62244	2.33703	2.57225
NormSkin.62659	5.76749	6.20945	5.7647	4.2115	3.52686	2.38143	4.63166	3.28345	2.05585	2.19502	2.24393	1.83954	2.12711	3.74076	2.71786	0.961526	3.1008	1.8606	2.97124
NormSkin.29620	6.17203	5.81142	5.1008	3.89673	1.72935	2.38143	3.09192	3.82889	3.50027	3.38143	3.86581	3.3594	3.31431	3.74076	2.71786	2.49354	3.50696	3.16993	3.47317
NormSkin.11141	5.47317	6.51694	5.42273	5.56264	3.65294	2.7633	3.40312	3.28345	3.64689	4.12276	3.00946	3.57862	4.50027	3.59756	4.43507	4.19502	4.46288	3.27563	3.89162
NormSkin.67447	6.03168	5.97366	6.01064	5.56264	3.3295	3.39593	4.17834	3.82889	2.82889	3.38143	4.47317	3.13578	4.61935	4.61316	3.79647	3.62859	3.43857	3.71207	3.97124
NormSkin.43696	6.03168	5.97366	3.93198	1.96153	3.87619	4.05128	2.72935	2.58496	1.65896	1.074	2.50696	1.83954	2.54649	2.074	1.77444	2.67094	2.09192	2.33703	2.35199
NormSkin.90487	6.29993	5.7193	5.5186	3.30666	3.14439	2.7633	2.47999	1.61005	4.29123	3.71786	3.86581	4.09637	2.54649	4	3.57862	3.35199	1.4245	2.33703	3.15295
NormSkin.29191	6.09748	5.92325	4.53671	3.06496	2.16146	0	1.53343	1.61005	3.64689	2.68281	3.00946	2.90182	3.49354	2.64689	1.77444	1.79647	3.1008	2.61005	3.15295
NormSkin.81465	6.03168	5.99406	5.44904	4.65896	3.65294	0	3.53343	2.8606	3.10962	3.04669	4.00946	3.01886	2.54649	2.074	2.99048	2.89162	3	2.61005	2.14439
NormSkin.100988	5.76749	6.26086	4.61005	5.02354	2.16146	2.7633	3.74643	2.58496	3.29897	3.71786	2.24393	3.82353	3.77444	4.2156	1.77444	4.56906	4.49354	4.82621	3.89162
NormSkin.93533	6.55216	5.47659	5.38325	4.7855	3.98569	3.69459	4.3631	4.26383	3.64689	3.04669	2.24393	2.03747	4.91194	2.39593	4.43507	4.08746	3.68281	3.75207	3.4245
NormSkin.94562	5.94437	6.09637	5.61471	5.23589	4.16146	3.69459	3.40312	3.82889	2.05585	2.91194	4.47317	3.90182	3.12711	4.33703	3.33703	2.25987	3.16146	2.96153	3.36678
NormSkin.77976	6.29993	5.74359	5.35012	4.2115	2.88136	2.7633	2.2115	2.8606	0	2.19502	1.9419	2.22781	2.12711	3.43155	2.71786	3.99525	3.56585	2.45251	2.35199
NormSkin.93724	6.09748	5.94683	5.38325	3.52026	4.52356	4.55943	4.25192	3.98089	1.65896	2.19502	2.77444	3.01886	3.49354	3.59756	2.17834	3.19502	1.81816	2.61005	2.35199
NormSkin.4898	6.03168	6.01417	6.35291	3.89673	2.63472	0	3.24393	2.58496	3.29897	2.91194	2.50696	2.75207	1.68281	2.39593	1.77444	1.79647	2.4245	2.33703	1.36678
NormSkin.22274	6.17203	5.88136	4.91698	2.83954	2.16146	0	3.74643	2.8606	3.10962	3.71786	4.36678	3.3594	2.8501	3.43155	2.71786	3.03747	3.97607	4.15721	4.7577
NormSkin.43513	5.94437	6.11511	4.53671	4.2115	2.63472	0	2.2115	3.46632	2.05585	3.04669	3.58496	3.25987	2.8501	2.64689	2.17834	1.79647	1.4245	2.79647	1.17834
NormSkin.20926	5.87231	6.18982	6.11292	4.37778	2.16146	2.7633	1.2115	2.8606	2.05585	1.45251	3.00946	2.41028	2.12711	2.64689	2.17834	1.39593	1.81816	2.33703	2.43857
NormSkin.53627	6.09748	5.97366	5.31049	5.23589	3.98569	3.69459	1.53343	2.58496	3.91698	3.48678	1.9419	3.45943	4.61935	2.074	2.71786	3.19502	3.25192	3.62244	3.22781
NormSkin.7187	5.94437	6.13253	4.74643	5.32383	2.88136	3.39593	1.2115	3.05585	2.52026	0.50696	3.58496	1.83954	2.8501	3.43155	2.17834	3.19502	2.62244	2.70627	2.14439
NormSkin.66307	6.03168	6.05699	5.42273	5.23589	2.88136	3.39593	3.09192	3.28345	4.11839	1.45251	3.00946	3.57862	2.12711	3.59756	3.57862	3.03747	2.27563	2.70627	1.70627
NormSkin.98149	6.09748	5.99406	5.55297	5.70481	2.16146	3.69459	4.17834	2	2.05585	2.46632	1.47999	2.41028	1.68281	2.39593	2.99048	1.79647	3.3887	3.41028	3.7577
NormSkin.3040	6.09748	5.99406	5.81951	3.89673	4.89162	3.69459	3.64082	3.67094	4.66496	4.46975	1.9419	4.34079	4.31813	3.074	4.15295	3.51362	3.16146	3.54649	2.35199
NormSkin.96661	5.87231	6.22578	6.26974	4.37778	2.63472	4.75489	2.47999	2.8606	3.91698	1.45251	3.2115	2.59756	2.54649	1.75207	2.99048	3.35199	2.81816	1.8606	2.35199
NormSkin.48286	6.29993	5.81142	5.55297	5.64234	4.32193	3.39593	5.12711	3.67094	4.20328	3.61005	3.72935	4.28345	3.31431	2.87101	3.57862	3.62859	2.74076	3.11839	3.22781
NormSkin.6699	6.09748	6.01417	5.5186	2.55943	3.14439	0	2.2115	3.05585	2.05585	1.074	2.24393	2.41028	2.12711	2.64689	3.33703	2.01886	1.4245	1.27563	1.70627
NormSkin.20085	5.94437	6.16993	3.20328	4.90689	3.3295	4.75489	1.90182	2.58496	3.10962	3.04669	2.50696	3.25987	3.31431	3.074	2.17834	2.49354	3.77998	2.96153	3.55297
NormSkin.77474	6.03168	6.09637	3.7633	3.70627	3.7855	2.38143	3.09192	2.58496	3.64689	2.68281	2.50696	2.41028	2.12711	3.8606	1.77444	2.25987	1.4245	2.70627	2.35199
NormSkin.12789	5.68871	6.43945	5.31049	4.90689	3.98569	4.28735	3.53343	3.05585	4.20328	3.38143	1.9419	4.28345	1.68281	3.074	2.99048	4.49016	3.1008	3.16993	3.22781
NormSkin.53434	6.29993	5.83022	6.40492	5.02354	3.3295	2.7633	3.40312	3.28345	3.50027	3.81277	1.47999	3.01886	2.54649	1.75207	2.71786	3.35199	3.43857	3.0282	1.36678
NormSkin.40828	6.17203	5.97366	6.23185	5.02354	3.52686	3.69459	2.2115	3.46632	2.52026	3.48678	1.47999	2.90182	1.68281	2.64689	2.17834	2.89162	3.3887	2.33703	1.922
NormSkin.44768	6.17203	5.97366	5.92074	2.55943	2.63472	2.7633	2.93198	2	1.65896	0.50696	1.9419	1.58496	4.24393	2.39593	2.17834	2.89162	3.50696	4.35199	4.05585
NormSkin.7181	6.2369	5.92325	5.61471	3.70627	4.71497	0	4.63166	3.28345	3.10962	1.45251	2.24393	2.41028	2.12711	2.39593	2.17834	2.01886	1.81816	2.70627	2.43857
NormSkin.41291	6.2369	5.92325	6.15721	4.37778	1.72935	2.7633	2.47999	2.58496	2.82889	2.68281	2.24393	2.03747	2.54649	3.074	2.71786	2.01886	3.32193	3.71207	4.2074
NormSkin.25252	6.46029	5.7193	6.15721	4.90689	2.63472	3.69459	2.72935	3.82889	2.05585	2.68281	1.47999	3.01886	3.77444	2.39593	3.57862	2.67094	3.32193	3.16993	2.97124
NormSkin.47892	6.46029	5.7193	5.31049	5.56264	3.3295	4.28735	4.1008	4.62244	2.82889	3.96639	3.86581	4.09637	4.0785	2.64689	3.79647	4.87361	4.3887	3.79099	3.97124
NormSkin.78181	6.29993	5.88136	5.31049	4.2115	3.87619	2.7633	3.40312	4.13145	5.10301	3.61005	2.24393	3.25987	3.12711	2.87101	0	2.49354	2.4245	2.33703	2.14439
NormSkin.87780	6.2369	5.94683	5.55297	4.37778	2.63472	0	1.90182	2.8606	1.65896	1.88136	1.9419	1.83954	2.12711	3.59756	1.77444	2.67094	2.09192	2.33703	2.69459
NormSkin.33268	6.2369	5.94683	5.23185	5.13145	2.16146	2.38143	2.2115	3.98089	2.05585	2.68281	2.77444	2.22781	2.54649	4.11402	1.77444	3.99525	4.64082	4.29897	4.09192
NormSkin.56250	6.03168	6.15295	4.86321	5.49354	2.16146	2.38143	2.93198	3.67094	2.82889	2.46632	3.00946	2.41028	2.12711	3.26777	3.33703	3.35199	2.62244	2.70627	3.22781
NormSkin.8368	5.94437	6.24493	6.01064	5.64234	2.88136	3.39593	2.93198	3.05585	4.11839	3.38143	1.9419	3.13578	3.63472	3.43155	4.15295	3.03747	4.19086	3.71207	3.66496
NormSkin.16153	6.03168	6.16993	5.31049	5.56264	3.3295	3.69459	4.31431	2.58496	2.05585	2.46632	3.00946	3.01886	3.12711	2.39593	3.57862	3.19502	3.1008	2.61005	3.08299
NormSkin.102099	6.29993	5.90309	5.5186	5.64234	3.3295	3.39593	3.09192	3.28345	2.05585	3.71786	2.77444	2.59756	3.49354	2.39593	0	3.35199	2.81816	2.45251	2.57225
NormSkin.103893	6.41652	5.78687	6.11292	5.23589	2.88136	2.7633	3.94683	1.61005	3.64689	3.90689	3.86581	2.22781	3.31431	2.64689	2.71786	2.89162	2.4245	1.8606	2.14439
NormSkin.92037	6.03168	6.18982	4.3557	4.2115	2.63472	0	2.2115	2	2.05585	2.46632	1.9419	2.22781	1.68281	1.30666	3.96153	3.03747	2.27563	2.10962	1.70627
NormSkin.66374	6.03168	6.18982	6.09081	5.13145	4.074	2.7633	2.47999	3.67094	3.29897	3.48678	3.00946	2.75207	1.68281	2.39593	2.99048	1.79647	2.09192	1.55943	1.17834
NormSkin.88168	6.41652	5.81142	5.74076	4.2115	4.16146	2.38143	4.42803	4.26383	2.05585	2.46632	1.47999	4.03747	4.0785	4	2.99048	3.88136	3.3887	3.11839	2.43857
NormSkin.73031	5.87231	6.36402	3.93198	4.90689	1.72935	2.38143	1.53343	3.28345	2.05585	4.04669	4.66197	2.90182	4.38143	2.074	3.57862	3.51362	4.06949	4.06496	3.36678
NormSkin.21230	5.87231	6.36402	4.68576	4.65896	4.45943	2.38143	4.17834	4.62244	4.44904	2.68281	2.50696	3.57862	2.54649	3.26777	3.79647	0.559427	2.27563	2.70627	2.57225
NormSkin.28231	5.94437	6.298	3.93198	5.23589	2.16146	2.38143	1.53343	2.8606	2.52026	3.21968	2.50696	3.25987	4.71786	3.26777	3.96153	1.79647	2.81816	0	2.14439
NormSkin.53674	6.17203	6.074	5.79373	3.30666	3.87619	2.7633	2.47999	3.98089	4.44904	1.45251	3.00946	2.90182	2.12711	2.39593	2.71786	0	3.1008	2.922	2.9419
NormSkin.79067	6.29993	5.94683	6.09081	3.70627	2.16146	3.69459	2.93198	2.8606	2.05585	1.88136	1.9419	3.45943	3.31431	3.43155	3.79647	3.76888	2.4245	1.8606	1.17834
NormSkin.53906	6.29993	5.94683	5.64537	3.70627	4.16146	3.69459	3.74643	5.18253	4.66496	3.38143	3.00946	1.58496	3.8865	2.87101	3.57862	1.79647	2.95174	3.16993	3.15295
NormSkin.55192	6.2369	6.01417	5.61471	3.06496	3.3295	4.05128	2.72935	3.46632	2.82889	3.48678	1.9419	3.3594	1.68281	2.64689	2.71786	2.25987	2.27563	1.55943	1.922
NormSkin.93909	5.87231	6.38143	5.26974	6.10301	2.63472	2.38143	3.74643	2.8606	2.82889	2.19502	3.00946	1.58496	1.68281	3.074	2.17834	3.19502	1.4245	2.33703	1.922
NormSkin.81694	6.5103	5.74359	6.13362	5.49354	3.65294	3.69459	3.74643	3.67094	3.64689	3.21968	4.36678	2.75207	4.61935	4.33703	3.96153	3.76888	3.1008	3.11839	2.43857
NormSkin.26606	6.03168	6.22578	5.61471	4.52026	3.7855	4.05128	0.658963	1.14439	3.80192	4.04669	4.00946	3.01886	3.49354	2.87101	2.17834	2.89162	2.81816	1.8606	2.97124
NormSkin.21957	5.94437	6.31431	5.5186	3.52026	3.52686	3.39593	4.1008	2.36678	2.05585	1.074	3.72935	3.25987	2.54649	2.39593	3.57862	3.35199	3.77998	2.96153	2.97124
NormSkin.93858	5.47317	6.79442	4.86321	4.2115	3.52686	3.39593	4.02354	4.62244	3.10962	1.45251	2.77444	2.03747	3.31431	3.43155	2.99048	3.51362	4.01886	3.23589	4.98809
NormSkin.73905	6.60382	5.66496	6.0785	5.32383	2.88136	3.39593	3.74643	3.46632	3.80192	4.12276	3.2115	2.59756	3.77444	3.26777	3.33703	3.51362	4.89418	4.06496	4.01417
NormSkin.16315	6.2369	6.03632	6.33516	3.52026	3.52686	0	3.64082	2	3.10962	3.38143	3.00946	2.03747	1.68281	2.64689	2.71786	2.49354	1.81816	2.33703	1.70627
NormSkin.44529	6.17203	6.11511	5.1008	3.70627	2.16146	3.39593	2.72935	4.13145	4.0282	3.48678	3.72935	3.73507	2.12711	3.74076	2.17834	2.25987	2.95174	3.41028	2.14439
NormSkin.73071	6.03168	6.26086	6.17414	4.37778	3.3295	3.69459	0.658963	3.28345	3.10962	3.61005	1.47999	3.13578	2.12711	3.59756	2.71786	1.39593	3.43857	3.71207	3.15295
NormSkin.94488	6.2369	6.05699	5.35012	5.70481	2.88136	2.7633	4.3631	4.26383	2.82889	1.074	3.00946	2.03747	1.68281	1.75207	2.71786	1.79647	1.81816	1.27563	2.35199
NormSkin.73151	6.2369	6.05699	5.64537	3.06496	3.52686	0	2.47999	2	3.29897	3.21968	2.50696	2.90182	1.68281	2.87101	2.71786	1.39593	3.32193	2.70627	3.08299
NormSkin.21377	6.29993	5.99406	4.96639	5.70481	3.3295	4.75489	3.09192	4.13145	2.05585	3.38143	3.86581	4.16993	3.49354	2.87101	3.33703	3.51362	4.67391	4.37412	3.70044
NormSkin.43381	6.35106	5.94683	5.67985	5.41207	1.72935	2.7633	3.40312	2.8606	2.82889	2.91194	3.2115	3.13578	3.49354	2.074	3.79647	1.79647	2.74076	2.61005	2.57225
NormSkin.54621	5.76749	6.54079	5.99048	6.19398	3.52686	2.7633	3.94683	3.46632	3.29897	3.04669	3.72935	3.57862	3.8865	3.43155	3.57862	3.03747	2.74076	2.61005	2.97124
NormSkin.69451	5.94437	6.36402	4.3557	5.41207	2.88136	4.28735	2.2115	2.8606	4.11839	2.68281	4.00946	3.25987	3.31431	2.39593	2.99048	3.99525	1.4245	1.55943	2.14439
NormSkin.6774	6.2369	6.074	6.05243	4.37778	3.65294	2.7633	3.74643	3.05585	3.29897	2.91194	4.00946	2.75207	3.12711	3.8606	2.17834	1.79647	3	2.33703	1.922
NormSkin.86085	6.09748	6.22578	6.0785	5.32383	0	2.7633	2.2115	3.05585	1.65896	3.04669	1.47999	2.90182	2.8501	3.8606	3.57862	2.89162	2.4245	1.55943	1.922
NormSkin.58429	6.17203	6.15295	5.67985	6.05585	3.87619	2.7633	3.53343	3.28345	2.05585	2.91194	4.00946	1.58496	3.31431	1.75207	2.17834	4.08746	3	3.23589	3.08299
NormSkin.57035	6.03168	6.298	5.42273	5.70481	5.22171	3.39593	2.93198	3.67094	3.91698	2.46632	2.50696	2.22781	3.31431	2.87101	3.96153	3.51362	3.25192	2.79647	2.35199
NormSkin.101040	6.09748	6.24493	5.74076	5.02354	1.72935	0	2.93198	1.61005	2.05585	2.68281	2.24393	3.73507	3.49354	2.64689	4.43507	1.79647	2.27563	1.55943	3.29123
NormSkin.44758	6.2369	6.11511	6.49943	3.89673	3.98569	2.7633	2.93198	3.98089	1.65896	2.46632	2.24393	1.58496	2.54649	1.75207	2.99048	1.79647	2.4245	2.45251	3.60382
NormSkin.96473	5.76749	6.58496	5.38325	5.70481	4.23589	2.7633	4.25192	3.98089	3.64689	2.46632	2.50696	2.90182	4.0785	3.26777	2.99048	2.25987	3.927	2.922	3.84483
NormSkin.10823	6.09748	6.26086	6.11292	4.2115	3.98569	3.69459	1.53343	2.36678	2.82889	2.19502	2.24393	2.59756	1.68281	3.43155	2.71786	3.03747	2.74076	2.79647	2.43857
NormSkin.69229	6.41652	5.94683	5.18878	3.30666	2.88136	0	2.93198	2	2.05585	3.81277	2.77444	1.58496	2.12711	3.43155	1.77444	2.67094	2.95174	3.23589	2.9419
NormSkin.16762	6.2369	6.13253	5.42273	5.83688	4.16146	2.38143	3.64082	4.13145	4.20328	4.12276	2.24393	3.73507	3.12711	2.39593	2.99048	2.25987	3.61626	2.45251	2.69459
NormSkin.43076	6.46029	5.92325	4.96639	3.52026	0	2.38143	1.90182	3.28345	2.52026	2.46632	4.00946	3.45943	2.54649	4	0	1.79647	3.87101	4.06496	3.22781
NormSkin.4203	6.35106	6.03632	5.18878	4.90689	2.88136	3.69459	3.64082	2.8606	3.91698	3.71786	3.2115	3.45943	2.54649	1.30666	4.15295	3.88136	1.81816	2.10962	2.14439
NormSkin.7179	6.29993	6.09637	6.38779	4.37778	1.72935	2.7633	1.90182	1.61005	3.29897	2.19502	3.2115	2.03747	2.54649	2.64689	3.57862	3.03747	1.81816	2.61005	1.17834
NormSkin.26445	6.17203	6.22578	5.61471	4.90689	3.52686	2.7633	2.2115	2.58496	3.10962	4.1867	2.77444	3.57862	3.12711	2.074	0	0.961526	2.4245	2.10962	2.9419
NormSkin.3943	6.46029	5.94683	4.53671	5.41207	3.14439	2.7633	2.2115	3.46632	2.82889	1.88136	2.50696	2.75207	2.12711	2.074	4.15295	0.961526	2.81816	2.61005	3.29123
NormSkin.66846	6.41652	5.99406	6.23185	5.56264	2.16146	2.7633	3.40312	3.46632	2.52026	2.68281	2.24393	2.41028	2.54649	2.64689	2.71786	2.89162	3.25192	0	2.69459
NormSkin.86191	6.09748	6.31431	5.84351	3.30666	3.3295	4.28735	4.02354	4.93198	1.65896	3.61005	3.00946	2.59756	1.68281	2.39593	2.17834	0.961526	2.81816	0.881356	2.43857
NormSkin.72890	5.87231	6.54079	5.74076	4.52026	1.72935	2.7633	3.09192	1.14439	3.50027	3.38143	3.00946	4.34079	3.99048	2.074	1.77444	3.62859	2.81816	3.0282	2.69459
NormSkin.51104	6.03168	6.38143	6.21048	4.90689	3.52686	3.69459	2.47999	3.46632	2.82889	2.46632	3.58496	3.13578	2.54649	2.64689	3.33703	4.19502	2.4245	1.55943	2.14439
NormSkin.19958	6.17203	6.24493	6.48339	5.02354	2.88136	2.7633	2.47999	3.67094	2.82889	2.68281	4.82889	3.82353	2.8501	4.2156	3.57862	3.19502	2.4245	4.00474	2.14439
NormSkin.26746	6.35106	6.074	4.81006	5.02354	2.16146	3.39593	3.09192	2.58496	2.52026	4.3594	2.77444	4.03747	3.77444	3.074	2.71786	2.89162	3	3.27563	2.80735
NormSkin.71312	6.2369	6.18982	5.35012	5.13145	3.52686	3.69459	3.40312	3.05585	3.50027	2.91194	3.00946	2.41028	4.44207	3.074	2.71786	4.64689	4.19086	3.47999	2.97124
NormSkin.2973	6.2369	6.18982	5.61471	4.37778	4.58812	2.7633	3.64082	3.46632	4.20328	3.71786	4.26777	4.45251	2.12711	3.43155	3.33703	2.25987	3.68281	3.59128	4.32572
NormSkin.97672	6.2369	6.18982	6.05243	5.41207	2.16146	2.7633	2.47999	3.67094	3.29897	3.48678	2.24393	1.58496	3.12711	2.39593	2.71786	2.25987	2.95174	2.10962	2.14439
NormSkin.99396	5.56746	6.86972	5.74076	6.10301	4.32193	2.38143	1.90182	2.8606	4.0282	3.21968	2.77444	3.45943	1.68281	2.64689	3.57862	2.49354	3.72362	2.61005	2.97124
NormSkin.93423	6.03168	6.41028	5.89546	6.05585	3.3295	4.05128	3.09192	2.36678	2.82889	2.91194	3.86581	3.13578	3.31431	2.64689	2.99048	3.03747	1.4245	2.45251	2.69459
NormSkin.55224	6.35106	6.09637	6.33516	4.90689	3.3295	2.7633	2.2115	2.36678	5.20534	3.61005	2.50696	2.90182	2.8501	3.26777	2.99048	3.19502	2.81816	1.27563	3.08299
NormSkin.9551	6.46029	5.99406	6.13362	5.13145	3.52686	4.05128	3.53343	3.46632	2.52026	3.96639	4.00946	4.28345	2.54649	1.75207	4.2951	3.03747	2.74076	2.70627	2.80735
NormSkin.85978	5.30666	7.15828	5.79373	5.95052	2.63472	4.05128	4.1008	3.46632	2.82889	2.68281	2.24393	3.01886	3.63472	1.75207	2.99048	2.67094	2.74076	2.45251	2.43857
NormSkin.83471	6.5103	5.97366	5.86712	5.70481	3.87619	4.05128	2.72935	3.82889	2.05585	2.68281	2.24393	2.75207	3.12711	1.30666	3.79647	2.89162	2.09192	2.45251	2.57225
NormSkin.63660	6.03168	6.45425	4.96639	1.96153	3.52686	3.39593	4.02354	3.46632	3.29897	1.45251	3.58496	3.65896	2.8501	2.87101	2.99048	2.89162	3.97607	3.54649	3.55297
NormSkin.98049	6.64082	5.85929	5.86712	4.06041	4.45943	3.69459	2.47999	3.46632	4.66496	3.61005	3.58496	3.3594	4.0785	3.74076	4.77998	3.03747	3.1008	3.23589	3.36678
NormSkin.68077	6.09748	6.41028	6.42007	5.95052	3.98569	2.7633	3.53343	2.36678	3.29897	2.46632	2.50696	2.59756	3.63472	1.30666	2.99048	3.19502	1.81816	2.61005	2.97124
NormSkin.13234	6.68429	5.83022	5.14439	4.90689	4.074	2.7633	1.53343	3.05585	2.05585	1.45251	2.77444	2.41028	2.8501	1.75207	3.57862	3.76888	2.62244	2.33703	2.14439
NormSkin.79078	6.03168	6.48763	6.48339	3.89673	3.3295	2.7633	2.47999	3.82889	2.05585	1.45251	1.9419	3.25987	2.12711	2.87101	1.77444	2.67094	2.27563	2.922	3.47317
NormSkin.101276	6.35106	6.16993	5.31049	5.77444	2.16146	2.7633	2.93198	4.13145	2.05585	1.074	1.9419	2.41028	2.12711	0.839535	3.79647	2.49354	2.09192	1.27563	3.29123
NormSkin.94098	6.5103	6.01417	5.58496	3.30666	3.7855	4.28735	1.90182	2.58496	3.10962	3.38143	3.58496	3.25987	3.31431	3.74076	2.99048	3.03747	4.31049	4.00474	3.55297
NormSkin.18387	6.29993	6.22578	5.26974	4.2115	2.16146	2.7633	3.24393	3.28345	2.05585	2.46632	2.24393	3.01886	2.12711	3.43155	2.99048	3.03747	2.09192	2.79647	1.922
NormSkin.88844	6.41652	6.11511	5.42273	5.41207	2.16146	3.69459	3.09192	3.28345	3.64689	2.19502	3.2115	2.59756	3.77444	2.39593	2.99048	1.39593	2.4245	2.79647	2.69459
NormSkin.11550	6.03168	6.5011	5.81951	6.27661	3.65294	2.7633	4.31431	4.93198	3.80192	3.71786	4.00946	4.60382	3.31431	4.2156	3.33703	4.19502	3.56585	3.11839	3.08299
NormSkin.95158	6.29993	6.24493	5.67985	4.2115	4.16146	2.7633	3.8501	2	3.10962	4.46975	3.00946	3.82353	3.63472	4.84218	3.57862	3.76888	1.4245	2.10962	2.69459
NormSkin.72686	6.03168	6.51694	5.61471	3.89673	2.16146	3.39593	2.72935	3.46632	2.52026	1.074	3.58496	2.90182	3.12711	2.074	2.71786	3.62859	3.50696	3.11839	3.7577
NormSkin.23105	6.09748	6.46889	5.26974	5.41207	5.06722	4.28735	1.53343	3.67094	4.11839	2.91194	4.14439	4.40312	3.49354	2.39593	3.79647	4.08746	4.27563	3.62244	2.97124
NormSkin.104678	6.46029	6.11511	5.58496	3.89673	2.88136	3.39593	3.94683	2.8606	3.91698	3.04669	1.47999	1.83954	4.0785	0.839535	2.99048	0.14439	2.09192	1.8606	3.4245
NormSkin.90350	6.09748	6.48763	5.92074	5.49354	3.87619	3.69459	3.94683	3.46632	4.29123	3.04669	3.2115	2.22781	3.12711	2.87101	2.17834	3.19502	2.27563	1.27563	2.14439
NormSkin.23389	6.17203	6.42538	5.81951	3.70627	2.88136	0	2.93198	2.58496	2.82889	2.91194	1.9419	1.83954	2.54649	2.87101	3.33703	2.01886	1.81816	2.79647	0.211504
NormSkin.13054	6.09748	6.5011	5.58496	3.30666	2.16146	0	2.47999	1.61005	4.20328	2.19502	3.2115	3.45943	2.12711	3.43155	0	2.49354	3.50696	3.54649	3.15295
NormSkin.63436	6.09748	6.5011	6.21048	5.70481	3.7855	4.05128	3.53343	4.62244	4.29123	3.71786	4.14439	4.45251	3.63472	3.74076	4.2951	2.89162	3.25192	3.16993	2.80735
NormSkin.18371	6.41652	6.18982	5.38325	6.27661	3.52686	2.7633	4.3631	3.98089	2.52026	3.71786	3.58496	3.3594	2.54649	2.074	2.71786	2.25987	3.50696	2.33703	2.14439
NormSkin.70963	5.94437	6.6672	4.61005	4.90689	3.87619	3.39593	0.658963	1.61005	2.05585	3.96639	3.00946	1.33703	4.31813	3.43155	3.96153	4.30282	2.95174	3.41028	3.22781
NormSkin.81773	6.29993	6.31431	6.0785	4.37778	3.7855	2.38143	1.90182	2.58496	2.52026	2.68281	2.77444	3.90182	0	2.074	2.99048	3.88136	1.10962	2.10962	2.14439
NormSkin.66308	6.64082	5.97366	6.21048	5.70481	3.65294	2.38143	1.53343	2.36678	2.52026	3.04669	2.24393	3.57862	2.12711	3.26777	3.57862	2.49354	3.32193	2.79647	1.17834
NormSkin.62662	6.5103	6.11511	6.01064	2.55943	4.074	0	3.53343	2.58496	4.0282	3.90689	3.00946	3.73507	4.61935	3.43155	3.33703	3.62859	3.32193	3.11839	3.22781
NormSkin.60149	6.2369	6.39322	5.42273	5.32383	5.22171	4.28735	3.53343	4.39232	4.20328	3.71786	4.36678	4.34079	3.99048	4.2156	2.99048	4.49016	3.927	3.67688	4.34826
NormSkin.63632	6.35106	6.28345	6.03632	5.70481	4.45943	3.69459	4.58496	2.8606	3.64689	3.48678	2.50696	4.21968	2.8501	2.64689	2.71786	3.19502	2.81816	2.70627	2.43857
NormSkin.77805	5.94437	6.69239	5.81951	4.90689	4.074	4.75489	3.40312	2.8606	3.80192	2.46632	1	2.75207	2.12711	2.39593	4.2951	1.79647	2.4245	2.45251	2.9419
NormSkin.35668	6.5103	6.13253	5.9456	6.14868	5.01182	2.7633	4.31431	3.98089	4.44904	3.04669	3.86581	3.82353	3.31431	3.8606	3.33703	3.88136	2.95174	2.61005	3.08299
NormSkin.89689	6.29993	6.3464	6.87166	3.89673	3.3295	2.7633	2.47999	3.67094	3.80192	3.38143	1.9419	1.83954	4.31813	3.74076	3.33703	2.89162	3.32193	3.16993	3.47317
NormSkin.93365	6.55216	6.09637	5.44904	6.14868	3.65294	4.75489	3.09192	3.28345	3.29897	1.88136	3.00946	2.90182	3.12711	2.39593	3.33703	2.49354	3.16146	2.45251	1.17834
NormSkin.102531	6.68429	5.97366	5.48847	3.06496	1.72935	2.7633	2.2115	2	3.29897	1.88136	1.9419	1.58496	2.12711	2.64689	2.71786	2.01886	2.09192	1.27563	1.70627
NormSkin.59918	6.41652	6.24493	6.43594	4.52026	0	2.7633	3.64082	3.28345	2.05585	3.04669	3.00946	2.59756	3.63472	3.43155	3.57862	3.35199	3	3.34453	2.14439
NormSkin.23102	6.80532	5.88136	5.01417	3.70627	2.63472	0	1.90182	2.8606	2.05585	1.074	3.58496	2.90182	2.8501	2.39593	3.57862	1.39593	1.10962	2.79647	2.9419
NormSkin.81168	6.17203	6.51694	5.67985	3.70627	2.88136	4.05128	1.53343	1.14439	2.52026	0.50696	3.00946	3.45943	1.68281	3.26777	3.57862	3.51362	3.1008	3.47999	2.14439
NormSkin.65695	5.56746	7.12603	5.5186	4.37778	3.65294	0	3.64082	2	2.82889	2.46632	0	2.59756	3.31431	1.75207	3.33703	2.01886	3.16146	3.83422	3.36678
NormSkin.50680	6.68429	6.01417	6.57862	5.41207	3.14439	2.7633	2.72935	2.58496	3.64689	3.21968	1.47999	2.59756	2.12711	2.39593	3.57862	2.67094	2.09192	2.10962	2.14439
NormSkin.32542	6.55216	6.15295	6.03632	4.65896	3.52686	2.7633	3.24393	4.50696	2.52026	3.90689	4.47317	3.73507	1.68281	3.74076	2.17834	2.49354	3.16146	3.41028	4.6007
NormSkin.66303	6.2369	6.46889	6.17414	5.02354	4.83954	4.28735	2.47999	3.98089	4.11839	3.71786	4.14439	3.82353	2.54649	3.74076	2.99048	2.49354	3.68281	3.83422	3.08299
NormSkin.51472	6.29993	6.41028	6.40492	5.02354	2.16146	2.7633	2.93198	1.14439	3.29897	3.48678	3.86581	3.45943	0	3.074	3.33703	3.19502	2.95174	2.922	2.43857
NormSkin.53130	6.17203	6.54079	5.05813	4.06041	0	2.38143	1.2115	2.8606	1.65896	1.88136	1.9419	3.01886	1.68281	2.074	2.99048	2.49354	2.4245	1.55943	1.36678
NormSkin.44105	6.64082	6.074	5.74076	5.32383	4.52356	3.39593	4.1008	5.25788	3.10962	3.04669	4.14439	3.57862	2.54649	3.59756	2.71786	3.19502	3.3887	3.91194	3.55297
NormSkin.97972	6.46029	6.26086	5.18878	4.65896	3.65294	5.14009	2.72935	5.02587	3.91698	4.51362	2.50696	3.73507	2.54649	3.43155	3.57862	2.01886	3.68281	4.68281	3.70044
NormSkin.38066	6.35106	6.38143	6.26974	5.49354	5.06722	3.69459	4.31431	3.82889	3.10962	4.1867	3.2115	2.59756	2.12711	3.8606	2.71786	3.35199	2.4245	3.16993	3.22781
NormSkin.78433	6.5103	6.22578	6.64537	5.41207	3.52686	3.69459	2.93198	3.98089	2.52026	2.91194	3.41741	3.45943	2.12711	2.39593	2.99048	3.19502	2.81816	3.0282	2.35199
NormSkin.76712	6.41652	6.33139	4.86321	3.30666	2.88136	0	3.74643	4.50696	2.82889	2.91194	2.77444	2.03747	2.8501	1.75207	4.15295	0.559427	3.3887	3.59128	3.97124
NormSkin.67343	6.5103	6.26086	6.35291	4.37778	4.32193	3.39593	3.94683	3.98089	4.89928	3.96639	3.86581	4.34079	4.1657	2.64689	4.98569	3.35199	2.81816	2.45251	3.08299
NormSkin.92270	6.55216	6.22578	5.67985	4.37778	2.16146	0	3.53343	2.8606	1.65896	2.19502	2.24393	3.01886	2.8501	2.87101	2.17834	3.03747	2.4245	2.61005	2.43857
NormSkin.66444	6.09748	6.69239	5.79373	5.77444	3.65294	2.38143	3.24393	4.13145	2.82889	3.21968	4.14439	3.01886	3.12711	1.75207	1.77444	3.62859	3.3887	3.34453	4.13578
NormSkin.101849	6.35106	6.43945	6.21048	5.77444	2.88136	0	1.90182	3.82889	3.10962	2.91194	2.50696	3.13578	2.54649	3.26777	3.33703	3.19502	3	1.8606	2.35199
NormSkin.69197	6.46029	6.3464	6.26974	4.37778	4.074	4.05128	2.93198	4.26383	2.05585	3.38143	3.41741	2.03747	1.68281	2.39593	2.17834	2.25987	2.27563	2.70627	2.9419
NormSkin.65314	6.2369	6.57065	5.5186	4.52026	3.52686	3.69459	4.42803	4.93198	5.24593	5.42626	4.82889	4.85273	3.77444	4.61316	3.33703	3.51362	2.95174	3.0282	2.97124
NormSkin.56746	6.64082	6.16993	4.86321	5.32383	5.27563	4.97607	4.58496	3.05585	4.0282	2.46632	3.72935	2.90182	3.63472	4.4245	3.96153	3.62859	3	2.922	2.14439
NormSkin.25862	6.68429	6.13253	6.24992	5.64234	4.074	3.69459	4.87619	5.10522	4.20328	3.48678	3.58496	4.54649	5.22983	3.59756	3.57862	3.76888	5.15082	4.00474	3.80735
NormSkin.50433	6.29993	6.51694	6.21048	4.90689	4.16146	4.97607	1.2115	2.58496	2.82889	3.04669	1.47999	1.83954	2.54649	0.839535	3.57862	3.35199	2.62244	1.55943	2.43857
NormSkin.66340	6.55216	6.28345	6.28638	5.49354	3.65294	4.28735	3.09192	3.28345	3.29897	3.48678	3.00946	3.65896	3.63472	3.43155	2.71786	2.01886	3.16146	2.61005	3.22781
NormSkin.97860	6.09748	6.74996	5.92074	4.52026	3.65294	2.7633	2.93198	1.61005	2.52026	3.04669	3.00946	2.41028	0	2.074	3.33703	3.19502	1.10962	2.45251	2.69459
NormSkin.56396	6.35106	6.5011	5.23185	5.32383	4.074	4.55943	1.90182	4.26383	3.64689	4.82353	4.36678	4.69459	3.8865	4.2156	2.99048	3.99525	1.81816	3.34453	2.57225
NormSkin.72176	6.29993	6.55459	6.52274	5.70481	3.3295	2.7633	3.74643	3.82889	2.52026	3.71786	2.77444	3.95664	3.31431	2.87101	2.99048	2.67094	2.09192	2.70627	2.35199
NormSkin.5828	6.64082	6.22578	5.7647	4.52026	3.14439	3.69459	2.2115	3.82889	2.05585	3.21968	1.47999	2.75207	3.12711	2.39593	3.33703	2.49354	2.62244	3.16993	1.70627
NormSkin.86897	6.35106	6.51694	4.86321	4.65896	2.16146	2.7633	3.24393	3.46632	2.52026	1.88136	3.58496	2.03747	1.68281	3.43155	2.99048	3.76888	4.19086	3.91194	4.38507
NormSkin.43695	6.35106	6.51694	5.44904	4.2115	4.52356	4.55943	4.3631	3.46632	0	1.074	3.2115	1.58496	2.12711	1.75207	3.79647	2.49354	2.74076	2.61005	2.14439
NormSkin.56278	6.35106	6.51694	6.51113	5.95052	3.52686	2.38143	1.53343	3.46632	3.64689	2.91194	4.5818	3.57862	2.12711	2.64689	2.71786	3.88136	3.50696	3.11839	2.9419
NormSkin.54815	6.46029	6.41028	5.48847	4.90689	3.7855	3.39593	3.09192	3.98089	2.05585	2.19502	2.24393	3.45943	2.8501	1.75207	2.17834	0.961526	1.10962	1.8606	1.36678
NormSkin.44568	6.68429	6.18982	5.58496	5.83688	3.3295	4.05128	3.53343	2.8606	4.0282	3.81277	3.00946	3.3594	4.31813	4	3.57862	3.51362	3.1008	3.0282	2.80735
NormSkin.41352	6.55216	6.33139	5.01417	5.23589	3.52686	2.38143	4.7992	3.67094	2.82889	2.91194	4.14439	3.13578	2.12711	4.11402	2.71786	3.51362	4.14868	3.75207	3.84483
NormSkin.62845	6.5103	6.38143	5.79373	5.02354	4.16146	4.55943	2.47999	5.02587	3.10962	3.04669	4.00946	3.25987	1.68281	4.4245	2.99048	3.51362	2.62244	2.922	2.9419
NormSkin.43298	6.09748	6.79442	5.14439	5.32383	5.27563	4.75489	4.99286	4.26383	4.29123	4.59756	3.72935	3.95664	3.49354	4.76609	3.96153	1.79647	3.68281	3.59128	3.55297
NormSkin.2837	6.55216	6.3464	5.99048	5.23589	2.16146	2.38143	1.53343	3.67094	2.52026	2.46632	2.77444	3.57862	1.68281	0.839535	2.99048	4.08746	0.706269	2.61005	2.57225
NormSkin.100683	6.29993	6.6007	6.15721	5.70481	2.88136	2.7633	4.1008	4.26383	2.52026	3.96639	3.00946	2.90182	3.12711	2.64689	4.15295	3.19502	2.4245	0.881356	2.97124
NormSkin.89632	6.2369	6.67985	6.05243	5.64234	3.87619	4.05128	3.09192	4.39232	5.15508	4.59756	4.26777	3.90182	2.8501	3.43155	2.99048	3.62859	2.4245	2.70627	3.22781
NormSkin.85236	6.17203	6.74996	6.31908	4.52026	2.88136	2.38143	3.24393	1.14439	2.05585	2.19502	2.77444	4.09637	3.31431	2.64689	4.2951	5.01652	3.32193	3.62244	4.81547
NormSkin.6993	6.2369	6.69239	5.55297	5.23589	2.63472	2.7633	1.90182	2	2.52026	2.19502	1.9419	3.57862	2.12711	3.074	0	3.19502	3.32193	2.922	2.57225
NormSkin.72947	6.35106	6.58496	6.24992	5.23589	4.52356	3.39593	4.99286	3.82889	3.29897	4.67688	4.00946	4.09637	4.94929	3.074	5.43682	4.08746	4.98329	4.57862	3.47317
NormSkin.39295	6.41652	6.52933	5.38325	4.90689	3.7855	2.38143	1.90182	1.14439	3.29897	3.48678	3.72935	3.45943	3.12711	3.43155	3.33703	2.67094	3.25192	3.41028	4.01417
NormSkin.62525	6.76888	6.18982	5.23185	5.13145	4.58812	3.39593	5.28345	2.58496	4.89928	5.10742	4.5818	3.57862	3.63472	3.74076	4.2951	3.51362	3.16146	3.71207	3.4245
NormSkin.27358	6.17203	6.78687	6.42007	5.898	4.23589	3.69459	2.47999	1.61005	2.82889	2.46632	1	2.75207	3.99048	2.074	2.99048	2.67094	2.09192	1.8606	1.922
NormSkin.10493	6.46029	6.5011	6.01064	4.06041	3.14439	4.28735	3.53343	3.46632	4.0282	4.2559	3.41741	1.33703	2.12711	2.074	4.15295	2.49354	4.77444	4.08299	4.38507
NormSkin.55099	6.2369	6.73863	5.67985	5.83688	3.7855	4.05128	3.09192	2.36678	4.59442	4.75207	3.58496	3.65896	3.77444	3.8606	4.15295	2.49354	2.62244	2.45251	2.97124
NormSkin.15836	6.46029	6.51694	6.03632	4.65896	4.074	3.69459	2.2115	3.67094	3.29897	2.19502	1.9419	2.59756	2.12711	2.64689	2.17834	0.961526	1.81816	1.8606	1.922
NormSkin.28227	6.29993	6.67985	3.45251	4.7855	3.87619	4.75489	4.91949	3.82889	2.82889	3.90689	4.00946	3.3594	2.8501	3.074	3.57862	3.99525	1.10962	2.79647	2.69459
NormSkin.68591	5.94437	7.05243	6.28638	6.14868	4.32193	3.69459	3.8501	3.28345	3.10962	3.04669	3.41741	4.21968	3.12711	3.59756	3.33703	3.62859	3.16146	3.11839	2.97124
NormSkin.44566	6.60382	6.41028	5.58496	6.14868	2.63472	3.39593	4.1008	4.72935	3.64689	3.81277	4.66197	4.16993	2.8501	3.43155	3.57862	4.64689	3.32193	2.70627	2.9419
NormSkin.6519	6.55216	6.46889	5.38325	4.65896	3.98569	3.69459	3.74643	3.28345	3.80192	2.68281	3.00946	2.90182	1.68281	2.39593	2.17834	0.961526	2.95174	2.70627	2.9419
NormSkin.66005	6.03168	6.99822	6.15721	6.10301	4.074	4.75489	3.53343	3.46632	4.72362	3.71786	4.14439	4.03747	4.66795	4.2156	4.43507	4.30282	3.3887	2.79647	3.29123
NormSkin.29840	6.60382	6.43945	6.40492	5.23589	3.52686	0	2.47999	3.05585	2.52026	3.61005	1.9419	2.90182	2.12711	1.30666	3.57862	2.67094	2.27563	2.61005	3.4245
NormSkin.103072	6.87361	6.16993	6.24992	5.56264	3.52686	4.28735	4.02354	3.82889	3.91698	3.96639	3.86581	4.09637	2.8501	2.39593	2.71786	3.88136	2.62244	2.33703	3.29123
NormSkin.57181	6.55216	6.5011	5.31049	5.49354	3.3295	3.69459	3.09192	3.46632	3.29897	3.71786	4.14439	2.22781	2.8501	3.26777	2.17834	3.19502	2.62244	3.0282	3.08299
NormSkin.23674	6.5103	6.55459	5.92074	4.65896	3.14439	3.69459	4.02354	2.58496	4.29123	4.2559	4.5818	4.03747	4.1657	2.64689	2.17834	3.62859	3.61626	4.06496	4.09192
NormSkin.53032	6.5103	6.57065	6.43594	4.90689	3.14439	3.39593	3.40312	3.05585	4.0282	3.96639	2.50696	3.95664	2.8501	2.64689	4.8865	3.51362	3.16146	3.27563	3.29123
NormSkin.48318	6.41652	6.6672	6.13362	5.23589	3.3295	0	2.2115	2.58496	3.29897	2.46632	2.77444	2.41028	1.68281	2.87101	4.2951	1.79647	2.62244	3.0282	3.70044
NormSkin.77992	6.7272	6.36402	4.23185	3.52026	3.65294	2.38143	2.2115	3.46632	2.52026	2.91194	3.41741	3.13578	4.24393	2.87101	4.77998	3.03747	1.4245	1.8606	2.80735
NormSkin.18884	6.29993	6.79442	4.91698	5.41207	3.87619	2.7633	3.8501	2.8606	2.52026	3.71786	0	3.3594	3.99048	1.75207	0	3.19502	3	3.34453	2.35199
NormSkin.74669	6.68429	6.41028	4.81006	4.52026	4.71497	5.32761	3.40312	3.05585	3.80192	0.50696	3.00946	2.59756	3.31431	2.64689	2.17834	4.30282	2.62244	2.33703	2.9419
NormSkin.50678	6.41652	6.69239	6.23185	5.77444	3.3295	3.69459	2.47999	3.67094	3.29897	2.91194	3.2115	2.59756	2.54649	1.30666	0	3.35199	2.09192	2.10962	1.922
NormSkin.71696	6.64082	6.46889	6.33516	4.06041	3.3295	2.38143	3.09192	2.58496	4.0282	2.46632	3.00946	3.13578	2.54649	2.074	2.17834	3.35199	0	2.61005	2.57225
NormSkin.52224	6.5103	6.6007	5.86712	4.2115	2.63472	0	3.09192	2.58496	2.05585	3.48678	2.77444	3.01886	2.12711	3.74076	1.77444	4.08746	3.16146	3.75207	4.5103
NormSkin.23343	6.68429	6.43945	6.09081	5.23589	4.074	4.55943	3.74643	3.98089	4.53015	3.81277	4.26777	2.59756	4.94929	3.26777	4.56585	3.51362	3.1008	2.96153	3.55297
NormSkin.11146	6.97848	6.16993	5.18878	3.70627	2.16146	2.7633	2.47999	1.14439	2.05585	1.45251	2.77444	3.01886	3.63472	0.839535	2.99048	3.35199	3.25192	2.45251	1.70627
NormSkin.52098	6.94806	6.20945	3.93198	5.56264	3.65294	0	3.09192	2.8606	4.37046	4.04669	5.10962	3.65896	3.31431	3.59756	3.79647	3.99525	3.16146	3.67688	3.55297
NormSkin.99272	6.03168	7.12603	5.38325	5.83688	2.88136	2.38143	2.93198	2.8606	2.05585	3.90689	3.86581	2.90182	3.49354	2.074	3.79647	3.03747	2.74076	3.59128	3.47317
NormSkin.29334	6.64082	6.54079	6.1919	5.13145	4.16146	4.97607	4.7992	3.82889	4.44904	3.48678	4.26777	4.60382	2.12711	4.2156	2.17834	3.99525	3.87101	4.15721	3.80735
NormSkin.78508	6.60382	6.58496	5.84351	5.77444	2.16146	2.38143	4.1008	3.46632	3.64689	2.46632	0.337035	2.22781	1.68281	3.43155	2.71786	4.19502	3.68281	3.59128	3.97124
NormSkin.88730	6.46029	6.79442	5.71497	5.02354	3.7855	2.38143	3.74643	2.8606	3.10962	3.38143	3.00946	2.90182	3.12711	1.75207	2.17834	3.03747	3.16146	2.79647	2.43857
NormSkin.51893	6.76888	6.48763	6.42007	6.19398	3.65294	3.39593	4.58496	4.39232	3.50027	3.21968	3.58496	3.82353	3.31431	4.2156	3.33703	3.35199	3.16146	2.61005	3.15295
NormSkin.54981	6.94806	6.31431	5.58496	5.83688	3.65294	4.97607	4.58496	5.02587	3.64689	3.38143	4.14439	4.28345	3.77444	3.59756	3.79647	3.51362	2.62244	3.16993	3.80735
NormSkin.78993	6.60382	6.6672	6.72433	5.64234	3.87619	2.7633	3.74643	4.26383	3.80192	3.61005	4.00946	3.45943	3.31431	3.26777	3.57862	4.39953	3.56585	2.45251	2.9419
NormSkin.73226	6.5103	6.7612	5.9456	5.64234	2.88136	2.38143	2.93198	2.58496	3.29897	2.68281	2.50696	0.921997	2.54649	2.074	1.77444	3.19502	3.25192	3.27563	3.7577
NormSkin.80456	6.68429	6.6007	6.28638	6.39593	4.32193	4.97607	4.1008	3.67094	4.20328	3.71786	4.26777	4.54649	3.8865	3.26777	4.56585	4.87361	5.12276	5.31431	4.41385
NormSkin.75330	6.64082	6.65369	6.31908	6.23891	2.16146	3.69459	1.90182	2.58496	4.44904	3.21968	4.00946	3.73507	2.54649	4.11402	3.57862	3.35199	3.16146	1.8606	3.22781
NormSkin.91022	6.7272	6.57065	4.91698	4.06041	2.16146	2.7633	2.2115	3.05585	2.05585	3.61005	3.00946	3.01886	1.68281	1.75207	2.17834	2.89162	2.95174	2.79647	1.70627
NormSkin.4239	6.80532	6.5011	6.89991	5.13145	3.52686	3.69459	3.74643	3.67094	2.82889	2.46632	3.58496	3.57862	3.8865	2.64689	3.57862	2.67094	4.01886	4.40671	3.29123
NormSkin.86230	6.80532	6.5011	6.13362	6.39593	3.14439	3.39593	2.2115	3.46632	3.29897	3.48678	2.24393	3.82353	3.63472	3.074	2.17834	1.79647	2.81816	2.79647	2.9419
NormSkin.55018	6.7272	6.58496	6.1919	5.13145	4.074	4.55943	4.02354	4.13145	2.05585	3.61005	2.50696	2.59756	2.12711	4	2.99048	2.49354	3.3887	3.71207	3.29123
NormSkin.7191	6.41652	6.89737	5.18878	5.23589	2.16146	2.7633	3.40312	2.8606	3.64689	3.48678	3.00946	2.90182	2.12711	1.30666	2.17834	1.39593	3.16146	0.881356	2.35199
NormSkin.30769	6.68429	6.64234	6.94744	5.32383	4.52356	4.55943	2.2115	3.28345	3.50027	1.88136	3.41741	3.25987	3.12711	2.074	2.17834	3.62859	3.56585	2.96153	3.08299
NormSkin.62629	6.87361	6.45425	5.31049	4.7855	2.63472	2.7633	1.90182	3.67094	3.29897	3.61005	3.86581	1.58496	3.31431	1.75207	4.15295	0.961526	4.01886	3.54649	3.84483
NormSkin.30595	6.94806	6.39322	6.42007	5.95052	4.83954	2.7633	2.93198	3.05585	3.50027	3.71786	3.58496	3.13578	3.77444	2.87101	1.77444	1.79647	2.27563	3.23589	3.22781
NormSkin.18586	6.2369	7.11839	5.67985	5.83688	2.63472	0	3.24393	3.98089	2.82889	3.48678	4.36678	3.82353	3.8865	2.87101	2.71786	4.19502	3.16146	3.54649	3.47317
NormSkin.66380	6.55216	6.80939	6.26974	5.32383	2.63472	2.7633	3.09192	4.26383	3.64689	3.96639	4.00946	3.73507	3.12711	3.59756	0	2.67094	3.3887	3.23589	2.69459
NormSkin.72445	6.55216	6.80939	6.42007	6.27661	3.65294	3.39593	3.64082	4.39232	4.95664	3.38143	4.5818	4.28345	4.50027	3.59756	4.56585	4.73221	3.87101	4.29897	4.01417
NormSkin.86202	6.55216	6.80939	6.81816	6.10301	3.65294	3.39593	3.8501	3.67094	2.82889	3.04669	4.14439	3.45943	3.12711	4.51694	2.71786	3.19502	2.4245	2.45251	3.08299
NormSkin.96807	6.41652	6.95052	5.71497	5.898	3.14439	3.69459	3.24393	3.05585	3.50027	3.48678	3.86581	2.59756	3.63472	2.074	0	3.62859	2.09192	2.61005	2.35199
NormSkin.12634	6.76888	6.6007	5.58496	6.0071	5.27563	4.75489	4.7605	3.82889	5.28929	4.46975	3.58496	4.54649	4.66795	4.97366	4.15295	4.19502	3.16146	4.52686	3.22781
NormSkin.31896	6.84285	6.54079	5.23185	4.52026	3.3295	2.7633	3.74643	3.82889	3.29897	2.91194	3.41741	4.64386	3.31431	3.59756	2.99048	4.93942	3.56585	2.10962	2.14439
NormSkin.10700	6.55216	6.84549	5.96639	5.70481	3.3295	2.7633	1.90182	2.58496	2.52026	2.46632	2.50696	3.65896	3.31431	1.75207	3.57862	3.35199	2.95174	2.10962	2.80735
NormSkin.13587	7.034	6.41028	6.88071	5.23589	3.14439	3.69459	2.72935	3.28345	3.64689	3.04669	2.77444	2.59756	2.8501	3.74076	3.57862	3.51362	3.56585	2.10962	3.15295
NormSkin.50561	6.80532	6.64234	5.55297	5.49354	5.46116	5.62244	2.93198	5.02587	4.53015	4.46975	3.72935	3.95664	4.86842	5.09859	4.2951	4.64689	4.01886	3.23589	4.44556
NormSkin.78690	6.76888	6.67985	6.6209	5.77444	2.16146	2.7633	3.09192	2.36678	3.29897	3.21968	3.58496	4.87878	2.8501	3.59756	2.99048	3.76888	2.4245	2.61005	3.36678
NormSkin.23794	6.84285	6.61471	6.26974	4.65896	2.16146	2.7633	1.53343	3.28345	2.82889	2.91194	3.00946	2.90182	2.12711	2.39593	3.33703	2.49354	1.81816	1.55943	2.35199
NormSkin.11126	6.84285	6.62705	6.01064	3.70627	2.16146	0	2.72935	3.05585	4.66496	3.48678	4.14439	3.01886	4.44207	4	3.57862	3.03747	3.1008	3.0282	2.43857
NormSkin.72585	6.64082	6.83489	6.82889	6.32098	3.65294	3.69459	3.8501	2.58496	2.52026	2.91194	3.41741	3.65896	2.12711	1.75207	2.99048	3.03747	2.95174	3.0282	2.57225
NormSkin.15637	6.2369	7.24943	6.35291	6.23891	3.98569	4.05128	3.24393	3.28345	2.52026	3.21968	4.66197	2.75207	2.12711	2.074	3.79647	2.25987	2.4245	2.922	2.57225
NormSkin.23692	6.55216	6.93942	7.05699	5.23589	3.98569	4.75489	4.17834	2.58496	2.82889	2.91194	1	1.58496	2.12711	3.43155	2.99048	1.79647	3.16146	3.41028	2.43857
NormSkin.9559	6.84285	6.65369	5.86712	6.32098	4.39593	4.55943	4.3631	3.98089	3.91698	3.90689	4.36678	4.49691	3.63472	3.43155	3.33703	3.76888	3.3887	2.79647	2.80735
NormSkin.99276	6.76888	6.72792	5.74076	5.02354	5.22171	4.97607	4.48339	5.02587	4.84747	4.2559	4.00946	4.21968	4.24393	4.33703	2.99048	2.89162	3.83954	4.57862	4.8606
NormSkin.53856	6.5103	6.98868	6.53671	5.49354	4.074	3.39593	1.90182	2.58496	3.10962	3.81277	4.26777	3.65896	4.44207	3.59756	3.57862	4.08746	2.81816	2.70627	2.35199
NormSkin.76197	6.94806	6.55459	6.09081	6.0071	4.23589	4.28735	4.53998	3.82889	3.10962	2.46632	2.77444	4.40312	2.12711	3.074	2.17834	3.03747	2.27563	2.70627	2.35199
NormSkin.27347	6.29993	7.20328	4.23185	4.52026	3.14439	0	4.42803	3.28345	2.52026	1.074	1.9419	3.82353	3.49354	4	4.56585	3.76888	4.57225	4.90182	4.05585
NormSkin.26979	6.7272	6.77652	6.7584	6.0071	4.65294	4.28735	4.71207	4.26383	3.50027	2.68281	3.58496	3.01886	2.8501	3.074	3.79647	2.49354	2.62244	2.70627	3.15295
NormSkin.103913	6.76888	6.73863	5.38325	5.56264	3.65294	3.69459	5.64689	4.72935	3.50027	3.38143	4.00946	2.03747	2.8501	4.11402	2.99048	1.39593	3.83954	3.95174	4.88136
NormSkin.27739	6.87361	6.64234	6.48339	6.27661	3.7855	2.38143	1.2115	3.67094	1.65896	1.88136	1.9419	3.25987	2.54649	2.87101	2.17834	3.88136	3	3.44556	2.57225
NormSkin.99715	6.7272	6.82219	6.28638	5.02354	4.65294	3.39593	3.94683	3.98089	4.95664	4.3594	4.36678	4.09637	5.22983	3.59756	5.22578	3.99525	4.89418	4.19916	3.89162
NormSkin.52266	7.26974	6.28345	5.99048	5.32383	3.7855	4.75489	4.17834	4.26383	2.82889	2.91194	4.00946	3.82353	4.66795	4	4.15295	4.49016	4.10962	4.37412	4.32572
NormSkin.25681	6.46029	7.09304	6.01064	5.02354	2.63472	3.69459	3.94683	4.50696	4.72362	4.1867	4.5818	4.54649	3.31431	4.11402	2.71786	4.19502	3.1008	3.0282	3.08299
NormSkin.25834	6.84285	6.72792	6.7584	6.59835	3.14439	3.69459	1.90182	4.26383	2.05585	1.88136	4.14439	3.13578	2.12711	3.43155	2.71786	3.35199	3.16146	3.27563	1.922
NormSkin.76493	6.2369	7.34546	5.67985	5.83688	2.88136	2.7633	3.74643	2.36678	3.10962	2.91194	3.58496	2.22781	2.8501	2.39593	3.57862	2.49354	2.27563	2.33703	2.69459
NormSkin.54768	6.64082	6.95052	6.48339	5.83688	3.14439	3.39593	2.72935	3.46632	2.52026	2.46632	1.47999	3.13578	4.1657	2.87101	0	2.89162	3.16146	1.55943	1.922
NormSkin.16167	6.64082	6.97003	6.64537	5.70481	5.06722	5.88906	4.48339	3.67094	3.29897	3.04669	3.41741	3.3594	3.8865	3.59756	4.8865	5.01652	4.22375	3.34453	4.34826
NormSkin.4293	6.35106	7.26679	4.3557	3.70627	2.63472	3.69459	3.09192	1.14439	0	3.96639	3.00946	1.83954	2.12711	4.33703	2.71786	2.49354	3.77998	2.96153	3.15295
NormSkin.96535	6.60382	7.01417	5.7647	5.02354	3.3295	4.28735	3.64082	3.67094	2.52026	3.38143	1.9419	2.41028	2.12711	2.64689	2.17834	0.559427	3.72362	4.03284	4.27955
NormSkin.23060	6.46029	7.15828	6.93757	6.3631	4.074	2.38143	3.94683	2.8606	3.29897	3.48678	4.36678	4.21968	3.31431	2.87101	3.57862	3.19502	3.50696	2.61005	2.57225
NormSkin.92370	6.84285	6.77652	5.89546	6.14868	5.36862	5.74925	5.0282	4.62244	3.80192	4.41741	4.97848	5.02354	3.77444	4.61316	4.15295	4.30282	4.74076	4.3295	3.4245
NormSkin.21227	6.94806	6.67985	6.35291	5.898	3.98569	3.69459	3.74643	4.72935	5.15508	4.12276	3.41741	4.85273	5.12058	5.44556	5.2951	5.01652	4.74076	4.96396	3.97124
NormSkin.6967	6.60382	7.0247	7.19709	6.23891	4.45943	2.7633	4.91949	3.67094	4.11839	3.48678	3.41741	3.95664	4.0785	4.2156	3.33703	3.62859	3.87101	3.34453	2.9419
NormSkin.15899	6.55216	7.08131	6.7584	6.53425	3.52686	3.69459	3.40312	4.26383	5.15508	4.94683	5.04899	4.34079	3.99048	4.51694	4.56585	3.76888	3.50696	3.95174	4.01417
NormSkin.86419	6.55216	7.09304	6.37229	6.14868	3.87619	4.05128	2.2115	1.14439	3.50027	3.61005	1.9419	2.59756	2.8501	1.30666	3.33703	2.89162	2.62244	1.55943	2.9419
NormSkin.42643	6.84285	6.80939	6.17414	4.52026	4.23589	3.69459	3.24393	3.46632	2.05585	1.88136	2.24393	3.25987	2.12711	2.64689	3.33703	3.51362	2.27563	2.70627	1.70627
NormSkin.70106	6.76888	6.88778	6.89991	5.56264	3.52686	2.38143	4.1008	4.50696	1.65896	3.21968	4.26777	3.73507	1.68281	2.87101	2.99048	2.89162	2.62244	2.33703	1.922
NormSkin.102269	7.06041	6.6007	6.88071	5.83688	4.71497	5.46632	4.84483	5.02587	4.20328	3.48678	3.72935	3.25987	3.8865	4.4245	3.96153	3.03747	3.50696	3.93695	4.73507
NormSkin.48461	6.64082	7.03226	6.24992	5.77444	4.45943	4.28735	5.0282	3.98089	3.29897	2.19502	3.58496	4.45251	4.0785	1.30666	2.99048	2.25987	2.74076	2.96153	2.97124
NormSkin.20706	7.034	6.64234	6.95664	4.90689	3.98569	2.7633	1.2115	3.46632	3.29897	4.12276	3.72935	3.90182	3.12711	2.074	3.33703	2.01886	3.77998	3.79099	3.80735
NormSkin.20895	6.91509	6.77652	6.40492	6.10301	4.89162	5.62244	4.99286	3.98089	4.11839	3.71786	2.77444	4.85273	4.1657	5.09859	4.69165	4.80192	4.42096	4.7633	4.7577
NormSkin.64029	6.68429	7.01417	6.09081	5.64234	2.16146	3.69459	3.74643	2.8606	2.82889	4.04669	3.2115	3.65896	4.1657	3.43155	3.96153	3.99525	2.4245	2.79647	3.15295
NormSkin.99128	7.06041	6.64234	6.95664	5.898	3.65294	4.05128	4.53998	5.10522	3.29897	2.46632	2.77444	3.25987	2.8501	4.11402	4.2951	3.19502	2.62244	2.61005	2.35199
NormSkin.73390	6.64082	7.06325	6.43594	5.898	3.65294	4.28735	1.53343	2.36678	2.82889	3.61005	3.58496	2.41028	2.12711	3.074	2.17834	2.49354	2.62244	2.45251	2.69459
NormSkin.72815	6.60382	7.10246	7.10687	5.83688	4.23589	3.39593	2.93198	2.58496	0	2.19502	3.2115	2.59756	2.12711	3.074	3.57862	3.03747	3	2.922	2.97124
NormSkin.102178	6.84285	6.88778	5.9456	6.27661	2.88136	3.39593	4.53998	3.82889	2.52026	4.12276	2.50696	3.82353	2.12711	1.75207	1.77444	2.01886	2.95174	1.8606	1.17834
NormSkin.23796	7.034	6.70481	6.60616	6.43419	4.23589	3.69459	3.24393	2	2.52026	2.19502	2.77444	3.73507	2.12711	2.074	2.99048	3.76888	2.27563	3.23589	2.80735
NormSkin.53462	6.7272	7.01417	6.56585	6.0071	4.16146	3.39593	3.09192	3.46632	3.10962	3.81277	3.72935	0.921997	4.56264	4.11402	3.79647	3.88136	4.01886	4.03284	3.70044
NormSkin.23759	6.64082	7.10246	6.79851	6.43419	2.88136	2.7633	1.90182	2.58496	2.82889	3.48678	4.26777	3.45943	3.31431	3.59756	2.71786	2.25987	3.32193	2.922	2.43857
NormSkin.89727	7.08969	6.65369	5.18878	5.13145	4.16146	3.39593	2.47999	3.46632	3.50027	3.81277	1	2.41028	2.54649	3.074	0	2.89162	3.32193	2.922	1.70627
NormSkin.31892	6.68429	7.08131	6.63395	6.14868	3.52686	4.28735	3.24393	3.05585	2.05585	3.21968	1.47999	4.34079	3.49354	2.64689	4.2951	3.62859	3.16146	2.79647	3.60382
NormSkin.21702	7.11785	6.6672	7.11456	6.59835	3.65294	2.38143	4.02354	3.05585	4.59442	2.46632	3.72935	3.73507	2.12711	2.39593	2.17834	3.03747	2.95174	2.45251	3.08299
NormSkin.21714	6.80532	6.99822	6.69825	6.65971	4.16146	4.05128	3.24393	2	4.66496	4.1867	3.72935	4.54649	3.8865	3.74076	3.96153	4.56906	3.50696	3.95174	2.97124
NormSkin.20319	7.14278	6.6672	7.26432	5.49354	3.7855	2.7633	3.64082	3.46632	4.11839	3.90689	3.2115	4.28345	3.12711	4	2.99048	3.76888	1.81816	2.33703	3.29123
NormSkin.73019	6.76888	7.04439	6.30282	5.64234	2.88136	3.69459	1.53343	2.36678	2.05585	2.68281	3.72935	4.49691	3.31431	4	2.17834	2.49354	2.62244	2.61005	2.9419
NormSkin.59543	6.68429	7.1347	6.81816	6.23891	4.074	4.97607	2.72935	3.98089	2.52026	2.19502	2.77444	3.73507	4.0785	2.39593	1.77444	3.19502	2.27563	2.10962	2.80735
NormSkin.53609	6.87361	6.96031	5.96639	5.13145	3.65294	2.7633	2.93198	3.28345	5.24593	5.2854	4.36678	5.35384	3.99048	5.56425	5.14654	3.76888	4.06949	4.7633	4.78825
NormSkin.90066	6.94806	6.88778	5.84351	6.39593	3.98569	2.7633	1.90182	1.61005	3.29897	2.19502	1.47999	3.95664	3.63472	2.074	2.99048	3.76888	3	1.8606	2.80735
NormSkin.79658	6.76888	7.08131	5.99048	6.19398	3.14439	3.69459	3.74643	3.67094	2.52026	3.04669	3.41741	0.0740006	3.12711	2.39593	2.17834	3.51362	3.25192	3.27563	3.89162
NormSkin.97188	6.91509	6.93942	6.43594	6.23891	3.98569	4.55943	4.17834	3.98089	4.95664	3.81277	3.00946	4.72935	4.91194	4.2156	4.2951	3.76888	5.27171	5.68576	4.32572
NormSkin.30077	7.19502	6.6672	6.76749	5.70481	3.14439	3.69459	3.64082	3.98089	3.50027	3.21968	4.66197	3.95664	2.12711	4.11402	2.17834	3.51362	3.50696	2.10962	2.35199
NormSkin.44097	7.08969	6.77652	7.04899	6.10301	3.98569	3.69459	1.90182	4.39232	4.0282	3.81277	2.77444	3.95664	5.15721	3.26777	3.96153	4.08746	2.74076	3.16993	3.66496
NormSkin.18240	6.76888	7.10852	7.18305	6.78136	2.88136	3.69459	2.2115	2.58496	2.82889	1.88136	4.00946	2.90182	1.68281	2.39593	2.99048	3.76888	2.09192	2.96153	2.69459
NormSkin.49333	6.80532	7.08131	5.71497	6.59835	3.87619	4.75489	3.24393	3.28345	5.33327	4.94683	5.69898	5.02354	4.1657	4.2156	5.14654	4.08746	4.27563	3.62244	3.4245
NormSkin.96077	7.06041	6.84549	6.48339	5.64234	3.52686	3.39593	2.47999	4.93198	5.15508	4.3594	4.5818	4.85273	3.49354	3.74076	4.43507	3.35199	1.4245	2.96153	2.43857
NormSkin.72765	6.91509	6.99822	6.88071	6.0071	5.22171	4.97607	3.8501	3.05585	5.60538	4.82353	4.47317	4.87878	5.42979	4.33703	5.2951	4.80192	4.95174	4.40671	3.89162
NormSkin.21041	6.80532	7.12603	6.43594	6.05585	4.83954	3.69459	5.52026	5.95542	4.78274	5.08746	4.36678	4.45251	3.8865	3.8606	5.2951	4.08746	4.95174	5.38507	4.32572
NormSkin.53278	6.64082	7.31193	6.49943	6.7193	4.77721	4.75489	3.53343	4.62244	3.80192	4.12276	2.77444	4.34079	2.12711	3.8606	2.99048	3.76888	3.1008	2.33703	3.4245
NormSkin.31428	6.68429	7.28443	6.28638	6.7193	2.16146	4.05128	4.53998	2.8606	2.82889	4.3594	4.82889	4.40312	3.12711	3.74076	3.96153	4.49016	2.81816	2.79647	3.08299
NormSkin.96532	7.48551	6.48763	6.0785	5.41207	2.16146	3.39593	3.53343	3.05585	0	3.71786	4.66197	4.09637	2.54649	2.87101	2.17834	2.89162	3	2.79647	3.66496
NormSkin.79105	6.80532	7.18409	6.89991	5.83688	3.14439	3.39593	3.8501	2.8606	3.80192	1.88136	4.14439	4.81277	2.54649	3.43155	2.71786	4.08746	4.10962	3.79099	3.36678
NormSkin.86510	6.80532	7.19864	6.23185	5.95052	2.16146	2.7633	1.90182	1.61005	2.05585	2.46632	3.41741	2.90182	2.12711	3.074	3.33703	2.89162	1.81816	2.33703	2.14439
NormSkin.80455	7.00355	7.01417	6.30282	6.56665	3.98569	2.38143	1.90182	3.28345	2.05585	3.04669	3.00946	3.90182	3.77444	3.43155	2.71786	3.35199	2.74076	2.45251	2.35199
NormSkin.84813	7.29172	6.72792	6.38779	6.59835	5.17414	4.55943	4.1008	4.26383	4.84747	4.04669	3.00946	1.83954	3.63472	3.074	4.8865	3.35199	3.927	3.47999	3.80735
NormSkin.10220	7.24543	6.77652	6.24992	4.65896	5.11839	5.32761	5.19086	4.50696	4.11839	2.46632	3.41741	2.75207	2.54649	3.74076	3.33703	3.35199	2.81816	2.79647	1.36678
NormSkin.44520	7.26974	6.7612	6.05243	5.41207	2.88136	2.38143	2.47999	3.28345	2.52026	3.04669	1.9419	2.75207	0	3.43155	2.17834	1.79647	2.95174	3.11839	3.08299
NormSkin.94135	6.97848	7.06325	6.35291	6.80668	4.32193	5.14009	3.8501	4.13145	4.84747	4.85798	3.86581	5.57544	4.86842	4.84218	5.73507	5.01652	4.10962	3.71207	3.47317
NormSkin.50220	6.80532	7.24342	6.37229	6.53425	2.88136	2.38143	1.2115	2.8606	4.72362	4.51362	1.9419	4.09637	3.8865	3.43155	3.57862	3.76888	2.4245	2.61005	2.80735
NormSkin.4529	6.97848	7.07287	6.46975	5.64234	3.98569	5.14009	3.94683	4.72935	3.64689	4.927	5.04899	4.85273	4.86842	5.31241	4.69165	4.19502	4.22375	3.95174	4.09192
NormSkin.73211	7.08969	6.98868	6.95664	6.14868	2.16146	2.7633	2.47999	3.28345	4.11839	3.71786	3.41741	2.22781	2.12711	2.64689	4.15295	3.35199	3.43857	3.0282	3.4245
NormSkin.66184	7.08969	7.00651	6.88071	6.14868	4.94437	3.69459	4.48339	4.50696	3.10962	3.71786	3.72935	4.03747	2.54649	3.59756	2.17834	4.49016	3.16146	3.11839	2.35199
NormSkin.53559	7.00355	7.09304	6.99406	6.39593	5.31813	4.28735	5.59599	4.62244	5.37412	4.63777	4.66197	4.34079	4.1657	3.074	5.07174	4.19502	4.53343	4.79099	5.00237
NormSkin.18048	6.97848	7.12603	6.59442	6.32098	4.58812	3.69459	2.2115	3.98089	2.52026	4.51362	4.00946	4.28345	3.49354	2.87101	3.57862	2.25987	3.3887	3.16993	3.66496
NormSkin.15653	7.06041	7.05243	6.03632	5.70481	2.63472	4.28735	3.09192	3.05585	2.52026	2.91194	3.41741	3.13578	4.0785	2.39593	2.17834	3.03747	4.57225	3.95174	3.7577
NormSkin.53997	6.87361	7.24943	6.60616	5.898	3.98569	4.28735	1.2115	1.61005	4.89928	2.91194	4.47317	3.13578	2.8501	3.074	2.17834	3.51362	3.56585	3.41028	3.15295
NormSkin.59503	6.91509	7.21866	6.86125	6.80668	3.14439	2.7633	3.09192	3.46632	3.29897	2.46632	2.77444	1.83954	3.12711	2.64689	2.17834	2.25987	2.62244	1.55943	2.69459
NormSkin.88891	6.60382	7.53875	6.48339	6.69165	3.14439	3.69459	2.2115	3.28345	2.05585	3.38143	3.00946	3.25987	3.12711	2.074	2.17834	3.19502	2.62244	3.0282	3.47317
NormSkin.12525	7.24543	6.91131	7.18305	4.7855	3.14439	3.69459	2.47999	3.05585	3.29897	4.85798	4.36678	4.40312	2.8501	3.43155	4.2951	4.39953	4.92949	4.24793	3.66496
NormSkin.74238	7.22019	6.93942	7.32572	5.41207	2.88136	2.7633	1.53343	2.58496	2.05585	3.38143	3.41741	3.25987	2.54649	4.11402	4.2951	3.19502	2.09192	2.70627	2.57225
NormSkin.10669	7.034	7.12603	7.16517	6.80668	4.23589	4.05128	3.74643	4.62244	3.10962	4.30666	4.14439	2.41028	3.31431	3.74076	2.17834	2.89162	3.25192	2.45251	2.97124
NormSkin.64906	6.94806	7.21866	7.13955	6.75066	4.65294	3.69459	3.64082	3.67094	2.82889	2.46632	4.26777	3.65896	1.68281	3.74076	2.71786	3.03747	2.81816	2.70627	2.57225
NormSkin.66235	6.91509	7.26135	5.05813	5.898	3.3295	2.7633	2.47999	3.05585	0	3.38143	2.24393	4.03747	2.8501	2.64689	3.57862	2.67094	3.43857	4.45598	3.15295
NormSkin.86708	6.46029	7.72074	6.77929	6.83356	2.88136	3.69459	2.93198	3.46632	5.05585	4.12276	4.26777	4.03747	4.31813	3.26777	3.79647	2.01886	3.43857	2.70627	2.69459
NormSkin.89054	6.55216	7.64462	7.0124	7.05927	3.87619	2.7633	2.47999	3.46632	2.82889	3.21968	4.00946	3.90182	2.54649	3.59756	2.99048	2.89162	3.16146	0.881356	2.57225
NormSkin.66290	7.06041	7.14332	6.92762	5.83688	4.45943	4.05128	4.31431	3.82889	3.50027	3.71786	2.24393	3.01886	4.31813	4.33703	3.79647	4.19502	2.81816	3.79099	4.27955
NormSkin.11788	7.19502	7.04439	7.15615	5.56264	5.54649	3.39593	3.74643	4.39232	5.24593	5.40492	4.90436	4.81277	4.94929	4.4245	4.98569	5.13578	4.14868	4.45598	3.70044
NormSkin.54959	7.034	7.20997	5.55297	5.23589	3.87619	2.7633	3.64082	4.62244	1.65896	3.21968	3.2115	2.90182	2.8501	2.64689	3.79647	3.19502	3.43857	2.79647	3.08299
NormSkin.6146	7.26974	6.97909	7.32003	7.01299	2.88136	4.28735	4.31431	3.67094	3.10962	3.61005	3.41741	2.75207	2.8501	2.87101	4.15295	3.03747	3.56585	3.23589	4.25987
NormSkin.76464	6.60382	7.65256	7.23236	6.4646	3.52686	3.39593	4.17834	4.50696	4.44904	5.2854	5.23387	4.34079	3.63472	4.33703	3.79647	4.87361	4.19086	3.71207	3.4245
NormSkin.7387	7.06041	7.20328	6.97426	6.49691	4.89162	4.55943	4.99286	4.13145	3.91698	2.46632	2.77444	3.95664	2.8501	2.64689	3.33703	2.49354	3.61626	4.45598	4.09192
NormSkin.76736	7.00355	7.26679	5.23185	6.4646	3.87619	2.7633	3.64082	3.82889	5.28929	3.71786	4.74925	4.87878	3.8865	4.69752	4.69165	4.93942	2.74076	2.922	3.15295
NormSkin.18303	7.00355	7.29123	6.01064	6.91572	5.01182	6.13037	5.36494	5.95542	5.28929	5.32572	5.43507	4.76888	3.99048	4.61316	5.56585	4.19502	3.97607	4.27171	3.9419
NormSkin.7252	6.94806	7.35152	6.78893	6.63089	3.7855	4.28735	4.31431	2	4.29123	3.38143	3.58496	3.82353	1.68281	4.33703	3.57862	3.35199	3.25192	2.79647	2.80735
NormSkin.20853	6.94806	7.35755	5.81951	6.83356	3.7855	4.05128	3.94683	3.82889	2.82889	4.59756	4.26777	4.60382	2.12711	1.75207	3.33703	5.25192	2.4245	2.96153	2.9419
NormSkin.74244	6.94806	7.39773	6.89991	5.64234	2.88136	3.69459	2.2115	4.50696	1.65896	1.074	3.41741	4.16993	3.77444	2.87101	2.99048	3.76888	2.4245	3.11839	2.35199
NormSkin.96976	7.19502	7.16729	7.12221	6.0071	3.65294	2.7633	5.36494	4.13145	3.91698	4.41741	3.41741	3.73507	2.8501	3.8606	3.57862	3.35199	2.27563	2.33703	2.57225
NormSkin.93444	7.29172	7.10246	6.40492	5.77444	3.3295	2.7633	4.17834	3.05585	3.29897	3.81277	3.58496	3.73507	3.31431	3.59756	2.17834	3.62859	3.72362	3.79099	3.4245
NormSkin.101831	6.87361	7.52067	6.74218	6.65971	3.98569	4.05128	4.48339	4.39232	4.59442	3.61005	4.00946	4.40312	3.77444	4.33703	3.33703	4.56906	2.74076	2.61005	3.22781
NormSkin.97532	6.97848	7.42096	6.89226	6.14868	2.63472	2.7633	2.47999	2.36678	2.82889	4.41741	2.77444	3.82353	4.1657	2.87101	3.57862	3.03747	3.50696	3.47999	4.78825
NormSkin.5029	7.11785	7.28443	6.86125	6.43419	4.52356	4.28735	2.2115	4.39232	3.91698	4.2559	4.14439	4.03747	4.71786	4.76609	3.33703	5.30474	3.72362	3.59128	4.2074
NormSkin.77639	7.22019	7.24943	6.57862	6.14868	3.65294	4.28735	4.02354	3.98089	3.29897	4.5562	5.39051	4.34079	3.12711	2.39593	2.99048	4.80192	2.62244	3.0282	2.14439
NormSkin.57179	7.19502	7.29993	7.04152	6.78136	4.39593	3.39593	3.40312	4.62244	4.78274	3.38143	4.90436	4.45251	2.8501	4.69752	4.15295	4.80192	5.27171	4.62552	4.34826
NormSkin.8037	7.00355	7.50821	7.12221	6.32098	0	3.39593	3.24393	4.26383	4.0282	2.46632	3.58496	2.75207	3.77444	2.074	4.43507	3.99525	3.25192	2.79647	2.97124
NormSkin.23646	6.84285	7.73649	6.53671	6.39593	5.36862	5.46632	4.17834	4.13145	3.91698	4.41741	4.66197	5.14224	3.8865	4.51694	4.43507	3.88136	4.83422	4.19916	4.44556
NormSkin.20731	7.14278	7.43989	6.95664	6.19398	2.88136	4.28735	3.40312	4.26383	3.50027	3.48678	4.47317	3.45943	3.63472	3.74076	2.71786	2.25987	1.4245	2.33703	3.15295
NormSkin.88676	7.14278	7.4473	6.81816	6.7193	3.98569	2.7633	2.93198	2.36678	3.29897	4.5562	3.86581	3.90182	2.54649	3.074	4.2951	4.49016	4.01886	3.44556	3.29123
NormSkin.85151	7.08969	7.52067	6.68576	6.0071	2.63472	2.7633	3.09192	2.8606	3.29897	3.21968	4.00946	4.03747	4.24393	2.39593	3.96153	3.19502	3.83954	3.11839	3.15295
NormSkin.26492	7.22019	7.39773	7.42847	6.80668	2.63472	2.7633	3.24393	2.8606	3.29897	2.68281	2.50696	3.01886	3.12711	3.74076	3.57862	3.76888	3.16146	3.34453	3.36678
NormSkin.76636	7.034	7.61161	6.37229	5.13145	4.074	3.69459	3.74643	4.26383	4.11839	3.21968	4.26777	3.95664	4.86842	2.39593	3.96153	2.89162	3.16146	3.79099	3.9419
NormSkin.80348	7.40223	7.29993	7.44425	4.2115	4.39593	2.7633	4.7605	5.33703	4.20328	4.67688	4.00946	3.65896	3.12711	3.74076	2.71786	4.80192	4.31049	3.83422	4.41385
NormSkin.5006	7.48551	7.27612	7.50779	7.05927	5.17414	4.55943	4.48339	4.72935	4.37046	4.2559	4.00946	4.34079	3.77444	5.20945	4.77998	5.3594	5.43155	5.2815	5.09192
NormSkin.62532	7.26974	7.54933	7.46073	6.3631	4.45943	3.39593	3.74643	5.39773	3.80192	3.21968	2.24393	4.60382	2.12711	4.2156	3.57862	2.49354	2.09192	3.59128	2.9419
NormSkin.12017	7.34079	7.50152	7.56986	6.27661	4.45943	4.75489	4.71207	5.70044	2.82889	2.91194	3.72935	4.76888	3.12711	3.26777	4.2951	3.88136	3.83954	3.47999	2.80735
NormSkin.26134	7.40223	7.45251	7.54038	6.69165	5.31813	4.05128	5.21764	5.52521	3.80192	3.71786	2.77444	3.25987	4.0785	3.59756	4.43507	3.99525	4.57225	3.44556	4.5103
NormSkin.18236	7.29172	7.58457	7.24142	6.78136	2.16146	2.7633	3.64082	3.46632	2.52026	3.48678	3.00946	4.09637	2.12711	3.26777	2.99048	3.19502	2.95174	3.27563	3.22781
NormSkin.26480	7.22019	7.65896	7.51777	7.41652	2.88136	2.7633	4.3631	3.46632	3.80192	3.71786	4.14439	4.87878	3.49354	3.26777	4.2951	4.30282	3.56585	3.44556	3.47317
NormSkin.72694	7.54079	7.34546	7.55135	6.63089	4.074	3.69459	4.99286	5.33703	5.00946	4.12276	4.97848	4.21968	3.99048	3.8606	3.79647	5.13578	5.15082	5.19294	5.32193
NormSkin.66193	7.38052	7.50821	7.64462	7.01299	3.65294	3.39593	1.90182	4.26383	3.10962	3.38143	4.14439	4.49691	2.8501	3.59756	2.71786	4.64689	3.16146	3.11839	3.15295
NormSkin.29161	6.80532	8.12303	7.38006	7.29607	4.23589	4.28735	3.94683	4.39232	4.44904	4.1867	4.26777	4.16993	3.8865	3.43155	2.71786	4.64689	2.95174	3.0282	2.43857
NormSkin.56437	7.68318	7.29123	7.16517	6.80668	3.52686	4.55943	4.7605	2.8606	3.50027	1.88136	3.72935	3.13578	2.54649	3.59756	2.99048	2.49354	3	2.61005	2.69459
NormSkin.53024	7.46803	7.51445	7.35384	7.10577	3.65294	4.28735	4.02354	3.67094	4.0282	2.68281	3.00946	2.59756	3.77444	3.59756	4.69165	2.49354	2.74076	2.70627	2.43857
NormSkin.73399	7.34079	7.66795	7.00237	7.05927	5.50529	5.32761	5.34453	5.18253	4.29123	4.41741	5.04899	4.9542	4.50027	4.97366	4.69165	4.08746	3.87101	3.62244	3.29123
NormSkin.84176	7.59088	7.42096	7.82521	6.8619	3.65294	2.7633	2.47999	1.61005	5.00946	3.61005	3.86581	3.82353	3.63472	3.59756	4.69165	3.62859	3.3887	3.54649	3.60382
NormSkin.8030	7.42361	7.61161	7.76295	7.23538	3.3295	2.7633	3.40312	3.46632	3.64689	4.3594	4.5818	4.72935	3.49354	3.74076	2.99048	5.19709	4.10962	4.03284	3.70044
NormSkin.65999	7.57424	7.48042	7.13955	6.80668	3.14439	3.39593	4.53998	3.98089	2.05585	2.68281	3.00946	3.65896	3.77444	3.59756	4.77998	3.03747	4.19086	3.62244	4.13578
NormSkin.88877	7.19502	7.86027	6.48339	6.83356	3.7855	3.39593	3.74643	3.05585	2.82889	3.21968	2.24393	3.57862	3.49354	0	1.77444	2.25987	3.25192	4.03284	2.14439
NormSkin.86019	7.40223	7.66795	6.33516	5.56264	5.36862	5.32761	5.19086	4.93198	4.44904	4.12276	2.24393	2.41028	2.8501	4.33703	3.79647	3.99525	5.19916	4.19916	5.85273
NormSkin.97186	7.29172	7.79373	7.39322	6.99048	3.3295	4.05128	3.8501	3.46632	3.64689	1.074	3.2115	2.22781	3.31431	1.75207	2.17834	3.51362	3.43857	3.34453	3.66496
NormSkin.73102	7.42361	7.68355	7.38006	6.39593	3.14439	2.7633	4.7605	5.02587	4.66496	3.61005	1.47999	3.45943	4.0785	5.15508	4.56585	4.49016	4.57225	3.75207	3.70044
NormSkin.54326	7.40223	7.70772	6.67094	6.69165	4.16146	4.28735	2.72935	4.39232	2.82889	2.91194	3.2115	2.75207	3.12711	2.64689	2.17834	2.89162	2.4245	1.55943	1.17834
NormSkin.94492	7.57424	7.54933	7.15615	6.75066	3.14439	4.28735	4.02354	3.05585	2.82889	4.1867	3.58496	3.01886	2.54649	3.43155	3.57862	3.35199	3.83954	3.23589	2.69459
NormSkin.43994	7.54079	7.59952	6.81816	5.64234	2.63472	3.69459	3.24393	2.36678	3.64689	2.19502	2.77444	3.01886	4.24393	3.8606	3.57862	2.89162	3.3887	4.45598	3.9419
NormSkin.49711	7.50445	7.71497	7.12221	7.03921	4.23589	4.05128	2.47999	4.39232	4.89928	4.30666	4.36678	3.95664	1.68281	2.87101	4.15295	3.03747	3.72362	1.27563	2.80735
NormSkin.66339	7.54079	7.80192	7.57584	7.05927	5.31813	5.62244	5.59599	5.52521	5.24593	5.35199	5.84218	5.72505	4.77166	5.6754	5.14654	5.66346	5.8749	5.12928	4.68871
NormSkin.65883	7.54079	7.82889	7.6412	7.19502	4.16146	2.7633	1.90182	4.62244	3.29897	2.68281	2.50696	3.3594	2.12711	4	3.96153	2.67094	3.43857	3.11839	2.80735
NormSkin.92928	7.44512	7.92606	6.99406	6.27661	3.87619	2.7633	3.40312	4.62244	3.29897	3.04669	3.2115	4.16993	2.12711	2.87101	4.77998	4.64689	3.3887	3.59128	3.29123
NormSkin.27545	7.68318	7.78996	7.99197	7.55216	3.52686	4.55943	3.94683	3.46632	4.11839	2.91194	3.00946	3.95664	4.50027	4.51694	4.15295	3.51362	4.14868	3.62244	3.7577
NormSkin.69360	7.81749	7.70117	7.806	6.94128	3.3295	4.75489	4.1008	4.50696	3.64689	3.38143	1.47999	4.16993	2.12711	2.074	2.99048	3.19502	3.3887	2.61005	3.80735
NormSkin.53169	7.70226	7.84417	7.13955	6.83356	4.39593	4.97607	4.87619	4.83156	3.64689	1.45251	4.14439	3.13578	3.63472	2.39593	2.99048	3.03747	3.32193	1.8606	3.08299
NormSkin.65729	7.97999	7.57345	7.70226	6.80668	4.52356	4.05128	4.91949	5.33703	4.44904	3.48678	4.90436	3.57862	2.54649	2.074	2.99048	3.19502	3.32193	2.79647	2.14439
NormSkin.4273	7.84582	7.96761	7.91604	7.51902	6.47317	6.22171	5.28345	5.58812	5.20534	5.00474	4.66197	5.14224	4.77166	4.76609	5.8865	5.50194	5.94929	4.97124	4.93447
NormSkin.70917	7.74996	8.11155	7.90942	7.3361	4.074	3.69459	5.46803	4.13145	4.53015	3.04669	3.41741	4.40312	3.31431	3.74076	2.99048	3.35199	4.3887	4.43155	4.17414
NormSkin.6414	7.93819	7.96183	7.97457	7.70663	4.23589	4.05128	4.17834	5.39773	4.44904	3.81277	4.97848	4.54649	4.44207	4.84218	5.56585	4.08746	5.3887	4.72074	6.27563
NormSkin.87360	7.78515	8.15295	8.36632	7.58575	3.87619	4.97607	4.25192	4.83156	3.80192	3.81277	4.26777	3.57862	3.63472	4.33703	3.79647	3.76888	3.87101	3.91194	3.4245
NormSkin.10083	8.14948	7.84747	8.22857	7.55216	2.16146	4.28735	4.67094	4.39232	4.53015	4.04669	3.72935	4.49691	4.0785	4.76609	5.62705	4.73221	4.49354	4.99525	4.44556
NormSkin.12132	7.64613	8.35477	6.89226	7.5363	2.88136	4.75489	3.53343	4.39232	0	3.71786	3.72935	2.90182	4.24393	3.74076	4.56585	3.35199	2.74076	2.79647	1.922
NormSkin.70654	7.96396	8.24768	6.43594	6.7193	5.4085	6.49354	2.2115	5.25788	4.20328	3.61005	4.00946	5.08523	4.86842	3.43155	5.50863	4.49016	6.38416	5.25391	5.61161
NormSkin.18843	8.23211	8.50068	8.08579	7.21713	5.75489	6.00119	4.48339	5.80871	5.60538	4.51362	4.36678	3.90182	3.12711	3.26777	2.99048	3.19502	2.81816	2.61005	3.4245
NormSkin.48500	8.55963	8.50362	8.52892	7.69165	2.63472	5.32761	4.25192	3.46632	2.52026	2.91194	1.9419	2.41028	2.54649	4.69752	1.77444	3.76888	2.62244	2.61005	3.7577
NormSkin.77196	8.64556	9.06708	8.62936	8.51113	6.19916	6.79988	5.59599	4.83156	6.82822	5.54486	4.66197	5.81277	5.12058	5.56425	5.50863	5.40671	5.65746	5.78412	6.32572
NormSkin.81825	4.22781	3.53998	4.23185	2.55943	2.63472	2.38143	1.2115	0.395929	1.65896	0.50696	1.47999	1.83954	2.12711	1.30666	0	1.79647	1.4245	1.55943	1.17834
NormSkin.63033	3.55943	4.89673	4.81006	1.96153	1.72935	2.38143	1.53343	1.61005	2.52026	2.68281	1.9419	0.921997	0	2.074	0	1.79647	2.81816	2.45251	1.36678
NormSkin.55173	4.22781	2.98089	4.53671	3.52026	2.63472	0	2.72935	0.395929	2.52026	2.46632	1.47999	2.41028	1.68281	1.30666	1.77444	2.25987	1.10962	1.55943	2.14439
NormSkin.44730	3.55943	4.04209	4.74643	3.06496	2.16146	2.7633	1.90182	2.58496	0	1.45251	1.9419	2.59756	2.54649	1.30666	2.17834	0.14439	0.706269	1.55943	2.43857
NormSkin.42438	4.96882	4.41028	4.10522	1.96153	0	0	1.90182	2.36678	2.52026	2.46632	1.47999	2.41028	1.68281	1.75207	1.77444	1.79647	2.09192	0.881356	2.80735
NormSkin.51816	3.55943	3.922	3.93198	4.2115	2.88136	3.39593	1.53343	1.61005	1.65896	1.88136	1.9419	1.58496	2.12711	0.839535	2.17834	2.01886	1.4245	1.27563	1.922
NormSkin.87117	3.1867	4.14009	5.26974	3.06496	2.16146	2.38143	2.47999	2	1.65896	2.46632	2.24393	2.03747	1.68281	2.074	0	2.01886	1.4245	1.27563	1.70627
NormSkin.23122	4.96882	4.33327	4.86321	1.50696	3.52686	2.38143	1.53343	2.36678	0	1.45251	1.9419	1.58496	2.54649	2.074	2.17834	1.39593	1.10962	1.55943	2.35199
NormSkin.67466	3.1867	4.73791	5.18878	2.55943	1.72935	0	2.47999	2	2.82889	1.074	2.50696	2.75207	2.12711	2.64689	2.17834	2.25987	1.10962	1.27563	0
NormSkin.23811	4.22781	3.53998	3.93198	4.06041	2.63472	2.38143	1.90182	1.61005	2.52026	1.45251	1.9419	0.752072	1.68281	2.64689	0	2.01886	2.95174	1.27563	1.922
NormSkin.85130	3.1867	4.79647	4.3557	3.52026	2.16146	0	2.2115	1.14439	2.52026	1.88136	0.337035	1.33703	2.12711	1.30666	1.77444	2.01886	1.10962	2.79647	1.70627
NormSkin.99749	3.1867	4.55297	5.05813	3.06496	2.88136	0	2.72935	2.58496	3.64689	2.19502	1.47999	1.33703	2.8501	0.839535	2.17834	2.01886	0.706269	2.10962	1.36678
NormSkin.61851	3.55943	4.49016	3.93198	3.89673	1.72935	0	2.47999	1.14439	1.65896	3.48678	1.9419	2.90182	1.68281	1.30666	2.99048	2.01886	0.706269	1.27563	2.9419
NormSkin.54598	3.55943	5.50696	2.65896	4.2115	2.63472	2.7633	1.2115	2	0	1.88136	1.9419	1.83954	1.68281	0.839535	2.71786	0.14439	2.62244	2.45251	2.35199
NormSkin.26137	4.96882	3.53998	4.43857	3.06496	2.16146	0	0.658963	1.14439	1.65896	1.45251	3.00946	1.83954	2.54649	1.30666	2.99048	1.39593	2.27563	2.33703	0.796467
NormSkin.2266	5.30666	3.53998	4.86321	2.30666	1.72935	2.38143	0	2	0	1.45251	2.24393	2.03747	1.68281	2.64689	2.99048	1.39593	1.10962	2.70627	2.35199
NormSkin.59131	4.46632	3.81816	5.18878	2.55943	2.16146	0	1.53343	1.14439	2.82889	0.50696	1.47999	2.41028	2.54649	2.39593	2.17834	3.19502	2.4245	2.45251	1.36678
NormSkin.11008	5.87231	4.33327	3.93198	1.96153	3.3295	0	2.72935	1.14439	2.05585	1.45251	1.47999	2.90182	1.68281	1.30666	2.17834	0.961526	2.09192	1.8606	0.796467
NormSkin.41816	4.22781	4.89673	3.93198	3.06496	0	2.38143	2.2115	2.36678	2.05585	2.46632	3.41741	2.22781	0	3.074	2.17834	2.49354	1.4245	1.27563	1.922
NormSkin.104230	4.46632	4.23991	4.86321	2.55943	2.88136	2.38143	2.93198	0.395929	2.05585	1.074	1	1.33703	2.12711	2.074	1.77444	1.79647	2.27563	1.27563	1.17834
NormSkin.49492	3.55943	5.55782	4.23185	2.83954	1.72935	3.39593	1.2115	0.395929	0	1.074	1.47999	1.83954	1.68281	1.75207	1.77444	1.39593	1.81816	1.27563	1.70627
NormSkin.73957	4.22781	3.68871	4.96639	3.30666	2.16146	2.7633	2.47999	0.395929	2.05585	1.88136	2.24393	0.921997	3.12711	2.64689	1.77444	1.79647	1.10962	2.45251	1.922
NormSkin.99309	3.55943	3.922	5.01417	3.70627	2.16146	0	0.658963	1.61005	1.65896	1.88136	1.47999	2.22781	2.12711	2.39593	3.57862	1.39593	2.27563	1.8606	1.17834
NormSkin.1423	4.46632	3.68871	5.5186	2.55943	2.63472	2.38143	2.47999	2.36678	3.10962	2.19502	2.24393	0.921997	2.54649	0.839535	0	0	2.27563	2.79647	2.43857
NormSkin.32002	3.55943	3.922	4.10522	4.65896	3.14439	2.38143	2.47999	0	2.82889	1.074	1.47999	2.59756	2.8501	2.074	0	2.25987	1.10962	2.70627	2.14439
NormSkin.30782	3.55943	4.9419	4.91698	2.83954	3.14439	2.38143	1.90182	2	2.82889	1.45251	3.41741	0.752072	2.12711	1.30666	2.17834	0.961526	2.62244	2.70627	0.796467
NormSkin.54657	4.22781	3.81816	5.38325	2.83954	2.88136	2.7633	1.2115	2	1.65896	1.074	1.47999	0.921997	2.12711	2.39593	2.17834	0.14439	1.81816	1.27563	2.43857
NormSkin.81794	3.55943	4.67985	4.74643	3.30666	3.98569	2.38143	2.47999	0.395929	3.50027	0.50696	2.24393	2.22781	2.12711	2.87101	1.77444	0.559427	1.4245	1.8606	1.922
NormSkin.76664	4.46632	4.41028	4.61005	2.83954	3.14439	0	1.90182	2.8606	2.52026	1.45251	2.77444	1.83954	0	2.39593	2.99048	0.961526	2.27563	2.45251	2.9419
NormSkin.97000	3.1867	4.61626	5.01417	3.52026	1.72935	0	1.2115	1.14439	3.29897	1.45251	1.9419	1.83954	3.12711	1.75207	2.17834	0.961526	1.4245	2.10962	2.35199
NormSkin.14328	3.55943	4.04209	5.92074	2.83954	2.16146	0	2.47999	2.8606	2.52026	3.21968	2.24393	1.33703	0	2.64689	2.17834	1.79647	2.95174	1.55943	1.36678
NormSkin.99541	3.55943	5.2074	4.10522	3.52026	2.16146	2.38143	2.93198	1.61005	0	1.074	0.337035	0.752072	2.54649	3.074	2.17834	2.25987	2.27563	2.61005	1.36678
NormSkin.36881	3.55943	3.81816	5.31049	3.70627	0	2.7633	1.2115	2.36678	1.65896	2.19502	2.50696	2.03747	2.12711	0.839535	1.77444	2.01886	3.16146	2.96153	2.35199
NormSkin.23701	4.22781	4.9419	4.68576	2.55943	2.16146	2.38143	1.90182	2	1.65896	1.45251	1.47999	0.921997	0	2.39593	1.77444	0	1.10962	1.27563	1.36678
NormSkin.83703	4.96882	4.67985	5.35012	1.50696	2.88136	2.38143	1.90182	2	1.65896	1.88136	2.24393	0.921997	3.12711	2.64689	0	1.39593	2.95174	2.45251	2.35199
NormSkin.89576	4.22781	3.68871	3.93198	4.65896	2.16146	0	2.47999	1.61005	2.82889	2.68281	2.50696	2.41028	2.8501	1.75207	2.17834	0.961526	2.74076	0	2.14439
NormSkin.76584	3.55943	4.33327	5.1008	3.52026	2.16146	0	2.93198	1.14439	2.05585	2.19502	3.2115	1.33703	1.68281	3.074	1.77444	1.79647	1.4245	1.8606	1.36678
NormSkin.51772	3.1867	5.27367	4.3557	3.70627	2.16146	2.38143	1.2115	3.28345	2.05585	1.45251	3.58496	1.58496	0	2.87101	3.57862	1.79647	2.09192	1.27563	2.14439
NormSkin.65164	3.1867	5.30858	5.01417	3.06496	2.63472	2.7633	1.53343	2	2.05585	1.88136	1	2.41028	2.12711	2.87101	1.77444	1.39593	2.09192	1.8606	3.4245
NormSkin.24999	3.55943	5.37778	5.1008	2.55943	2.16146	3.39593	2.47999	3.05585	2.05585	2.68281	3.86581	0.275634	1.68281	2.39593	0	2.49354	2.09192	2.10962	1.17834
NormSkin.51594	4.46632	4.14009	3.93198	4.06041	2.88136	2.38143	1.2115	2	0	1.88136	3.41741	2.59756	1.68281	1.30666	2.71786	2.49354	1.10962	0.881356	1.36678
NormSkin.23790	3.55943	5.85929	5.67985	1.50696	3.14439	0	2.2115	1.61005	1.65896	2.91194	1.47999	2.03747	1.68281	2.39593	2.17834	1.79647	0.706269	1.27563	1.17834
NormSkin.44415	4.81816	5.12494	4.10522	2.55943	3.14439	2.7633	2.2115	2.36678	1.65896	2.19502	2.24393	0.275634	2.12711	1.30666	0	1.39593	0.706269	1.8606	2.14439
NormSkin.21364	4.81816	4.14009	5.38325	2.30666	2.16146	0	1.2115	2	2.05585	1.074	1.47999	1.83954	0	2.074	2.71786	2.49354	2.09192	2.922	1.70627
NormSkin.88169	4.81816	4.23991	4.53671	3.06496	1.72935	0	3.53343	1.61005	1.65896	2.68281	3.72935	2.03747	3.49354	2.074	1.77444	2.01886	2.27563	1.8606	1.922
NormSkin.89637	4.81816	3.922	4.43857	3.52026	0	0	1.90182	3.28345	1.65896	2.19502	2.77444	2.22781	2.12711	2.64689	2.17834	1.79647	2.74076	2.922	1.70627
NormSkin.105307	3.55943	4.41028	5.42273	3.30666	0	2.38143	2.93198	1.61005	1.65896	2.91194	2.50696	0.921997	2.12711	2.39593	2.71786	0.559427	2.4245	1.27563	1.922
NormSkin.29367	3.1867	4.41028	6.05243	3.06496	0	2.7633	1.53343	2	1.65896	1.45251	2.77444	1.58496	3.49354	1.75207	3.33703	3.03747	2.74076	1.55943	1.36678
NormSkin.42400	4.22781	4.67985	5.26974	2.55943	2.63472	3.69459	1.2115	0.395929	1.65896	1.88136	2.50696	1.33703	2.54649	1.30666	3.79647	2.25987	2.27563	2.61005	2.14439
NormSkin.43862	4.22781	4.14009	5.35012	3.06496	3.3295	0	1.90182	3.28345	2.52026	1.45251	2.77444	1.83954	2.12711	2.39593	2.71786	1.79647	2.27563	1.27563	0
NormSkin.10362	5.18461	2.98089	5.1008	3.52026	3.14439	2.38143	1.53343	1.61005	1.65896	1.88136	0.337035	1.83954	0	2.39593	1.77444	1.39593	2.95174	3.67688	2.57225
NormSkin.23762	4.22781	4.73791	3.7633	4.06041	1.72935	2.7633	1.53343	2.58496	2.82889	1.88136	2.24393	1.33703	1.68281	2.074	0	2.01886	1.4245	2.10962	0.211504
NormSkin.10617	5.47317	4.61626	3.20328	3.52026	2.88136	2.38143	0	1.61005	1.65896	1.074	0.337035	2.75207	1.68281	2.39593	1.77444	0.961526	2.09192	2.10962	1.17834
NormSkin.38437	4.96882	2.53343	5.42273	3.89673	3.14439	0	2.72935	1.61005	2.05585	2.46632	1.9419	2.41028	1.68281	2.39593	2.17834	2.25987	2.4245	2.10962	2.69459
NormSkin.62360	3.55943	5.16781	4.23185	3.89673	2.63472	0	2.72935	2	2.52026	1.88136	2.50696	2.41028	2.12711	2.64689	2.99048	1.39593	2.95174	2.45251	1.17834
NormSkin.10621	3.1867	4.33327	4.10522	5.23589	1.72935	2.38143	1.90182	1.14439	0	2.68281	2.77444	2.59756	1.68281	2.87101	2.71786	2.49354	1.81816	1.8606	1.922
NormSkin.25738	4.96882	3.81816	5.01417	3.06496	3.3295	3.39593	0.658963	2.36678	3.29897	1.074	0.337035	1.33703	2.54649	2.074	2.17834	1.39593	1.10962	2.922	1.36678
NormSkin.71095	5.30666	3.81816	5.18878	2.55943	4.32193	2.38143	3.40312	2.8606	2.52026	1.45251	2.50696	2.41028	2.54649	0.839535	2.71786	0.961526	1.4245	1.27563	1.36678
NormSkin.39883	3.55943	4.73791	4.53671	4.06041	2.16146	2.38143	0	1.14439	2.05585	1.88136	1.9419	0.921997	2.12711	0.839535	0	2.01886	2.09192	1.8606	1.36678
NormSkin.9993	4.46632	4.41028	5.18878	2.83954	2.63472	2.7633	1.53343	3.28345	1.65896	1.88136	3.58496	2.03747	2.8501	0	2.99048	1.79647	1.81816	2.10962	0.796467
NormSkin.100599	4.22781	4.85536	5.5186	2.30666	3.3295	3.39593	3.53343	0.395929	3.29897	1.074	1.47999	0.921997	2.12711	2.074	2.17834	1.39593	2.27563	2.33703	1.36678
NormSkin.44761	4.46632	4.33327	4.81006	3.30666	0	2.7633	3.09192	2	2.82889	1.45251	3.00946	2.75207	2.54649	1.75207	0	2.89162	2.4245	1.27563	1.922
NormSkin.28221	4.46632	4.04209	5.38325	3.06496	0	2.38143	1.2115	3.05585	2.05585	1.88136	3.00946	2.59756	1.68281	1.75207	2.71786	0.559427	1.4245	1.8606	2.69459
NormSkin.69251	4.46632	4.33327	4.86321	3.30666	1.72935	0	1.2115	2	2.82889	1.074	1.9419	2.03747	2.54649	2.074	3.57862	1.39593	1.10962	0.881356	1.70627
NormSkin.41547	3.55943	3.68871	5.35012	4.37778	2.88136	0	1.90182	2.36678	0	2.46632	2.50696	3.45943	1.68281	1.75207	2.99048	1.39593	3	2.33703	2.69459
NormSkin.49979	4.22781	3.922	5.99048	2.83954	2.16146	3.39593	1.90182	1.14439	1.65896	1.45251	0.337035	0.921997	1.68281	1.30666	1.77444	2.25987	2.62244	1.8606	1.17834
NormSkin.86333	3.55943	5.12494	4.61005	3.70627	0	2.7633	1.53343	1.61005	2.52026	2.19502	2.24393	1.58496	3.77444	3.074	1.77444	1.79647	3	1.55943	2.57225
NormSkin.66832	4.22781	4.85536	4.86321	3.06496	2.88136	2.38143	1.2115	1.14439	0	0.50696	1.9419	2.59756	1.68281	1.75207	2.99048	1.39593	2.62244	1.8606	2.9419
NormSkin.45919	5.76749	3.37412	5.05813	2.83954	2.63472	2.7633	2.47999	3.46632	1.65896	0.50696	2.50696	2.41028	1.68281	2.074	2.17834	2.89162	1.10962	1.27563	2.35199
NormSkin.77921	4.22781	4.67985	4.43857	3.70627	2.16146	2.7633	2.2115	1.61005	2.05585	1.45251	1.47999	3.65896	0	2.64689	2.17834	1.39593	2.27563	1.8606	3.15295
NormSkin.6371	4.81816	4.9419	4.23185	3.06496	0	2.7633	1.53343	2.36678	2.05585	2.19502	1.9419	2.75207	2.12711	3.074	0	2.01886	2.4245	0.881356	1.36678
NormSkin.48203	4.46632	4.67985	4.61005	3.30666	3.14439	3.69459	2.72935	2.58496	2.52026	0.50696	1.47999	1.33703	2.12711	1.75207	2.17834	0.559427	2.27563	1.27563	1.36678
NormSkin.29517	3.55943	4.41028	4.43857	4.65896	0	0	3.24393	2	2.52026	1.074	2.24393	2.41028	3.12711	3.59756	2.17834	2.25987	1.81816	2.10962	2.43857
NormSkin.81592	4.22781	4.67985	5.1008	3.06496	2.16146	2.38143	0.658963	1.61005	3.29897	2.91194	1.9419	1.83954	0	2.87101	2.99048	1.39593	3.25192	3.16993	3.15295
NormSkin.91321	5.18461	4.73791	3.45251	3.70627	2.16146	3.69459	1.90182	0	3.29897	1.88136	3.41741	2.90182	2.12711	2.39593	0	2.01886	2.62244	1.8606	3.15295
NormSkin.33029	5.56746	4.89673	5.58496	1.03747	4.074	2.7633	1.2115	2	2.05585	1.88136	1.9419	2.03747	2.12711	1.30666	1.77444	0.14439	1.10962	1.8606	1.70627
NormSkin.67714	3.55943	4.67985	6.31908	2.55943	2.88136	2.7633	2.93198	1.14439	1.65896	0.50696	2.77444	2.22781	0	1.75207	2.17834	3.19502	2.74076	2.70627	1.70627
NormSkin.100940	5.47317	3.37412	4.96639	3.30666	3.65294	3.69459	2.72935	2.8606	1.65896	1.074	2.50696	2.59756	0	2.074	2.17834	3.19502	2.74076	0.881356	2.35199
NormSkin.85531	4.22781	5.30858	4.74643	2.83954	1.72935	2.38143	2.47999	3.28345	2.05585	0.50696	1.47999	0.275634	2.8501	2.074	2.17834	0.14439	1.10962	2.45251	2.14439
NormSkin.4246	5.87231	3.68871	5.26974	2.30666	2.63472	2.7633	1.2115	3.46632	2.05585	1.074	0.337035	0.921997	2.12711	3.43155	2.17834	1.79647	1.81816	2.922	1.17834
NormSkin.44668	3.1867	3.81816	5.5186	4.65896	0	2.7633	2.47999	1.61005	2.05585	2.91194	1.9419	2.41028	2.12711	1.75207	2.17834	3.19502	1.81816	2.33703	2.69459
NormSkin.36921	3.55943	4.23991	4.86321	4.52026	3.52686	2.38143	3.53343	2.36678	2.05585	2.91194	1.47999	0.921997	2.12711	1.75207	3.33703	2.01886	0.706269	2.10962	2.35199
NormSkin.26888	3.1867	4.23991	5.55297	4.2115	3.98569	2.38143	1.90182	3.05585	2.52026	1.88136	0.337035	1.83954	3.99048	1.75207	0	2.01886	2.09192	2.61005	2.35199
NormSkin.86851	3.55943	4.85536	5.26974	3.52026	1.72935	2.7633	3.53343	3.67094	3.10962	2.68281	2.24393	1.58496	0	2.39593	0	2.89162	3.1008	2.79647	1.70627
NormSkin.44497	5.30666	4.23991	3.45251	4.2115	0	2.38143	2.93198	3.05585	0	1.88136	3.2115	2.41028	2.54649	3.074	2.99048	2.25987	2.4245	1.8606	2.57225
NormSkin.54391	4.46632	4.9419	4.74643	3.06496	2.16146	2.38143	2.2115	1.61005	2.05585	2.91194	0	1.83954	3.99048	1.30666	2.71786	2.49354	3	3.23589	2.57225
NormSkin.94513	4.81816	4.23991	4.10522	4.06041	3.14439	2.38143	0	2.8606	3.64689	2.19502	2.77444	2.41028	1.68281	2.39593	3.33703	1.79647	2.27563	1.27563	1.36678
NormSkin.92771	4.81816	3.68871	5.23185	3.52026	3.7855	2.38143	3.40312	2.36678	1.65896	1.45251	1.9419	1.83954	0	0.839535	2.17834	2.01886	1.81816	1.8606	2.80735
NormSkin.97220	3.55943	5.55782	4.43857	3.70627	0	3.39593	1.53343	1.61005	1.65896	0.50696	2.24393	2.03747	2.12711	2.64689	2.71786	2.89162	2.27563	0.881356	1.922
NormSkin.96016	4.81816	4.79647	4.81006	2.83954	2.63472	0	1.90182	1.14439	1.65896	1.88136	1.47999	1.58496	1.68281	0	1.77444	2.01886	1.81816	1.55943	1.17834
NormSkin.82599	3.55943	3.53998	5.64537	4.52026	3.52686	2.7633	3.53343	3.05585	3.10962	1.074	2.50696	1.33703	1.68281	2.074	2.17834	2.25987	1.10962	1.8606	1.922
NormSkin.68581	5.18461	4.23991	4.53671	3.30666	1.72935	2.38143	1.53343	2.58496	2.82889	2.68281	2.50696	2.90182	0	1.75207	0	2.67094	2.74076	2.922	1.70627
NormSkin.41231	3.55943	5.3464	5.05813	3.30666	0	2.7633	0.658963	3.05585	2.05585	2.68281	2.77444	2.41028	1.68281	2.39593	1.77444	0.559427	1.81816	0.881356	1.70627
NormSkin.77609	4.46632	4.55297	4.74643	3.52026	1.72935	4.05128	1.2115	2	2.82889	2.19502	1.9419	2.41028	2.8501	2.074	1.77444	3.76888	2.27563	1.8606	1.70627
NormSkin.50327	4.22781	4.49016	4.68576	3.89673	3.87619	3.39593	1.90182	1.61005	2.05585	1.074	1.9419	0.752072	0	2.64689	2.17834	3.19502	2.09192	1.27563	2.69459
NormSkin.36517	3.55943	5.12494	4.91698	3.70627	1.72935	2.38143	3.09192	1.61005	2.82889	2.19502	0.337035	2.41028	2.54649	2.39593	2.99048	1.79647	0	1.8606	2.80735
NormSkin.39949	5.30666	3.922	4.81006	3.30666	3.14439	0	2.2115	2	1.65896	2.46632	1	2.90182	3.63472	1.30666	3.57862	3.88136	1.10962	2.61005	2.57225
NormSkin.86786	4.46632	4.61626	4.74643	3.52026	1.72935	2.7633	1.90182	1.14439	0	3.38143	3.41741	1.58496	1.68281	2.074	3.33703	1.39593	2.74076	1.8606	2.14439
NormSkin.39557	4.22781	4.55297	3.93198	4.65896	0	2.7633	2.47999	3.67094	1.65896	3.04669	1.47999	3.25987	2.54649	2.87101	2.71786	3.19502	0	1.8606	2.14439
NormSkin.73613	4.22781	5.50696	3.93198	3.70627	2.16146	2.7633	2.47999	3.28345	1.65896	0.50696	3.00946	3.45943	2.54649	0.839535	0	2.01886	2.09192	1.8606	2.43857
NormSkin.575	3.1867	4.61626	3.93198	5.64234	2.16146	3.69459	2.2115	1.14439	2.52026	2.19502	3.86581	3.65896	2.54649	3.74076	0	1.79647	1.4245	1.8606	1.70627
NormSkin.83618	3.55943	4.23991	5.05813	4.52026	0	3.39593	1.53343	2.8606	1.65896	3.90689	2.77444	3.45943	3.12711	2.074	2.71786	1.39593	1.81816	1.27563	1.922
NormSkin.61855	4.46632	4.89673	5.71497	2.30666	2.16146	0	2.2115	3.28345	2.82889	2.19502	2.24393	2.90182	1.68281	1.75207	2.17834	2.25987	2.4245	1.55943	2.35199
NormSkin.102790	4.46632	4.99763	4.86321	3.06496	3.14439	4.28735	3.24393	3.28345	1.65896	1.88136	2.77444	1.58496	0	1.30666	2.99048	1.79647	1.10962	1.55943	2.9419
NormSkin.44321	3.55943	5.3464	4.96639	3.52026	2.16146	0	3.09192	2.58496	0	2.46632	2.50696	2.41028	2.12711	3.074	2.71786	2.89162	1.81816	1.27563	0.796467
NormSkin.25720	4.46632	4.73791	4.68576	3.52026	2.16146	3.39593	0.658963	2.58496	3.50027	3.48678	2.77444	2.41028	0	2.074	3.33703	1.79647	1.81816	1.55943	1.922
NormSkin.97968	5.30666	3.922	5.35012	2.83954	2.63472	3.39593	0.658963	2.8606	2.82889	1.45251	3.00946	3.25987	1.68281	2.39593	2.99048	3.51362	1.10962	2.33703	0.796467
NormSkin.63057	3.55943	4.73791	4.61005	4.52026	2.16146	2.38143	2.93198	2.58496	3.29897	3.04669	1	1.33703	2.8501	0	3.33703	1.39593	1.4245	2.45251	3.08299
NormSkin.67186	4.96882	3.81816	4.61005	4.06041	2.88136	2.7633	2.2115	3.98089	2.52026	0	1	1.58496	2.54649	2.074	1.77444	1.39593	3.32193	1.55943	3.15295
NormSkin.45826	4.81816	3.81816	5.31049	3.52026	3.98569	3.39593	3.94683	3.05585	2.05585	0.50696	1.9419	1.33703	2.8501	1.30666	3.33703	1.39593	0.706269	1.27563	2.14439
NormSkin.85459	4.81816	4.89673	4.91698	2.83954	3.14439	2.7633	1.53343	3.28345	3.29897	2.19502	2.24393	2.90182	2.12711	0.839535	2.99048	2.67094	1.4245	1.27563	0.796467
NormSkin.20504	4.96882	5.08299	4.3557	3.06496	2.16146	0	1.90182	2.8606	2.05585	0	1.9419	2.41028	2.54649	3.59756	1.77444	2.01886	2.27563	0.881356	1.70627
NormSkin.44676	4.22781	4.79647	5.61471	2.83954	3.87619	3.39593	2.2115	2.58496	2.52026	2.46632	0.337035	1.83954	0	1.75207	1.77444	1.79647	2.4245	1.55943	1.922
NormSkin.57192	3.55943	5.16781	5.44904	3.30666	2.16146	2.38143	0.658963	2.8606	3.91698	2.19502	2.50696	2.59756	1.68281	1.75207	0	1.39593	1.10962	1.55943	1.70627
NormSkin.62829	4.81816	3.53998	4.91698	4.2115	2.63472	0	1.90182	3.67094	0	1.88136	1.9419	2.41028	3.12711	1.75207	1.77444	2.25987	2.4245	1.8606	2.69459
NormSkin.55727	4.22781	4.9419	4.81006	3.52026	2.88136	0	2.72935	2	3.29897	2.68281	3.41741	3.13578	0	2.074	2.71786	1.39593	1.4245	2.45251	3.15295
NormSkin.83704	3.55943	5.04209	4.53671	4.37778	2.88136	2.38143	3.09192	2.36678	0	2.91194	1	0.752072	3.63472	1.30666	2.99048	2.49354	1.81816	2.922	1.70627
NormSkin.34679	4.46632	4.49016	4.3557	4.2115	2.63472	3.39593	1.90182	2.8606	2.52026	1.45251	1.47999	1.83954	0	2.074	2.17834	1.39593	3.16146	1.8606	2.35199
NormSkin.78396	4.96882	3.68871	5.35012	3.52026	2.16146	2.38143	1.53343	0.395929	2.52026	1.88136	2.50696	1.33703	1.68281	2.074	1.77444	2.25987	0.706269	2.79647	2.35199
NormSkin.43385	4.46632	4.61626	5.38325	3.06496	3.65294	0	2.72935	3.28345	3.50027	1.88136	1	1.58496	2.54649	1.75207	2.71786	1.79647	2.27563	1.8606	1.70627
NormSkin.103718	4.22781	5.3464	4.43857	3.52026	2.63472	2.7633	2.47999	2	3.29897	3.38143	3.2115	2.75207	2.12711	2.39593	2.71786	0.559427	0.706269	0	0.796467
NormSkin.67923	4.96882	4.33327	4.74643	3.52026	3.87619	2.38143	3.8501	2.36678	3.10962	1.45251	1	2.03747	1.68281	1.75207	3.96153	2.01886	3	2.45251	0.211504
NormSkin.62354	4.22781	3.68871	4.74643	4.90689	2.63472	0	2.47999	1.14439	2.82889	2.91194	3.00946	3.13578	0	2.074	2.17834	3.19502	1.81816	3.41028	2.69459
NormSkin.95547	4.81816	3.922	5.31049	3.52026	3.3295	4.05128	3.24393	2.58496	0	1.45251	2.50696	2.59756	3.63472	2.39593	2.17834	1.79647	0.706269	1.8606	1.36678
NormSkin.70834	4.81816	3.922	5.31049	3.52026	0	2.7633	2.47999	2	3.10962	1.074	1.47999	1.33703	2.12711	2.074	3.33703	2.67094	3.50696	3.0282	2.35199
NormSkin.36256	4.96882	4.04209	5.26974	3.30666	1.72935	2.7633	1.53343	2.36678	0	3.21968	2.24393	2.03747	1.68281	2.39593	3.57862	1.79647	2.27563	2.33703	1.36678
NormSkin.86799	5.47317	3.53998	5.26974	3.30666	4.074	2.38143	3.09192	2.58496	4.11839	2.91194	1.47999	2.03747	1.68281	2.64689	2.99048	2.25987	1.10962	1.8606	0
NormSkin.97337	5.18461	4.55297	4.81006	3.06496	0	2.7633	1.53343	2.36678	2.52026	3.90689	3.00946	3.01886	3.31431	2.87101	2.99048	2.25987	1.4245	1.8606	0.796467
NormSkin.41131	4.96882	4.99763	4.3557	3.30666	2.88136	2.7633	2.72935	2.36678	0	2.46632	2.50696	1.83954	0	2.074	2.17834	0.961526	1.81816	2.10962	1.36678
NormSkin.74241	4.46632	4.55297	5.1008	3.52026	2.16146	2.38143	0.658963	2	1.65896	3.38143	1	1.33703	0	2.39593	2.99048	0.961526	1.81816	2.33703	1.922
NormSkin.56449	4.46632	5.24192	5.38325	2.55943	2.63472	3.69459	3.24393	2	2.05585	0.50696	1.9419	2.22781	2.12711	4	2.99048	2.49354	1.10962	0.881356	2.69459
NormSkin.58138	4.96882	4.9419	4.23185	3.52026	0	2.38143	2.2115	0.395929	2.82889	0.50696	1.9419	2.59756	3.12711	2.074	2.71786	1.39593	3.3887	2.70627	3.22781
NormSkin.21043	4.46632	4.33327	5.35012	3.52026	2.16146	3.39593	1.90182	2.8606	2.52026	1.88136	1.47999	2.03747	2.12711	2.87101	2.71786	0.559427	2.09192	2.922	2.14439
NormSkin.50655	4.22781	4.04209	5.18878	4.2115	3.3295	2.7633	3.53343	2.8606	2.52026	2.46632	3.00946	1.83954	0	2.64689	2.17834	1.39593	1.10962	2.10962	1.922
NormSkin.11685	4.46632	3.17834	5.96639	4.06041	1.72935	0	1.2115	2.58496	1.65896	1.074	1	2.22781	3.31431	1.30666	1.77444	2.49354	1.10962	1.8606	2.14439
NormSkin.16319	4.22781	4.33327	5.05813	4.06041	2.16146	0	3.40312	3.46632	1.65896	1.45251	3.00946	2.22781	3.12711	2.074	2.17834	2.01886	2.09192	1.8606	2.35199
NormSkin.88441	3.55943	4.85536	4.74643	4.52026	4.45943	3.69459	2.47999	1.61005	2.52026	2.19502	1.9419	3.13578	1.68281	2.074	2.17834	2.89162	2.27563	0.881356	0.211504
NormSkin.12883	3.55943	5.30858	4.91698	3.89673	3.14439	0	2.72935	3.28345	2.05585	2.91194	2.77444	2.75207	2.12711	1.75207	1.77444	1.79647	2.74076	1.27563	2.69459
NormSkin.49736	3.1867	5.41028	5.18878	3.89673	2.88136	2.7633	1.2115	0.395929	1.65896	2.46632	0.337035	2.22781	2.12711	1.75207	2.71786	1.79647	2.09192	2.33703	1.922
NormSkin.88688	3.55943	4.49016	6.11292	3.52026	2.16146	0	1.2115	2.58496	2.82889	1.88136	2.24393	3.73507	1.68281	2.074	1.77444	2.49354	3.50696	2.79647	1.36678
NormSkin.91802	4.22781	4.14009	3.7633	5.56264	2.88136	2.38143	2.72935	4.62244	2.82889	0.50696	1.47999	0.921997	2.54649	1.75207	1.77444	3.19502	2.09192	1.55943	2.69459
NormSkin.13088	4.81816	4.73791	5.58496	2.55943	2.88136	0	2.93198	3.67094	2.82889	2.19502	1	1.58496	1.68281	2.074	2.71786	1.79647	2.09192	2.61005	1.922
NormSkin.92920	3.1867	3.68871	5.92074	4.90689	2.16146	2.7633	1.2115	1.14439	0	2.91194	1.47999	2.59756	1.68281	2.64689	2.71786	2.01886	2.09192	2.33703	1.70627
NormSkin.95994	4.81816	5.27367	5.31049	2.30666	2.63472	2.7633	1.2115	3.46632	2.05585	0.50696	2.50696	0.752072	3.12711	2.87101	2.17834	2.25987	2.95174	2.96153	2.9419
NormSkin.22887	5.47317	4.67985	5.01417	2.55943	2.16146	0	3.24393	1.61005	2.52026	2.19502	1.9419	1.83954	2.12711	0.839535	2.17834	2.01886	0	2.45251	1.36678
NormSkin.4252	4.81816	4.23991	4.61005	4.06041	2.63472	2.7633	1.2115	1.61005	1.65896	3.21968	3.00946	2.22781	2.12711	2.074	2.17834	2.49354	1.81816	0.881356	0
NormSkin.27958	5.18461	4.85536	5.38325	2.30666	2.63472	2.7633	3.94683	2	3.10962	0.50696	1	1.58496	0	1.30666	2.17834	1.79647	1.81816	2.61005	2.57225
NormSkin.39407	4.46632	4.61626	4.61005	4.06041	0	4.05128	2.2115	2.8606	1.65896	2.46632	2.50696	3.73507	2.8501	3.8606	2.71786	0.961526	1.4245	2.45251	1.70627
NormSkin.16337	4.46632	4.55297	5.89546	2.83954	2.88136	2.7633	2.47999	2	2.05585	1.88136	1.47999	1.58496	2.54649	1.75207	1.77444	0.559427	2.27563	2.79647	2.43857
NormSkin.70105	4.22781	4.55297	4.61005	4.37778	2.88136	0	2.72935	2	1.65896	1.88136	3.41741	3.45943	1.68281	3.26777	2.99048	2.89162	0.706269	2.79647	1.36678
NormSkin.96845	5.47317	4.41028	5.05813	2.83954	2.16146	2.38143	3.40312	1.61005	2.05585	3.48678	1.9419	0.752072	3.49354	2.87101	1.77444	1.39593	3	2.922	2.14439
NormSkin.12862	4.46632	5.50696	4.10522	3.70627	2.63472	2.38143	1.2115	2.58496	1.65896	2.46632	1	2.90182	0	1.75207	0	2.01886	2.62244	1.55943	2.69459
NormSkin.14159	4.46632	4.61626	5.18878	3.52026	2.16146	2.7633	2.93198	2.8606	0	2.91194	0	2.41028	1.68281	2.64689	2.71786	1.79647	2.09192	2.45251	1.36678
NormSkin.75081	4.22781	5.30858	5.42273	2.83954	4.58812	0	1.2115	1.14439	2.05585	2.68281	2.77444	2.03747	2.8501	1.75207	1.77444	2.67094	1.4245	2.45251	2.43857
NormSkin.53855	4.46632	3.81816	5.31049	4.2115	4.16146	0	3.53343	2.8606	2.05585	1.88136	2.77444	2.03747	3.12711	2.074	2.71786	0.961526	0.706269	2.61005	2.35199
NormSkin.53962	4.46632	4.33327	4.81006	4.2115	0	3.39593	3.24393	3.98089	2.05585	1.88136	1	2.03747	2.12711	2.074	2.71786	2.25987	2.81816	1.8606	0.796467
NormSkin.76423	4.96882	5.53343	5.01417	2.30666	3.3295	0	1.2115	2.58496	2.05585	1.45251	1	2.75207	1.68281	2.39593	2.99048	1.39593	1.81816	1.55943	0.796467
NormSkin.9232	4.96882	5.12494	5.42273	2.30666	3.3295	2.38143	2.47999	1.14439	1.65896	1.45251	1.9419	2.59756	0	2.39593	2.17834	0	3.50696	2.45251	2.35199
NormSkin.77475	4.46632	5.04209	4.61005	3.70627	4.074	4.28735	3.64082	2.8606	2.05585	1.88136	2.50696	1.58496	0	2.64689	2.17834	3.19502	1.81816	0.881356	2.43857
NormSkin.83865	4.46632	4.67985	5.84351	2.83954	2.88136	3.39593	2.2115	3.05585	2.05585	1.074	2.77444	2.03747	3.12711	2.39593	1.77444	2.01886	2.27563	2.70627	2.69459
NormSkin.46663	4.22781	5.04209	4.86321	3.70627	2.16146	2.38143	2.72935	2.36678	0	3.21968	2.24393	2.75207	2.12711	3.074	0	2.01886	1.10962	1.55943	1.70627
NormSkin.85262	4.22781	4.14009	5.42273	4.06041	2.63472	3.39593	1.90182	2	3.10962	2.46632	3.00946	3.01886	0	2.39593	0	1.79647	1.10962	1.8606	1.70627
NormSkin.102757	4.22781	4.73791	5.18878	3.70627	1.72935	3.69459	2.47999	2.36678	1.65896	1.074	1.9419	1.33703	2.12711	2.39593	3.33703	3.19502	1.10962	2.45251	1.36678
NormSkin.38662	4.81816	4.67985	5.05813	3.30666	3.98569	2.7633	2.72935	3.05585	2.52026	3.21968	2.24393	0.275634	2.8501	2.39593	3.33703	1.79647	2.27563	1.55943	0.211504
NormSkin.86512	4.96882	3.68871	4.68576	4.52026	2.63472	0	2.47999	1.61005	2.52026	3.04669	0	1.33703	2.12711	2.074	1.77444	0.961526	1.81816	1.8606	2.43857
NormSkin.94516	4.81816	4.14009	5.01417	3.89673	3.3295	3.39593	2.72935	2.58496	2.52026	2.46632	1.47999	3.25987	1.68281	2.87101	0	0.961526	1.81816	1.55943	1.922
NormSkin.75071	3.55943	4.33327	4.74643	5.23589	3.52686	3.39593	2.2115	2.36678	2.05585	0.50696	3.2115	1.58496	1.68281	2.64689	1.77444	0.961526	2.4245	1.8606	1.922
NormSkin.52143	4.96882	4.23991	4.96639	3.70627	3.87619	2.7633	2.47999	3.98089	2.05585	2.68281	1	3.3594	1.68281	3.43155	0	2.25987	1.10962	1.8606	2.35199
NormSkin.40534	4.22781	4.67985	5.26974	3.70627	1.72935	2.38143	1.53343	1.61005	2.82889	2.68281	1.9419	1.33703	3.31431	2.074	2.71786	1.79647	2.4245	2.10962	2.57225
NormSkin.102354	3.55943	5.08299	5.35012	3.89673	2.88136	3.39593	0	2.8606	0	1.45251	2.77444	3.45943	1.68281	2.074	1.77444	2.01886	1.81816	2.61005	1.922
NormSkin.61249	4.96882	3.17834	4.96639	4.7855	3.3295	3.69459	3.09192	3.28345	2.82889	1.88136	2.24393	2.41028	1.68281	2.074	2.17834	2.01886	0	2.10962	1.922
NormSkin.35442	3.55943	4.33327	5.35012	4.65896	0	2.7633	0	2	2.05585	2.91194	1.47999	2.22781	1.68281	0.839535	2.17834	1.39593	1.81816	2.10962	2.14439
NormSkin.6845	3.55943	3.68871	5.01417	5.64234	2.16146	2.7633	2.93198	1.61005	3.10962	2.68281	1.9419	2.03747	2.54649	2.39593	3.96153	0.559427	1.4245	2.10962	2.14439
NormSkin.41955	4.46632	3.922	5.31049	4.2115	2.88136	0	2.2115	3.28345	3.29897	2.91194	3.2115	4.03747	2.54649	3.074	1.77444	1.39593	1.81816	2.45251	1.70627
NormSkin.65322	4.46632	4.89673	4.3557	4.2115	1.72935	0	1.2115	3.28345	2.52026	3.38143	3.00946	2.90182	0	3.26777	1.77444	2.01886	2.4245	2.33703	2.43857
NormSkin.90059	4.46632	4.89673	5.74076	2.83954	2.16146	0	1.90182	2.58496	2.05585	1.88136	2.77444	2.41028	2.12711	2.87101	2.71786	0	3.1008	0.881356	2.35199
NormSkin.82180	3.1867	4.33327	4.86321	5.56264	2.63472	0	1.90182	2.58496	2.52026	3.90689	2.77444	1.83954	0	3.26777	2.71786	1.39593	2.74076	2.61005	2.9419
NormSkin.63450	4.46632	2.53343	6.05243	4.90689	3.14439	0	1.90182	1.14439	2.05585	1.88136	3.2115	2.75207	3.31431	2.87101	2.17834	2.49354	2.09192	1.27563	2.43857
NormSkin.87424	5.18461	4.33327	5.38325	3.06496	3.3295	2.7633	3.09192	3.67094	2.52026	2.19502	1.9419	1.33703	2.8501	1.75207	2.71786	2.01886	2.62244	2.33703	1.17834
NormSkin.82480	3.1867	5.04209	4.96639	4.7855	1.72935	3.39593	1.90182	2.8606	3.29897	2.19502	2.24393	3.01886	2.12711	1.75207	2.17834	2.89162	0.706269	1.27563	1.70627
NormSkin.76284	4.46632	5.24192	5.71497	2.55943	0	0	1.90182	1.14439	3.10962	3.04669	2.24393	2.41028	2.12711	1.30666	1.77444	1.79647	2.09192	1.8606	2.14439
NormSkin.51697	3.55943	4.89673	5.01417	4.52026	2.88136	2.7633	3.53343	3.28345	0	2.46632	1.9419	2.03747	2.54649	2.074	1.77444	1.39593	1.4245	1.55943	1.70627
NormSkin.102802	5.68871	4.55297	4.68576	3.06496	3.3295	0	1.90182	2.8606	2.82889	3.04669	1.9419	3.95664	2.54649	2.64689	0	0.961526	2.4245	3.11839	2.43857
NormSkin.7167	4.81816	4.23991	5.23185	3.70627	3.52686	2.7633	2.2115	0.395929	2.05585	2.19502	1.9419	3.01886	3.63472	2.39593	2.71786	2.25987	2.74076	2.61005	0.796467
NormSkin.9448	4.81816	4.67985	4.81006	3.70627	1.72935	2.7633	1.53343	2.8606	0	3.04669	1.9419	1.58496	3.12711	2.87101	2.71786	1.39593	2.27563	1.8606	1.922
NormSkin.46826	5.18461	3.53998	5.23185	4.06041	1.72935	2.7633	2.2115	2	2.82889	2.46632	3.58496	2.41028	2.12711	2.074	1.77444	2.49354	0.706269	1.27563	2.57225
NormSkin.92160	4.96882	3.922	5.23185	3.89673	3.3295	4.75489	1.53343	3.46632	3.64689	2.19502	2.50696	1.58496	2.8501	1.30666	0	2.25987	1.4245	1.55943	2.14439
NormSkin.72274	4.81816	4.99763	5.64537	2.55943	2.16146	0	2.72935	2.36678	3.10962	1.074	2.50696	3.13578	3.8865	1.75207	2.71786	2.67094	2.4245	2.45251	2.69459
NormSkin.21800	5.87231	4.55297	5.64537	1.96153	3.14439	3.39593	0.658963	2.58496	2.52026	1.45251	3.2115	1.33703	2.12711	0	2.17834	2.49354	2.09192	1.8606	1.17834
NormSkin.42197	4.46632	4.55297	4.23185	4.7855	3.98569	2.38143	3.24393	2.36678	2.82889	3.04669	1.9419	2.03747	2.8501	2.64689	0	2.89162	2.62244	2.33703	1.922
NormSkin.4347	4.46632	4.49016	5.38325	3.70627	3.52686	0	1.53343	1.14439	3.29897	2.68281	3.2115	3.13578	2.12711	1.75207	2.17834	3.35199	2.09192	2.33703	1.70627
NormSkin.9578	4.81816	4.33327	5.18878	3.70627	1.72935	0	1.53343	3.28345	2.52026	1.074	2.24393	1.33703	2.12711	1.75207	2.71786	2.25987	1.10962	1.8606	1.922
NormSkin.7813	4.22781	4.89673	5.23185	3.70627	3.52686	2.38143	2.47999	0.395929	3.29897	2.19502	3.00946	1.58496	1.68281	2.64689	1.77444	3.51362	2.4245	2.33703	3.29123
NormSkin.23740	5.87231	4.04209	5.31049	2.83954	2.63472	0	1.53343	2	2.05585	2.91194	3.00946	3.25987	3.31431	2.39593	1.77444	3.19502	3.56585	3.16993	2.69459
NormSkin.53663	4.81816	5.30858	5.1008	2.83954	4.16146	0	3.09192	3.82889	3.29897	2.68281	1.47999	2.22781	1.68281	2.64689	2.17834	1.39593	2.81816	2.922	2.35199
NormSkin.92263	4.81816	4.67985	4.86321	3.70627	2.16146	3.69459	2.93198	2.8606	0	2.19502	2.24393	1.58496	2.54649	2.64689	3.33703	2.01886	2.4245	1.55943	0.796467
NormSkin.77781	3.1867	4.61626	5.79373	4.52026	3.14439	2.7633	3.64082	3.67094	2.82889	2.46632	2.50696	2.59756	2.12711	2.64689	2.71786	1.79647	1.81816	0	2.97124
NormSkin.102319	3.55943	4.89673	5.01417	4.65896	3.65294	4.05128	1.90182	1.14439	3.10962	1.88136	3.00946	0.921997	3.99048	3.26777	2.17834	1.79647	0	2.10962	2.43857
NormSkin.26526	4.96882	4.14009	4.96639	4.06041	2.16146	0	1.90182	0.395929	4.0282	2.91194	2.24393	1.83954	2.8501	1.30666	3.96153	1.79647	2.74076	3.27563	1.922
NormSkin.98358	4.22781	5.27367	4.74643	3.89673	3.14439	0	0	3.05585	2.82889	2.68281	2.77444	2.59756	2.12711	1.30666	2.71786	3.35199	2.27563	1.27563	2.35199
NormSkin.43093	4.46632	5.12494	4.3557	4.2115	2.16146	2.38143	1.2115	1.14439	2.05585	1.074	1.9419	0.752072	2.54649	2.64689	0	2.25987	2.95174	3.0282	3.47317
NormSkin.1759	4.46632	4.9419	4.23185	4.52026	4.23589	2.7633	1.90182	3.05585	2.05585	3.38143	2.77444	0.921997	3.8865	2.074	1.77444	1.39593	2.62244	2.33703	0.796467
NormSkin.98524	4.81816	4.85536	4.43857	4.06041	2.16146	2.38143	2.47999	2.58496	2.52026	0.50696	3.2115	3.57862	1.68281	2.074	2.17834	3.35199	2.81816	0	2.57225
NormSkin.86084	5.76749	5.3464	5.55297	1.50696	0	2.38143	1.53343	2.36678	2.05585	1.88136	2.24393	2.41028	2.12711	1.30666	2.17834	2.67094	0.706269	1.55943	2.14439
NormSkin.25942	4.81816	4.73791	4.91698	3.70627	2.16146	3.69459	1.53343	3.46632	1.65896	3.38143	3.2115	2.22781	2.12711	1.75207	0	2.25987	2.95174	0.881356	2.14439
NormSkin.53481	4.81816	5.30858	4.74643	3.30666	3.52686	2.7633	0.658963	1.61005	2.05585	2.68281	1	2.59756	2.12711	2.39593	2.71786	0.14439	3.25192	3.16993	2.97124
NormSkin.94279	4.81816	5.24192	5.05813	3.06496	1.72935	0	2.47999	2.58496	2.05585	2.91194	2.24393	1.58496	2.54649	2.074	0	2.49354	3.72362	4.08299	3.60382
NormSkin.95306	3.1867	5.41028	4.68576	4.90689	2.16146	0	3.64082	4.26383	1.65896	2.91194	1.9419	3.3594	2.12711	2.87101	1.77444	2.25987	1.81816	2.45251	0.796467
NormSkin.8215	4.46632	5.5897	3.7633	4.37778	3.14439	0	1.90182	1.61005	3.80192	3.38143	2.77444	3.3594	2.8501	1.75207	2.99048	2.01886	2.27563	1.55943	2.14439
NormSkin.3602	3.55943	4.79647	5.18878	4.65896	1.72935	3.39593	0.658963	2.36678	2.52026	2.68281	2.50696	4.09637	3.31431	0	2.71786	2.01886	2.81816	3.23589	1.17834
NormSkin.46701	5.18461	4.61626	5.1008	3.30666	3.52686	2.7633	2.93198	0.395929	3.10962	3.04669	3.00946	1.58496	2.54649	1.30666	2.99048	2.25987	1.81816	1.55943	2.69459
NormSkin.35379	4.46632	4.67985	3.93198	5.13145	2.63472	0	3.74643	1.61005	2.52026	3.38143	3.41741	2.59756	1.68281	1.30666	2.71786	1.39593	2.27563	2.922	3.4245
NormSkin.92703	3.55943	5.12494	5.01417	4.52026	2.88136	3.69459	1.90182	2	2.52026	2.19502	2.77444	3.3594	2.54649	2.64689	2.17834	2.89162	1.81816	2.61005	0.796467
NormSkin.85441	4.22781	4.55297	4.53671	4.90689	0	2.7633	1.2115	2	2.52026	2.91194	1	3.13578	2.8501	2.64689	0	2.89162	1.81816	2.45251	1.70627
NormSkin.90184	4.81816	4.55297	5.55297	3.30666	1.72935	2.7633	3.64082	0.395929	3.29897	2.68281	3.41741	2.22781	0	2.39593	2.17834	3.19502	0.706269	2.10962	2.14439
NormSkin.12697	4.46632	3.37412	5.74076	4.65896	1.72935	3.39593	1.53343	2.36678	3.64689	2.19502	3.00946	2.22781	0	2.87101	2.71786	3.51362	1.81816	2.79647	2.35199
NormSkin.64879	3.55943	5.7193	5.26974	3.70627	2.63472	0	1.2115	2.36678	2.05585	0.50696	1.9419	2.22781	2.8501	2.87101	2.99048	3.76888	1.81816	1.27563	2.43857
NormSkin.79756	3.55943	3.37412	6.30282	5.02354	3.3295	2.7633	1.53343	3.05585	2.52026	0.50696	2.77444	2.90182	2.12711	2.074	3.57862	2.01886	1.10962	2.79647	2.80735
NormSkin.8064	5.47317	4.14009	4.43857	4.2115	1.72935	2.7633	2.2115	3.28345	1.65896	0.50696	1.47999	1.83954	0	3.26777	1.77444	1.39593	1.4245	2.61005	2.14439
NormSkin.31072	4.96882	5.16781	4.23185	3.89673	3.87619	3.39593	1.2115	1.61005	1.65896	3.48678	2.24393	1.83954	2.8501	2.39593	1.77444	1.79647	0	2.96153	3.47317
NormSkin.102320	3.1867	3.53998	6.64537	4.90689	0	2.38143	2.72935	2.8606	0	2.19502	3.00946	1.83954	2.54649	3.74076	3.33703	1.39593	2.27563	1.27563	2.57225
NormSkin.32320	3.1867	5.30858	5.26974	4.52026	0	2.38143	2.72935	3.05585	3.80192	3.38143	1.9419	3.13578	0	2.64689	1.77444	3.88136	2.27563	2.922	1.70627
NormSkin.11691	4.96882	4.49016	6.26974	2.55943	2.88136	0	2.47999	2.8606	3.10962	2.46632	2.50696	1.58496	3.49354	1.75207	2.99048	0.961526	2.4245	2.10962	2.43857
NormSkin.84672	5.18461	4.49016	5.1008	3.52026	2.63472	5.74925	2.93198	1.61005	2.52026	2.91194	1.9419	2.90182	3.49354	1.75207	2.17834	2.49354	1.10962	2.96153	1.36678
NormSkin.80312	4.46632	4.14009	4.91698	4.7855	3.14439	0	1.2115	3.05585	2.05585	2.46632	3.2115	2.59756	3.31431	2.64689	2.99048	2.89162	2.27563	1.55943	1.36678
NormSkin.36466	4.46632	3.53998	4.61005	5.70481	2.16146	2.38143	2.72935	3.46632	0	3.48678	1.9419	2.75207	3.31431	2.39593	0	4.08746	2.74076	2.33703	2.57225
NormSkin.77301	3.55943	3.68871	5.5186	5.56264	2.88136	2.7633	2.2115	3.67094	2.05585	1.88136	2.77444	2.22781	2.54649	0.839535	2.17834	1.39593	2.09192	2.33703	0
NormSkin.6372	4.22781	5.27367	5.31049	3.52026	1.72935	2.7633	2.2115	1.14439	4.0282	3.90689	3.2115	3.65896	2.54649	3.074	2.71786	1.39593	1.81816	1.27563	1.922
NormSkin.101169	4.96882	3.37412	4.96639	5.02354	0	2.38143	3.09192	2.36678	3.10962	2.91194	3.58496	2.03747	2.12711	2.39593	0	2.67094	1.81816	1.55943	2.9419
NormSkin.33419	5.18461	4.55297	4.53671	4.06041	2.63472	2.38143	0.658963	1.14439	1.65896	2.46632	2.50696	1.33703	1.68281	1.30666	2.17834	1.39593	1.4245	2.45251	0.211504
NormSkin.96278	4.46632	5.08299	5.26974	3.52026	2.63472	0	1.53343	0	2.05585	2.46632	2.24393	2.75207	1.68281	2.64689	1.77444	3.19502	3	3.34453	2.57225
NormSkin.13046	4.96882	5.24192	4.23185	3.89673	2.88136	0	1.53343	1.14439	2.82889	1.074	1.9419	2.59756	2.12711	2.39593	3.33703	0.559427	1.81816	1.55943	1.922
NormSkin.92889	3.55943	4.41028	5.58496	4.7855	2.88136	3.39593	2.72935	2.36678	2.52026	1.45251	1.47999	3.25987	2.12711	0.839535	3.57862	0.961526	2.09192	2.33703	2.69459
NormSkin.90931	4.22781	4.67985	4.91698	4.52026	2.16146	2.7633	2.72935	2.36678	2.52026	2.19502	2.50696	2.41028	1.68281	3.074	2.99048	1.39593	2.27563	0	1.36678
NormSkin.39824	4.81816	4.73791	4.91698	3.89673	4.16146	3.39593	4.17834	4.26383	3.29897	1.074	2.50696	2.22781	3.12711	1.75207	1.77444	2.25987	1.4245	0.881356	1.922
NormSkin.105643	4.96882	4.73791	4.96639	3.70627	0	2.7633	2.72935	2.58496	1.65896	2.46632	3.58496	1.33703	3.12711	3.74076	2.17834	1.39593	1.4245	1.55943	1.36678
NormSkin.99263	5.18461	5.16781	5.18878	2.83954	2.88136	0	1.53343	1.14439	2.05585	3.04669	2.50696	1.83954	3.49354	2.87101	3.33703	2.89162	3.61626	4.24793	2.69459
NormSkin.51692	4.96882	4.99763	5.35012	3.06496	2.88136	0	2.72935	1.14439	2.05585	2.19502	2.24393	2.90182	3.31431	2.074	2.99048	1.39593	1.81816	2.10962	1.922
NormSkin.51391	3.55943	4.61626	5.42273	4.7855	2.63472	2.38143	2.2115	0	1.65896	2.91194	2.24393	2.22781	1.68281	2.87101	2.99048	2.01886	1.4245	0.881356	2.35199
NormSkin.15680	5.47317	4.61626	5.23185	3.06496	2.88136	2.38143	2.93198	3.67094	1.65896	2.46632	2.50696	3.45943	2.8501	0.839535	2.71786	1.39593	0.706269	2.33703	2.35199
NormSkin.92776	4.81816	5.44207	4.61005	3.52026	2.63472	2.7633	3.53343	0.395929	2.05585	3.38143	1	2.75207	3.49354	3.26777	3.33703	1.39593	0.706269	1.8606	2.43857
NormSkin.87278	4.96882	3.37412	5.14439	4.90689	4.52356	3.69459	3.09192	1.61005	2.52026	2.19502	1.9419	2.59756	1.68281	2.074	2.17834	2.67094	1.81816	0.881356	1.70627
NormSkin.7831	4.46632	3.922	5.1008	4.90689	3.52686	2.7633	2.2115	2	3.80192	2.68281	1.47999	2.22781	2.12711	1.30666	1.77444	2.89162	2.27563	1.55943	1.70627
NormSkin.78108	4.46632	4.61626	5.42273	3.89673	2.88136	3.39593	1.90182	0.395929	1.65896	1.88136	2.50696	0.921997	2.12711	2.074	3.57862	0.559427	2.81816	3.44556	0.796467
NormSkin.99341	4.81816	4.14009	5.55297	3.89673	3.87619	4.97607	1.53343	1.61005	1.65896	1.074	2.50696	1.33703	2.12711	3.26777	2.71786	2.49354	3.16146	2.922	1.17834
NormSkin.41699	4.46632	4.85536	5.38325	3.70627	1.72935	2.7633	2.72935	3.82889	2.52026	2.68281	2.77444	2.03747	2.54649	3.59756	2.17834	1.79647	1.10962	1.55943	2.80735
NormSkin.36354	4.22781	4.85536	4.81006	4.52026	4.52356	2.7633	1.90182	1.61005	3.29897	3.21968	3.00946	3.01886	1.68281	2.074	1.77444	2.67094	2.4245	2.45251	1.922
NormSkin.52502	5.18461	3.922	5.1008	4.2115	0	2.7633	2.47999	2	2.82889	0.50696	2.24393	2.41028	3.31431	0.839535	2.17834	2.01886	2.4245	1.27563	1.36678
NormSkin.25265	4.96882	5.3464	4.81006	3.30666	2.63472	4.75489	2.72935	4.39232	2.05585	2.46632	1.47999	2.75207	1.68281	2.64689	2.71786	3.62859	0.706269	1.55943	2.35199
NormSkin.51097	4.46632	5.2074	4.86321	3.89673	0	2.7633	3.09192	2.8606	2.05585	1.45251	2.50696	1.58496	2.54649	1.30666	1.77444	2.67094	1.10962	2.70627	0.211504
NormSkin.3360	4.46632	5.2074	4.86321	3.89673	1.72935	0	1.2115	2.8606	2.52026	2.68281	1.9419	2.03747	0	2.074	1.77444	1.39593	2.09192	0.881356	2.43857
NormSkin.64869	4.22781	4.23991	5.31049	4.65896	0	2.7633	2.2115	3.28345	1.65896	3.61005	1.9419	2.22781	0	3.074	2.17834	2.89162	2.74076	2.922	2.35199
NormSkin.44102	4.22781	3.81816	5.48847	4.90689	1.72935	2.38143	3.64082	3.28345	2.05585	2.19502	2.50696	2.59756	2.12711	0	1.77444	0.961526	1.81816	2.45251	2.14439
NormSkin.55606	4.46632	4.23991	5.67985	4.06041	2.16146	2.7633	1.90182	2	2.52026	3.04669	3.00946	3.13578	2.8501	0.839535	3.33703	2.49354	3	3.23589	2.57225
NormSkin.15341	5.30666	4.89673	4.3557	3.89673	2.16146	2.7633	2.2115	2.8606	3.10962	2.91194	2.77444	2.75207	2.8501	2.39593	3.57862	2.67094	2.09192	0	0.211504
NormSkin.76262	4.46632	5.16781	5.5186	3.30666	3.14439	2.7633	1.90182	0	3.64689	2.19502	1.9419	2.03747	3.63472	3.074	3.57862	1.39593	2.4245	0.881356	1.36678
NormSkin.9943	3.55943	5.44207	4.81006	4.65896	2.63472	2.38143	2.2115	3.28345	1.65896	3.21968	3.41741	3.25987	2.8501	2.87101	2.17834	3.19502	2.4245	1.8606	0.211504
NormSkin.91672	4.22781	4.41028	5.9456	3.89673	1.72935	2.7633	2.2115	2	0	2.46632	2.24393	3.13578	2.54649	1.75207	0	3.19502	2.09192	2.61005	3.29123
NormSkin.58104	3.55943	4.73791	5.05813	5.13145	4.074	3.39593	1.53343	1.61005	2.82889	3.04669	1.9419	2.59756	2.54649	2.39593	3.33703	3.35199	2.27563	1.27563	2.43857
NormSkin.33251	5.87231	3.922	5.18878	3.52026	3.52686	4.05128	3.09192	2	3.10962	3.71786	1.47999	2.41028	2.12711	2.074	0	3.51362	2.4245	2.79647	2.43857
NormSkin.44876	3.55943	4.23991	5.38325	5.32383	1.72935	2.7633	1.90182	2.36678	2.52026	2.46632	2.24393	2.90182	2.12711	0.839535	1.77444	2.89162	0.706269	2.61005	3.29123
NormSkin.20008	4.22781	4.89673	5.01417	4.37778	0	2.7633	1.90182	2.36678	2.82889	2.46632	1.9419	3.3594	1.68281	3.26777	1.77444	2.25987	2.62244	2.61005	1.922
NormSkin.60150	3.55943	5.04209	5.01417	4.90689	1.72935	3.39593	1.53343	2	1.65896	1.45251	1.9419	2.22781	2.12711	3.43155	2.99048	2.25987	0.706269	0	1.922
NormSkin.66217	4.46632	4.85536	5.14439	4.06041	2.63472	0	3.64082	2.8606	2.52026	2.46632	2.24393	2.03747	0	3.8606	3.79647	2.49354	1.81816	2.79647	2.35199
NormSkin.14307	5.18461	4.73791	4.10522	4.52026	2.88136	2.38143	3.40312	3.67094	0	1.88136	2.50696	2.59756	2.54649	2.87101	1.77444	0.961526	2.27563	3.0282	3.66496
NormSkin.93462	5.18461	3.17834	5.81951	4.37778	2.88136	2.38143	4.3631	3.28345	1.65896	1.88136	1.47999	1.33703	1.68281	2.39593	2.17834	0.559427	2.4245	2.33703	1.36678
NormSkin.30068	4.46632	5.47659	5.55297	3.06496	2.63472	2.38143	1.90182	3.05585	2.05585	2.19502	1.47999	1.33703	2.8501	3.59756	0	2.89162	1.4245	1.8606	2.57225
NormSkin.99762	4.46632	4.99763	6.03632	3.06496	2.88136	0	1.53343	1.61005	2.82889	1.074	2.77444	2.03747	3.12711	2.074	2.17834	2.25987	1.81816	2.79647	2.14439
NormSkin.17993	5.30666	4.55297	4.81006	3.89673	2.63472	2.7633	1.90182	2	3.10962	1.45251	2.50696	1.58496	3.8865	2.87101	0	2.89162	2.74076	1.55943	2.43857
NormSkin.17017	4.81816	5.04209	4.81006	3.89673	1.72935	2.38143	3.53343	3.67094	2.82889	2.68281	3.00946	2.41028	0	2.64689	1.77444	2.25987	2.4245	2.922	2.69459
NormSkin.4220	4.81816	4.04209	5.18878	4.52026	2.63472	2.7633	2.93198	1.61005	2.52026	1.074	3.2115	2.22781	2.12711	2.87101	0	3.35199	1.4245	1.27563	2.69459
NormSkin.71963	4.46632	5.3464	4.86321	3.89673	2.16146	2.7633	4.3631	3.98089	2.05585	1.45251	2.24393	0.752072	2.54649	0.839535	3.33703	2.01886	1.4245	1.8606	2.35199
NormSkin.3102	5.18461	3.81816	6.05243	3.52026	1.72935	2.7633	1.53343	2.8606	2.52026	1.074	1.47999	3.25987	2.12711	2.39593	3.57862	4.30282	0.706269	0.881356	1.70627
NormSkin.56899	4.96882	4.99763	4.74643	3.89673	1.72935	0	2.93198	2.36678	2.05585	3.04669	3.00946	2.41028	1.68281	2.87101	2.71786	2.67094	2.95174	2.79647	1.17834
NormSkin.31842	4.81816	5.37778	5.35012	3.06496	2.88136	3.69459	1.90182	2.58496	0	1.074	3.00946	1.33703	2.12711	2.64689	2.17834	2.01886	1.10962	1.8606	2.14439
NormSkin.86090	3.1867	4.99763	5.42273	5.02354	3.87619	4.05128	2.72935	2.36678	2.82889	1.88136	3.41741	2.75207	2.12711	0.839535	2.71786	2.67094	2.95174	2.10962	2.14439
NormSkin.55097	4.46632	4.9419	5.01417	4.2115	2.16146	2.38143	3.64082	1.61005	2.05585	3.71786	3.58496	2.59756	3.31431	1.75207	2.71786	3.03747	2.27563	1.27563	1.922
NormSkin.74236	5.68871	3.53998	5.71497	3.70627	4.45943	4.05128	1.53343	2.58496	3.80192	2.19502	1.9419	2.22781	3.12711	2.39593	2.71786	2.89162	1.10962	1.27563	1.922
NormSkin.22402	3.55943	5.27367	5.31049	4.52026	2.16146	2.38143	2.2115	2.58496	2.05585	1.88136	2.24393	3.25987	1.68281	1.75207	2.99048	2.01886	1.4245	1.8606	1.36678
NormSkin.76051	4.81816	4.41028	5.05813	4.37778	3.3295	0	2.93198	3.05585	0	2.91194	2.50696	3.73507	3.31431	2.074	3.57862	2.49354	1.81816	1.55943	1.36678
NormSkin.10654	3.55943	4.55297	5.64537	4.90689	2.63472	0	4.02354	3.28345	2.82889	0.50696	2.50696	2.59756	1.68281	3.26777	2.71786	0.559427	3	2.70627	2.69459
NormSkin.51238	4.96882	5.30858	4.68576	3.70627	1.72935	2.38143	0	2.58496	0	2.46632	1	2.90182	2.12711	1.30666	2.71786	3.51362	1.81816	2.33703	2.35199
NormSkin.43154	4.46632	5.16781	5.14439	3.89673	4.074	2.38143	2.93198	1.14439	3.29897	1.45251	2.50696	3.01886	2.54649	3.26777	0	0.961526	0.706269	2.45251	2.14439
NormSkin.36392	4.96882	4.33327	5.67985	3.70627	3.14439	0	3.64082	2	3.29897	2.19502	3.00946	2.22781	2.12711	2.64689	2.17834	1.39593	2.74076	3.16993	1.70627
NormSkin.36667	4.81816	3.53998	5.81951	4.52026	0	2.38143	2.47999	4.13145	3.29897	2.68281	0.337035	2.59756	3.31431	2.074	2.71786	2.01886	2.09192	1.8606	1.36678
NormSkin.44508	3.1867	6.09637	5.5186	3.89673	3.3295	2.7633	1.53343	2.36678	2.52026	1.45251	0.337035	2.03747	4.0785	1.30666	2.99048	3.19502	3.16146	2.70627	2.14439
NormSkin.20674	5.30666	4.04209	5.14439	4.2115	3.14439	2.38143	1.90182	2	2.82889	2.19502	3.86581	1.83954	3.8865	2.64689	2.99048	2.25987	3.1008	1.27563	2.57225
NormSkin.80428	3.1867	4.49016	6.01064	5.02354	2.16146	0	2.47999	2.58496	2.52026	2.46632	3.2115	2.22781	2.12711	2.39593	3.33703	2.01886	2.62244	0	2.43857
NormSkin.57019	4.46632	4.73791	4.86321	4.65896	1.72935	3.39593	2.47999	1.14439	2.82889	2.46632	3.72935	2.90182	2.12711	1.30666	2.17834	3.51362	1.81816	1.27563	2.80735
NormSkin.103158	5.47317	4.33327	5.61471	3.30666	2.88136	0	2.47999	3.05585	3.64689	2.68281	3.2115	2.75207	1.68281	2.64689	0	3.51362	2.4245	2.61005	2.9419
NormSkin.86132	5.68871	4.33327	5.64537	3.06496	1.72935	0	1.53343	3.82889	3.29897	3.48678	2.24393	3.01886	3.49354	2.87101	2.71786	0.961526	2.74076	2.10962	1.36678
NormSkin.13026	5.18461	3.53998	5.48847	4.52026	0	3.39593	2.72935	2.8606	2.05585	2.19502	1	2.75207	3.49354	2.87101	2.71786	2.25987	4.06949	4.03284	2.9419
NormSkin.63741	4.96882	4.33327	5.38325	4.06041	2.16146	2.7633	1.2115	1.61005	0	2.19502	2.50696	2.41028	0	0.839535	2.71786	2.01886	1.4245	2.10962	1.70627
NormSkin.100233	5.30666	4.67985	4.86321	3.89673	2.16146	0	2.72935	3.05585	2.52026	3.81277	3.41741	3.3594	3.8865	2.87101	0	3.35199	2.27563	1.27563	3.22781
NormSkin.12692	4.81816	4.73791	5.48847	3.70627	4.39593	2.7633	1.2115	3.67094	3.91698	1.45251	2.50696	1.83954	0	1.30666	2.17834	2.25987	3.1008	3.44556	3.08299
NormSkin.4561	4.22781	5.37778	5.1008	4.06041	0	2.7633	3.64082	2.58496	2.05585	1.45251	2.24393	2.22781	2.54649	1.30666	2.99048	2.67094	2.09192	2.45251	1.36678
NormSkin.56549	3.55943	4.99763	5.18878	5.02354	2.88136	0	3.8501	2	2.52026	1.88136	2.50696	3.01886	2.12711	1.30666	2.17834	2.49354	3.43857	3.54649	3.60382
NormSkin.30211	4.96882	5.37778	5.58496	2.83954	1.72935	0	2.72935	2.8606	3.50027	1.45251	1.47999	2.03747	2.54649	3.074	2.17834	0.559427	1.10962	2.70627	1.36678
NormSkin.91737	4.81816	4.79647	5.1008	4.06041	3.52686	2.7633	2.93198	2	2.82889	2.19502	2.24393	4.16993	3.63472	2.64689	3.57862	2.49354	0.706269	1.55943	2.35199
NormSkin.7819	3.55943	6.3464	5.35012	3.52026	2.16146	2.38143	2.47999	2	2.82889	3.21968	3.58496	3.3594	2.54649	1.30666	2.99048	2.01886	2.62244	1.8606	3.22781
NormSkin.66878	3.55943	3.922	5.74076	5.56264	3.87619	3.39593	3.09192	2	2.52026	2.46632	1.9419	2.90182	2.8501	3.074	0	0.961526	2.4245	1.27563	3.47317
NormSkin.42394	4.22781	5.08299	5.58496	3.89673	3.3295	3.39593	3.53343	2.8606	2.82889	3.04669	2.24393	3.45943	2.54649	2.074	0	2.25987	2.27563	2.61005	2.14439
NormSkin.54576	5.47317	2.53343	5.7647	5.02354	2.88136	0	2.72935	2.36678	3.10962	1.88136	2.50696	1.58496	2.12711	0.839535	2.17834	0.961526	2.81816	1.27563	1.17834
NormSkin.54921	5.68871	4.99763	5.55297	2.55943	3.3295	2.7633	3.40312	2	4.66496	1.074	3.00946	2.75207	0	2.64689	1.77444	1.39593	1.4245	2.10962	2.97124
NormSkin.55153	4.46632	5.47659	5.55297	3.30666	2.88136	4.55943	3.09192	2.58496	2.52026	3.04669	2.24393	2.41028	0	0.839535	2.99048	2.25987	2.74076	2.10962	1.922
NormSkin.16768	4.96882	5.47659	3.45251	4.90689	0	2.38143	3.24393	3.46632	2.52026	1.45251	2.50696	2.90182	3.31431	3.074	4.15295	1.39593	2.74076	2.10962	2.14439
NormSkin.3897	4.81816	5.16781	4.61005	4.2115	3.65294	2.7633	2.2115	1.61005	3.10962	1.074	2.50696	2.90182	0	3.26777	2.17834	2.25987	2.27563	0.881356	1.70627
NormSkin.58180	5.18461	4.14009	5.42273	4.06041	3.14439	2.38143	2.2115	1.61005	2.05585	1.88136	1.47999	2.59756	0	3.59756	2.17834	1.39593	3.1008	2.61005	2.69459
NormSkin.34801	3.55943	5.16781	5.42273	4.65896	1.72935	0	2.2115	2.8606	0	3.21968	3.2115	2.90182	1.68281	2.64689	2.71786	2.49354	2.74076	2.45251	1.70627
NormSkin.95659	4.46632	4.04209	4.81006	5.49354	2.16146	3.69459	3.74643	2	3.10962	2.91194	1	3.25987	0	3.43155	1.77444	2.89162	2.09192	2.61005	2.9419
NormSkin.68299	4.46632	5.37778	4.91698	4.06041	1.72935	2.7633	1.90182	3.46632	1.65896	3.48678	1.47999	2.41028	3.12711	2.39593	2.17834	2.49354	3.16146	3.62244	3.70044
NormSkin.48504	4.96882	3.81816	5.38325	4.65896	1.72935	2.7633	2.2115	1.61005	1.65896	2.68281	0	1.33703	2.54649	1.75207	2.71786	1.39593	0	1.27563	1.922
NormSkin.4387	4.96882	4.61626	5.35012	3.89673	3.14439	2.7633	4.3631	3.05585	3.91698	1.45251	1.47999	2.22781	2.12711	2.074	0	0.961526	3.1008	3.27563	3.97124
NormSkin.34107	3.55943	4.55297	5.48847	5.23589	3.3295	2.38143	0	1.61005	1.65896	1.45251	2.24393	2.22781	2.54649	1.30666	2.99048	1.79647	2.4245	2.10962	2.35199
NormSkin.71778	4.81816	5.08299	5.42273	3.52026	3.52686	2.38143	1.90182	3.05585	2.05585	2.91194	0.337035	3.01886	3.49354	2.87101	4.43507	2.01886	2.74076	2.45251	2.69459
NormSkin.23849	4.46632	5.55782	4.61005	4.2115	3.65294	3.69459	1.53343	3.05585	3.29897	1.074	1.9419	1.58496	3.12711	2.074	2.99048	0.559427	2.74076	3.93695	4.09192
NormSkin.1143	4.22781	4.79647	5.31049	4.52026	2.16146	2.38143	3.74643	4.26383	2.52026	1.88136	2.77444	3.01886	0	2.64689	2.17834	2.67094	1.10962	2.33703	2.43857
NormSkin.21042	4.22781	4.33327	6.09081	4.2115	2.88136	2.38143	1.90182	0	2.05585	2.19502	1.9419	0.752072	3.12711	2.074	3.57862	2.89162	1.81816	2.33703	1.17834
NormSkin.13141	3.55943	4.73791	5.92074	4.65896	4.45943	4.05128	3.40312	2.36678	3.10962	1.88136	2.50696	0.921997	2.54649	3.26777	2.71786	0.961526	2.62244	1.27563	2.43857
NormSkin.21771	5.30666	4.33327	5.35012	3.89673	3.3295	4.28735	3.40312	3.05585	2.82889	2.46632	3.2115	2.90182	2.12711	1.75207	2.17834	2.25987	1.10962	2.10962	1.922
NormSkin.97611	4.22781	4.79647	5.96639	3.89673	4.074	2.7633	3.8501	2.58496	2.52026	1.074	1.47999	2.03747	3.12711	3.074	1.77444	2.25987	2.27563	2.10962	1.922
NormSkin.82100	4.81816	4.61626	4.23185	5.23589	2.63472	4.28735	4.91949	3.05585	0	1.88136	3.2115	3.57862	1.68281	3.43155	1.77444	2.49354	3	2.45251	1.70627
NormSkin.12524	4.22781	4.55297	5.1008	5.02354	2.63472	0	2.2115	2.36678	2.52026	1.88136	2.77444	2.41028	3.49354	1.30666	2.17834	0.14439	2.62244	3.27563	2.80735
NormSkin.72776	3.1867	5.66496	5.26974	4.7855	2.63472	0	2.2115	2.8606	4.59442	3.04669	1.9419	2.90182	2.12711	0.839535	3.96153	2.67094	1.81816	2.61005	2.14439
NormSkin.42366	5.68871	4.99763	5.38325	2.83954	2.16146	2.38143	2.47999	2	2.52026	4.04669	3.41741	3.57862	2.8501	2.64689	0	1.79647	1.4245	0.881356	1.17834
NormSkin.67001	4.96882	4.33327	5.23185	4.37778	2.63472	2.7633	1.90182	1.61005	2.52026	2.19502	2.24393	2.41028	0	0.839535	2.71786	1.39593	1.81816	1.8606	1.922
NormSkin.41277	4.46632	4.99763	5.55297	3.89673	3.14439	2.7633	0.658963	3.28345	2.82889	1.88136	0.337035	1.83954	2.8501	2.074	2.71786	1.79647	2.27563	2.79647	4.17414
NormSkin.46685	5.56746	4.04209	4.96639	4.37778	1.72935	3.39593	3.09192	3.46632	2.05585	3.71786	4.14439	3.25987	1.68281	1.30666	2.17834	2.01886	1.81816	2.79647	1.36678
NormSkin.3604	4.96882	4.41028	4.91698	4.65896	1.72935	2.38143	1.53343	1.14439	1.65896	2.46632	1.47999	2.75207	2.12711	2.87101	2.17834	3.35199	3.72362	2.79647	2.69459
NormSkin.91159	3.55943	4.9419	5.55297	4.90689	2.88136	0	2.47999	3.05585	2.52026	1.074	2.77444	2.03747	2.12711	1.75207	1.77444	2.25987	2.74076	1.8606	2.80735
NormSkin.4891	5.56746	4.73791	5.35012	3.30666	3.87619	2.38143	2.47999	3.05585	2.52026	0.50696	3.00946	1.33703	3.49354	1.30666	2.71786	2.25987	2.27563	3.27563	2.80735
NormSkin.21821	4.96882	4.73791	5.05813	4.2115	3.14439	0	3.24393	2.58496	2.82889	3.48678	1	1.58496	3.31431	2.64689	3.33703	1.79647	3.16146	2.61005	2.43857
NormSkin.32803	4.22781	4.85536	5.5186	4.37778	2.16146	2.7633	2.47999	2.8606	1.65896	2.91194	2.24393	2.90182	0	1.75207	2.17834	2.89162	2.09192	2.10962	1.922
NormSkin.3863	4.81816	4.55297	6.09081	3.52026	3.52686	3.39593	4.02354	2	3.29897	2.68281	2.77444	3.65896	0	3.074	2.17834	2.25987	2.62244	2.10962	1.36678
NormSkin.78278	5.94437	4.14009	5.38325	3.52026	3.52686	0	1.90182	2.58496	2.05585	2.19502	3.41741	2.90182	2.54649	3.74076	2.71786	2.89162	3.3887	2.61005	2.80735
NormSkin.11360	4.46632	5.12494	5.18878	4.2115	1.72935	4.05128	2.93198	2.36678	2.05585	3.38143	3.2115	2.03747	0	2.39593	2.17834	3.51362	1.4245	1.55943	0.796467
NormSkin.93735	5.30666	5.30858	4.86321	3.52026	1.72935	0	4.3631	3.67094	2.05585	2.46632	1.47999	1.58496	1.68281	3.26777	2.17834	3.03747	2.95174	1.8606	2.69459
NormSkin.105099	4.46632	4.04209	6.11292	4.37778	0	2.7633	3.09192	2.58496	1.65896	1.45251	3.00946	2.59756	2.54649	3.26777	2.71786	1.79647	0.706269	1.55943	1.922
NormSkin.61523	5.18461	4.33327	5.26974	4.2115	3.3295	3.69459	3.09192	3.82889	3.80192	3.21968	1.9419	3.01886	0	1.30666	2.71786	0.559427	2.09192	1.55943	2.57225
NormSkin.3103	4.22781	4.73791	5.5186	4.52026	0	2.7633	2.47999	0.395929	2.05585	2.19502	2.50696	2.03747	2.8501	2.39593	3.33703	2.49354	1.81816	1.27563	2.69459
NormSkin.66279	3.55943	5.12494	5.9456	4.37778	2.88136	2.38143	2.93198	1.14439	2.82889	1.88136	2.77444	3.01886	3.12711	1.75207	0	2.01886	2.81816	1.27563	2.80735
NormSkin.46434	5.30666	4.73791	5.26974	3.70627	4.58812	2.7633	3.24393	2.8606	2.05585	2.91194	1	0.921997	2.12711	2.074	3.57862	2.01886	2.27563	2.33703	2.14439
NormSkin.94547	4.81816	5.04209	5.1008	4.06041	3.87619	2.7633	2.47999	3.28345	2.82889	2.68281	4.66197	2.03747	3.63472	0.839535	1.77444	2.89162	2.27563	2.33703	2.9419
NormSkin.87383	4.96882	4.49016	6.72433	2.83954	2.63472	2.38143	3.24393	3.46632	3.64689	3.04669	3.00946	2.90182	1.68281	2.87101	2.71786	3.62859	2.27563	0.881356	0.211504
NormSkin.60038	4.81816	5.37778	5.31049	3.52026	3.14439	3.39593	2.72935	3.46632	3.91698	1.45251	0	2.41028	1.68281	1.30666	2.17834	2.01886	2.27563	0.881356	2.14439
NormSkin.68100	4.81816	4.73791	5.7647	3.70627	3.3295	2.38143	1.90182	0.395929	3.80192	2.46632	2.50696	2.03747	2.8501	2.64689	2.71786	2.25987	1.10962	3.11839	2.35199
NormSkin.95381	4.81816	5.16781	5.14439	3.89673	2.16146	2.7633	1.53343	2	2.52026	0.50696	1.47999	0.921997	3.31431	2.39593	3.33703	0.559427	2.4245	2.10962	2.69459
NormSkin.47255	4.81816	4.61626	5.38325	4.2115	3.14439	0	1.90182	2.8606	1.65896	1.88136	1.47999	2.03747	3.12711	2.87101	3.33703	2.49354	2.95174	2.96153	2.14439
NormSkin.94511	5.18461	5.12494	5.01417	3.70627	3.87619	2.7633	4.25192	3.05585	2.05585	1.45251	1	1.83954	2.54649	2.074	1.77444	3.35199	2.27563	3.0282	2.57225
NormSkin.44471	5.47317	5.04209	4.81006	3.70627	2.16146	0	1.53343	3.05585	0	1.45251	1	2.03747	2.54649	2.87101	1.77444	2.01886	1.81816	2.45251	1.70627
NormSkin.92605	5.30666	4.85536	4.81006	4.06041	1.72935	2.7633	1.2115	2.36678	1.65896	1.074	0.337035	2.03747	0	2.39593	2.71786	1.79647	2.74076	2.70627	1.36678
NormSkin.52761	4.46632	5.16781	5.35012	4.06041	2.88136	3.69459	1.2115	2.36678	1.65896	2.46632	2.77444	0.921997	3.31431	0.839535	2.17834	2.01886	2.09192	2.61005	1.922
NormSkin.36279	4.22781	5.30858	5.44904	4.06041	3.3295	2.7633	1.53343	3.28345	3.10962	3.38143	2.24393	3.13578	3.12711	1.30666	0	2.67094	1.4245	0.881356	1.70627
NormSkin.73386	5.18461	4.73791	4.74643	4.37778	0	2.7633	1.90182	1.61005	2.82889	2.19502	1.47999	1.33703	1.68281	2.39593	2.99048	3.03747	2.62244	2.33703	1.17834
NormSkin.67925	4.46632	5.37778	5.31049	3.89673	2.88136	2.38143	3.24393	2	2.82889	1.074	2.50696	2.03747	2.12711	2.39593	2.17834	2.01886	1.4245	3.47999	2.80735
NormSkin.97329	4.81816	4.49016	4.43857	5.32383	4.71497	2.38143	4.42803	3.46632	2.52026	2.19502	3.2115	2.90182	3.12711	2.074	0	1.79647	2.27563	2.61005	2.43857
NormSkin.9161	4.46632	4.67985	5.55297	4.37778	2.16146	2.7633	2.2115	2.58496	2.05585	2.68281	1	2.41028	3.8865	1.75207	4.2951	2.49354	2.4245	1.8606	2.43857
NormSkin.72303	4.81816	4.55297	5.18878	4.52026	2.88136	2.38143	0.658963	2.58496	3.64689	2.91194	2.24393	3.25987	0	3.74076	1.77444	4.39953	2.27563	1.8606	2.35199
NormSkin.33279	3.55943	5.88136	5.26974	4.37778	3.3295	4.55943	2.72935	2.58496	2.05585	2.68281	1.47999	3.01886	3.63472	2.074	1.77444	2.89162	1.4245	2.61005	1.70627
NormSkin.60370	4.81816	3.37412	5.99048	4.90689	0	4.05128	2.72935	3.28345	0	3.38143	2.50696	3.01886	3.8865	3.074	2.99048	2.49354	2.95174	2.61005	1.70627
NormSkin.18629	5.30666	5.16781	5.1008	3.52026	3.52686	3.69459	2.72935	1.61005	3.50027	3.04669	0.337035	2.03747	2.8501	2.64689	2.99048	2.01886	1.10962	2.61005	1.36678
NormSkin.60528	4.46632	4.61626	5.23185	4.7855	2.16146	2.7633	2.72935	2.58496	2.52026	0	1.9419	2.22781	3.31431	2.87101	0	2.25987	2.09192	1.8606	2.35199
NormSkin.105092	4.96882	4.73791	4.61005	4.7855	2.16146	2.38143	1.2115	1.14439	4.44904	3.71786	4.00946	1.58496	1.68281	3.43155	3.57862	0.961526	3.25192	2.45251	2.35199
NormSkin.100840	4.81816	4.85536	4.91698	4.52026	2.88136	3.39593	2.72935	3.28345	2.82889	1.88136	4.14439	2.03747	3.31431	2.074	2.99048	3.35199	0	1.8606	2.80735
NormSkin.14870	4.22781	5.16781	4.23185	5.49354	0	2.38143	3.09192	3.28345	0	3.61005	2.24393	3.57862	2.54649	2.39593	3.33703	3.88136	2.4245	2.10962	2.57225
NormSkin.87416	4.46632	4.85536	5.01417	4.7855	2.63472	2.38143	1.53343	2.36678	1.65896	0.50696	3.58496	2.22781	3.63472	3.59756	1.77444	2.25987	3	2.79647	3.22781
NormSkin.33621	5.47317	5.08299	4.68576	3.89673	2.88136	0	3.53343	2	3.50027	2.46632	3.86581	3.45943	1.68281	2.64689	2.17834	3.76888	2.62244	3.0282	2.80735
NormSkin.24351	5.30666	4.04209	5.58496	4.2115	3.52686	2.38143	3.53343	4.13145	3.10962	3.38143	2.24393	3.73507	3.77444	0	2.71786	2.67094	2.74076	1.27563	1.70627
NormSkin.93416	4.81816	5.30858	4.81006	4.2115	2.16146	0	1.53343	2	0	1.88136	2.24393	2.41028	2.12711	2.39593	2.99048	0.961526	1.4245	2.33703	2.43857
NormSkin.100616	5.87231	5.27367	5.44904	2.55943	1.72935	2.7633	2.93198	2	3.29897	2.19502	2.50696	2.75207	0	1.30666	0	2.67094	2.09192	1.55943	1.17834
NormSkin.9658	3.55943	4.9419	6.13362	4.52026	2.88136	0	1.90182	4.83156	2.52026	2.19502	4.74925	2.41028	2.12711	2.64689	1.77444	3.99525	1.81816	2.45251	1.36678
NormSkin.71993	4.81816	5.44207	5.18878	3.70627	3.87619	0	2.72935	1.14439	4.0282	3.71786	2.24393	1.58496	3.99048	3.074	3.33703	2.01886	3.50696	2.79647	2.80735
NormSkin.90359	4.22781	5.04209	5.1008	4.7855	4.71497	4.05128	4.53998	3.05585	2.05585	1.45251	3.2115	3.13578	3.12711	1.75207	2.99048	1.39593	0	2.45251	1.36678
NormSkin.29848	4.96882	5.3464	5.55297	3.30666	3.98569	2.7633	4.3631	2	2.82889	1.88136	2.24393	2.03747	0	0.839535	3.96153	2.67094	2.81816	2.45251	1.922
NormSkin.86683	4.22781	5.53343	5.89546	3.52026	0	4.28735	3.24393	2.36678	3.10962	3.04669	2.24393	1.83954	3.12711	1.75207	2.17834	2.67094	2.27563	0	2.43857
NormSkin.8130	3.55943	5.04209	5.01417	5.56264	0	0	2.72935	3.82889	2.05585	2.46632	3.2115	1.58496	2.12711	3.074	3.33703	3.19502	1.81816	4.06496	3.08299
NormSkin.98641	4.46632	5.04209	5.01417	4.65896	1.72935	3.69459	3.53343	1.61005	1.65896	3.96639	1	3.01886	2.12711	1.75207	2.99048	1.79647	1.81816	1.8606	2.35199
NormSkin.29745	4.22781	4.73791	5.31049	4.90689	2.63472	2.7633	3.09192	1.14439	2.05585	2.19502	1	2.03747	3.12711	0.839535	1.77444	3.88136	4.46288	4.50362	4.01417
NormSkin.54460	4.46632	5.97366	4.53671	4.2115	3.3295	2.7633	2.2115	3.28345	3.64689	2.19502	3.86581	2.75207	2.54649	2.074	0	2.89162	3.1008	2.61005	1.70627
NormSkin.49871	3.55943	4.41028	5.38325	5.83688	2.16146	0	1.53343	2	2.82889	2.46632	0.337035	3.3594	2.54649	1.75207	3.79647	2.01886	1.81816	2.61005	1.70627
NormSkin.99268	5.56746	5.12494	4.43857	4.06041	2.16146	3.69459	3.24393	3.67094	4.11839	3.04669	2.50696	3.13578	0	3.26777	2.99048	2.01886	1.10962	3.23589	1.70627
NormSkin.91503	4.46632	4.14009	5.35012	5.23589	2.63472	0	2.2115	3.28345	0	1.45251	3.00946	2.59756	2.12711	2.87101	2.99048	2.49354	1.4245	2.10962	1.70627
NormSkin.80694	4.22781	5.24192	5.5186	4.2115	2.16146	2.7633	0	3.67094	2.52026	3.48678	2.77444	1.58496	2.8501	2.39593	0	2.89162	2.81816	1.55943	1.36678
NormSkin.46681	5.18461	4.89673	4.74643	4.37778	3.3295	3.39593	2.2115	2.8606	2.52026	3.38143	1.9419	2.90182	2.54649	3.26777	2.71786	0.14439	0.706269	1.55943	2.35199
NormSkin.14743	4.46632	5.16781	5.05813	4.52026	1.72935	2.7633	3.74643	3.28345	2.82889	2.91194	2.50696	3.82353	2.12711	2.074	0	1.39593	2.95174	2.96153	1.70627
NormSkin.27736	4.96882	5.27367	5.26974	3.70627	3.7855	4.75489	3.8501	2	3.91698	1.88136	1.47999	2.59756	2.54649	1.75207	2.71786	0.961526	1.10962	0.881356	1.922
NormSkin.13550	4.96882	5.50696	4.53671	4.2115	3.65294	2.38143	2.47999	2.58496	2.82889	2.19502	4.36678	3.82353	2.12711	3.74076	2.17834	2.67094	2.74076	0	2.35199
NormSkin.56757	3.55943	5.2074	5.23185	5.23589	2.16146	2.38143	2.93198	3.46632	2.52026	2.19502	2.24393	1.58496	2.54649	1.30666	1.77444	2.67094	2.27563	1.8606	1.36678
NormSkin.83874	4.96882	4.33327	4.61005	5.32383	2.63472	0	2.93198	0.395929	1.65896	3.48678	3.86581	2.41028	3.49354	3.074	2.17834	3.03747	2.4245	3.11839	1.922
NormSkin.98348	4.22781	5.08299	5.14439	4.7855	3.3295	3.69459	3.8501	3.67094	3.80192	3.38143	2.24393	3.95664	2.12711	1.30666	0	3.03747	1.10962	2.61005	3.60382
NormSkin.91978	5.30666	4.23991	5.48847	4.2115	2.16146	0	2.72935	3.05585	2.82889	1.45251	2.24393	2.03747	2.54649	2.87101	2.17834	2.67094	1.10962	2.45251	2.35199
NormSkin.12845	4.22781	4.41028	5.58496	5.02354	3.14439	0	3.24393	3.46632	3.64689	3.38143	2.50696	2.22781	2.12711	3.43155	2.99048	1.39593	1.4245	2.96153	2.43857
NormSkin.56484	4.96882	5.30858	5.44904	3.52026	0	0	1.90182	2.36678	1.65896	1.88136	2.77444	2.03747	2.12711	2.074	2.71786	2.01886	2.62244	1.55943	1.70627
NormSkin.7183	5.56746	5.3464	4.43857	3.89673	3.3295	0	1.53343	2.36678	4.53015	3.04669	1.47999	2.03747	3.49354	3.074	3.33703	1.39593	1.10962	2.10962	2.35199
NormSkin.58071	4.96882	4.79647	4.3557	5.13145	3.14439	2.38143	2.2115	2	2.05585	3.38143	3.00946	3.73507	3.12711	1.75207	3.57862	2.49354	2.09192	1.8606	2.80735
NormSkin.3466	4.96882	4.67985	5.23185	4.37778	3.7855	3.69459	1.90182	2.36678	3.29897	1.45251	2.50696	3.01886	0	2.074	2.17834	2.01886	1.4245	2.10962	1.36678
NormSkin.40604	4.81816	5.41028	5.14439	3.89673	2.88136	0	1.2115	3.28345	2.82889	2.68281	3.00946	3.01886	2.54649	1.75207	2.17834	2.67094	1.81816	0.881356	3.36678
NormSkin.39248	4.96882	5.41028	5.18878	3.70627	1.72935	5.46632	2.47999	2.58496	2.82889	3.38143	1.47999	2.75207	2.8501	3.074	3.33703	2.01886	1.4245	2.33703	2.69459
NormSkin.25773	4.46632	5.41028	4.74643	4.65896	0	2.7633	2.72935	3.67094	3.91698	3.71786	1	2.90182	3.49354	0	2.71786	3.35199	2.81816	2.70627	1.922
NormSkin.79174	4.81816	4.85536	5.55297	4.06041	1.72935	2.7633	3.53343	1.14439	3.29897	2.46632	3.86581	3.73507	2.12711	2.87101	1.77444	1.39593	1.10962	2.10962	2.35199
NormSkin.6147	5.18461	5.12494	5.92074	3.06496	1.72935	2.38143	2.2115	2	0	1.074	2.50696	0.921997	2.54649	2.074	3.33703	2.25987	1.81816	1.55943	2.35199
NormSkin.103144	4.81816	5.16781	5.1008	4.2115	3.52686	0	2.2115	2	4.37046	3.81277	3.86581	2.90182	0	2.64689	2.71786	1.39593	2.74076	2.79647	2.80735
NormSkin.15472	3.55943	5.41028	5.42273	4.90689	1.72935	0	1.90182	2.36678	2.05585	3.71786	3.86581	1.58496	1.68281	2.074	3.57862	1.39593	2.09192	1.8606	2.57225
NormSkin.77022	4.46632	5.61005	5.01417	4.2115	2.88136	4.55943	2.93198	0	2.52026	2.68281	2.77444	0.921997	3.31431	2.64689	2.17834	2.49354	3.16146	2.922	1.922
NormSkin.63035	5.47317	5.12494	4.81006	3.89673	3.52686	2.7633	3.24393	2	3.29897	3.04669	1.9419	2.22781	0	0	1.77444	2.89162	1.81816	2.45251	2.69459
NormSkin.49354	4.22781	4.33327	5.84351	4.90689	2.16146	0	2.47999	3.28345	2.05585	1.074	3.41741	3.45943	2.54649	0.839535	2.17834	0.961526	1.81816	1.8606	1.70627
NormSkin.20006	5.47317	4.49016	5.64537	3.70627	3.14439	2.38143	3.40312	3.46632	2.05585	1.074	2.77444	2.90182	2.54649	3.74076	3.79647	1.79647	3.25192	2.33703	2.97124
NormSkin.85270	4.46632	4.79647	5.67985	4.37778	3.65294	3.69459	3.24393	3.05585	4.44904	2.46632	3.00946	2.75207	0	1.75207	3.33703	2.01886	2.4245	3.27563	2.97124
NormSkin.31094	5.94437	5.12494	5.18878	3.06496	4.58812	4.28735	4.53998	2.36678	3.80192	2.68281	2.77444	1.58496	2.54649	2.64689	2.71786	0.961526	2.09192	1.27563	2.14439
NormSkin.67572	3.55943	5.5897	5.26974	4.90689	3.3295	2.38143	1.53343	3.05585	0	1.88136	1.47999	1.33703	2.8501	2.39593	3.96153	3.35199	1.81816	2.33703	2.14439
NormSkin.36125	4.22781	3.68871	6.17414	5.23589	2.16146	0	2.2115	2.36678	1.65896	3.04669	0	1.33703	2.12711	2.39593	2.17834	3.62859	1.4245	1.55943	2.80735
NormSkin.2668	5.30666	4.89673	5.81951	3.30666	2.63472	2.38143	1.90182	1.61005	3.50027	2.91194	4.26777	3.01886	2.12711	3.59756	2.17834	2.01886	2.27563	2.33703	2.43857
NormSkin.70953	4.22781	5.53343	5.05813	4.52026	3.52686	0	2.2115	2.36678	2.05585	2.91194	3.00946	2.03747	0	2.39593	3.57862	2.89162	1.10962	2.79647	2.57225
NormSkin.51557	4.46632	5.50696	5.31049	4.06041	2.16146	2.7633	1.53343	3.82889	2.82889	0.50696	3.00946	3.13578	1.68281	4	2.99048	3.03747	0.706269	0.881356	2.14439
NormSkin.38340	3.1867	4.49016	6.17414	5.49354	2.63472	3.39593	1.2115	1.14439	0	3.38143	4.14439	3.57862	2.12711	4	2.71786	1.79647	1.81816	1.27563	2.9419
NormSkin.75066	4.46632	5.2074	5.01417	4.65896	0	3.69459	2.72935	2	4.0282	2.91194	1	3.3594	2.12711	2.39593	2.17834	2.67094	3.3887	3.62244	3.36678
NormSkin.77677	5.68871	4.14009	5.31049	4.2115	3.87619	2.7633	4.02354	4.26383	1.65896	2.91194	1.47999	3.13578	3.49354	1.75207	0	2.49354	3.16146	3.0282	2.43857
NormSkin.33762	5.47317	4.67985	4.68576	4.52026	3.65294	4.05128	4.1008	3.28345	3.50027	3.04669	1.9419	2.59756	2.54649	1.30666	2.17834	1.79647	2.62244	1.55943	3.36678
NormSkin.64782	4.96882	5.27367	5.05813	4.06041	0	4.05128	1.2115	3.28345	2.52026	2.19502	1	2.41028	2.8501	2.64689	2.17834	2.25987	2.27563	1.55943	2.80735
NormSkin.92207	4.81816	5.37778	3.93198	5.23589	2.88136	0	3.8501	4.26383	2.05585	3.04669	2.50696	2.59756	3.49354	3.074	2.71786	3.19502	0.706269	3.27563	3.55297
NormSkin.85767	4.46632	5.90309	5.1008	3.89673	3.3295	3.69459	2.93198	3.67094	3.50027	2.19502	4.26777	2.75207	2.8501	1.30666	2.99048	1.39593	2.27563	2.10962	1.922
NormSkin.51698	4.22781	4.67985	5.23185	5.23589	1.72935	0	2.47999	2	3.29897	3.21968	2.50696	1.83954	3.12711	3.074	2.17834	1.79647	2.4245	1.8606	1.70627
NormSkin.48940	5.87231	4.55297	5.64537	3.30666	3.87619	4.05128	2.93198	3.28345	3.80192	1.45251	1.47999	3.01886	1.68281	2.39593	3.33703	2.01886	1.4245	1.55943	1.70627
NormSkin.91554	4.81816	4.85536	5.81951	3.89673	3.98569	3.69459	4.17834	3.82889	0	3.38143	2.77444	3.13578	2.12711	2.074	2.17834	2.89162	2.4245	2.33703	1.36678
NormSkin.90529	5.47317	4.49016	5.05813	4.37778	1.72935	4.05128	3.74643	2.8606	2.52026	2.46632	2.24393	3.13578	3.63472	2.64689	2.99048	2.25987	2.27563	1.55943	2.35199
NormSkin.105737	5.18461	4.89673	5.61471	3.70627	2.16146	3.39593	4.1008	3.98089	2.05585	3.90689	1.9419	0.0740006	3.99048	1.30666	3.79647	1.79647	3.32193	2.10962	1.17834
NormSkin.31826	3.55943	5.50696	5.1008	5.23589	1.72935	2.7633	3.74643	4.50696	2.52026	2.46632	1	2.22781	2.12711	2.39593	1.77444	2.67094	2.4245	2.45251	2.43857
NormSkin.23130	3.55943	5.74359	5.44904	4.65896	1.72935	3.69459	1.53343	3.28345	3.64689	0.50696	4.5818	0.921997	1.68281	2.074	3.33703	3.62859	1.81816	1.8606	2.69459
NormSkin.61936	5.30666	4.79647	5.1008	4.2115	1.72935	4.28735	2.93198	2.8606	1.65896	2.19502	2.77444	0.752072	2.12711	0	1.77444	2.25987	1.10962	1.55943	1.922
NormSkin.81457	4.81816	4.89673	5.64537	4.06041	4.58812	4.05128	3.8501	3.98089	3.50027	3.04669	2.24393	0.752072	2.12711	2.87101	2.71786	1.39593	2.74076	2.45251	2.43857
NormSkin.58939	4.22781	4.61626	5.92074	4.65896	1.72935	2.38143	2.2115	2.36678	2.82889	0	1.9419	2.03747	3.77444	2.87101	2.99048	2.01886	0	2.10962	2.69459
NormSkin.84114	5.18461	5.2074	5.5186	3.52026	2.63472	0	3.53343	2.8606	1.65896	0.50696	3.00946	1.83954	1.68281	2.39593	2.17834	1.39593	2.27563	0.881356	2.80735
NormSkin.85345	5.68871	3.81816	5.71497	4.2115	1.72935	4.28735	1.2115	2.58496	2.52026	2.19502	3.2115	1.83954	2.12711	2.87101	2.99048	1.79647	3.32193	2.10962	3.15295
NormSkin.72039	5.47317	5.04209	4.86321	4.06041	2.63472	2.7633	2.93198	0.395929	1.65896	3.38143	2.24393	0.752072	3.31431	2.074	2.17834	2.01886	4.89418	4.57862	3.80735
NormSkin.79005	4.46632	4.14009	6.05243	4.7855	3.14439	2.7633	1.90182	4.13145	0	2.19502	2.24393	3.73507	2.12711	2.64689	4.15295	2.49354	2.95174	2.79647	2.9419
NormSkin.30573	6.09748	5.12494	5.38325	2.83954	3.3295	4.05128	3.24393	2	3.29897	1.45251	3.58496	3.25987	0	3.74076	3.33703	1.39593	2.09192	2.33703	3.15295
NormSkin.2958	5.56746	5.50696	5.31049	3.06496	4.23589	2.7633	2.72935	3.28345	2.52026	2.68281	2.50696	0.275634	2.12711	1.75207	0	2.67094	1.81816	1.8606	1.36678
NormSkin.52111	4.46632	5.61005	4.86321	4.52026	1.72935	0	4.02354	4.13145	2.82889	0.50696	2.77444	2.75207	2.12711	2.39593	3.33703	2.01886	3.25192	3.23589	3.29123
NormSkin.7888	5.30666	5.3464	5.7647	3.06496	3.7855	2.38143	4.02354	2.36678	3.29897	3.21968	4.00946	3.45943	0	0.839535	1.77444	1.79647	1.10962	1.8606	2.14439
NormSkin.88193	4.81816	4.9419	5.35012	4.37778	3.87619	4.28735	2.2115	2.8606	2.05585	2.91194	2.77444	3.25987	2.12711	2.074	2.17834	2.25987	1.81816	1.27563	1.70627
NormSkin.34371	3.55943	5.47659	6.0785	4.37778	3.14439	2.38143	1.53343	3.28345	0	3.38143	1.9419	1.33703	3.12711	1.75207	2.99048	2.89162	2.27563	2.61005	1.70627
NormSkin.12016	5.47317	4.41028	5.71497	3.89673	2.16146	0	2.72935	4.50696	2.52026	3.61005	4.00946	3.3594	2.12711	3.59756	2.71786	3.19502	0	2.33703	2.80735
NormSkin.72038	4.22781	5.7193	5.84351	3.70627	1.72935	0	2.93198	2.36678	2.52026	3.48678	1	2.41028	1.68281	1.75207	2.99048	2.01886	2.4245	2.79647	2.35199
NormSkin.69836	5.56746	4.73791	4.53671	4.65896	2.16146	3.39593	2.72935	2.8606	1.65896	3.21968	2.24393	2.22781	2.8501	2.074	0	2.01886	1.4245	0	1.922
NormSkin.28228	4.81816	6.20945	3.45251	5.02354	1.72935	2.7633	2.47999	1.14439	2.82889	1.88136	1.9419	2.59756	0	0.839535	2.17834	0.559427	3.1008	2.33703	1.17834
NormSkin.58767	4.81816	5.12494	5.18878	4.37778	2.63472	0	2.2115	1.61005	2.82889	4.88906	2.77444	2.59756	2.8501	2.64689	3.79647	3.03747	2.09192	2.10962	2.69459
NormSkin.4356	4.81816	5.55782	6.0785	3.06496	3.87619	3.39593	3.09192	4.26383	4.0282	1.45251	0.337035	2.90182	3.49354	2.87101	1.77444	1.39593	2.09192	2.10962	2.69459
NormSkin.28882	4.96882	4.67985	4.96639	4.90689	3.3295	2.38143	2.93198	2.36678	0	2.68281	2.24393	2.75207	2.54649	1.75207	2.71786	1.39593	3.16146	2.922	2.80735
NormSkin.5729	3.55943	5.66496	5.64537	4.65896	2.88136	4.05128	0.658963	3.05585	3.29897	1.45251	2.24393	1.83954	2.12711	3.43155	4.8865	1.39593	2.81816	3.34453	1.17834
NormSkin.58599	4.81816	5.50696	5.14439	4.06041	3.14439	0	2.2115	2.8606	4.11839	3.71786	3.2115	3.3594	3.49354	3.26777	4.2951	2.67094	1.10962	2.45251	2.97124
NormSkin.29167	3.55943	5.44207	4.96639	5.56264	2.88136	0	3.40312	2.36678	1.65896	2.19502	1.9419	0.921997	2.8501	3.26777	2.99048	2.67094	2.4245	2.33703	2.14439
NormSkin.79995	3.55943	4.85536	6.21048	4.90689	2.63472	3.39593	1.53343	2.36678	3.29897	2.68281	3.72935	2.90182	3.12711	1.75207	3.96153	2.01886	0.706269	1.8606	2.35199
NormSkin.88912	4.81816	4.79647	4.68576	5.23589	3.14439	2.38143	1.53343	2.8606	0	2.68281	1.9419	1.58496	2.54649	0.839535	3.33703	3.03747	2.74076	1.8606	1.70627
NormSkin.78431	4.22781	5.30858	5.9456	4.06041	3.52686	2.7633	1.53343	2	2.52026	2.19502	2.50696	3.01886	2.12711	0	1.77444	1.79647	1.81816	2.33703	0.796467
NormSkin.89058	4.96882	4.55297	5.64537	4.37778	2.16146	2.7633	1.90182	1.14439	2.52026	1.88136	3.00946	2.03747	3.77444	3.074	3.57862	3.03747	1.81816	0	2.43857
NormSkin.103452	4.46632	5.88136	5.67985	3.52026	0	2.7633	0.658963	2.8606	2.82889	3.21968	2.77444	2.22781	2.8501	2.64689	2.17834	2.01886	1.4245	1.8606	1.922
NormSkin.29306	3.1867	5.61005	5.5186	5.23589	2.16146	2.7633	3.94683	1.61005	3.10962	2.19502	1.47999	2.75207	2.54649	1.30666	1.77444	1.79647	1.4245	2.61005	2.9419
NormSkin.11386	4.96882	5.37778	4.68576	4.52026	0	2.38143	1.90182	0.395929	2.52026	2.68281	2.50696	2.03747	4.0785	2.074	1.77444	2.89162	3.32193	3.93695	4.05585
NormSkin.72835	4.81816	5.50696	4.86321	4.37778	2.16146	0	3.8501	2.36678	3.10962	2.91194	1	3.90182	2.12711	4	2.17834	2.25987	2.81816	2.922	2.14439
NormSkin.34547	4.96882	5.2074	5.01417	4.37778	3.7855	2.7633	3.64082	4.13145	1.65896	1.45251	1	1.83954	1.68281	3.074	2.17834	2.01886	1.81816	1.8606	2.57225
NormSkin.102825	5.18461	5.12494	5.05813	4.2115	2.16146	0	3.8501	3.05585	3.29897	1.45251	2.77444	1.83954	2.54649	2.39593	3.33703	2.01886	2.81816	3.71207	3.36678
NormSkin.96639	4.46632	5.7193	4.61005	4.7855	4.77721	4.75489	1.53343	2.8606	2.82889	3.48678	3.00946	3.01886	3.31431	2.39593	2.17834	1.79647	2.27563	2.96153	1.922
NormSkin.18590	4.81816	5.81142	5.05813	3.89673	3.65294	0	3.24393	2.58496	2.52026	3.04669	4.26777	2.75207	3.49354	1.75207	3.57862	1.79647	2.09192	1.27563	2.80735
NormSkin.32088	4.46632	4.99763	5.92074	4.2115	2.16146	2.7633	2.72935	1.14439	4.0282	3.61005	3.72935	4.16993	3.77444	0.839535	2.71786	2.25987	0	1.27563	2.43857
NormSkin.3862	4.46632	4.79647	5.67985	4.65896	4.71497	2.7633	3.40312	3.46632	3.10962	3.61005	2.24393	3.13578	2.12711	2.64689	2.17834	2.25987	2.27563	2.10962	2.57225
NormSkin.36696	5.76749	4.79647	5.14439	3.89673	4.52356	2.7633	4.3631	4.62244	3.29897	1.45251	2.77444	3.3594	3.12711	1.30666	2.71786	0.559427	1.81816	3.27563	1.922
NormSkin.50393	4.46632	3.922	6.09081	5.13145	2.88136	0	3.09192	1.61005	2.05585	3.21968	0	1.83954	2.54649	2.39593	3.57862	2.01886	1.10962	3.0282	2.9419
NormSkin.91378	4.81816	5.16781	4.61005	5.02354	3.98569	4.28735	3.09192	4.62244	0	2.19502	2.77444	2.41028	2.8501	2.87101	2.17834	0.559427	2.27563	2.10962	2.43857
NormSkin.68851	4.22781	4.23991	5.1008	6.05585	2.63472	4.05128	2.93198	2.36678	2.05585	2.19502	1.47999	2.90182	2.54649	2.39593	0	2.25987	1.81816	1.8606	1.922
NormSkin.39905	4.81816	5.41028	5.18878	4.2115	0	2.7633	3.74643	2.36678	3.64689	3.04669	2.50696	2.41028	3.31431	3.43155	2.17834	3.35199	1.4245	2.33703	2.14439
NormSkin.2409	4.22781	4.85536	5.42273	5.13145	3.14439	2.38143	2.93198	2.58496	3.10962	2.19502	1.9419	2.03747	3.63472	1.30666	2.99048	2.89162	1.81816	1.8606	2.9419
NormSkin.97445	5.30666	5.61005	5.42273	3.30666	3.3295	2.7633	2.2115	2.36678	1.65896	1.88136	1.47999	2.22781	2.54649	1.30666	0	0.961526	2.09192	1.55943	0.796467
NormSkin.11148	3.55943	5.37778	6.33516	4.37778	2.16146	2.7633	3.8501	3.46632	1.65896	2.91194	1.9419	2.90182	1.68281	1.30666	0	3.19502	2.4245	1.8606	1.70627
NormSkin.53730	4.81816	5.55782	5.38325	3.89673	2.16146	4.05128	2.47999	1.14439	2.05585	1.074	3.41741	3.3594	2.12711	0.839535	2.17834	3.35199	2.81816	2.922	2.35199
NormSkin.76259	3.1867	5.30858	6.03632	5.13145	3.3295	2.7633	4.53998	2.36678	3.50027	2.19502	2.77444	3.01886	2.54649	1.30666	2.17834	0.14439	1.4245	0.881356	1.36678
NormSkin.8554	4.96882	5.37778	5.42273	3.89673	1.72935	2.7633	2.72935	3.28345	3.10962	3.21968	3.41741	2.75207	0	1.75207	2.71786	3.03747	2.62244	3.83422	3.70044
NormSkin.92608	4.81816	5.50696	4.68576	4.65896	3.98569	3.39593	1.53343	3.05585	4.20328	1.45251	3.2115	2.59756	2.54649	0.839535	3.79647	1.39593	2.4245	2.61005	3.15295
NormSkin.103728	5.87231	5.04209	5.44904	3.30666	3.3295	2.38143	2.72935	0.395929	4.20328	2.91194	4.14439	2.41028	3.12711	2.87101	1.77444	0.14439	3.56585	3.54649	2.35199
NormSkin.17674	4.81816	4.41028	5.31049	5.13145	1.72935	2.38143	2.47999	2.8606	1.65896	2.68281	2.77444	4.03747	2.12711	2.64689	2.17834	2.49354	2.4245	1.8606	2.35199
NormSkin.6232	3.55943	4.33327	6.7584	5.02354	4.074	3.39593	3.94683	3.46632	1.65896	1.45251	4.00946	3.45943	2.12711	1.30666	2.17834	1.39593	3.1008	1.27563	2.80735
NormSkin.19341	4.96882	5.2074	5.79373	3.70627	0	3.69459	3.09192	3.98089	2.52026	3.04669	2.77444	1.58496	2.54649	3.26777	2.99048	3.35199	2.27563	3.23589	4.13578
NormSkin.26514	3.55943	5.27367	5.71497	5.13145	2.16146	3.69459	2.47999	1.61005	0	3.21968	3.00946	0.921997	2.12711	3.8606	3.79647	2.01886	3	3.11839	3.29123
NormSkin.66117	4.96882	5.16781	5.48847	4.06041	4.074	2.7633	4.71207	3.46632	3.64689	1.074	2.50696	2.59756	0	2.87101	2.71786	3.76888	2.27563	1.27563	2.43857
NormSkin.32180	4.96882	3.922	5.38325	5.41207	2.88136	2.7633	3.24393	4.50696	1.65896	2.68281	3.00946	3.01886	2.12711	2.64689	1.77444	2.49354	2.81816	2.70627	2.57225
NormSkin.27083	5.68871	4.67985	5.61471	3.70627	2.63472	3.39593	3.94683	2.8606	3.10962	3.21968	3.2115	3.13578	0	2.39593	2.17834	2.25987	1.4245	2.33703	2.57225
NormSkin.55252	4.96882	5.37778	4.68576	4.65896	3.52686	2.7633	3.53343	2.36678	2.05585	2.19502	1.47999	2.90182	2.8501	2.39593	3.96153	3.03747	0.706269	1.55943	3.22781
NormSkin.52863	3.55943	5.53343	6.38779	4.2115	0	0	2.47999	2.36678	2.05585	3.04669	3.41741	2.22781	2.54649	2.39593	2.17834	3.03747	2.27563	1.8606	3.15295
NormSkin.18842	4.22781	6.074	5.18878	4.2115	2.16146	2.38143	2.47999	2	2.05585	1.45251	3.86581	2.41028	3.77444	3.074	2.17834	2.89162	2.27563	2.61005	0.211504
NormSkin.50656	4.96882	4.04209	6.17414	4.52026	4.16146	2.38143	2.47999	2	2.05585	1.45251	3.72935	3.57862	0	2.39593	2.99048	2.67094	2.27563	2.33703	2.69459
NormSkin.4202	4.96882	5.27367	5.9456	3.52026	2.63472	0	2.47999	2.8606	2.82889	2.46632	1.47999	3.01886	1.68281	0.839535	4.15295	3.03747	0.706269	2.33703	1.922
NormSkin.11933	4.96882	5.41028	5.26974	4.06041	3.65294	3.39593	2.2115	2.8606	1.65896	1.88136	3.00946	2.03747	0	1.75207	2.99048	2.49354	1.10962	2.70627	1.922
NormSkin.10710	5.68871	5.12494	4.68576	4.2115	4.16146	3.39593	2.93198	2.8606	4.11839	3.96639	1.47999	2.59756	3.31431	2.39593	0	3.51362	1.10962	2.61005	1.922
NormSkin.4268	4.46632	4.9419	5.5186	4.7855	2.16146	2.38143	2.72935	2.36678	2.52026	2.19502	1	2.03747	2.12711	2.074	0	0.14439	2.27563	2.33703	1.17834
NormSkin.62675	4.96882	5.08299	4.53671	5.13145	2.88136	0	4.02354	3.98089	2.52026	1.88136	2.77444	3.13578	2.12711	1.30666	1.77444	2.67094	3	3.27563	3.47317
NormSkin.36639	4.81816	5.04209	4.96639	4.90689	2.16146	3.69459	3.40312	3.98089	0	2.91194	3.00946	2.41028	3.77444	2.074	0	3.19502	2.4245	2.79647	1.36678
NormSkin.8777	6.03168	4.89673	5.1008	3.70627	3.65294	0	2.72935	3.05585	3.64689	3.71786	2.77444	3.73507	1.68281	3.74076	2.17834	2.49354	1.4245	2.45251	1.70627
NormSkin.71242	4.46632	4.99763	5.61471	4.65896	4.45943	2.7633	1.53343	2.58496	3.64689	4.12276	1	2.22781	2.8501	1.30666	2.17834	2.49354	3.32193	3.27563	1.70627
NormSkin.13195	3.55943	5.3464	5.26974	5.56264	3.14439	2.7633	2.72935	3.28345	2.82889	2.68281	2.77444	2.41028	2.54649	2.074	3.57862	0.961526	1.4245	3.23589	3.15295
NormSkin.103748	4.46632	5.16781	5.58496	4.52026	3.98569	4.75489	3.09192	1.14439	4.53015	4.2559	2.24393	1.33703	3.63472	3.43155	1.77444	2.01886	1.10962	2.33703	2.35199
NormSkin.96978	4.81816	5.30858	5.55297	4.06041	3.3295	2.38143	1.53343	1.14439	3.29897	2.91194	1	0.0740006	2.12711	3.074	2.71786	3.35199	2.62244	3.27563	1.70627
NormSkin.23707	5.87231	4.55297	5.42273	3.89673	2.16146	2.7633	1.2115	3.67094	3.10962	0	1.9419	2.90182	3.12711	2.074	3.57862	2.25987	3.32193	2.96153	2.57225
NormSkin.61854	5.18461	5.24192	5.42273	3.89673	2.88136	4.75489	1.90182	2.8606	1.65896	2.68281	2.50696	3.01886	3.49354	3.26777	3.96153	3.51362	2.09192	2.10962	1.922
NormSkin.32554	5.18461	5.12494	5.23185	4.2115	3.14439	0	3.64082	3.05585	2.82889	3.48678	1.9419	3.13578	0	2.64689	1.77444	2.49354	2.4245	2.33703	2.14439
NormSkin.51410	5.18461	4.73791	5.31049	4.52026	3.65294	4.55943	2.47999	3.46632	1.65896	2.46632	3.00946	2.03747	2.12711	2.64689	2.71786	1.79647	2.62244	2.922	1.70627
NormSkin.99389	5.30666	5.04209	4.74643	4.65896	0	2.7633	1.53343	4.13145	0	3.04669	3.00946	1.83954	3.49354	2.074	2.71786	2.67094	1.81816	2.10962	2.35199
NormSkin.50444	5.76749	5.2074	5.71497	3.06496	4.39593	2.38143	4.02354	3.28345	2.52026	2.68281	2.77444	2.59756	3.77444	0	1.77444	2.89162	3.1008	1.27563	3.29123
NormSkin.16954	4.81816	5.3464	4.68576	4.90689	0	0	2.72935	3.28345	3.29897	3.04669	4.00946	2.75207	2.8501	4.11402	2.99048	2.89162	3.3887	1.8606	2.14439
NormSkin.78174	3.55943	5.88136	5.9456	4.37778	3.65294	2.38143	2.2115	2	2.52026	1.88136	1.9419	3.45943	2.54649	1.75207	1.77444	2.25987	0.706269	2.61005	0.211504
NormSkin.91361	4.46632	4.67985	5.38325	5.23589	2.16146	3.39593	2.2115	1.61005	2.52026	2.46632	1.47999	2.90182	3.12711	2.87101	2.99048	1.79647	2.74076	3.34453	1.36678
NormSkin.92254	5.47317	4.9419	5.14439	4.2115	3.87619	2.38143	3.40312	2	3.50027	1.88136	2.50696	0.752072	2.54649	2.39593	4.15295	1.79647	1.4245	0.881356	1.70627
NormSkin.46095	5.18461	4.41028	5.96639	4.2115	1.72935	3.69459	0.658963	3.28345	3.10962	2.19502	2.50696	3.45943	2.12711	2.87101	4.15295	2.67094	3	3.0282	3.55297
NormSkin.83691	6.29993	4.49016	4.61005	4.37778	1.72935	2.7633	3.24393	3.28345	2.05585	3.38143	1.47999	1.33703	2.54649	3.26777	2.71786	1.39593	3.77998	3.27563	5.15934
NormSkin.44822	5.18461	5.12494	5.7647	3.70627	1.72935	2.38143	3.74643	0.395929	2.82889	3.21968	2.77444	2.03747	2.12711	4.11402	2.71786	3.51362	3.43857	3.0282	4.90942
NormSkin.44564	5.87231	4.99763	4.53671	4.37778	2.88136	0	1.53343	3.46632	3.10962	1.45251	3.41741	3.01886	4.0785	3.26777	0	2.25987	2.4245	2.45251	2.80735
NormSkin.87491	5.68871	5.64386	5.61471	2.83954	4.16146	0	3.09192	2	2.05585	0.50696	2.77444	3.01886	2.54649	2.074	3.96153	2.25987	2.74076	3.0282	3.47317
NormSkin.100702	4.96882	4.85536	5.44904	4.52026	3.14439	4.05128	2.47999	3.28345	3.50027	0	2.50696	4.34079	2.8501	3.74076	2.17834	2.49354	2.95174	1.55943	1.36678
NormSkin.53667	5.30666	5.24192	5.18878	4.06041	3.52686	2.7633	3.09192	3.05585	3.50027	1.45251	1.9419	2.22781	2.8501	1.30666	2.71786	0.559427	2.4245	0	1.70627
NormSkin.29945	4.22781	5.64386	5.14439	4.7855	2.16146	0	1.90182	2	1.65896	1.074	3.58496	2.59756	3.12711	1.30666	2.17834	2.49354	2.09192	1.27563	0.796467
NormSkin.54654	5.30666	5.41028	5.18878	3.89673	3.7855	2.38143	3.40312	1.61005	3.50027	2.91194	3.41741	3.13578	0	4.2156	3.57862	2.67094	2.27563	1.55943	2.57225
NormSkin.10861	4.46632	4.33327	5.67985	5.32383	1.72935	2.7633	1.90182	3.05585	1.65896	2.91194	2.24393	3.01886	0	2.39593	2.17834	3.62859	0	1.27563	1.922
NormSkin.49703	4.22781	4.55297	5.89546	5.13145	3.14439	2.7633	3.94683	4.13145	2.82889	3.61005	2.77444	2.59756	3.31431	3.59756	2.71786	0.559427	2.74076	1.8606	2.57225
NormSkin.96591	5.47317	5.41028	5.42273	3.52026	2.88136	3.39593	2.93198	0	0	2.68281	1	3.01886	2.12711	2.87101	2.17834	2.01886	1.4245	2.33703	2.43857
NormSkin.92154	5.30666	5.12494	4.61005	4.7855	2.88136	0	2.72935	1.14439	3.50027	3.21968	3.2115	2.22781	1.68281	1.75207	1.77444	2.01886	2.4245	2.33703	1.922
NormSkin.36252	5.68871	4.49016	5.7647	3.89673	1.72935	2.38143	1.2115	2.8606	2.52026	2.68281	3.00946	2.59756	2.12711	3.74076	1.77444	3.03747	2.62244	2.45251	3.66496
NormSkin.51992	4.46632	5.12494	5.23185	5.02354	1.72935	2.38143	1.90182	0.395929	2.05585	2.46632	2.24393	3.25987	2.54649	1.75207	2.71786	3.03747	1.10962	1.55943	1.17834
NormSkin.45179	4.22781	5.3464	5.14439	5.13145	2.63472	2.7633	1.53343	3.82889	1.65896	3.38143	1.9419	2.90182	3.12711	3.26777	3.57862	3.35199	3.1008	1.8606	1.70627
NormSkin.46890	4.81816	4.9419	5.18878	4.90689	2.16146	0	3.40312	3.67094	1.65896	0.50696	2.77444	1.83954	2.54649	3.26777	1.77444	4.39953	2.74076	3.54649	4.34826
NormSkin.30594	5.76749	5.47659	6.05243	2.55943	4.074	2.7633	1.90182	2.8606	2.05585	3.04669	3.00946	2.22781	1.68281	0.839535	1.77444	1.79647	1.10962	0	2.35199
NormSkin.31848	4.22781	5.55782	5.86712	4.2115	3.14439	2.38143	3.74643	3.05585	0	3.96639	2.77444	2.41028	3.49354	2.64689	1.77444	3.03747	2.4245	1.27563	2.14439
NormSkin.103175	5.30666	4.85536	4.91698	4.7855	4.16146	3.39593	3.74643	5.02587	1.65896	1.88136	2.77444	1.83954	2.12711	3.8606	1.77444	3.51362	0	1.55943	2.80735
NormSkin.72245	4.46632	5.24192	5.9456	4.2115	2.16146	2.7633	3.40312	4.13145	3.29897	2.46632	2.50696	2.22781	3.12711	2.64689	2.17834	3.19502	1.10962	1.27563	1.36678
NormSkin.7809	4.22781	5.50696	5.61471	4.52026	3.3295	0	3.94683	2.8606	3.29897	1.88136	1.9419	2.75207	3.12711	2.87101	3.33703	2.89162	3.1008	3.16993	2.43857
NormSkin.101122	4.81816	5.08299	5.44904	4.52026	2.88136	2.7633	3.53343	1.14439	0	3.48678	3.86581	1.83954	2.8501	2.87101	3.96153	2.49354	1.81816	2.33703	2.57225
NormSkin.66164	5.30666	4.73791	5.61471	4.2115	3.14439	3.39593	2.93198	3.05585	3.29897	3.90689	1.47999	2.75207	2.8501	2.64689	3.96153	1.39593	2.09192	3.0282	1.17834
NormSkin.29333	5.18461	4.99763	5.79373	3.89673	4.83954	2.7633	2.93198	2.36678	3.80192	2.46632	0.337035	3.01886	3.31431	2.64689	2.99048	0.961526	2.4245	2.922	3.22781
NormSkin.44656	4.81816	4.73791	5.18878	5.13145	2.16146	0	2.72935	3.05585	4.0282	3.38143	4.00946	2.90182	3.63472	2.87101	2.17834	1.39593	3.83954	3.71207	3.22781
NormSkin.26801	4.46632	5.24192	5.5186	4.65896	3.3295	3.69459	2.47999	4.26383	2.52026	1.88136	2.50696	2.75207	3.31431	2.87101	3.57862	2.89162	3.16146	1.8606	1.922
NormSkin.92156	4.81816	5.24192	4.81006	5.02354	3.52686	2.7633	3.64082	1.14439	2.05585	2.68281	3.58496	0.752072	3.31431	2.64689	2.99048	1.79647	3.1008	1.8606	2.43857
NormSkin.94198	5.87231	4.67985	5.44904	3.89673	3.3295	2.7633	4.1008	4.50696	0	2.19502	3.86581	3.13578	2.12711	3.26777	2.17834	2.49354	1.10962	1.27563	1.70627
NormSkin.71701	4.46632	6.16993	4.74643	4.52026	2.16146	2.38143	2.2115	3.67094	2.82889	3.38143	1.9419	2.41028	2.54649	0.839535	0	2.49354	1.81816	2.79647	1.922
NormSkin.4448	4.46632	5.04209	5.48847	4.90689	2.16146	0	1.53343	2.36678	2.05585	1.45251	1	2.41028	3.12711	1.75207	2.99048	2.67094	3.50696	2.70627	3.36678
NormSkin.81790	4.96882	5.3464	4.68576	4.90689	0	2.7633	1.90182	1.14439	2.05585	2.19502	2.50696	1.83954	0	3.74076	2.17834	2.01886	2.74076	2.33703	1.36678
NormSkin.86089	4.46632	5.64386	5.74076	4.06041	0	2.7633	2.47999	0.395929	2.05585	2.19502	1.9419	2.03747	3.12711	1.30666	2.17834	1.39593	2.09192	2.70627	2.43857
NormSkin.86790	4.81816	5.3464	5.23185	4.52026	3.65294	2.38143	2.47999	1.14439	3.91698	3.48678	2.50696	1.58496	2.8501	2.39593	2.71786	0.559427	2.4245	2.922	3.22781
NormSkin.81454	4.46632	5.78687	5.14439	4.52026	1.72935	2.38143	0	3.05585	2.82889	2.46632	1.9419	2.59756	2.54649	3.074	2.71786	3.62859	2.09192	0	2.43857
NormSkin.24149	5.30666	4.23991	5.35012	5.02354	2.16146	0	1.2115	3.82889	3.10962	1.88136	2.24393	3.57862	2.54649	2.074	2.17834	3.76888	1.4245	0.881356	1.70627
NormSkin.19274	4.96882	5.24192	6.1919	3.52026	2.88136	0	2.72935	2.36678	0	1.45251	2.24393	2.75207	2.8501	2.074	3.57862	1.39593	2.4245	1.55943	2.14439
NormSkin.99218	3.55943	6.074	5.38325	4.90689	1.72935	0	2.72935	3.05585	2.52026	2.19502	0.337035	3.13578	2.8501	1.75207	3.57862	2.89162	3.83954	3.95174	4.05585
NormSkin.104602	5.18461	5.27367	5.9456	3.52026	3.14439	0	4.31431	2.58496	2.52026	3.21968	3.72935	2.75207	3.12711	2.39593	2.71786	1.79647	1.81816	2.33703	1.70627
NormSkin.88738	4.81816	4.79647	5.18878	5.13145	4.074	3.69459	0.658963	3.05585	0	2.68281	2.77444	2.59756	2.12711	2.39593	3.96153	2.89162	3.927	3.44556	2.97124
NormSkin.21551	4.96882	5.64386	4.53671	4.7855	2.88136	3.69459	1.53343	4.13145	2.05585	2.19502	1.9419	1.83954	0	2.39593	2.17834	1.79647	2.27563	0.881356	2.43857
NormSkin.30652	4.96882	5.74359	5.01417	4.2115	3.87619	3.39593	2.2115	3.05585	2.52026	1.88136	1.47999	2.90182	2.8501	1.30666	2.99048	2.49354	4.14868	3.95174	4.09192
NormSkin.78028	4.22781	3.922	6.09081	5.70481	0	2.7633	3.24393	0.395929	3.10962	1.45251	1.47999	3.65896	2.12711	3.59756	3.96153	2.25987	2.09192	2.922	2.35199
NormSkin.80439	3.55943	4.49016	5.9456	5.95052	2.88136	3.69459	3.53343	1.61005	2.52026	2.91194	1.9419	3.65896	2.8501	2.074	3.79647	3.62859	0	2.96153	2.69459
NormSkin.43673	5.18461	5.44207	5.42273	3.89673	2.63472	4.05128	2.47999	2.58496	2.52026	2.19502	3.00946	2.90182	1.68281	2.39593	0	0.961526	1.10962	2.33703	2.35199
NormSkin.46885	5.47317	4.61626	5.35012	4.52026	0	3.69459	1.90182	1.61005	4.0282	2.68281	2.24393	3.25987	3.31431	3.074	2.17834	3.03747	3.16146	1.55943	1.36678
NormSkin.14167	5.18461	5.7193	4.53671	4.52026	2.63472	0	3.74643	2.8606	3.50027	2.19502	3.00946	3.13578	2.12711	2.64689	3.33703	2.49354	4.53343	4.37412	3.36678
NormSkin.89808	5.30666	4.89673	5.38325	4.37778	3.98569	4.97607	4.31431	3.67094	2.52026	1.45251	1	2.03747	1.68281	1.30666	2.17834	2.49354	2.27563	2.70627	1.36678
NormSkin.65112	5.76749	5.81142	4.68576	3.70627	1.72935	4.28735	1.2115	3.46632	3.50027	4.1867	3.2115	3.13578	0	3.43155	2.99048	1.39593	1.4245	3.23589	3.15295
NormSkin.72696	4.81816	5.81142	4.68576	4.65896	0	2.38143	1.53343	2.58496	3.91698	3.04669	3.41741	3.3594	1.68281	2.64689	1.77444	2.01886	2.27563	2.33703	2.57225
NormSkin.96908	5.47317	5.3464	5.44904	3.70627	4.16146	0	2.72935	1.61005	3.64689	2.46632	1	2.22781	3.8865	1.75207	2.17834	2.67094	2.27563	1.27563	3.55297
NormSkin.44527	5.68871	5.5897	4.81006	3.89673	5.11839	0	3.74643	2.36678	3.50027	2.91194	1.9419	2.41028	2.12711	2.64689	2.17834	3.51362	1.81816	1.27563	1.36678
NormSkin.83699	5.68871	4.23991	5.67985	4.37778	3.3295	2.38143	1.90182	3.46632	2.05585	1.074	2.77444	2.75207	2.54649	2.64689	2.71786	0.961526	2.95174	3.11839	3.22781
NormSkin.57346	4.22781	5.88136	4.74643	5.13145	3.52686	0	2.47999	2.36678	2.52026	3.21968	2.50696	2.90182	1.68281	2.39593	3.33703	2.49354	2.95174	3.16993	2.35199
NormSkin.63558	4.46632	5.7193	5.14439	4.65896	0	3.39593	1.2115	1.14439	1.65896	1.45251	1.9419	2.03747	2.8501	1.75207	3.57862	1.39593	1.10962	1.8606	2.35199
NormSkin.95090	5.76749	4.73791	4.96639	4.52026	0	2.7633	3.09192	2.36678	1.65896	2.19502	3.58496	2.75207	3.12711	2.074	3.96153	3.19502	2.09192	3.41028	2.69459
NormSkin.67448	5.18461	5.24192	5.18878	4.37778	1.72935	2.38143	2.47999	2.8606	0	2.91194	1.9419	3.01886	3.63472	2.87101	3.33703	2.89162	3.1008	2.45251	2.69459
NormSkin.47263	5.30666	5.27367	5.5186	3.89673	2.16146	0	1.90182	2.8606	0	2.19502	3.72935	2.90182	2.8501	2.64689	2.71786	2.49354	1.81816	2.922	2.80735
NormSkin.13158	5.94437	4.14009	6.21048	3.70627	2.88136	2.7633	2.47999	2	2.05585	2.46632	1.47999	1.83954	0	0.839535	1.77444	0.559427	2.09192	2.70627	2.97124
NormSkin.2564	4.46632	5.61005	5.86712	4.06041	3.87619	4.75489	1.53343	3.98089	3.29897	3.48678	1	1.83954	3.12711	3.074	1.77444	3.03747	2.09192	2.33703	2.9419
NormSkin.41329	5.30666	5.44207	3.93198	5.32383	0	3.69459	3.94683	2.8606	2.05585	2.68281	4.14439	1.33703	2.12711	0.839535	3.57862	2.01886	2.74076	2.33703	1.36678
NormSkin.57141	4.96882	5.44207	4.81006	4.7855	2.16146	3.39593	3.64082	2.8606	2.05585	1.45251	0	1.83954	3.49354	3.8606	4.56585	2.89162	3.25192	2.10962	0.796467
NormSkin.79832	3.55943	5.81142	4.68576	5.95052	3.87619	3.69459	3.09192	3.46632	3.29897	1.45251	4.26777	3.01886	3.12711	2.64689	1.77444	3.62859	1.4245	0	1.70627
NormSkin.45123	4.96882	4.99763	5.38325	4.65896	4.23589	0	3.74643	0.395929	3.64689	3.71786	3.72935	4.34079	2.12711	1.30666	2.17834	3.03747	2.27563	3.11839	2.69459
NormSkin.87006	4.22781	4.61626	5.84351	5.32383	3.65294	3.39593	2.93198	3.05585	2.82889	0.50696	4.00946	2.75207	3.63472	2.074	2.99048	1.39593	0	2.96153	1.70627
NormSkin.105460	4.81816	5.44207	4.96639	4.7855	2.63472	0	1.2115	2.58496	2.05585	3.61005	3.2115	2.03747	3.31431	2.39593	2.17834	4.08746	1.81816	2.10962	1.70627
NormSkin.40163	4.46632	4.73791	5.67985	5.13145	3.87619	2.7633	2.72935	2.58496	2.52026	1.074	1	2.22781	2.12711	3.26777	2.71786	1.79647	2.74076	2.61005	0.796467
NormSkin.72059	4.96882	4.9419	5.44904	4.65896	2.63472	0	1.53343	1.14439	2.05585	1.88136	1.9419	2.22781	2.12711	2.64689	2.17834	3.51362	3.61626	3.44556	2.97124
NormSkin.59282	5.56746	4.14009	5.79373	4.52026	2.63472	0	2.47999	1.61005	3.10962	3.81277	4.26777	2.90182	2.54649	0.839535	1.77444	1.79647	2.09192	2.45251	2.43857
NormSkin.12177	5.47317	5.3464	5.89546	3.30666	2.16146	2.38143	2.2115	2.36678	2.05585	2.46632	1.47999	0.0740006	3.31431	1.30666	0	2.49354	2.95174	2.45251	0.796467
NormSkin.77786	3.55943	5.41028	5.81951	5.23589	2.16146	3.39593	3.09192	2.58496	1.65896	1.88136	3.00946	2.03747	2.12711	2.39593	2.17834	3.03747	2.27563	2.10962	1.922
NormSkin.98544	5.47317	5.3464	4.68576	4.52026	4.32193	2.7633	2.72935	3.28345	3.50027	2.91194	4.36678	2.90182	1.68281	3.26777	0	3.03747	2.74076	2.96153	2.57225
NormSkin.103622	5.30666	4.89673	5.7647	4.06041	4.65294	4.28735	3.40312	2.58496	2.05585	2.91194	3.2115	0.921997	2.12711	2.87101	0	1.79647	3.1008	2.10962	1.70627
NormSkin.37796	4.46632	5.61005	5.74076	4.2115	3.3295	2.7633	2.2115	3.28345	3.50027	2.19502	3.58496	3.73507	2.12711	2.64689	4.15295	2.01886	2.62244	2.45251	3.70044
NormSkin.75978	4.22781	4.99763	5.31049	5.49354	2.16146	3.39593	1.53343	3.28345	3.50027	3.04669	2.77444	3.82353	2.54649	3.074	2.71786	4.19502	1.81816	2.10962	3.15295
NormSkin.72556	4.96882	5.41028	5.9456	3.70627	0	2.7633	3.24393	2.58496	2.05585	1.45251	1.47999	2.03747	3.31431	2.64689	3.57862	1.79647	2.4245	1.27563	1.922
NormSkin.98165	4.46632	4.14009	6.1919	5.23589	3.65294	3.39593	2.2115	3.67094	4.0282	2.68281	3.00946	3.01886	3.12711	3.26777	2.99048	0.961526	3.32193	2.10962	2.80735
NormSkin.44008	4.96882	6.03632	5.5186	3.52026	3.14439	3.69459	2.47999	3.28345	3.64689	2.19502	3.2115	3.13578	2.12711	2.074	2.17834	0.559427	1.10962	1.55943	0.211504
NormSkin.48897	4.46632	5.5897	4.96639	5.02354	2.63472	4.05128	3.09192	2	2.05585	2.91194	3.58496	3.57862	3.49354	0.839535	4.69165	3.35199	2.95174	3.11839	2.80735
NormSkin.98253	4.81816	4.85536	5.35012	5.02354	4.39593	3.69459	2.47999	4.13145	3.91698	1.074	2.77444	1.83954	2.12711	2.074	3.33703	2.67094	2.81816	2.10962	1.70627
NormSkin.45522	4.81816	4.9419	6.0785	4.2115	2.16146	0	3.74643	2	2.52026	3.04669	2.24393	2.75207	2.12711	2.39593	3.33703	2.01886	1.4245	1.55943	2.14439
NormSkin.16358	4.81816	5.5897	4.86321	4.7855	2.16146	3.39593	0.658963	0.395929	3.10962	3.21968	3.00946	3.82353	1.68281	3.074	2.17834	3.19502	1.81816	2.70627	2.97124
NormSkin.38067	4.46632	5.16781	5.1008	5.32383	1.72935	2.7633	3.64082	4.13145	3.10962	2.46632	2.24393	0.921997	1.68281	2.39593	2.99048	1.39593	0	1.27563	1.36678
NormSkin.53844	5.56746	5.27367	5.01417	4.2115	2.63472	4.97607	2.93198	1.14439	0	2.68281	2.50696	2.75207	4.31813	1.75207	3.33703	2.49354	2.27563	2.79647	1.70627
NormSkin.74351	4.46632	5.99406	5.23185	4.37778	3.65294	2.7633	2.93198	1.61005	1.65896	3.38143	2.50696	3.01886	2.8501	2.64689	2.17834	2.67094	2.74076	2.922	0.796467
NormSkin.34543	4.81816	5.66496	5.38325	4.2115	2.63472	3.39593	2.2115	3.05585	3.29897	3.71786	4.00946	2.41028	1.68281	4.2156	4.69165	3.03747	2.27563	2.45251	1.36678
NormSkin.20943	5.30666	5.2074	4.43857	5.13145	2.88136	0	4.02354	2.36678	2.05585	0.50696	2.50696	1.33703	1.68281	2.074	2.17834	1.39593	2.4245	1.8606	1.70627
NormSkin.27350	4.46632	6.5011	5.05813	4.06041	1.72935	4.55943	2.47999	1.14439	3.50027	1.88136	1	2.75207	2.8501	0.839535	2.99048	3.35199	4.06949	2.96153	3.55297
NormSkin.94186	5.56746	5.08299	5.23185	4.2115	3.52686	0	2.72935	3.67094	3.80192	2.68281	3.41741	2.59756	2.8501	2.39593	0	2.49354	2.09192	2.45251	2.69459
NormSkin.99691	4.22781	4.41028	6.05243	5.41207	2.63472	3.69459	2.2115	3.46632	2.52026	3.38143	2.77444	4.28345	3.31431	2.87101	3.57862	0.961526	1.81816	1.55943	2.14439
NormSkin.13149	4.81816	4.85536	5.64537	4.7855	2.63472	2.7633	3.74643	3.46632	2.52026	2.19502	1	0.275634	3.31431	3.43155	1.77444	1.79647	2.09192	1.27563	0.796467
NormSkin.80947	5.30666	4.99763	5.74076	4.06041	3.65294	2.7633	3.53343	3.05585	2.05585	3.21968	3.00946	2.90182	2.12711	2.64689	3.96153	2.25987	2.27563	2.10962	2.43857
NormSkin.21040	4.22781	5.37778	5.99048	4.52026	3.65294	0	0.658963	1.14439	3.64689	3.61005	3.86581	2.75207	2.54649	2.074	3.33703	3.35199	2.62244	3.34453	1.922
NormSkin.23083	4.46632	6.05699	4.81006	4.7855	2.88136	3.39593	2.93198	4.26383	3.64689	2.46632	2.77444	0.752072	2.54649	2.074	2.99048	1.79647	2.62244	2.10962	0.211504
NormSkin.32900	4.81816	4.79647	5.38325	5.13145	3.3295	2.38143	2.72935	3.46632	3.29897	1.45251	1.9419	2.59756	3.77444	3.59756	2.17834	2.89162	3.25192	2.33703	3.22781
NormSkin.102100	5.18461	4.89673	5.14439	4.90689	4.45943	3.69459	2.93198	3.05585	2.52026	0.50696	1.47999	3.45943	2.12711	2.39593	1.77444	1.79647	1.4245	2.96153	2.35199
NormSkin.76444	5.18461	5.24192	5.18878	4.52026	2.88136	4.28735	3.40312	3.67094	4.0282	3.04669	1.47999	3.01886	1.68281	1.30666	2.99048	3.19502	3.3887	4.08299	2.43857
NormSkin.21165	5.30666	5.53343	5.1008	4.2115	0	0	2.72935	2.58496	3.29897	2.46632	2.77444	2.90182	2.8501	2.074	3.33703	3.35199	2.27563	2.10962	2.14439
NormSkin.85843	4.96882	5.16781	5.23185	4.7855	3.87619	3.69459	2.2115	1.61005	2.52026	1.88136	2.24393	1.83954	2.54649	0.839535	2.99048	2.01886	2.95174	3.11839	2.35199
NormSkin.78189	4.81816	4.99763	5.67985	4.65896	4.58812	3.69459	3.64082	2	4.37046	3.21968	1.9419	2.90182	3.12711	3.074	2.71786	2.01886	2.27563	1.27563	2.14439
NormSkin.37860	5.18461	5.08299	5.99048	3.89673	1.72935	2.38143	2.47999	2.58496	2.52026	3.48678	4.00946	3.95664	2.8501	2.64689	3.33703	4.08746	2.09192	2.70627	2.9419
NormSkin.57146	3.55943	3.81816	6.88071	5.898	2.16146	3.39593	3.09192	3.67094	3.10962	1.88136	3.72935	3.95664	2.54649	3.26777	3.79647	3.62859	2.62244	1.8606	0.211504
NormSkin.3711	4.96882	4.49016	5.79373	4.90689	3.65294	3.69459	1.53343	3.28345	2.82889	0	2.50696	2.22781	3.49354	1.75207	1.77444	3.35199	2.4245	1.55943	2.43857
NormSkin.25871	6.2369	4.23991	5.31049	4.37778	3.3295	2.7633	2.47999	2	3.29897	2.46632	4.36678	3.13578	3.12711	1.75207	3.33703	3.99525	2.81816	3.62244	2.9419
NormSkin.7157	4.81816	4.99763	5.44904	4.90689	3.52686	0	2.93198	3.05585	3.64689	2.19502	3.86581	2.03747	3.12711	3.074	2.17834	1.79647	2.4245	2.96153	2.57225
NormSkin.26938	5.76749	4.85536	5.48847	4.06041	3.65294	4.05128	3.53343	3.05585	2.82889	3.71786	3.41741	1.33703	4.44207	2.64689	0	2.49354	2.74076	2.922	2.43857
NormSkin.51530	5.87231	5.7193	5.74076	2.83954	2.63472	0	3.09192	0.395929	3.50027	2.46632	1.9419	2.41028	2.54649	2.074	3.33703	2.89162	2.27563	1.8606	1.36678
NormSkin.69349	4.46632	5.30858	5.61471	4.7855	2.16146	0	3.24393	4.39232	3.10962	3.04669	2.77444	1.58496	3.31431	2.074	2.17834	2.01886	3.61626	4.06496	3.84483
NormSkin.43706	4.46632	5.3464	5.84351	4.52026	3.52686	4.97607	1.53343	2	3.64689	2.91194	1	3.45943	2.8501	2.64689	0	3.62859	2.27563	1.8606	2.57225
NormSkin.72173	5.56746	4.89673	5.81951	3.89673	2.63472	0	2.2115	2.58496	3.29897	1.88136	3.58496	3.01886	3.12711	2.39593	0	2.01886	2.09192	1.8606	2.80735
NormSkin.3279	4.46632	4.99763	5.81951	4.90689	4.32193	2.7633	4.99286	3.67094	3.50027	1.074	1.9419	2.22781	3.12711	0.839535	1.77444	1.79647	1.4245	2.79647	2.14439
NormSkin.4676	5.47317	5.37778	5.81951	3.52026	4.39593	4.05128	4.02354	4.72935	3.91698	2.91194	2.50696	1.33703	2.12711	0	2.71786	2.01886	1.81816	1.27563	1.70627
NormSkin.50172	4.81816	6.24493	4.10522	5.02354	2.63472	2.7633	2.72935	2.8606	2.82889	4.1867	3.58496	4.16993	0	4.33703	3.96153	4.08746	2.27563	2.45251	1.922
NormSkin.3965	4.22781	4.67985	5.44904	5.83688	3.87619	4.05128	3.24393	3.28345	2.82889	1.88136	3.72935	2.59756	2.12711	2.39593	1.77444	2.49354	3.61626	2.61005	2.57225
NormSkin.50667	4.46632	5.7193	5.35012	4.65896	3.65294	3.39593	1.90182	1.61005	2.82889	0.50696	1	2.22781	3.12711	2.64689	1.77444	0.559427	1.10962	3.41028	3.7577
NormSkin.60151	4.81816	5.30858	4.74643	5.32383	2.63472	3.69459	0	3.67094	2.82889	2.19502	1	2.59756	2.54649	1.75207	0	2.25987	3	2.33703	2.14439
NormSkin.85548	4.46632	5.5897	5.7647	4.37778	2.88136	0	1.2115	1.14439	2.52026	3.38143	1	2.03747	1.68281	2.074	2.71786	2.25987	2.4245	2.33703	2.35199
NormSkin.22059	4.22781	5.64386	5.42273	4.90689	4.23589	0	2.47999	3.28345	2.52026	1.45251	2.50696	2.41028	2.8501	2.39593	1.77444	3.76888	3.56585	3.27563	4.32572
NormSkin.23310	5.56746	5.41028	5.5186	3.70627	4.58812	3.69459	2.72935	4.39232	2.82889	1.45251	3.41741	0.752072	1.68281	2.39593	3.96153	0.961526	2.74076	1.55943	1.922
NormSkin.30682	5.76749	5.16781	5.38325	3.89673	5.27563	4.55943	1.2115	4.26383	3.80192	3.04669	1.9419	3.3594	2.12711	1.75207	2.71786	2.67094	2.4245	2.10962	3.08299
NormSkin.2701	4.46632	5.08299	5.64537	5.02354	1.72935	2.38143	2.72935	3.28345	2.05585	4.04669	4.14439	3.65896	1.68281	2.64689	1.77444	3.88136	2.74076	1.55943	2.69459
NormSkin.76207	4.46632	5.74359	5.35012	4.65896	2.63472	2.7633	1.53343	2	0	2.19502	2.24393	1.58496	0	3.074	2.17834	2.49354	1.4245	2.45251	2.35199
NormSkin.68060	4.46632	5.92325	5.31049	4.52026	1.72935	2.7633	3.09192	3.05585	2.05585	1.45251	2.24393	2.03747	3.31431	3.43155	4.15295	2.89162	2.62244	1.8606	1.922
NormSkin.13025	5.30666	4.67985	5.44904	4.7855	2.63472	2.7633	2.2115	2.8606	2.52026	1.074	1	0.921997	1.68281	0	1.77444	1.79647	1.4245	2.10962	2.35199
NormSkin.66375	5.56746	4.14009	5.38325	5.13145	2.63472	0	3.40312	3.28345	2.52026	2.46632	3.41741	3.65896	2.12711	4.11402	1.77444	2.01886	1.4245	2.10962	2.69459
NormSkin.54856	6.2369	5.7193	4.74643	3.52026	1.72935	2.38143	1.2115	2.8606	1.65896	1.88136	2.24393	0.0740006	0	2.39593	1.77444	2.67094	1.4245	1.8606	2.43857
NormSkin.54420	3.55943	5.64386	6.11292	4.90689	1.72935	2.38143	1.90182	2.58496	0	3.21968	2.77444	2.59756	2.54649	3.74076	2.17834	2.49354	1.4245	1.55943	1.36678
NormSkin.80959	4.22781	5.12494	5.74076	5.13145	3.52686	2.7633	1.90182	2.36678	1.65896	2.19502	3.00946	2.03747	0	3.074	2.17834	1.79647	2.09192	0	2.14439
NormSkin.96974	5.30666	5.3464	5.67985	3.89673	2.16146	3.69459	3.40312	3.67094	3.29897	1.45251	1	1.58496	3.77444	2.64689	2.17834	0.961526	1.81816	0.881356	1.70627
NormSkin.24493	5.18461	5.61005	4.91698	4.52026	3.7855	3.39593	2.93198	0.395929	3.29897	1.88136	3.86581	3.13578	2.8501	3.59756	3.79647	2.89162	3.43857	3.59128	2.9419
NormSkin.11684	4.96882	5.04209	4.81006	5.41207	2.16146	3.69459	4.63166	1.14439	1.65896	1.88136	1	0.752072	2.54649	1.30666	2.71786	1.39593	1.81816	2.45251	2.14439
NormSkin.18864	5.18461	5.2074	5.18878	4.65896	3.65294	0	3.8501	2	1.65896	1.074	1.9419	1.83954	2.54649	3.074	1.77444	2.49354	4.06949	4.45598	3.70044
NormSkin.15055	5.68871	5.76609	5.9456	2.83954	0	2.7633	2.47999	2	0	2.68281	1.9419	1.83954	2.8501	2.64689	3.57862	0.961526	3.25192	2.70627	2.9419
NormSkin.15674	5.30666	5.7193	5.01417	4.2115	3.98569	5.32761	2.93198	3.82889	3.50027	1.45251	2.50696	2.75207	2.8501	1.75207	4.15295	2.49354	1.81816	2.33703	1.922
NormSkin.9816	4.46632	4.99763	5.55297	5.23589	2.88136	2.7633	2.72935	3.28345	2.82889	1.074	1.47999	2.59756	2.12711	2.074	2.17834	2.49354	0.706269	1.8606	2.43857
NormSkin.89155	5.18461	5.24192	5.44904	4.37778	3.3295	0	2.2115	1.61005	3.80192	2.19502	4.14439	1.83954	1.68281	0.839535	2.17834	3.19502	1.81816	2.33703	3.15295
NormSkin.98361	4.46632	5.99406	5.42273	4.37778	3.52686	2.38143	1.2115	3.05585	4.20328	3.38143	0.337035	2.59756	2.12711	2.074	2.71786	2.49354	1.10962	0.881356	2.35199
NormSkin.66002	5.47317	5.66496	4.91698	4.2115	4.32193	4.28735	2.93198	3.67094	3.80192	2.46632	3.41741	2.03747	2.54649	3.074	0	3.03747	1.81816	0.881356	0.796467
NormSkin.58762	4.96882	4.49016	6.03632	4.7855	4.52356	2.7633	2.72935	2.8606	3.29897	2.19502	1.47999	2.22781	2.8501	2.074	2.17834	1.39593	1.81816	0.881356	2.80735
NormSkin.47076	4.81816	4.67985	5.55297	5.23589	4.39593	2.38143	4.71207	3.28345	1.65896	3.21968	2.50696	1.58496	1.68281	1.75207	0	2.67094	2.09192	1.8606	2.43857
NormSkin.89533	5.30666	4.49016	5.58496	4.90689	4.89162	3.69459	3.94683	2.8606	3.29897	2.46632	4.00946	0.921997	3.63472	2.87101	1.77444	3.19502	2.09192	2.45251	2.69459
NormSkin.22664	5.30666	5.04209	4.91698	5.02354	2.63472	3.69459	2.72935	2	2.05585	3.61005	3.41741	3.01886	0	1.30666	2.17834	3.19502	2.09192	2.79647	2.69459
NormSkin.71769	5.18461	4.55297	5.23185	5.32383	2.63472	0	3.40312	4.26383	4.20328	3.21968	3.00946	3.25987	3.12711	2.39593	2.71786	1.39593	3.43857	3.93695	2.14439
NormSkin.15639	4.46632	5.64386	4.86321	5.32383	2.88136	3.69459	2.72935	0.395929	3.29897	3.38143	1.9419	3.65896	1.68281	4	1.77444	3.19502	2.27563	0.881356	1.36678
NormSkin.75807	5.68871	5.7193	6.05243	2.83954	2.16146	0	2.2115	3.05585	4.0282	2.68281	1.47999	2.03747	1.68281	2.64689	1.77444	3.19502	4.67391	3.54649	3.80735
NormSkin.76679	4.81816	5.53343	4.53671	5.41207	1.72935	2.38143	2.2115	2	3.80192	3.21968	3.72935	3.45943	2.12711	0	2.71786	3.62859	3.61626	3.91194	3.47317
NormSkin.9052	5.68871	5.16781	5.74076	3.70627	3.14439	0	3.40312	0	3.64689	3.38143	2.77444	2.59756	3.12711	3.074	2.71786	2.49354	2.81816	3.54649	3.08299
NormSkin.17825	5.68871	5.3464	5.05813	4.2115	2.16146	3.69459	1.53343	3.28345	3.10962	3.48678	3.2115	3.3594	2.8501	0	2.99048	2.89162	3.25192	3.27563	3.4245
NormSkin.71036	5.18461	5.47659	5.58496	4.06041	3.87619	4.28735	3.24393	2.8606	0	2.46632	2.77444	0.921997	0	3.43155	3.33703	3.19502	2.81816	2.79647	2.43857
NormSkin.86387	4.96882	5.41028	5.14439	4.7855	2.88136	3.69459	1.90182	3.98089	4.53015	3.71786	2.50696	2.59756	3.63472	2.074	3.79647	2.25987	1.10962	1.27563	2.14439
NormSkin.1211	5.56746	4.85536	5.1008	4.7855	2.63472	0	3.40312	3.46632	2.05585	1.88136	2.77444	2.75207	0	2.074	2.99048	0.961526	2.09192	2.45251	1.70627
NormSkin.29833	4.81816	5.16781	6.11292	4.2115	1.72935	0	1.2115	3.05585	2.52026	2.46632	2.24393	1.58496	2.54649	2.87101	1.77444	2.67094	2.95174	2.70627	1.17834
NormSkin.7864	5.76749	4.61626	5.14439	4.7855	3.98569	0	3.8501	3.05585	2.82889	1.88136	1.9419	2.59756	2.8501	1.75207	0	2.25987	2.62244	2.70627	1.70627
NormSkin.32945	5.18461	5.12494	5.48847	4.52026	3.52686	3.39593	3.09192	2	3.80192	4.3594	3.72935	3.57862	3.63472	0	3.57862	3.76888	2.09192	2.70627	2.43857
NormSkin.101623	5.18461	5.12494	5.35012	4.65896	2.88136	0	1.53343	2	2.05585	1.88136	3.00946	3.13578	1.68281	3.074	3.57862	2.89162	2.62244	2.33703	1.70627
NormSkin.101179	4.81816	5.2074	5.26974	5.02354	2.16146	3.69459	3.09192	2	2.05585	2.19502	0	1.33703	3.49354	1.30666	3.57862	2.25987	1.81816	1.55943	2.9419
NormSkin.70004	4.22781	4.99763	5.96639	5.13145	3.3295	3.39593	2.72935	1.14439	3.10962	3.04669	2.77444	1.83954	0	3.43155	2.17834	4.49016	2.74076	3.54649	4.32572
NormSkin.18603	4.96882	5.47659	4.74643	5.13145	2.16146	3.39593	2.93198	1.61005	2.82889	1.45251	3.58496	0.752072	0	1.75207	2.17834	1.79647	2.4245	1.55943	2.35199
NormSkin.56067	4.81816	5.90309	5.23185	4.37778	1.72935	3.39593	1.53343	2.58496	2.82889	1.074	2.77444	3.13578	0	3.43155	2.71786	3.03747	3.83954	4.06496	3.47317
NormSkin.96045	4.96882	5.53343	5.31049	4.52026	2.88136	0	1.53343	2.58496	2.52026	2.19502	3.86581	2.22781	3.12711	3.43155	2.71786	1.79647	2.09192	2.79647	1.36678
NormSkin.31563	4.96882	4.89673	5.23185	5.23589	2.88136	2.7633	3.40312	3.98089	3.29897	3.04669	4.14439	3.45943	2.8501	1.30666	2.17834	1.79647	2.27563	2.61005	2.35199
NormSkin.86845	4.81816	5.44207	5.55297	4.52026	4.16146	0	2.93198	3.28345	3.91698	1.88136	2.50696	1.33703	2.8501	2.074	2.17834	2.89162	2.27563	2.10962	0.796467
NormSkin.48430	5.30666	5.90309	5.23185	3.89673	3.14439	3.69459	2.2115	2.36678	3.50027	3.38143	1.47999	3.01886	2.12711	3.43155	3.57862	3.99525	0	1.8606	1.36678
NormSkin.25278	4.46632	5.88136	4.86321	5.13145	3.65294	2.7633	4.99286	4.26383	2.82889	3.38143	4.47317	2.22781	3.31431	3.074	0	2.01886	2.27563	2.70627	2.57225
NormSkin.52635	4.96882	5.2074	5.14439	5.02354	3.3295	3.39593	3.40312	2.36678	3.50027	0.50696	1.47999	2.03747	2.12711	1.30666	2.71786	2.49354	1.4245	2.45251	2.9419
NormSkin.43075	4.96882	5.50696	5.35012	4.52026	3.14439	3.39593	2.93198	2.36678	2.05585	3.81277	3.41741	2.59756	2.12711	2.87101	2.71786	2.25987	1.81816	0.881356	1.17834
NormSkin.52995	5.68871	5.30858	6.51113	2.83954	3.65294	0	1.90182	3.05585	2.05585	2.91194	3.2115	2.41028	2.12711	2.074	2.71786	3.03747	2.09192	1.27563	1.17834
NormSkin.56037	5.47317	4.89673	5.92074	4.06041	4.074	2.7633	3.53343	3.46632	2.82889	1.88136	1.9419	1.33703	4.0785	0.839535	2.71786	2.89162	2.74076	0.881356	0
NormSkin.71112	5.68871	5.47659	5.48847	3.70627	2.16146	2.7633	2.47999	1.61005	3.10962	2.19502	2.24393	3.57862	1.68281	2.39593	0	3.62859	1.81816	0.881356	0.796467
NormSkin.86513	4.22781	5.66496	5.05813	5.41207	4.16146	0	2.2115	1.61005	4.66496	2.46632	1.9419	3.3594	1.68281	1.30666	3.57862	2.67094	4.31049	4.15721	3.47317
NormSkin.73035	4.96882	5.2074	4.86321	5.32383	3.3295	2.7633	2.93198	4.39232	2.05585	1.88136	2.77444	2.59756	0	2.64689	4.15295	2.25987	2.62244	1.8606	1.922
NormSkin.67677	5.56746	5.3464	5.55297	3.89673	4.074	4.28735	2.93198	3.46632	3.29897	3.04669	1	2.22781	4.0785	2.87101	3.96153	0.559427	3.50696	2.79647	3.22781
NormSkin.63148	4.46632	5.94683	5.74076	4.2115	3.14439	4.05128	1.90182	1.14439	2.52026	2.46632	2.24393	2.22781	3.12711	3.074	4.2951	3.35199	2.09192	2.61005	0.796467
NormSkin.5821	4.46632	5.3464	5.42273	5.13145	2.88136	3.69459	3.8501	3.28345	2.52026	3.61005	3.00946	3.13578	3.49354	2.64689	3.33703	2.25987	2.27563	2.33703	1.922
NormSkin.93503	5.47317	4.85536	5.38325	4.65896	0	2.7633	3.09192	3.05585	3.80192	3.61005	1	2.59756	3.77444	1.75207	1.77444	2.49354	2.74076	2.10962	1.36678
NormSkin.39959	4.46632	4.89673	5.31049	5.70481	3.3295	3.39593	1.53343	2.8606	1.65896	2.68281	3.72935	3.73507	0	1.75207	2.71786	2.49354	1.4245	2.33703	0.796467
NormSkin.55507	4.46632	4.85536	6.15721	4.90689	2.88136	4.55943	3.40312	3.28345	3.64689	2.68281	3.00946	1.58496	2.12711	2.074	2.99048	1.39593	2.27563	2.45251	2.14439
NormSkin.8255	4.81816	4.67985	5.86712	5.02354	2.88136	3.69459	3.09192	2.58496	2.82889	3.61005	3.2115	3.57862	3.77444	3.26777	2.99048	2.67094	2.81816	2.70627	2.57225
NormSkin.98031	5.56746	5.41028	5.5186	3.89673	4.83954	4.97607	3.64082	3.67094	3.91698	1.88136	1.47999	2.90182	2.12711	3.26777	2.17834	1.79647	3	2.10962	2.43857
NormSkin.35535	4.22781	5.16781	5.7647	5.23589	3.52686	0	2.72935	2.58496	3.10962	4.3594	3.72935	4.34079	2.54649	2.64689	3.57862	3.19502	2.74076	3.27563	3.08299
NormSkin.1592	4.96882	5.3464	5.42273	4.65896	2.16146	4.28735	2.93198	2.36678	0	3.90689	3.86581	3.73507	3.99048	0	3.33703	2.89162	2.74076	2.922	2.97124
NormSkin.48058	5.18461	5.64386	4.43857	5.13145	2.16146	0	1.2115	2.8606	2.52026	3.48678	0.337035	2.41028	2.54649	1.75207	1.77444	2.67094	1.4245	1.55943	2.43857
NormSkin.52874	5.30666	5.04209	5.14439	4.90689	3.65294	3.39593	2.93198	4.39232	4.37046	3.96639	3.00946	3.45943	2.12711	2.074	0	2.01886	2.95174	2.45251	2.97124
NormSkin.36629	5.76749	5.16781	5.9456	3.52026	2.16146	3.69459	4.02354	3.82889	2.52026	1.88136	0.337035	1.83954	2.12711	1.75207	2.99048	2.01886	3	2.79647	2.80735
NormSkin.72569	4.81816	4.9419	5.23185	5.41207	2.16146	2.38143	1.53343	3.05585	1.65896	3.61005	2.77444	3.57862	3.31431	2.39593	0	2.67094	3.72362	2.922	2.35199
NormSkin.84999	4.46632	5.85929	5.42273	4.65896	3.65294	2.7633	2.2115	2.36678	2.82889	3.38143	2.77444	2.22781	2.8501	1.30666	3.33703	1.39593	1.10962	1.55943	1.70627
NormSkin.66384	4.46632	5.3464	6.0785	4.52026	3.14439	2.38143	1.90182	2	1.65896	2.91194	1.47999	2.03747	0	3.074	0	3.35199	2.09192	2.10962	2.35199
NormSkin.44757	5.87231	5.61005	5.86712	3.06496	3.87619	3.69459	4.17834	3.98089	3.80192	2.46632	0.337035	1.58496	3.31431	2.074	2.17834	2.67094	3	2.79647	3.55297
NormSkin.99264	3.55943	5.90309	5.31049	5.64234	2.63472	0	3.74643	3.82889	2.52026	3.04669	4.5818	2.90182	2.8501	3.59756	2.17834	2.49354	2.4245	3.27563	3.15295
NormSkin.59820	4.96882	5.41028	5.5186	4.52026	3.87619	2.7633	2.2115	2.36678	3.50027	0.50696	3.00946	2.59756	1.68281	2.87101	2.17834	2.49354	1.81816	2.33703	0.796467
NormSkin.73394	4.46632	5.2074	5.42273	5.32383	2.16146	2.38143	1.2115	1.61005	2.05585	1.45251	2.77444	1.58496	2.12711	2.39593	2.99048	2.89162	0.706269	1.55943	1.17834
NormSkin.10024	5.30666	5.2074	6.01064	3.89673	3.52686	3.69459	4.25192	4.13145	2.05585	2.68281	1.47999	3.65896	4.0785	2.87101	2.99048	3.19502	2.62244	2.45251	2.57225
NormSkin.28096	5.30666	5.12494	4.96639	5.02354	5.06722	4.55943	4.58496	2	3.64689	2.68281	1.9419	3.45943	2.54649	1.30666	2.99048	2.89162	2.74076	1.27563	1.36678
NormSkin.13198	5.87231	5.16781	5.48847	3.89673	3.65294	4.28735	1.53343	3.46632	4.53015	1.074	1.9419	2.59756	4.77166	3.59756	2.71786	3.03747	2.09192	2.45251	3.4245
NormSkin.83269	4.46632	5.08299	5.38325	5.49354	3.87619	0	2.47999	2.36678	2.82889	3.38143	2.24393	2.41028	1.68281	2.39593	1.77444	0.559427	0.706269	2.70627	2.69459
NormSkin.26752	4.81816	5.41028	5.18878	5.02354	3.65294	3.69459	2.47999	4.26383	2.82889	2.19502	1	2.75207	3.31431	1.75207	3.57862	2.25987	2.4245	3.23589	2.43857
NormSkin.96213	5.18461	5.78687	4.68576	4.7855	4.16146	2.7633	2.47999	4.26383	4.59442	4.1867	2.24393	3.45943	2.12711	1.30666	4.2951	1.39593	1.4245	2.45251	2.69459
NormSkin.28493	4.46632	5.5897	5.86712	4.52026	3.14439	0	3.09192	2.58496	3.64689	3.04669	3.41741	3.73507	2.12711	4.76609	2.99048	3.62859	3.68281	3.23589	3.36678
NormSkin.7282	5.30666	4.04209	5.96639	5.13145	2.63472	2.7633	2.72935	3.82889	1.65896	2.19502	3.58496	1.58496	0	0.839535	2.71786	1.39593	3	2.61005	2.97124
NormSkin.57249	5.18461	5.41028	5.79373	4.06041	2.63472	2.7633	1.90182	0.395929	3.29897	2.46632	2.50696	1.83954	2.12711	1.75207	6.2379	2.25987	2.81816	2.61005	1.36678
NormSkin.43067	5.18461	5.30858	5.89546	4.06041	2.63472	2.38143	3.64082	2.36678	2.82889	2.19502	3.72935	2.90182	2.54649	2.87101	1.77444	2.25987	3.927	4.65595	4.57544
NormSkin.52177	4.81816	5.08299	5.64537	4.90689	3.14439	4.28735	3.53343	2.58496	2.05585	3.90689	1.9419	3.65896	2.8501	3.43155	2.17834	2.25987	1.81816	2.10962	2.35199
NormSkin.10161	5.56746	5.64386	5.18878	4.06041	4.65294	3.69459	1.53343	4.39232	3.29897	2.91194	1.9419	2.03747	3.12711	2.64689	2.99048	0.559427	1.4245	2.70627	1.70627
NormSkin.76470	3.55943	5.44207	6.05243	5.41207	2.88136	0	3.74643	2	2.82889	2.46632	2.50696	2.59756	2.12711	2.39593	3.33703	2.67094	3	2.33703	1.70627
NormSkin.76296	4.22781	6.41028	4.81006	5.02354	3.14439	0	3.09192	3.28345	1.65896	2.46632	1	2.03747	3.63472	0.839535	3.57862	2.25987	2.4245	2.70627	3.4245
NormSkin.93189	5.56746	5.27367	4.61005	5.02354	2.16146	0	2.2115	3.28345	2.05585	1.88136	3.00946	3.13578	3.49354	1.75207	3.96153	3.88136	0.706269	1.27563	2.9419
NormSkin.52932	4.46632	6.26086	5.23185	4.52026	2.63472	0	2.47999	2.58496	2.82889	1.45251	1	1.33703	3.63472	1.75207	2.71786	1.39593	2.74076	1.55943	3.22781
NormSkin.86791	5.18461	5.08299	5.31049	4.90689	2.63472	0	3.53343	2.8606	1.65896	2.46632	1.47999	1.83954	2.8501	1.30666	2.17834	0.559427	2.09192	1.27563	1.70627
NormSkin.54590	5.76749	4.61626	5.58496	4.52026	3.14439	0	3.53343	3.67094	4.20328	2.68281	3.2115	3.82353	3.99048	0.839535	2.71786	3.03747	3.68281	3.95174	3.47317
NormSkin.89205	4.46632	4.99763	5.38325	5.64234	3.87619	0	2.2115	3.82889	2.05585	3.21968	2.77444	2.03747	2.54649	2.39593	2.17834	2.89162	3.61626	3.41028	3.7577
NormSkin.13813	4.46632	5.27367	5.26974	5.49354	2.88136	2.38143	3.74643	2.36678	3.91698	4.04669	4.5818	3.82353	2.12711	2.87101	3.57862	3.51362	2.09192	0.881356	2.69459
NormSkin.26238	6.17203	4.73791	4.81006	4.7855	4.32193	4.05128	3.09192	2	2.05585	4.12276	1.47999	4.28345	2.54649	1.30666	2.71786	2.49354	2.27563	3.23589	2.80735
NormSkin.14005	6.03168	5.99406	6.17414	2.30666	3.87619	3.39593	2.72935	4.62244	2.05585	1.88136	0.337035	1.58496	3.8865	2.074	4.2951	2.89162	2.27563	1.55943	2.43857
NormSkin.8911	4.46632	6.16993	4.96639	4.90689	1.72935	0	3.53343	3.98089	2.52026	2.46632	2.24393	3.25987	2.12711	2.87101	2.99048	3.62859	3.87101	3.67688	4.17414
NormSkin.97774	4.81816	5.92325	4.74643	5.02354	0	2.7633	3.09192	2.36678	2.82889	3.04669	2.50696	2.75207	2.8501	2.074	2.71786	3.35199	2.09192	3.27563	1.36678
NormSkin.60648	5.56746	4.49016	6.0785	4.37778	4.23589	2.7633	4.1008	2.36678	4.72362	3.38143	1.9419	3.82353	1.68281	3.8606	1.77444	2.67094	2.27563	1.27563	3.36678
NormSkin.18744	6.09748	4.9419	5.1008	4.37778	0	4.05128	3.09192	1.61005	1.65896	3.48678	1.47999	2.41028	2.54649	0.839535	2.17834	1.79647	2.74076	1.27563	1.70627
NormSkin.66148	5.94437	5.85929	6.15721	2.55943	2.88136	3.39593	2.93198	4.26383	3.10962	3.04669	2.24393	2.22781	0	0.839535	2.99048	1.39593	1.81816	1.27563	1.70627
NormSkin.86227	5.56746	5.08299	5.35012	4.52026	3.14439	0	2.47999	2.36678	2.52026	2.46632	1.47999	2.22781	3.31431	2.074	0	3.03747	2.27563	1.55943	2.57225
NormSkin.26068	4.81816	5.7193	6.09081	3.89673	3.52686	2.7633	4.42803	3.82889	3.50027	1.074	1	3.13578	3.31431	3.8606	4.15295	2.89162	3.3887	2.70627	2.14439
NormSkin.10841	5.30666	4.89673	6.11292	4.2115	2.16146	2.7633	3.53343	1.14439	2.05585	1.45251	1.9419	2.75207	2.54649	3.59756	0	1.39593	2.09192	2.79647	2.43857
NormSkin.29205	5.30666	5.16781	5.84351	4.2115	3.14439	3.69459	3.53343	2.8606	2.52026	3.61005	3.00946	3.45943	4.1657	0.839535	4.43507	3.51362	1.4245	2.10962	2.57225
NormSkin.13107	5.18461	5.50696	5.18878	4.65896	3.3295	3.69459	1.53343	1.61005	3.10962	2.68281	3.86581	3.45943	3.63472	2.87101	0	2.01886	1.10962	1.27563	2.97124
NormSkin.65285	3.1867	5.3464	6.23185	5.77444	3.98569	2.38143	2.47999	4.50696	4.11839	3.81277	2.50696	3.25987	2.12711	2.87101	2.99048	3.88136	3	2.61005	2.35199
NormSkin.49500	5.68871	5.66496	6.35291	2.83954	2.88136	0	3.64082	2.36678	2.52026	3.81277	3.2115	3.73507	3.31431	2.39593	1.77444	2.25987	2.09192	2.79647	2.43857
NormSkin.18639	4.46632	4.67985	5.84351	5.56264	2.88136	2.38143	4.02354	2.36678	2.52026	1.45251	3.41741	3.25987	3.77444	1.75207	2.17834	2.67094	2.74076	1.8606	2.97124
NormSkin.55312	4.96882	5.08299	5.26974	5.23589	2.88136	0	3.40312	2.58496	2.05585	2.46632	2.24393	3.3594	0	3.26777	2.99048	0.961526	2.81816	2.61005	2.35199
NormSkin.54092	3.1867	5.16781	6.49943	5.70481	1.72935	0	1.53343	2	2.82889	2.91194	2.50696	2.22781	2.54649	1.30666	2.71786	2.89162	1.10962	0.881356	2.14439
NormSkin.33719	5.30666	5.04209	5.18878	5.02354	1.72935	2.7633	2.2115	1.14439	2.82889	3.38143	2.50696	1.83954	3.49354	4.11402	2.17834	3.03747	3	2.61005	2.9419
NormSkin.51274	4.22781	2.7855	7.44817	6.10301	2.63472	4.55943	1.90182	3.46632	2.52026	2.68281	3.00946	2.59756	0	2.39593	0	3.03747	2.74076	1.27563	2.43857
NormSkin.85576	3.55943	6.01417	5.58496	5.41207	2.63472	2.38143	1.90182	2.58496	0	1.88136	1	1.83954	2.12711	3.74076	2.71786	2.49354	2.95174	1.27563	2.57225
NormSkin.65273	5.47317	5.2074	5.67985	4.2115	3.52686	0	2.2115	3.46632	4.20328	1.88136	3.41741	3.3594	2.12711	3.074	2.17834	2.25987	1.4245	3.0282	3.15295
NormSkin.97663	4.22781	5.16781	5.7647	5.41207	3.7855	0	1.2115	2.36678	2.82889	2.68281	3.41741	3.45943	2.8501	3.26777	3.33703	3.51362	3.25192	3.47999	2.43857
NormSkin.63531	5.30666	5.12494	5.7647	4.37778	3.98569	2.7633	2.93198	2.58496	3.91698	3.96639	1.9419	2.75207	3.31431	2.39593	3.57862	1.39593	2.09192	1.8606	2.35199
NormSkin.88443	5.18461	5.41028	5.92074	4.06041	3.3295	0	2.2115	2.8606	1.65896	3.48678	3.41741	3.13578	2.8501	3.43155	0	2.25987	2.4245	0.881356	2.9419
NormSkin.15447	5.30666	5.30858	5.05813	4.90689	2.63472	0	1.2115	1.61005	2.82889	2.19502	2.50696	1.58496	0	2.074	2.99048	2.49354	2.27563	1.55943	3.55297
NormSkin.56262	4.46632	5.27367	5.5186	5.32383	0	2.38143	2.93198	2.8606	1.65896	2.46632	1	2.41028	2.12711	2.39593	1.77444	2.01886	2.62244	2.61005	3.15295
NormSkin.46761	5.30666	4.67985	5.58496	5.02354	4.39593	4.28735	4.99286	3.46632	3.80192	1.88136	3.41741	3.95664	3.31431	0.839535	3.33703	3.03747	2.09192	1.27563	2.14439
NormSkin.48309	5.68871	5.16781	5.67985	4.06041	4.074	2.7633	4.7992	3.82889	3.10962	3.04669	1.9419	4.16993	0	3.59756	3.33703	3.62859	2.62244	2.10962	3.29123
NormSkin.71781	4.81816	5.24192	5.5186	5.02354	2.63472	0	3.74643	2.8606	3.10962	2.19502	1.9419	1.58496	2.8501	2.64689	1.77444	1.79647	1.81816	2.79647	2.14439
NormSkin.66147	4.81816	5.64386	5.7647	4.37778	2.63472	4.05128	1.90182	2	3.50027	1.45251	1.47999	3.45943	2.8501	1.75207	1.77444	0.14439	2.09192	1.27563	1.17834
NormSkin.23123	4.81816	5.41028	5.86712	4.52026	4.45943	3.69459	1.90182	2.58496	3.10962	2.68281	3.2115	2.59756	4.56264	3.59756	0	2.67094	2.4245	2.33703	2.14439
NormSkin.91710	4.46632	5.44207	5.58496	5.13145	2.16146	0	3.53343	2.58496	2.52026	4.12276	3.72935	3.82353	0	2.87101	1.77444	3.19502	1.81816	2.70627	1.70627
NormSkin.59052	4.46632	5.55782	5.9456	4.65896	3.87619	3.69459	5.31622	3.28345	3.50027	3.38143	3.72935	3.45943	1.68281	2.39593	2.17834	2.67094	2.4245	2.10962	2.57225
NormSkin.48073	5.87231	4.85536	5.38325	4.52026	1.72935	2.7633	2.47999	3.46632	0	2.68281	1	0.921997	3.31431	2.87101	2.99048	2.49354	1.81816	0.881356	1.17834
NormSkin.54931	4.46632	5.81142	5.44904	4.90689	3.52686	0	1.2115	3.82889	2.52026	3.21968	2.24393	2.59756	2.12711	3.26777	4.43507	3.19502	3	2.33703	2.35199
NormSkin.4290	5.30666	5.47659	5.64537	4.2115	4.074	0	3.53343	3.05585	3.64689	3.90689	0.337035	2.59756	3.99048	1.75207	3.96153	3.03747	2.81816	2.922	2.57225
NormSkin.31233	3.1867	5.12494	6.63395	5.70481	3.65294	2.7633	3.09192	2.58496	1.65896	2.91194	2.77444	2.59756	4.1657	1.30666	3.96153	3.19502	1.4245	3.11839	3.4245
NormSkin.25093	5.68871	4.85536	5.89546	4.2115	3.14439	4.05128	1.90182	3.67094	3.29897	1.88136	2.24393	1.33703	2.54649	1.75207	1.77444	2.49354	1.81816	2.79647	1.70627
NormSkin.70801	5.30666	5.44207	5.38325	4.52026	3.52686	0	2.2115	4.50696	3.29897	1.88136	2.77444	3.57862	2.54649	3.59756	0	2.49354	3.68281	2.45251	2.80735
NormSkin.101186	5.18461	4.61626	5.9456	4.90689	2.88136	2.7633	3.09192	4.62244	1.65896	1.88136	2.50696	3.01886	0	2.64689	2.99048	1.39593	2.27563	1.27563	2.97124
NormSkin.78430	6.41652	5.53343	5.86712	2.83954	2.16146	0	0.658963	2.36678	2.05585	1.074	1.47999	1.83954	2.54649	2.074	1.77444	2.49354	1.81816	1.8606	0.211504
NormSkin.24347	5.30666	5.88136	5.7647	3.70627	1.72935	2.38143	2.72935	3.05585	0	2.68281	3.41741	2.59756	1.68281	2.87101	1.77444	3.03747	2.74076	0	1.922
NormSkin.73340	4.81816	5.16781	5.35012	5.32383	1.72935	0	2.47999	3.82889	2.05585	3.21968	3.58496	1.83954	2.8501	2.39593	0	2.67094	2.74076	2.922	2.69459
NormSkin.103897	6.09748	4.79647	5.71497	4.06041	2.16146	2.7633	3.09192	1.14439	4.20328	3.04669	2.77444	2.22781	3.63472	3.8606	2.71786	2.89162	2.4245	2.10962	1.36678
NormSkin.76433	5.18461	5.27367	5.55297	4.65896	3.3295	3.39593	2.47999	2.8606	0	1.45251	1.9419	2.75207	3.31431	1.30666	2.99048	1.79647	1.10962	1.27563	0.796467
NormSkin.9722	5.18461	6.01417	5.1008	4.37778	3.14439	3.39593	2.93198	2.36678	1.65896	2.19502	3.00946	2.59756	2.54649	3.26777	0	2.01886	3.83954	3.47999	5.15934
NormSkin.42727	5.56746	5.3464	5.55297	4.2115	4.83954	2.7633	3.74643	4.62244	3.29897	2.46632	1.47999	3.95664	2.54649	1.30666	2.71786	3.19502	2.62244	2.33703	3.15295
NormSkin.50012	5.47317	5.55782	5.26974	4.37778	2.16146	0	2.72935	2.8606	1.65896	2.46632	2.50696	0.921997	3.8865	3.43155	4.98569	2.67094	3	3.47999	3.15295
NormSkin.62830	5.56746	4.9419	6.11292	4.06041	2.16146	2.38143	2.72935	2.8606	0	3.04669	3.00946	3.3594	2.54649	0.839535	2.71786	0.559427	2.74076	2.70627	4.13578
NormSkin.28592	4.46632	5.44207	5.99048	4.7855	2.63472	3.69459	1.2115	1.61005	1.65896	2.68281	1.9419	2.59756	2.8501	1.30666	3.57862	0.559427	2.27563	1.55943	1.922
NormSkin.72738	5.76749	5.24192	5.61471	4.06041	3.52686	0	3.24393	2.58496	2.82889	3.48678	1.9419	2.90182	3.63472	2.074	3.33703	2.67094	3	3.11839	2.9419
NormSkin.102373	3.1867	6.03632	5.81951	5.64234	3.3295	5.14009	3.09192	3.46632	3.80192	3.48678	3.72935	3.25987	3.49354	1.75207	2.71786	2.01886	0	1.55943	1.922
NormSkin.3623	5.94437	5.08299	5.44904	4.2115	2.63472	4.75489	1.90182	2.36678	3.80192	3.61005	1.47999	2.90182	4.50027	3.074	3.57862	3.19502	1.10962	2.70627	1.36678
NormSkin.71493	4.46632	5.53343	4.91698	5.77444	4.16146	3.69459	4.1008	3.46632	2.82889	1.074	3.00946	3.01886	2.54649	2.074	0	2.25987	2.4245	2.45251	1.17834
NormSkin.77954	4.96882	5.66496	6.35291	3.70627	1.72935	4.05128	3.09192	2.36678	2.52026	3.61005	1.9419	3.01886	3.8865	2.87101	3.96153	3.76888	2.27563	2.10962	2.35199
NormSkin.81879	4.96882	5.55782	5.14439	5.02354	1.72935	2.38143	3.94683	3.05585	2.05585	3.38143	1.47999	2.41028	1.68281	1.75207	0	3.03747	2.74076	2.922	1.922
NormSkin.84973	4.46632	5.99406	5.44904	4.7855	2.63472	0	1.53343	2.36678	2.52026	1.074	1.47999	0.921997	2.12711	2.39593	2.17834	3.19502	3	2.61005	3.22781
NormSkin.78743	4.46632	5.64386	5.67985	4.90689	2.16146	3.69459	3.24393	1.61005	2.82889	2.68281	1	2.90182	2.54649	2.39593	1.77444	3.03747	2.27563	1.8606	2.69459
NormSkin.86847	5.87231	5.30858	6.21048	3.30666	1.72935	0	4.17834	4.26383	2.82889	2.19502	2.50696	3.01886	2.8501	1.75207	3.33703	3.03747	2.09192	2.61005	0.796467
NormSkin.49268	4.46632	5.97366	6.05243	4.2115	1.72935	2.7633	1.90182	3.82889	3.91698	3.04669	2.77444	2.75207	5.42979	2.39593	4.8865	3.35199	2.62244	2.33703	3.60382
NormSkin.4276	3.55943	5.41028	6.17414	5.56264	2.16146	2.38143	2.93198	3.05585	2.05585	2.19502	2.24393	2.41028	3.63472	2.64689	3.79647	3.19502	2.4245	2.33703	1.70627
NormSkin.6439	4.22781	5.90309	5.01417	5.56264	4.23589	3.69459	2.72935	4.26383	3.50027	1.88136	4.26777	3.45943	3.49354	2.87101	0	3.51362	1.81816	2.33703	1.70627
NormSkin.77271	4.46632	5.83022	6.03632	4.37778	3.7855	2.7633	2.93198	4.83156	3.64689	1.074	3.72935	3.13578	0	3.074	1.77444	2.67094	1.10962	2.45251	1.922
NormSkin.21327	5.56746	5.88136	4.61005	4.65896	3.14439	4.28735	4.42803	4.83156	3.10962	2.46632	3.00946	2.41028	2.8501	0.839535	2.99048	2.49354	1.81816	2.922	1.36678
NormSkin.51531	5.68871	5.16781	5.96639	3.89673	5.22171	5.14009	3.40312	2.8606	3.91698	2.91194	1.47999	2.41028	2.12711	0.839535	2.99048	1.39593	2.62244	2.10962	2.14439
NormSkin.79758	4.22781	5.04209	6.31908	5.13145	4.074	2.38143	3.94683	2.58496	4.11839	2.19502	0	3.13578	1.68281	2.39593	2.99048	2.01886	2.09192	0.881356	2.43857
NormSkin.30996	5.18461	4.73791	6.28638	4.52026	3.3295	4.28735	2.93198	2.58496	3.50027	1.45251	1.47999	3.01886	0	3.074	2.99048	2.67094	2.09192	3.11839	0.796467
NormSkin.64361	4.46632	4.9419	5.92074	5.41207	3.14439	4.05128	2.47999	4.26383	3.29897	4.30666	4.74925	3.01886	2.12711	2.39593	0	3.51362	1.4245	1.8606	3.29123
NormSkin.9837	4.46632	4.55297	6.69825	5.02354	3.3295	2.7633	3.64082	2	3.29897	2.46632	2.24393	1.58496	1.68281	3.074	2.17834	1.79647	0.706269	1.55943	2.69459
NormSkin.15103	5.30666	5.61005	5.61471	4.2115	4.074	0	2.47999	3.05585	1.65896	2.19502	2.50696	0.752072	3.99048	2.39593	4.15295	2.49354	3.43857	3.85536	3.9419
NormSkin.18333	5.68871	5.3464	5.18878	4.52026	3.14439	4.75489	3.09192	3.05585	3.64689	3.61005	3.86581	3.90182	0	3.26777	3.33703	3.62859	2.74076	2.61005	2.35199
NormSkin.1030	4.96882	5.16781	4.96639	5.64234	2.16146	2.7633	4.17834	3.28345	0	2.91194	2.50696	3.01886	2.8501	3.074	2.99048	2.67094	2.4245	2.10962	3.4245
NormSkin.5283	4.81816	5.50696	5.01417	5.41207	2.16146	2.7633	4.1008	1.61005	3.10962	2.19502	3.00946	2.41028	2.54649	2.87101	3.79647	2.67094	1.4245	2.79647	1.70627
NormSkin.90025	5.18461	5.50696	4.3557	5.70481	2.16146	3.69459	3.64082	2.8606	3.64689	3.48678	2.77444	3.01886	4.1657	2.87101	2.71786	1.39593	2.62244	3.79099	3.66496
NormSkin.10824	5.56746	5.2074	6.09081	3.89673	3.14439	3.39593	3.24393	1.61005	2.52026	1.074	2.24393	2.75207	0	2.64689	2.71786	2.25987	2.81816	1.55943	2.57225
NormSkin.57263	5.56746	4.85536	5.81951	4.52026	3.7855	3.39593	2.2115	2.36678	2.82889	3.04669	2.24393	3.25987	2.54649	2.87101	2.71786	2.89162	3.1008	3.34453	1.70627
NormSkin.91709	5.47317	5.94683	4.96639	4.37778	0	0	2.93198	3.67094	3.80192	2.46632	2.24393	2.90182	2.12711	2.39593	2.71786	1.79647	1.81816	1.55943	1.70627
NormSkin.3099	5.47317	4.61626	6.15721	4.52026	2.63472	0	2.93198	2.36678	2.82889	2.19502	0	1.58496	3.12711	2.64689	1.77444	2.25987	1.4245	1.27563	2.43857
NormSkin.2652	4.22781	5.2074	5.92074	5.41207	2.88136	3.69459	2.47999	3.98089	2.82889	2.91194	3.41741	3.73507	1.68281	3.43155	3.57862	3.35199	1.4245	1.8606	0.796467
NormSkin.9921	6.29993	5.55782	5.01417	3.89673	3.65294	3.69459	4.84483	3.82889	2.05585	3.38143	1.9419	0.752072	2.54649	3.43155	2.17834	2.25987	0	1.8606	1.70627
NormSkin.3502	5.68871	4.79647	5.7647	4.52026	2.88136	2.7633	3.8501	3.46632	2.05585	3.71786	3.2115	2.90182	3.31431	1.75207	3.57862	2.89162	3.72362	4.03284	3.47317
NormSkin.61621	5.30666	4.85536	5.58496	5.02354	2.16146	0	3.64082	2.36678	3.50027	3.04669	3.00946	3.13578	2.8501	3.59756	3.57862	2.25987	1.81816	1.27563	2.80735
NormSkin.21367	4.22781	4.85536	6.37229	5.32383	3.3295	0	2.2115	2.8606	4.29123	3.61005	2.50696	2.41028	3.12711	2.64689	4.43507	3.03747	3.61626	3.59128	1.922
NormSkin.33722	4.96882	5.5897	5.71497	4.52026	4.77721	3.69459	5.19086	3.98089	2.05585	3.21968	1.47999	1.58496	2.8501	1.30666	4.56585	2.89162	2.27563	1.8606	2.35199
NormSkin.59902	5.94437	5.83022	4.96639	4.06041	1.72935	0	1.90182	0	3.50027	3.38143	1.9419	2.03747	3.63472	1.75207	3.96153	2.89162	2.81816	2.70627	2.43857
NormSkin.49418	5.30666	5.97366	5.14439	4.37778	2.88136	2.7633	3.24393	2.36678	0	2.46632	1.9419	1.83954	1.68281	1.30666	1.77444	2.67094	0	2.45251	1.70627
NormSkin.81831	4.96882	5.66496	5.26974	4.90689	3.98569	0	4.48339	3.82889	3.91698	3.04669	3.41741	3.82353	2.12711	3.59756	2.17834	0.559427	1.10962	2.33703	2.69459
NormSkin.1600	5.47317	5.12494	5.18878	5.02354	4.074	3.39593	4.95909	4.26383	2.82889	1.074	2.50696	3.65896	0	2.87101	2.99048	2.25987	0.706269	2.45251	2.14439
NormSkin.84997	5.30666	4.79647	6.49943	4.2115	2.88136	2.7633	1.2115	2.36678	2.52026	1.88136	4.00946	2.75207	3.49354	2.39593	2.17834	1.39593	2.27563	2.10962	2.14439
NormSkin.63438	3.55943	5.12494	6.23185	5.898	2.63472	3.39593	2.47999	1.61005	2.82889	3.38143	4.90436	3.45943	0	3.074	2.17834	1.79647	2.74076	1.8606	2.57225
NormSkin.79996	3.55943	5.53343	6.69825	5.02354	4.52356	2.7633	3.74643	3.05585	2.05585	2.19502	1.9419	0.0740006	0	3.074	2.99048	1.79647	3	2.70627	2.57225
NormSkin.53002	4.81816	5.90309	5.18878	4.90689	2.88136	2.7633	1.2115	3.46632	3.64689	1.88136	1.47999	2.59756	4.31813	1.75207	3.33703	3.03747	3.68281	3.23589	2.35199
NormSkin.59997	5.30666	5.2074	5.64537	4.65896	2.16146	0	2.47999	1.61005	3.64689	2.68281	3.41741	3.95664	2.8501	2.87101	5.07174	3.51362	2.27563	3.0282	3.08299
NormSkin.26295	3.55943	5.3464	6.21048	5.70481	4.83954	3.69459	3.09192	2.58496	0	1.074	2.50696	3.25987	0	2.39593	3.33703	3.76888	3.1008	2.922	2.35199
NormSkin.12473	4.46632	4.33327	6.69825	5.32383	2.88136	3.69459	1.90182	2.8606	1.65896	2.68281	1.9419	2.03747	0	2.39593	2.17834	1.79647	1.4245	2.45251	2.57225
NormSkin.51639	5.30666	5.3464	5.79373	4.37778	2.63472	0	3.09192	2.58496	3.64689	4.04669	1.9419	4.09637	3.63472	3.74076	3.79647	4.19502	1.10962	2.33703	2.35199
NormSkin.31516	4.96882	5.30858	5.7647	4.7855	3.52686	4.97607	3.09192	3.98089	2.82889	3.48678	3.41741	2.75207	0	3.59756	3.57862	1.79647	2.4245	1.55943	2.43857
NormSkin.73212	5.87231	5.12494	5.31049	4.52026	2.63472	0	1.53343	2.36678	2.52026	2.91194	1.47999	2.59756	5	4.84218	4.43507	3.76888	2.81816	3.16993	2.57225
NormSkin.18856	5.47317	5.08299	5.61471	4.65896	3.14439	0	4.1008	2.8606	1.65896	1.88136	1.9419	2.59756	2.54649	1.75207	2.17834	2.49354	2.62244	2.45251	2.69459
NormSkin.30155	4.96882	5.27367	6.21048	4.37778	2.16146	2.38143	3.24393	3.28345	2.82889	2.91194	3.00946	4.40312	2.12711	3.43155	1.77444	3.51362	1.10962	2.10962	1.36678
NormSkin.22060	5.56746	4.9419	5.9456	4.37778	2.88136	4.05128	3.09192	3.46632	3.50027	3.71786	3.00946	0.752072	2.12711	0	2.71786	2.01886	2.4245	1.8606	2.43857
NormSkin.78148	5.56746	5.44207	5.44904	4.37778	5.95174	2.7633	3.24393	4.26383	2.82889	2.68281	3.2115	3.01886	2.54649	2.87101	2.71786	2.25987	3.3887	1.27563	2.57225
NormSkin.67456	4.81816	5.92325	5.31049	4.7855	1.72935	2.7633	1.53343	2.36678	0	1.45251	2.77444	2.41028	1.68281	2.074	0	2.25987	2.62244	1.55943	2.43857
NormSkin.9182	5.18461	5.16781	5.96639	4.52026	3.7855	3.69459	1.2115	0	2.05585	3.38143	2.77444	0.752072	1.68281	2.64689	1.77444	2.89162	3.16146	2.922	2.43857
NormSkin.27062	5.56746	5.04209	5.1008	5.13145	3.14439	4.05128	3.74643	2.58496	4.44904	4.46975	3.2115	3.65896	3.77444	3.26777	4.56585	2.49354	0.706269	0.881356	1.36678
NormSkin.63080	5.18461	5.69165	5.44904	4.52026	1.72935	2.38143	3.09192	1.61005	2.05585	0	1.47999	2.03747	2.54649	3.43155	2.17834	1.39593	2.09192	1.55943	2.35199
NormSkin.80552	5.47317	5.61005	4.43857	5.32383	3.3295	4.05128	4.25192	5.02587	3.29897	4.04669	3.58496	3.25987	2.12711	3.26777	2.71786	2.89162	1.4245	1.8606	2.43857
NormSkin.17511	5.47317	5.2074	5.14439	5.02354	3.14439	2.38143	5.0282	1.14439	3.64689	3.04669	4.26777	2.90182	2.8501	3.43155	0	3.03747	2.4245	0.881356	1.36678
NormSkin.92256	4.96882	5.37778	5.26974	5.23589	4.16146	3.69459	4.7992	3.67094	3.91698	3.04669	1	0.275634	3.12711	3.59756	2.71786	2.49354	2.09192	2.79647	2.14439
NormSkin.49408	5.68871	5.50696	5.7647	3.89673	2.88136	2.38143	3.8501	3.05585	3.64689	2.68281	2.50696	2.03747	1.68281	4.33703	0	2.67094	1.81816	2.45251	0.211504
NormSkin.10405	5.47317	5.3464	5.5186	4.52026	3.3295	0	3.09192	3.05585	3.91698	4.59756	2.24393	3.65896	4.56264	2.074	3.79647	3.03747	3.43857	3.54649	3.60382
NormSkin.19954	4.46632	5.74359	5.5186	5.13145	2.88136	3.39593	3.40312	2.8606	2.05585	2.91194	1.9419	3.25987	2.12711	2.39593	2.17834	0.961526	1.4245	2.10962	2.69459
NormSkin.73402	4.22781	5.27367	5.86712	5.49354	2.16146	2.38143	1.2115	3.82889	2.52026	1.88136	2.50696	3.01886	0	3.59756	2.99048	2.01886	1.4245	2.33703	1.922
NormSkin.42252	4.96882	5.27367	5.05813	5.56264	3.7855	0	3.74643	2.36678	3.64689	4.41741	4.90436	3.73507	3.8865	4.2156	2.17834	3.35199	2.27563	2.61005	2.9419
NormSkin.57080	4.46632	5.61005	5.55297	5.23589	3.7855	4.28735	2.72935	1.14439	2.05585	2.19502	3.00946	2.22781	2.12711	2.074	3.57862	0.14439	1.10962	2.45251	1.17834
NormSkin.56238	5.94437	4.99763	5.26974	4.65896	3.52686	2.7633	4.02354	4.62244	3.50027	2.68281	4.14439	2.03747	2.8501	2.87101	3.33703	3.51362	2.27563	1.27563	1.922
NormSkin.74150	4.46632	5.44207	5.9456	5.02354	2.16146	2.7633	3.09192	4.13145	4.29123	2.19502	3.00946	2.90182	3.49354	2.074	0	3.03747	2.81816	1.8606	2.80735
NormSkin.66181	4.46632	6.11511	5.92074	4.37778	3.3295	2.38143	2.47999	2.36678	2.52026	2.46632	2.50696	3.25987	2.8501	3.59756	0	3.19502	1.10962	2.33703	2.43857
NormSkin.84590	5.30666	4.23991	6.01064	5.32383	4.77721	3.39593	4.99286	4.62244	3.10962	3.81277	2.24393	3.13578	1.68281	1.30666	2.71786	2.67094	3.43857	3.11839	3.08299
NormSkin.61072	4.46632	4.99763	5.26974	6.14868	3.98569	4.97607	4.63166	5.58812	3.64689	2.68281	3.2115	2.22781	2.12711	2.39593	2.17834	2.49354	1.81816	2.922	2.97124
NormSkin.9503	6.03168	4.55297	4.81006	5.49354	4.16146	3.69459	2.47999	3.05585	4.29123	3.61005	1	3.65896	4.56264	2.074	1.77444	2.49354	1.4245	2.45251	1.70627
NormSkin.52037	5.47317	5.2074	5.18878	5.02354	2.88136	4.55943	1.53343	3.28345	1.65896	3.61005	4.66197	2.90182	0	3.74076	3.96153	4.30282	1.4245	2.10962	2.9419
NormSkin.29290	5.18461	5.37778	5.31049	5.02354	2.88136	2.7633	2.47999	0.395929	2.05585	1.45251	3.41741	2.41028	1.68281	1.30666	2.71786	2.01886	2.81816	3.27563	3.22781
NormSkin.64878	4.81816	4.9419	5.64537	5.49354	2.63472	3.39593	3.74643	2.36678	2.05585	2.46632	2.24393	3.3594	2.54649	2.39593	2.71786	2.01886	3.61626	3.0282	2.9419
NormSkin.27022	3.55943	5.55782	6.37229	5.41207	2.16146	0	3.40312	3.46632	3.80192	3.81277	3.41741	2.41028	3.49354	3.59756	3.33703	3.62859	2.74076	2.70627	3.66496
NormSkin.62355	5.18461	4.49016	5.81951	5.41207	3.14439	3.69459	3.8501	1.14439	4.37046	2.46632	5.10962	3.13578	1.68281	0.839535	3.57862	2.89162	2.4245	2.79647	1.36678
NormSkin.4190	4.22781	5.04209	6.40492	5.23589	2.16146	2.7633	2.47999	2	4.53015	3.48678	2.77444	3.82353	2.12711	4	3.79647	3.35199	2.74076	3.23589	2.43857
NormSkin.30495	4.46632	5.37778	5.23185	5.83688	3.3295	2.7633	4.1008	4.13145	3.29897	3.04669	1.47999	3.01886	2.12711	2.39593	3.33703	3.19502	3.1008	2.10962	1.922
NormSkin.52931	5.68871	5.7193	5.61471	3.89673	3.14439	0	3.8501	2.36678	3.29897	2.68281	3.41741	2.22781	3.49354	2.87101	2.99048	3.35199	3.927	3.85536	3.84483
NormSkin.85671	4.22781	4.61626	6.43594	5.64234	3.65294	0	2.93198	4.62244	3.50027	2.68281	1.9419	3.13578	0	2.87101	2.71786	1.79647	2.27563	2.70627	3.08299
NormSkin.103098	4.96882	4.79647	5.5186	5.64234	1.72935	2.7633	2.72935	1.61005	2.52026	1.45251	1.47999	2.03747	4.1657	1.30666	1.77444	2.01886	1.4245	0.881356	1.17834
NormSkin.60153	5.76749	5.74359	5.89546	3.52026	4.39593	4.28735	3.40312	3.82889	3.91698	3.61005	2.77444	2.03747	2.12711	3.074	0	2.67094	2.27563	2.10962	1.922
NormSkin.3468	4.46632	4.79647	6.17414	5.49354	3.87619	2.7633	1.53343	2.36678	0	2.68281	3.41741	3.45943	2.12711	3.43155	2.99048	3.35199	2.74076	2.10962	2.9419
NormSkin.99531	4.81816	5.41028	5.67985	5.02354	3.52686	0	3.64082	2.8606	4.37046	3.81277	2.24393	4.60382	3.99048	0.839535	3.57862	3.19502	3.1008	3.91194	3.22781
NormSkin.45835	5.56746	4.9419	4.86321	5.56264	4.58812	3.69459	4.48339	3.82889	4.29123	2.46632	2.77444	2.59756	2.12711	2.39593	2.17834	2.49354	1.10962	2.45251	2.35199
NormSkin.84961	5.30666	5.83022	5.01417	4.7855	2.63472	3.39593	1.90182	2	0	1.074	1.9419	0.752072	2.12711	3.43155	2.17834	0.961526	3.16146	3.47999	3.4245
NormSkin.59283	3.55943	5.30858	6.23185	5.83688	0	2.38143	3.40312	2.36678	2.82889	2.68281	0.337035	2.59756	2.54649	2.64689	1.77444	3.19502	3.25192	1.55943	3.15295
NormSkin.3738	5.30666	5.78687	5.05813	4.7855	3.3295	2.7633	1.53343	1.61005	3.80192	3.38143	2.50696	3.25987	4.1657	3.8606	5.78825	1.39593	2.4245	2.33703	3.55297
NormSkin.33269	5.47317	4.73791	5.81951	4.90689	3.14439	0	2.93198	2.58496	3.91698	3.04669	1.47999	3.45943	0	2.074	4.56585	2.49354	3.1008	3.59128	2.69459
NormSkin.88680	5.56746	5.61005	5.55297	4.2115	1.72935	2.38143	1.53343	3.67094	0	1.45251	3.72935	3.01886	2.8501	3.43155	2.17834	4.39953	3.72362	3.0282	2.57225
NormSkin.36417	5.76749	5.04209	5.35012	4.7855	4.52356	2.38143	1.2115	2.8606	2.52026	2.91194	2.24393	1.83954	2.8501	3.43155	3.79647	2.25987	4.22375	3.71207	3.9419
NormSkin.80444	5.18461	5.41028	6.45425	3.89673	3.52686	0	4.3631	3.98089	3.10962	3.21968	4.14439	3.90182	2.54649	1.75207	2.17834	2.01886	1.81816	2.922	2.9419
NormSkin.14725	4.46632	5.04209	5.9456	5.49354	2.88136	3.69459	4.87619	3.05585	2.52026	1.88136	4.00946	3.57862	0	2.39593	2.71786	1.79647	2.81816	2.10962	3.4245
NormSkin.70913	5.56746	4.85536	6.31908	4.2115	3.3295	2.38143	1.2115	1.14439	2.05585	1.88136	2.50696	1.33703	1.68281	3.26777	2.99048	1.39593	2.09192	2.33703	0.796467
NormSkin.587	5.68871	5.7193	5.48847	4.06041	3.7855	0	3.09192	2.36678	3.80192	3.38143	2.50696	2.59756	2.54649	3.26777	2.99048	3.19502	3.25192	1.27563	1.36678
NormSkin.64213	4.96882	5.81142	5.96639	4.2115	2.63472	0	3.40312	2.58496	2.82889	2.19502	2.77444	2.90182	2.12711	1.30666	1.77444	0.961526	2.81816	1.27563	3.15295
NormSkin.1210	4.81816	5.55782	5.67985	4.90689	2.16146	2.7633	2.2115	1.61005	3.64689	3.48678	3.2115	4.03747	1.68281	3.43155	3.96153	3.03747	1.81816	2.33703	1.36678
NormSkin.92456	4.81816	5.55782	5.67985	4.90689	2.88136	3.39593	2.47999	3.46632	4.29123	2.91194	3.72935	4.09637	2.8501	2.074	2.99048	3.03747	2.4245	2.33703	1.922
NormSkin.86305	5.68871	4.85536	5.7647	4.65896	3.65294	4.05128	2.72935	2.36678	3.80192	2.19502	1	2.59756	2.54649	3.43155	2.17834	2.67094	2.4245	3.34453	2.97124
NormSkin.30885	5.30666	5.30858	5.23185	5.13145	2.16146	2.7633	2.2115	2	2.82889	3.48678	2.77444	3.45943	2.8501	1.30666	3.33703	2.25987	5.12276	5.80464	4.93447
NormSkin.12024	5.76749	5.44207	6.24992	3.52026	4.39593	2.7633	3.24393	2	0	2.91194	1.9419	2.90182	2.8501	3.074	1.77444	3.35199	4.31049	3.79099	2.80735
NormSkin.35635	5.76749	5.50696	5.64537	4.06041	2.88136	4.28735	3.8501	4.39232	1.65896	4.04669	1	2.03747	2.54649	2.074	0	2.01886	2.74076	1.8606	2.35199
NormSkin.80221	5.47317	5.27367	5.44904	4.7855	2.88136	4.05128	1.2115	1.61005	3.29897	1.45251	2.24393	2.59756	2.8501	0	2.17834	1.79647	2.09192	2.33703	2.43857
NormSkin.63662	4.96882	5.69165	6.11292	4.2115	2.63472	2.7633	3.74643	2.36678	3.10962	2.19502	1.9419	1.83954	2.54649	2.87101	3.33703	2.25987	2.09192	2.45251	1.70627
NormSkin.4210	6.35106	5.44207	6.63395	2.55943	2.63472	2.7633	2.2115	2.36678	0	1.45251	3.00946	0.752072	2.12711	1.75207	3.57862	2.25987	2.09192	1.55943	1.17834
NormSkin.77961	5.30666	5.7193	5.44904	4.52026	0	4.28735	2.93198	1.61005	3.80192	3.04669	4.00946	3.13578	3.63472	2.074	2.99048	2.49354	3.1008	3.0282	2.35199
NormSkin.76431	4.96882	5.37778	6.13362	4.52026	2.63472	2.7633	2.2115	3.28345	0	0	2.50696	3.25987	1.68281	2.074	2.17834	2.89162	2.4245	1.55943	1.70627
NormSkin.98368	4.81816	5.88136	4.81006	5.49354	2.16146	2.38143	3.40312	2.8606	3.10962	3.71786	3.00946	0.921997	3.49354	0.839535	2.17834	2.49354	1.81816	0	1.922
NormSkin.31444	5.68871	6.074	4.86321	4.37778	0	2.38143	1.53343	2.58496	2.52026	1.45251	1.47999	3.45943	2.54649	3.074	3.57862	3.99525	0.706269	2.45251	1.70627
NormSkin.97695	5.47317	5.12494	5.38325	5.02354	3.3295	2.7633	2.93198	2.8606	4.29123	3.48678	3.41741	3.45943	3.12711	3.74076	0	3.88136	2.09192	1.27563	2.35199
NormSkin.74830	4.81816	5.90309	6.0785	4.2115	3.87619	3.39593	4.1008	3.46632	2.05585	2.46632	2.77444	2.03747	3.49354	2.074	2.17834	2.25987	2.81816	2.10962	3.60382
NormSkin.87273	5.47317	4.85536	6.17414	4.52026	3.14439	0	3.24393	0.395929	2.52026	3.38143	3.86581	2.22781	3.12711	1.30666	3.33703	2.89162	2.27563	2.96153	2.97124
NormSkin.66314	4.22781	5.64386	5.38325	5.77444	3.14439	3.69459	3.40312	3.28345	3.29897	1.88136	3.2115	3.57862	1.68281	3.26777	3.33703	3.62859	4.06949	3.91194	2.9419
NormSkin.21967	5.68871	5.30858	5.38325	4.65896	3.52686	3.69459	1.2115	0.395929	2.05585	1.88136	1	2.03747	2.8501	1.30666	2.99048	0.961526	4.06949	2.922	3.22781
NormSkin.72157	5.18461	5.69165	5.38325	4.7855	3.3295	0	3.24393	2	3.91698	2.19502	3.58496	1.83954	2.12711	0	3.33703	2.67094	2.62244	2.33703	2.57225
NormSkin.102223	4.81816	5.85929	5.99048	4.37778	3.52686	0	4.42803	3.98089	2.05585	1.88136	1.47999	2.59756	3.31431	2.074	4.8865	1.79647	3.43857	3.91194	3.66496
NormSkin.19591	4.22781	5.61005	5.71497	5.49354	3.98569	2.7633	4.67094	4.13145	3.80192	2.91194	2.24393	2.75207	0	1.30666	3.33703	2.67094	3.16146	3.34453	1.36678
NormSkin.74062	5.47317	5.81142	5.55297	4.2115	3.3295	3.39593	2.47999	2.58496	3.29897	3.21968	0.337035	3.57862	3.63472	3.26777	3.57862	4.49016	3	3.71207	2.9419
NormSkin.88792	4.81816	5.44207	5.55297	5.23589	1.72935	3.39593	1.90182	2.36678	0	0	1.9419	1.83954	2.54649	3.26777	2.17834	1.79647	2.27563	1.8606	1.70627
NormSkin.42344	5.94437	5.55782	5.48847	4.06041	1.72935	3.39593	0.658963	1.61005	1.65896	2.19502	1	2.75207	0	2.074	2.17834	1.39593	2.81816	2.10962	2.35199
NormSkin.32505	5.68871	5.47659	5.1008	4.7855	1.72935	2.38143	2.72935	0	1.65896	2.19502	3.72935	2.22781	3.63472	3.43155	2.99048	3.51362	4.10962	4.19916	4.38507
NormSkin.97664	5.18461	4.23991	6.23185	5.41207	2.88136	4.05128	1.2115	2.8606	2.05585	2.91194	3.41741	3.01886	3.12711	1.75207	0	2.01886	2.27563	1.55943	1.36678
NormSkin.30414	5.18461	5.12494	5.74076	5.02354	1.72935	2.7633	2.2115	3.28345	3.91698	3.21968	0.337035	3.90182	2.54649	1.75207	3.79647	3.03747	1.10962	2.79647	1.70627
NormSkin.18165	5.76749	4.9419	5.71497	4.65896	2.16146	2.38143	1.53343	3.05585	2.05585	3.04669	2.77444	1.33703	0	0.839535	2.17834	0.961526	2.4245	1.8606	1.70627
NormSkin.8820	4.46632	5.2074	6.17414	5.23589	3.7855	2.7633	4.95909	5.25788	2.82889	3.04669	3.58496	3.3594	0	2.39593	2.99048	3.76888	2.09192	2.10962	2.9419
NormSkin.56242	4.46632	5.41028	5.71497	5.49354	3.65294	2.38143	3.24393	2.8606	2.82889	1.45251	2.77444	3.25987	0	4	0	2.89162	2.62244	2.33703	1.922
NormSkin.73020	5.68871	5.41028	4.86321	5.13145	0	2.38143	3.64082	2	2.52026	2.46632	2.24393	3.25987	1.68281	1.30666	2.17834	2.89162	2.62244	1.27563	1.36678
NormSkin.66021	5.18461	5.90309	5.1008	4.90689	2.88136	2.7633	2.72935	0	2.05585	2.91194	3.72935	3.90182	5.12058	3.26777	3.57862	3.51362	3.50696	3.95174	3.9419
NormSkin.7662	5.76749	5.76609	5.18878	4.37778	4.16146	4.28735	4.3631	4.83156	2.82889	1.45251	1.9419	2.22781	3.63472	2.39593	2.71786	2.25987	1.4245	1.55943	3.15295
NormSkin.27971	4.46632	5.78687	6.46975	4.37778	3.7855	0	3.94683	2.8606	3.50027	2.68281	0.337035	2.41028	1.68281	2.64689	3.96153	3.62859	3.56585	3.47999	3.15295
NormSkin.27084	5.87231	5.99406	5.71497	3.52026	3.65294	2.7633	2.93198	2	2.05585	0.50696	2.77444	0.275634	1.68281	3.8606	2.99048	2.67094	2.09192	2.10962	1.17834
NormSkin.31192	5.30666	5.27367	5.61471	4.90689	2.16146	2.38143	3.8501	2	2.82889	1.88136	3.41741	3.3594	2.12711	2.074	3.96153	2.49354	1.4245	2.10962	3.89162
NormSkin.47894	4.22781	5.90309	5.74076	5.23589	2.16146	3.39593	4.1008	3.05585	3.50027	3.71786	4.14439	3.73507	0	3.8606	1.77444	2.25987	3.97607	4.24793	3.47317
NormSkin.77635	5.30666	5.7193	5.42273	4.65896	2.16146	0	2.72935	2.58496	2.82889	1.074	2.50696	1.33703	2.54649	1.75207	3.57862	3.62859	3.25192	2.10962	1.922
NormSkin.35121	4.81816	5.16781	5.99048	5.13145	4.23589	3.69459	3.74643	3.82889	2.82889	3.38143	3.2115	3.90182	0	2.87101	0	3.76888	2.81816	2.33703	1.70627
NormSkin.70512	4.81816	5.78687	4.86321	5.64234	3.3295	3.39593	3.09192	3.28345	2.82889	3.48678	4.26777	3.95664	2.54649	3.074	2.99048	4.08746	2.4245	3.16993	2.80735
NormSkin.29454	5.68871	5.81142	6.09081	3.52026	2.16146	4.28735	4.48339	4.62244	3.10962	2.19502	2.50696	2.59756	1.68281	2.39593	2.71786	1.39593	0.706269	2.45251	1.36678
NormSkin.8860	5.18461	5.30858	5.05813	5.56264	3.87619	0	3.74643	2.58496	2.05585	2.91194	2.77444	3.25987	4.0785	0.839535	2.99048	3.88136	2.62244	3.27563	2.35199
NormSkin.15093	5.87231	5.44207	5.01417	4.7855	3.52686	3.69459	5.12711	5.18253	2.52026	3.38143	3.00946	2.41028	3.49354	2.64689	2.71786	3.19502	2.09192	2.79647	1.36678
NormSkin.53682	4.81816	5.92325	5.35012	5.02354	1.72935	2.38143	1.53343	1.14439	1.65896	1.88136	1.9419	2.90182	2.54649	0.839535	0	2.67094	1.10962	2.33703	1.36678
NormSkin.86980	6.2369	4.61626	6.21048	4.06041	3.14439	0	2.93198	2.36678	2.05585	0	2.77444	2.75207	3.12711	3.8606	2.17834	1.39593	3.25192	2.96153	1.922
NormSkin.87144	5.30666	5.74359	5.86712	4.2115	3.98569	2.38143	2.72935	1.61005	3.64689	3.48678	4.66197	2.22781	2.12711	3.43155	2.17834	3.51362	1.4245	2.10962	2.80735
NormSkin.61000	4.96882	5.44207	5.01417	5.70481	2.63472	3.39593	3.40312	2.8606	1.65896	2.19502	3.58496	2.41028	2.12711	2.64689	2.17834	1.39593	3.3887	2.45251	2.80735
NormSkin.60675	5.47317	5.30858	5.44904	4.90689	0	3.39593	2.93198	2.36678	2.52026	3.48678	3.41741	2.59756	2.8501	3.26777	2.17834	4.19502	2.27563	2.10962	2.69459
NormSkin.9399	5.30666	6.22578	6.09081	3.52026	2.16146	3.39593	2.47999	3.05585	2.52026	0.50696	3.86581	1.83954	2.12711	0.839535	3.57862	3.99525	2.27563	2.10962	2.57225
NormSkin.20359	5.18461	5.53343	5.01417	5.41207	1.72935	2.7633	4.42803	2.8606	3.29897	2.68281	2.50696	3.90182	3.12711	3.43155	2.99048	3.88136	2.09192	2.10962	3.15295
NormSkin.9355	5.30666	5.44207	5.61471	4.7855	3.65294	0	3.24393	3.05585	2.05585	3.61005	3.58496	3.01886	2.54649	2.64689	2.99048	3.35199	2.62244	1.8606	2.43857
NormSkin.84592	4.22781	5.04209	6.31908	5.56264	2.16146	2.38143	3.64082	3.05585	3.80192	3.96639	4.14439	1.33703	4.0785	2.64689	3.33703	2.67094	2.09192	3.0282	2.97124
NormSkin.102242	5.47317	5.37778	6.09081	4.2115	2.16146	0	3.40312	3.82889	1.65896	3.90689	3.2115	2.59756	3.31431	2.87101	2.17834	1.79647	1.81816	2.45251	2.14439
NormSkin.68958	4.46632	5.2074	6.35291	5.13145	4.77721	4.97607	4.63166	4.13145	3.10962	2.46632	2.24393	2.59756	3.12711	2.074	2.17834	1.79647	1.4245	2.61005	1.36678
NormSkin.30406	5.30666	4.9419	5.42273	5.49354	1.72935	4.28735	1.53343	2	2.82889	2.68281	2.77444	4.09637	2.12711	3.59756	3.57862	2.89162	1.4245	2.10962	2.97124
NormSkin.87119	5.76749	5.55782	6.13362	3.70627	3.7855	2.7633	4.25192	0.395929	1.65896	1.074	1	2.75207	2.12711	1.30666	1.77444	1.79647	2.95174	2.79647	1.70627
NormSkin.97197	5.30666	5.69165	5.79373	4.37778	0	0	2.72935	2.8606	3.10962	2.91194	1.47999	1.58496	2.12711	2.39593	2.99048	2.67094	3.927	3.11839	3.97124
NormSkin.62721	4.81816	5.41028	5.92074	5.02354	3.65294	0	3.09192	3.05585	3.29897	3.04669	2.77444	3.01886	0	2.64689	3.33703	2.01886	2.09192	2.33703	1.922
NormSkin.77497	5.68871	6.36402	4.10522	5.02354	3.52686	4.97607	0.658963	3.46632	3.29897	2.68281	1.9419	3.65896	2.54649	2.87101	0	3.51362	1.4245	3.23589	3.66496
NormSkin.80513	4.96882	5.53343	5.55297	5.13145	4.58812	3.69459	3.40312	3.98089	3.50027	1.88136	2.77444	2.75207	1.68281	0.839535	3.57862	0.961526	2.81816	2.10962	2.80735
NormSkin.11368	5.30666	5.5897	5.26974	5.02354	3.3295	2.38143	3.64082	4.39232	0	2.91194	3.86581	3.57862	2.54649	1.75207	2.99048	2.49354	1.10962	2.70627	1.36678
NormSkin.61055	5.76749	5.41028	5.23185	4.7855	2.88136	4.75489	3.24393	2.58496	2.52026	3.04669	2.77444	2.41028	0	0.839535	2.17834	2.25987	2.27563	2.33703	3.15295
NormSkin.48891	5.18461	5.88136	5.35012	4.7855	4.23589	0	2.72935	3.05585	5.37412	4.04669	3.00946	3.82353	3.31431	3.74076	3.79647	3.51362	2.09192	1.8606	2.35199
NormSkin.87768	5.56746	5.66496	5.31049	4.65896	3.52686	4.28735	1.90182	2.8606	3.50027	2.68281	2.50696	1.83954	0	2.87101	2.17834	3.51362	1.81816	1.55943	2.43857
NormSkin.43430	5.47317	5.30858	6.37229	4.06041	2.88136	2.7633	3.53343	2.36678	3.29897	2.68281	4.00946	3.95664	1.68281	3.26777	2.99048	2.89162	2.74076	3.0282	1.922
NormSkin.54970	5.56746	4.9419	5.92074	4.7855	3.7855	3.39593	3.09192	3.05585	3.29897	3.04669	3.41741	4.28345	3.63472	4.69752	3.33703	1.79647	2.62244	1.8606	1.70627
NormSkin.53276	5.30666	5.81142	4.96639	5.13145	0	2.7633	2.93198	2	2.05585	3.90689	3.00946	1.58496	3.12711	1.30666	2.99048	1.39593	0.706269	2.10962	2.80735
NormSkin.76587	5.30666	5.5897	6.11292	4.2115	2.16146	3.39593	4.02354	3.28345	2.05585	3.90689	2.77444	4.09637	2.12711	2.39593	0	3.88136	2.81816	2.61005	2.43857
NormSkin.24581	4.96882	5.78687	5.14439	5.32383	4.32193	4.05128	4.25192	3.67094	3.91698	3.96639	4.14439	2.41028	2.8501	2.64689	1.77444	2.49354	1.4245	1.27563	3.15295
NormSkin.101087	4.81816	4.85536	5.99048	5.56264	2.63472	0	2.2115	1.61005	1.65896	1.88136	3.72935	3.25987	3.49354	3.59756	2.17834	3.35199	1.10962	2.33703	2.14439
NormSkin.50679	5.47317	5.66496	5.31049	4.7855	4.16146	2.38143	5.59599	5.46288	2.05585	3.04669	1.9419	3.13578	3.12711	1.30666	3.33703	3.03747	3.77998	3.11839	3.7577
NormSkin.44517	5.30666	6.16993	4.74643	5.02354	0	0	3.24393	2	2.05585	2.68281	3.58496	3.13578	2.54649	3.74076	2.71786	3.03747	3.25192	2.33703	1.17834
NormSkin.21347	5.56746	5.41028	5.61471	4.65896	3.3295	0	3.8501	3.98089	4.11839	3.90689	2.50696	3.45943	2.8501	3.74076	2.17834	3.35199	4.57225	3.71207	3.66496
NormSkin.12504	6.46029	5.16781	4.96639	4.65896	3.87619	4.28735	4.25192	4.50696	4.11839	1.88136	1	2.22781	2.12711	1.75207	0	2.01886	2.62244	2.45251	1.922
NormSkin.7832	5.30666	4.85536	5.67985	5.41207	4.39593	4.05128	4.17834	4.50696	4.11839	2.68281	1.9419	2.22781	2.12711	3.74076	3.57862	3.19502	2.27563	1.8606	3.36678
NormSkin.34470	5.68871	5.2074	5.23185	5.13145	3.3295	0	2.93198	2.36678	1.65896	2.19502	1.47999	3.65896	2.8501	1.75207	0	2.49354	2.4245	1.8606	1.70627
NormSkin.34428	6.09748	5.08299	5.42273	4.65896	4.074	3.69459	4.63166	3.98089	4.59442	3.21968	2.50696	3.25987	2.12711	1.75207	2.99048	1.39593	2.74076	1.8606	2.43857
NormSkin.44913	4.46632	5.50696	5.58496	5.70481	1.72935	0	2.93198	2.36678	1.65896	3.48678	3.58496	4.03747	1.68281	2.39593	3.57862	3.76888	3.32193	1.27563	3.84483
NormSkin.71738	5.47317	5.04209	5.84351	4.90689	4.16146	2.7633	4.31431	2.58496	3.64689	3.21968	3.86581	2.41028	3.31431	2.39593	2.99048	3.19502	3.3887	3.27563	3.36678
NormSkin.22061	5.68871	4.99763	5.44904	5.13145	4.16146	3.39593	2.93198	3.67094	3.50027	1.45251	1	2.41028	1.68281	1.30666	2.71786	1.39593	1.81816	0	2.43857
NormSkin.12635	6.55216	5.7193	5.1008	3.89673	2.16146	2.38143	2.72935	2.58496	0	2.68281	3.41741	1.33703	3.31431	0	3.79647	2.67094	2.95174	1.55943	1.922
NormSkin.1275	5.68871	5.3464	5.44904	4.7855	5.06722	4.28735	5.36494	4.26383	3.10962	1.45251	3.00946	2.22781	2.54649	2.39593	2.71786	2.01886	2.95174	1.55943	2.35199
NormSkin.6516	4.22781	5.16781	6.23185	5.64234	2.88136	2.7633	2.72935	2	3.10962	1.88136	2.50696	1.58496	1.68281	3.43155	0	2.25987	4.46288	4.00474	4.25987
NormSkin.24724	5.30666	5.69165	5.61471	4.65896	4.94437	3.69459	3.53343	2.8606	1.65896	2.19502	1.9419	3.25987	2.12711	3.74076	2.17834	1.39593	3.3887	3.54649	3.36678
NormSkin.37767	5.94437	5.85929	4.68576	4.7855	0	2.7633	3.53343	4.50696	1.65896	3.21968	2.77444	2.59756	2.12711	4.4245	2.99048	3.35199	4.01886	4.19916	4.38507
NormSkin.99511	4.46632	4.73791	6.57862	5.49354	1.72935	0	1.53343	2	3.10962	2.46632	2.50696	1.58496	4.1657	3.074	3.33703	4.08746	4.01886	3.83422	4.38507
NormSkin.61015	4.96882	5.47659	5.18878	5.64234	2.63472	0	4.48339	5.02587	3.80192	3.81277	3.2115	4.03747	3.12711	2.64689	3.33703	3.03747	3.3887	3.16993	3.4245
NormSkin.18382	5.56746	4.79647	4.81006	6.10301	4.16146	2.7633	3.09192	4.72935	2.05585	0	1.9419	3.13578	3.63472	4	3.96153	3.35199	4.06949	3.85536	3.9419
NormSkin.45947	5.30666	5.16781	5.1008	5.70481	5.71786	5.46632	3.8501	4.13145	3.64689	2.19502	2.50696	2.41028	3.49354	1.30666	3.33703	2.01886	1.10962	2.33703	2.43857
NormSkin.69348	4.96882	5.94683	6.46975	3.89673	0	2.38143	3.24393	3.67094	0	1.45251	3.2115	3.45943	3.12711	1.75207	2.99048	2.49354	2.81816	2.61005	2.43857
NormSkin.46490	5.30666	5.3464	6.11292	4.52026	3.14439	0	2.72935	3.28345	4.0282	3.61005	3.41741	3.3594	2.12711	2.39593	1.77444	2.67094	2.27563	2.10962	2.57225
NormSkin.92461	3.55943	5.99406	6.09081	5.64234	2.16146	4.05128	1.53343	2	3.64689	2.46632	2.24393	1.58496	3.63472	2.87101	2.17834	3.19502	3.61626	3.71207	3.4245
NormSkin.85535	5.94437	5.76609	5.67985	3.89673	2.88136	0	3.09192	2.8606	0	1.88136	2.24393	2.41028	1.68281	2.39593	4.2951	3.88136	2.09192	2.61005	2.80735
NormSkin.97113	5.47317	5.47659	5.55297	4.7855	3.3295	3.69459	3.8501	2.8606	2.05585	3.48678	3.58496	1.58496	0	1.30666	4.2951	3.19502	2.62244	3.16993	3.4245
NormSkin.31470	5.30666	5.16781	5.58496	5.23589	2.16146	2.7633	1.53343	3.82889	2.05585	2.68281	3.2115	3.73507	4.1657	2.39593	2.99048	3.35199	2.09192	3.23589	1.70627
NormSkin.54953	5.56746	4.85536	5.31049	5.56264	2.16146	4.05128	4.02354	3.05585	3.29897	2.91194	3.2115	3.90182	3.31431	3.26777	3.33703	2.49354	3.56585	3.23589	3.15295
NormSkin.82803	4.46632	5.3464	5.71497	5.77444	3.3295	4.28735	1.53343	1.61005	2.05585	3.81277	3.72935	2.90182	1.68281	1.75207	1.77444	2.01886	2.74076	1.8606	3.66496
NormSkin.67909	5.18461	5.3464	5.44904	5.32383	3.87619	3.69459	3.64082	4.26383	2.82889	1.074	2.24393	2.90182	3.12711	2.074	1.77444	3.19502	2.09192	0	2.14439
NormSkin.85041	4.81816	5.53343	6.05243	4.90689	2.16146	0	0.658963	2.8606	1.65896	3.21968	3.58496	3.01886	2.8501	0.839535	2.99048	2.67094	2.4245	2.45251	1.17834
NormSkin.50165	5.87231	5.47659	5.44904	4.52026	4.94437	4.97607	3.09192	2.36678	3.29897	3.21968	3.2115	2.59756	3.8865	3.26777	2.71786	2.25987	3.25192	2.79647	3.4245
NormSkin.11948	4.46632	5.27367	6.17414	5.41207	2.63472	2.7633	3.09192	2	0	2.68281	2.24393	0.921997	3.12711	1.75207	3.96153	2.49354	1.81816	3.0282	2.57225
NormSkin.59646	5.18461	5.53343	5.58496	5.02354	3.3295	0	1.53343	2.36678	2.05585	3.61005	3.72935	3.13578	3.49354	2.39593	3.33703	3.51362	1.81816	2.70627	2.14439
NormSkin.9377	5.47317	5.53343	5.18878	5.13145	1.72935	0	3.24393	2.58496	2.52026	2.19502	2.24393	4.03747	1.68281	3.74076	3.33703	2.49354	1.81816	2.61005	2.69459
NormSkin.13897	4.96882	4.85536	6.48339	5.02354	1.72935	2.7633	2.93198	3.05585	0	1.88136	2.50696	2.90182	2.54649	4.2156	2.99048	2.01886	3	3.0282	3.36678
NormSkin.27429	5.56746	5.08299	5.55297	5.13145	3.65294	2.38143	3.64082	3.46632	3.91698	0.50696	1.47999	3.90182	0	2.64689	2.99048	2.01886	4.06949	4.06496	3.47317
NormSkin.78226	4.46632	4.04209	6.72433	6.10301	2.16146	4.05128	3.09192	2.8606	2.05585	3.21968	3.2115	3.25987	3.63472	3.26777	4.77998	3.88136	1.4245	2.10962	0.211504
NormSkin.10443	4.96882	5.16781	5.64537	5.56264	3.14439	2.7633	2.93198	2.58496	2.52026	1.45251	2.77444	1.58496	3.49354	2.64689	1.77444	2.67094	1.10962	1.55943	1.70627
NormSkin.33495	6.29993	4.67985	6.15721	4.2115	2.63472	0	2.93198	2.8606	2.05585	3.61005	1.9419	1.58496	2.8501	3.43155	3.33703	1.79647	2.81816	3.41028	3.29123
NormSkin.42836	3.55943	5.55782	7.32572	4.90689	2.16146	2.7633	3.53343	2.8606	2.05585	0	3.41741	3.25987	0	2.074	3.33703	2.67094	1.81816	2.10962	2.80735
NormSkin.58488	5.56746	4.99763	5.38325	5.41207	2.16146	5.14009	3.8501	2.58496	1.65896	4.12276	3.00946	4.34079	3.31431	3.074	2.17834	2.89162	3.1008	2.70627	2.97124
NormSkin.52513	5.47317	5.12494	5.26974	5.49354	4.16146	4.05128	4.71207	4.13145	3.50027	3.38143	2.24393	1.58496	2.54649	3.074	1.77444	2.25987	3.56585	2.96153	3.80735
NormSkin.41433	5.76749	5.27367	5.18878	5.13145	1.72935	2.7633	2.2115	0	0	2.46632	2.77444	2.59756	1.68281	2.39593	3.57862	3.19502	3.16146	2.45251	3.08299
NormSkin.87709	5.30666	5.66496	5.61471	4.7855	2.88136	2.7633	3.64082	2	2.82889	3.21968	3.2115	2.22781	3.12711	1.30666	0	2.25987	1.10962	2.61005	3.29123
NormSkin.52342	5.76749	4.61626	5.96639	5.02354	3.87619	0	2.72935	2	3.91698	3.38143	1.47999	3.45943	2.8501	1.75207	2.99048	2.67094	2.4245	2.45251	1.922
NormSkin.90136	5.56746	5.41028	5.74076	4.65896	2.88136	2.38143	1.53343	1.14439	2.05585	1.88136	1.9419	2.22781	0	2.39593	2.17834	2.49354	2.27563	2.10962	1.922
NormSkin.31462	5.56746	6.01417	5.58496	4.2115	3.3295	2.7633	2.2115	4.72935	2.05585	3.96639	3.86581	4.45251	2.54649	3.074	3.57862	2.89162	0	2.33703	3.47317
NormSkin.52154	4.96882	5.37778	6.65445	4.37778	3.14439	0	2.93198	4.26383	3.10962	3.48678	4.14439	3.01886	3.31431	3.26777	2.17834	4.73221	1.81816	2.10962	2.80735
NormSkin.34108	5.47317	5.24192	5.64537	5.02354	5.4085	4.55943	4.42803	4.62244	3.50027	4.04669	2.24393	3.01886	3.31431	3.074	2.71786	0.961526	3.1008	3.16993	1.922
NormSkin.6415	3.55943	5.30858	6.56585	5.95052	2.63472	2.7633	2.47999	2	0	3.61005	3.58496	3.01886	3.31431	3.074	2.17834	3.03747	2.09192	2.45251	2.80735
NormSkin.64907	5.87231	5.24192	6.21048	4.06041	2.63472	2.38143	3.24393	3.05585	2.05585	3.38143	2.50696	3.25987	3.12711	2.64689	3.96153	3.03747	3.72362	1.55943	1.922
NormSkin.19724	5.30666	5.37778	5.67985	5.02354	3.98569	3.69459	2.2115	2.36678	1.65896	1.88136	1.9419	2.90182	3.12711	1.30666	0	3.62859	2.27563	2.61005	1.17834
NormSkin.7240	4.22781	6.28345	5.38325	5.49354	3.3295	2.38143	2.72935	3.67094	3.29897	1.45251	4.00946	3.73507	1.68281	2.39593	2.71786	3.51362	2.74076	1.55943	2.43857
NormSkin.37363	5.18461	4.89673	5.89546	5.41207	3.3295	2.7633	1.53343	1.14439	2.05585	2.91194	1.9419	3.3594	2.12711	3.8606	0	2.49354	3.61626	0.881356	3.55297
NormSkin.80853	4.46632	5.76609	5.38325	5.77444	5.22171	5.46632	2.47999	1.61005	3.29897	2.68281	1.9419	3.65896	3.31431	3.8606	1.77444	3.19502	3.32193	3.11839	3.08299
NormSkin.10488	5.30666	5.5897	5.71497	4.7855	4.16146	4.05128	3.64082	3.98089	3.80192	2.68281	1.9419	1.83954	2.8501	3.43155	4.56585	3.35199	2.81816	2.45251	2.14439
NormSkin.13151	5.18461	5.66496	5.64537	4.90689	2.16146	2.38143	2.47999	2.58496	4.37046	3.04669	3.2115	3.3594	3.31431	1.75207	0	3.62859	1.4245	0.881356	2.9419
NormSkin.67940	4.22781	6.03632	6.35291	4.7855	2.88136	2.7633	4.25192	4.26383	3.10962	3.61005	0.337035	3.65896	3.77444	3.43155	2.99048	4.08746	2.62244	3.67688	2.9419
NormSkin.94549	3.55943	5.30858	6.97426	5.56264	2.16146	0	4.1008	3.67094	2.05585	2.19502	3.58496	3.13578	2.12711	1.75207	2.71786	4.87361	2.81816	2.10962	4.01417
NormSkin.86581	5.76749	5.94683	5.64537	4.06041	3.7855	0	3.24393	2.8606	0	3.38143	2.77444	3.13578	2.54649	2.64689	2.99048	3.35199	2.27563	2.10962	1.36678
NormSkin.27744	5.30666	5.27367	5.35012	5.49354	4.77721	4.28735	1.53343	3.46632	4.84747	1.074	3.86581	2.22781	4.0785	2.87101	0	2.49354	1.10962	2.70627	3.08299
NormSkin.53635	5.18461	5.55782	5.44904	5.23589	2.63472	3.69459	0.658963	2.36678	3.10962	2.46632	3.00946	2.41028	3.31431	2.39593	2.17834	2.89162	2.62244	2.70627	1.922
NormSkin.39579	5.47317	5.97366	4.74643	5.23589	3.65294	3.69459	1.90182	2	3.80192	4.67688	5.17624	4.54649	2.54649	3.59756	3.79647	2.67094	3	3.62244	1.36678
NormSkin.95975	4.96882	5.61005	5.01417	5.83688	3.52686	2.7633	2.2115	2.36678	1.65896	1.074	3.41741	2.75207	2.54649	1.30666	3.33703	1.39593	2.62244	1.8606	1.36678
NormSkin.4343	5.68871	5.30858	6.37229	4.06041	3.87619	2.7633	2.2115	3.82889	3.50027	1.45251	3.00946	2.41028	0	3.26777	2.17834	2.25987	2.27563	1.27563	1.36678
NormSkin.73093	4.81816	5.53343	5.58496	5.49354	4.32193	6.49354	1.90182	3.67094	3.91698	3.21968	3.00946	2.41028	0	2.64689	2.71786	2.67094	2.81816	2.61005	2.43857
NormSkin.82717	5.94437	5.30858	5.96639	4.2115	4.89162	4.55943	5.46803	4.83156	3.80192	3.38143	2.24393	2.03747	2.54649	2.87101	2.17834	3.51362	2.27563	1.8606	2.35199
NormSkin.20373	6.09748	5.69165	5.26974	4.37778	4.65294	2.7633	3.53343	4.26383	2.05585	3.71786	2.77444	3.82353	3.77444	4	4.43507	2.01886	1.10962	2.96153	2.69459
NormSkin.4571	5.47317	5.69165	5.48847	4.7855	4.94437	5.14009	5.19086	2.8606	3.29897	1.074	2.77444	2.41028	2.12711	3.074	2.99048	2.67094	2.62244	2.70627	1.36678
NormSkin.52791	4.96882	5.04209	5.86712	5.56264	3.98569	4.28735	2.47999	3.46632	2.82889	2.91194	5.04899	3.73507	0	3.074	2.99048	3.51362	3.43857	3.0282	2.14439
NormSkin.88309	4.22781	5.83022	5.67985	5.70481	3.52686	2.7633	1.90182	3.05585	3.10962	2.68281	2.24393	2.90182	3.77444	2.87101	0	2.49354	2.4245	1.8606	2.97124
NormSkin.105679	5.47317	5.27367	6.31908	4.37778	1.72935	3.39593	3.09192	1.14439	3.10962	2.19502	2.24393	0.921997	0	3.26777	2.99048	2.67094	1.4245	2.45251	2.80735
NormSkin.72860	5.18461	6.15295	6.05243	4.06041	3.52686	4.55943	4.53998	3.82889	4.29123	3.21968	4.00946	2.59756	3.12711	2.074	3.33703	3.03747	2.09192	2.45251	3.36678
NormSkin.83530	5.94437	5.85929	5.26974	4.37778	3.87619	2.38143	2.47999	2.36678	5.00946	4.67688	3.58496	4.72935	2.12711	3.074	2.17834	2.25987	2.09192	1.55943	2.69459
NormSkin.42642	5.76749	5.69165	5.35012	4.65896	3.87619	3.69459	4.31431	3.67094	3.64689	1.45251	4.14439	2.90182	0	2.87101	2.17834	3.62859	2.09192	1.8606	1.922
NormSkin.67847	5.18461	5.3464	5.61471	5.32383	5.27563	2.7633	5.19086	3.98089	3.91698	2.19502	3.41741	3.25987	3.12711	1.75207	2.17834	3.62859	2.27563	3.27563	1.70627
NormSkin.89231	5.47317	5.53343	5.23185	5.23589	3.14439	0	3.09192	2.58496	2.52026	3.71786	2.50696	3.45943	3.63472	2.074	2.99048	2.67094	2.95174	2.10962	2.35199
NormSkin.12287	5.18461	5.12494	5.84351	5.32383	2.88136	0	2.72935	3.05585	0	3.81277	3.58496	3.73507	2.12711	1.75207	4.15295	2.25987	1.4245	2.61005	2.9419
NormSkin.98599	4.96882	6.05699	5.79373	4.65896	3.14439	0	1.90182	3.05585	2.05585	2.91194	1	2.22781	2.54649	3.26777	2.71786	1.79647	2.09192	3.34453	3.22781
NormSkin.77110	5.56746	5.04209	5.96639	4.90689	4.32193	0	3.09192	3.28345	3.10962	1.074	1.9419	2.22781	2.54649	2.87101	1.77444	2.67094	2.62244	3.11839	2.9419
NormSkin.1420	5.18461	5.24192	5.64537	5.41207	3.3295	2.7633	3.40312	2.58496	2.05585	2.46632	3.58496	3.3594	2.8501	1.75207	2.17834	3.35199	2.95174	1.55943	3.22781
NormSkin.63418	5.47317	6.03632	5.7647	4.2115	2.16146	0	3.64082	1.61005	3.10962	2.91194	4.26777	3.82353	3.63472	1.30666	2.99048	0.961526	1.81816	2.45251	2.43857
NormSkin.44387	5.18461	6.3464	5.89546	4.06041	3.65294	4.05128	2.47999	3.98089	3.50027	0.50696	3.41741	3.01886	3.31431	3.074	5.8865	3.19502	2.4245	3.41028	2.57225
NormSkin.6393	5.68871	6.15295	5.58496	4.06041	5.22171	4.75489	0.658963	2.36678	4.53015	3.90689	2.50696	3.65896	2.12711	2.074	3.96153	1.79647	3.1008	2.70627	1.70627
NormSkin.71961	4.81816	5.41028	6.13362	5.13145	2.63472	2.38143	3.8501	3.98089	2.52026	3.61005	3.00946	3.25987	0	3.074	3.57862	1.79647	1.10962	2.45251	3.08299
NormSkin.45161	5.18461	5.30858	5.23185	5.77444	4.23589	2.7633	5.36494	4.93198	4.72362	3.04669	3.72935	4.09637	2.8501	1.30666	2.99048	2.25987	2.27563	1.27563	2.97124
NormSkin.54198	5.47317	5.24192	6.13362	4.65896	3.7855	3.69459	2.47999	2.8606	0	2.68281	2.77444	1.83954	2.12711	1.30666	3.33703	2.49354	2.4245	2.10962	2.57225
NormSkin.39704	5.18461	4.99763	5.55297	5.77444	2.88136	4.05128	2.72935	2.36678	3.29897	1.88136	2.24393	4.28345	2.8501	2.64689	3.79647	3.03747	2.09192	1.55943	2.97124
NormSkin.102262	5.18461	5.04209	6.05243	5.23589	4.52356	3.39593	3.09192	3.05585	3.91698	3.81277	1.47999	2.41028	3.12711	3.59756	0	3.03747	3.16146	2.61005	3.36678
NormSkin.78303	4.96882	4.89673	7.00237	4.65896	2.88136	4.75489	3.09192	1.14439	4.72362	2.19502	3.72935	2.90182	2.54649	1.30666	2.99048	2.49354	2.62244	3.27563	2.97124
NormSkin.98239	5.18461	5.83022	5.38325	5.13145	1.72935	3.69459	3.40312	3.67094	2.52026	1.88136	4.66197	3.65896	3.63472	2.074	2.71786	3.88136	2.4245	2.61005	1.922
NormSkin.78034	5.68871	5.04209	6.28638	4.52026	4.45943	3.69459	4.67094	4.26383	3.50027	3.38143	1.9419	3.73507	1.68281	3.43155	3.33703	3.03747	2.4245	2.10962	1.70627
NormSkin.7325	5.76749	4.33327	6.21048	5.23589	2.88136	3.69459	3.53343	3.28345	4.11839	3.21968	4.00946	4.28345	2.54649	2.074	2.17834	4.49016	3.16146	2.10962	2.80735
NormSkin.76590	5.30666	5.69165	5.7647	4.7855	2.88136	0	1.2115	3.67094	2.05585	3.38143	3.00946	3.25987	2.12711	1.30666	2.71786	2.89162	2.09192	1.27563	2.14439
NormSkin.19252	4.22781	5.97366	5.44904	5.898	3.98569	2.38143	1.90182	2.58496	3.64689	3.38143	2.50696	1.83954	1.68281	3.43155	2.71786	2.01886	2.09192	1.8606	2.69459
NormSkin.4668	5.18461	5.74359	5.05813	5.56264	4.83954	3.39593	5.16146	4.62244	3.10962	2.91194	3.58496	2.22781	3.77444	2.64689	3.33703	0.559427	3	1.8606	2.43857
NormSkin.75021	4.96882	6.074	5.99048	4.52026	2.16146	0	3.64082	4.13145	3.29897	3.61005	3.2115	0.921997	2.12711	3.59756	3.96153	2.49354	3	3.85536	4.41385
NormSkin.72276	4.96882	5.74359	5.71497	5.13145	3.52686	5.32761	3.74643	3.28345	4.11839	3.48678	3.2115	1.83954	2.8501	3.74076	1.77444	3.88136	3.56585	2.70627	1.36678
NormSkin.19964	4.81816	5.66496	6.05243	5.02354	2.88136	2.7633	3.24393	3.46632	2.52026	2.68281	2.24393	2.03747	3.77444	2.87101	1.77444	3.62859	2.95174	3.44556	2.97124
NormSkin.43866	4.81816	5.41028	5.84351	5.49354	3.7855	4.75489	2.72935	1.61005	2.82889	2.91194	3.86581	4.09637	2.8501	4.11402	2.17834	1.79647	3.16146	4.3295	4.7577
NormSkin.54392	5.18461	5.99406	6.01064	4.37778	3.52686	4.55943	2.47999	2.8606	4.11839	3.04669	2.77444	2.22781	4.1657	3.074	2.99048	2.01886	3.3887	2.96153	2.43857
NormSkin.71559	5.30666	5.3464	5.67985	5.23589	3.87619	4.28735	4.25192	3.82889	2.82889	3.21968	3.2115	2.75207	0	3.43155	2.99048	3.19502	2.27563	3.54649	1.70627
NormSkin.44605	6.29993	5.44207	5.31049	4.52026	3.87619	4.05128	3.40312	3.28345	1.65896	3.61005	3.58496	3.45943	2.54649	2.87101	2.17834	3.88136	3.68281	3.54649	0
NormSkin.65672	4.96882	5.37778	5.99048	5.23589	4.074	3.69459	3.74643	3.67094	4.11839	3.96639	1.9419	3.90182	2.8501	4.4245	3.57862	2.01886	1.10962	3.27563	2.57225
NormSkin.53176	5.68871	5.99406	5.67985	4.2115	3.98569	3.69459	2.93198	3.28345	3.91698	3.04669	3.00946	2.03747	4.44207	0.839535	4.15295	0.961526	2.62244	2.10962	3.29123
NormSkin.71042	4.46632	5.99406	6.09081	5.02354	3.3295	2.7633	4.02354	3.46632	2.52026	2.19502	3.72935	3.13578	1.68281	0.839535	3.57862	3.03747	2.4245	1.27563	2.69459
NormSkin.61836	5.94437	4.73791	5.7647	5.13145	3.87619	0	2.47999	5.02587	1.65896	3.71786	4.26777	3.13578	2.12711	2.87101	2.17834	2.01886	2.62244	3.11839	2.35199
NormSkin.32652	5.87231	5.44207	5.48847	4.7855	3.87619	4.97607	1.2115	2.58496	3.29897	3.38143	1.47999	0.275634	4.61935	2.39593	3.96153	2.25987	2.62244	3.11839	3.47317
NormSkin.27373	4.46632	5.5897	5.58496	5.95052	3.7855	3.39593	2.72935	1.14439	3.10962	1.45251	3.86581	3.13578	4.86842	4.97366	1.77444	3.99525	2.62244	3.11839	3.66496
NormSkin.92041	5.76749	5.85929	5.05813	4.90689	2.16146	2.7633	4.58496	5.6484	3.10962	1.45251	3.72935	3.01886	2.12711	2.074	1.77444	3.51362	3.43857	2.10962	2.43857
NormSkin.96953	4.96882	5.88136	5.1008	5.64234	2.16146	2.7633	2.2115	2.58496	3.10962	3.71786	1.9419	2.90182	3.8865	2.87101	1.77444	2.25987	2.09192	2.45251	2.9419
NormSkin.21801	4.96882	5.47659	5.92074	5.23589	3.14439	0	2.47999	2.58496	2.82889	2.19502	4.14439	3.01886	2.8501	1.75207	3.96153	3.88136	2.62244	2.10962	1.36678
NormSkin.50751	5.30666	5.74359	5.89546	4.65896	3.7855	3.69459	2.72935	3.46632	2.82889	2.19502	3.00946	2.41028	0	2.64689	3.79647	2.25987	2.81816	1.55943	2.14439
NormSkin.10665	5.47317	5.76609	6.15721	4.2115	2.63472	0	2.2115	2.36678	2.05585	1.074	3.72935	2.90182	2.12711	1.30666	2.99048	0.559427	1.81816	2.33703	2.43857
NormSkin.79090	5.76749	5.97366	5.35012	4.52026	1.72935	2.7633	4.1008	3.67094	4.44904	4.59756	4.5818	5.08523	2.8501	3.43155	3.33703	3.99525	2.4245	2.10962	0.796467
NormSkin.11899	4.46632	6.58496	5.55297	5.02354	2.63472	0	3.40312	1.61005	2.82889	2.19502	1.9419	2.03747	2.8501	2.87101	2.17834	2.89162	1.81816	2.45251	1.922
NormSkin.86454	4.96882	5.50696	5.44904	5.70481	4.94437	5.14009	1.53343	2	3.64689	2.46632	0	1.58496	3.12711	3.59756	3.57862	2.89162	1.10962	2.33703	2.43857
NormSkin.48218	6.35106	5.3464	6.05243	3.89673	3.98569	0	3.24393	4.72935	2.05585	2.46632	1.9419	2.90182	2.12711	2.074	3.33703	1.39593	5.08969	2.61005	4.38507
NormSkin.66852	5.47317	5.78687	4.68576	5.70481	2.63472	2.38143	1.90182	3.46632	1.65896	2.91194	1.9419	1.58496	3.12711	0.839535	2.71786	1.79647	3.25192	3.71207	3.9419
NormSkin.31472	5.76749	5.61005	5.61471	4.65896	1.72935	3.39593	2.2115	2	0	2.46632	3.2115	2.59756	2.12711	4.2156	2.71786	3.76888	3.3887	3.27563	3.84483
NormSkin.54971	3.55943	5.66496	6.11292	6.32098	4.074	3.39593	1.2115	2.8606	2.05585	3.04669	3.58496	3.90182	3.31431	3.74076	3.57862	3.76888	2.95174	2.922	1.922
NormSkin.23067	5.56746	6.31431	6.0785	3.70627	4.23589	4.28735	3.40312	4.13145	2.52026	3.81277	4.66197	3.13578	2.12711	2.39593	0	2.49354	1.81816	2.61005	2.69459
NormSkin.82299	4.22781	5.04209	6.49943	5.898	4.45943	4.55943	5.80192	3.28345	2.52026	2.91194	4.00946	3.73507	2.54649	1.75207	3.96153	1.79647	1.4245	1.55943	2.14439
NormSkin.86527	5.68871	5.64386	5.67985	4.65896	3.87619	3.69459	3.24393	2.8606	0	1.45251	3.2115	3.90182	2.12711	2.39593	2.71786	2.49354	1.4245	1.27563	2.97124
NormSkin.92593	5.56746	5.16781	5.1008	5.83688	2.16146	3.69459	4.17834	3.67094	2.05585	2.19502	2.24393	2.75207	2.8501	2.64689	2.17834	0.961526	1.4245	1.55943	1.36678
NormSkin.9012	5.47317	5.53343	5.64537	5.02354	5.22171	5.14009	4.1008	3.28345	2.05585	2.68281	3.58496	2.41028	2.12711	1.30666	2.71786	2.67094	2.09192	2.33703	1.36678
NormSkin.79116	6.17203	5.74359	5.38325	4.37778	2.16146	0	1.90182	3.98089	2.82889	2.68281	1.9419	1.58496	2.12711	2.39593	1.77444	2.01886	1.10962	1.27563	2.43857
NormSkin.38008	5.68871	5.47659	6.13362	4.37778	3.3295	4.28735	2.2115	1.14439	2.52026	3.21968	4.00946	3.13578	3.99048	2.87101	2.71786	3.03747	3.25192	3.16993	2.80735
NormSkin.33473	5.18461	5.30858	5.55297	5.64234	2.63472	2.7633	1.53343	3.67094	3.10962	3.38143	3.2115	3.95664	1.68281	3.074	2.17834	2.25987	2.27563	2.70627	1.70627
NormSkin.101173	5.87231	5.16781	5.99048	4.65896	4.074	0	3.94683	4.83156	2.05585	3.21968	1	2.75207	3.31431	4.61316	2.99048	2.49354	2.4245	3.11839	3.66496
NormSkin.87419	4.96882	5.69165	6.01064	5.02354	2.63472	5.14009	4.1008	2.58496	3.64689	2.19502	2.50696	2.90182	3.31431	2.39593	2.71786	3.76888	2.4245	2.61005	1.922
NormSkin.98199	5.18461	5.37778	6.11292	5.02354	2.16146	0	2.2115	3.82889	2.82889	2.91194	2.50696	2.41028	2.8501	3.8606	2.17834	3.35199	2.09192	1.8606	1.70627
NormSkin.87480	4.46632	5.7193	5.74076	5.77444	3.14439	2.7633	2.2115	3.05585	2.52026	1.074	3.2115	2.90182	1.68281	0.839535	2.17834	2.01886	1.10962	2.70627	2.80735
NormSkin.4395	5.18461	5.61005	5.58496	5.32383	4.71497	3.69459	4.71207	2.58496	3.64689	3.38143	1.9419	3.3594	3.49354	2.074	3.57862	0.559427	2.27563	2.10962	2.57225
NormSkin.31118	5.30666	5.69165	5.92074	4.7855	3.87619	2.7633	3.09192	3.98089	2.05585	3.04669	3.00946	2.59756	0	3.26777	1.77444	1.39593	3.25192	3.16993	2.14439
NormSkin.94941	5.76749	6.46889	5.7647	3.70627	2.16146	3.69459	2.47999	1.61005	0	4.3594	3.00946	2.22781	3.12711	3.26777	4.56585	1.39593	3.16146	3.27563	4.5103
NormSkin.2388	5.56746	5.55782	5.35012	5.23589	4.77721	4.75489	4.53998	2.58496	2.82889	4.1867	1.47999	3.13578	3.77444	2.87101	1.77444	2.67094	2.62244	3.0282	3.60382
NormSkin.28637	5.47317	4.55297	6.1919	5.49354	3.14439	2.7633	1.53343	2.8606	4.78274	3.71786	4.82889	3.45943	3.31431	3.26777	3.79647	3.62859	2.27563	2.10962	2.57225
NormSkin.64896	4.96882	5.47659	5.71497	5.56264	2.63472	3.39593	0	3.28345	2.82889	3.04669	3.58496	3.82353	0	2.87101	2.17834	2.89162	3.1008	2.96153	3.08299
NormSkin.15623	5.30666	5.47659	5.92074	5.02354	4.77721	5.62244	4.7605	5.18253	2.82889	1.45251	1.9419	1.83954	2.54649	3.26777	2.17834	1.79647	1.81816	2.45251	1.36678
NormSkin.24689	4.46632	5.7193	5.64537	5.898	3.52686	3.69459	3.40312	3.82889	3.50027	3.90689	4.74925	3.45943	3.99048	1.75207	3.33703	4.64689	2.74076	1.55943	2.97124
NormSkin.73886	4.46632	5.90309	6.23185	5.13145	2.88136	0	3.8501	1.61005	3.80192	2.91194	4.00946	3.25987	2.12711	0.839535	2.99048	2.01886	2.62244	1.27563	1.70627
NormSkin.92969	5.47317	5.5897	5.35012	5.32383	2.63472	3.39593	2.93198	2.58496	3.10962	3.71786	3.00946	3.01886	2.12711	2.87101	3.33703	2.49354	1.4245	0.881356	2.9419
NormSkin.29850	5.56746	5.53343	5.14439	5.49354	2.88136	0	3.94683	5.18253	3.10962	4.41741	3.58496	3.90182	3.31431	3.26777	2.99048	3.76888	3.77998	3.23589	4.01417
NormSkin.87912	5.87231	5.53343	5.67985	4.65896	4.32193	0	3.24393	4.26383	4.59442	4.12276	3.2115	3.3594	3.63472	1.30666	4.69165	3.35199	3.16146	3.27563	3.22781
NormSkin.2639	4.96882	5.88136	4.74643	6.14868	3.14439	0	3.64082	3.05585	3.10962	3.81277	3.86581	3.73507	0	1.30666	2.99048	2.89162	2.62244	2.79647	2.57225
NormSkin.7790	5.94437	5.2074	5.26974	5.32383	2.88136	2.38143	5.16146	4.50696	2.82889	3.96639	3.00946	0.752072	1.68281	2.87101	2.71786	3.51362	2.27563	1.8606	1.922
NormSkin.273	6.09748	4.85536	5.38325	5.41207	2.63472	2.38143	1.53343	2.8606	2.82889	2.46632	3.72935	3.13578	3.31431	2.074	2.99048	3.62859	1.4245	0	2.43857
NormSkin.27507	4.81816	5.90309	5.89546	5.13145	3.14439	5.46632	3.40312	2	3.29897	2.46632	3.72935	4.09637	0	3.074	2.71786	3.03747	2.09192	1.55943	1.922
NormSkin.54163	5.76749	5.69165	6.23185	4.06041	3.98569	3.39593	3.09192	2.36678	5.49691	3.81277	3.41741	3.01886	3.12711	2.074	2.71786	2.67094	0.706269	2.33703	2.43857
NormSkin.48911	5.68871	5.24192	5.5186	5.32383	3.65294	2.38143	2.47999	2.58496	3.50027	3.71786	3.00946	3.3594	3.8865	3.26777	2.99048	3.35199	3.16146	2.61005	3.55297
NormSkin.98181	5.47317	5.69165	5.58496	5.02354	4.32193	4.97607	3.24393	4.83156	2.82889	3.04669	2.77444	2.59756	3.49354	4.11402	4.2951	3.88136	3	2.33703	1.17834
NormSkin.3046	4.96882	6.05699	5.96639	4.7855	4.58812	3.39593	4.25192	3.82889	4.72362	4.12276	1.47999	2.59756	2.12711	2.87101	2.99048	1.79647	3.97607	3.23589	3.36678
NormSkin.51486	5.87231	5.2074	5.67985	5.02354	2.63472	3.69459	3.09192	2.58496	2.52026	3.90689	3.72935	2.41028	3.12711	2.39593	3.33703	2.49354	1.4245	2.33703	0.796467
NormSkin.59939	5.87231	5.27367	5.61471	5.02354	2.63472	3.39593	2.72935	4.26383	2.82889	2.46632	2.24393	3.57862	0	2.39593	2.17834	1.79647	2.09192	1.27563	0.211504
NormSkin.86657	4.81816	5.16781	6.15721	5.64234	2.88136	0	1.90182	4.39232	2.82889	1.074	1.47999	2.75207	3.49354	2.64689	2.17834	1.79647	2.09192	2.70627	2.80735
NormSkin.25875	5.56746	5.5897	5.84351	4.7855	4.45943	4.55943	3.09192	4.26383	3.50027	3.04669	3.72935	3.13578	3.31431	1.75207	3.57862	1.79647	3.1008	2.70627	3.22781
NormSkin.82076	5.56746	5.88136	5.96639	4.37778	3.7855	4.05128	3.8501	3.28345	3.91698	3.21968	1	1.83954	2.54649	1.30666	2.17834	0.961526	2.4245	1.55943	2.80735
NormSkin.83537	5.47317	5.99406	5.55297	4.7855	4.58812	2.38143	4.58496	4.62244	3.10962	2.19502	3.00946	2.59756	2.8501	2.64689	0	3.03747	2.4245	2.79647	3.29123
NormSkin.50137	4.46632	5.66496	5.48847	6.19398	3.65294	2.7633	2.72935	4.62244	3.64689	3.48678	3.00946	3.3594	3.12711	3.8606	2.17834	2.25987	1.10962	2.33703	3.60382
NormSkin.76076	4.96882	6.05699	5.01417	5.77444	2.88136	2.38143	1.90182	4.39232	2.05585	2.68281	3.41741	3.3594	2.8501	3.074	0	1.79647	2.09192	0.881356	3.08299
NormSkin.35854	6.46029	5.27367	5.42273	4.65896	1.72935	0	2.93198	3.82889	2.05585	1.074	2.50696	2.22781	2.12711	3.74076	2.71786	2.49354	3.97607	3.85536	3.80735
NormSkin.79697	5.47317	6.09637	4.61005	5.64234	4.83954	4.55943	2.47999	2.8606	0	2.68281	3.72935	3.3594	2.54649	1.30666	2.99048	3.35199	3.16146	3.23589	3.22781
NormSkin.66809	4.96882	5.41028	5.74076	5.70481	4.45943	3.69459	4.31431	3.05585	3.80192	3.21968	4.00946	3.01886	2.12711	4.51694	3.57862	4.56906	2.4245	2.45251	2.57225
NormSkin.26684	5.56746	5.08299	5.61471	5.56264	3.87619	2.7633	3.8501	4.26383	3.64689	2.91194	1.47999	3.01886	0	3.26777	2.99048	2.25987	2.09192	1.55943	0.211504
NormSkin.105649	5.56746	5.50696	5.5186	5.23589	0	2.7633	4.25192	3.28345	2.05585	3.21968	1.9419	2.03747	2.8501	4.51694	1.77444	0.559427	3.50696	2.10962	2.43857
NormSkin.86186	4.46632	5.85929	6.37229	5.13145	2.88136	4.05128	2.47999	3.82889	0	1.88136	1.9419	2.59756	2.8501	2.87101	0	2.67094	2.09192	2.45251	1.922
NormSkin.20837	5.76749	5.37778	5.44904	5.23589	4.074	0	1.53343	3.46632	2.05585	3.48678	2.77444	1.33703	4.71786	4	2.99048	3.51362	3.50696	4.37412	3.55297
NormSkin.92811	4.81816	5.55782	5.89546	5.56264	3.98569	2.38143	3.53343	2.58496	1.65896	2.46632	2.24393	2.22781	1.68281	3.59756	0	3.19502	2.27563	0	1.922
NormSkin.52787	5.30666	5.61005	5.89546	5.02354	2.88136	0	1.53343	3.46632	2.05585	2.19502	1.9419	3.57862	2.54649	2.074	1.77444	0.961526	2.62244	2.45251	1.70627
NormSkin.64647	5.18461	5.81142	5.5186	5.32383	3.14439	4.97607	3.74643	4.72935	2.52026	2.19502	3.00946	3.01886	2.8501	2.64689	4.15295	3.62859	1.4245	1.27563	1.922
NormSkin.66185	5.30666	5.47659	6.26974	4.7855	2.16146	3.69459	4.02354	2.58496	2.05585	3.48678	3.00946	3.90182	2.54649	2.074	4.2951	3.62859	2.81816	2.33703	3.15295
NormSkin.3770	5.76749	5.88136	6.13362	4.06041	3.7855	3.69459	2.93198	1.14439	4.44904	3.90689	4.00946	3.82353	4.1657	2.39593	3.96153	0	1.4245	2.61005	2.35199
NormSkin.72177	4.96882	5.5897	5.96639	5.32383	1.72935	2.7633	3.24393	2.58496	0	1.074	2.50696	2.59756	3.12711	2.87101	1.77444	1.79647	2.09192	1.27563	1.922
NormSkin.22069	5.68871	5.53343	5.84351	4.7855	3.65294	4.28735	3.94683	4.26383	2.05585	2.19502	4.14439	2.90182	2.8501	1.75207	3.33703	2.25987	2.95174	2.922	2.9419
NormSkin.14865	5.18461	5.69165	5.84351	5.13145	3.14439	2.38143	3.64082	1.14439	3.64689	4.51362	2.50696	3.57862	2.12711	2.64689	2.17834	0.961526	1.10962	2.61005	2.69459
NormSkin.80889	5.76749	5.37778	5.01417	5.70481	4.45943	2.7633	4.87619	4.83156	3.29897	3.21968	2.77444	0.921997	0	3.59756	3.79647	3.88136	2.4245	2.70627	1.922
NormSkin.86335	5.47317	6.03632	5.23185	5.13145	3.52686	3.69459	2.72935	3.46632	2.05585	2.46632	2.24393	0.275634	3.49354	1.30666	2.71786	1.79647	1.10962	2.45251	2.35199
NormSkin.67292	6.2369	5.2074	6.05243	4.37778	1.72935	3.69459	4.25192	2.58496	2.05585	1.074	1.9419	2.75207	3.49354	2.39593	1.77444	0.961526	2.62244	3.34453	2.14439
NormSkin.55985	5.87231	5.55782	4.81006	5.64234	4.23589	4.97607	5.0282	4.26383	2.05585	3.04669	2.50696	3.01886	0	3.074	2.17834	1.79647	2.95174	2.61005	2.80735
NormSkin.85784	5.68871	5.55782	5.61471	5.02354	2.16146	2.7633	1.53343	1.14439	2.05585	2.46632	1.47999	2.22781	2.54649	2.074	0	2.25987	1.4245	2.10962	0.796467
NormSkin.48072	4.46632	5.81142	5.71497	5.898	2.16146	2.7633	0.658963	3.67094	1.65896	3.48678	2.50696	2.59756	2.8501	1.30666	3.33703	3.51362	2.62244	1.8606	1.36678
NormSkin.70108	6.5103	5.55782	5.61471	4.2115	0	3.39593	2.47999	3.67094	0	4.04669	3.2115	3.3594	4.50027	1.30666	2.17834	3.03747	3.50696	3.27563	3.47317
NormSkin.86233	5.68871	5.66496	5.5186	5.02354	3.65294	4.75489	2.72935	1.14439	2.52026	3.21968	2.77444	3.25987	3.8865	2.074	2.17834	4.08746	3	2.79647	2.97124
NormSkin.37812	5.76749	5.30858	6.03632	4.7855	0	4.55943	3.53343	4.13145	3.50027	2.68281	4.14439	3.57862	3.77444	2.074	2.17834	1.39593	2.81816	1.8606	2.57225
NormSkin.86200	5.30666	5.88136	6.33516	4.37778	2.16146	0	3.94683	3.67094	2.82889	2.46632	2.77444	3.3594	3.12711	1.30666	2.71786	3.51362	3.25192	2.922	3.47317
NormSkin.9815	5.47317	5.2074	5.99048	5.23589	3.52686	2.38143	3.09192	3.05585	4.0282	2.46632	2.24393	2.03747	2.12711	1.75207	3.96153	0.559427	1.10962	0.881356	0.796467
NormSkin.77966	5.68871	5.24192	6.1919	4.7855	1.72935	2.7633	3.09192	2.36678	1.65896	1.88136	2.77444	2.75207	2.54649	2.39593	2.99048	2.01886	2.95174	0	0.796467
NormSkin.23011	4.81816	6.05699	6.01064	5.02354	2.16146	2.7633	2.2115	2.36678	2.82889	3.38143	3.00946	3.25987	3.63472	2.39593	0	2.49354	1.81816	3.0282	2.14439
NormSkin.50110	5.18461	5.69165	6.01064	5.02354	4.074	5.32761	3.40312	2.58496	4.11839	3.21968	3.00946	1.33703	1.68281	2.39593	2.99048	3.03747	2.81816	2.33703	2.80735
NormSkin.26583	6.29993	5.90309	6.40492	3.30666	2.63472	2.38143	1.2115	3.46632	2.52026	2.91194	0.337035	2.59756	0	3.074	3.33703	2.25987	2.62244	2.33703	3.22781
NormSkin.71794	4.46632	5.30858	6.13362	6.0071	2.63472	4.55943	2.47999	2.8606	3.50027	1.45251	2.24393	2.22781	1.68281	1.75207	2.17834	1.79647	2.95174	2.922	1.36678
NormSkin.77018	5.30666	5.85929	6.23185	4.52026	3.7855	2.7633	1.53343	3.82889	3.29897	3.96639	1	3.3594	1.68281	0	2.99048	2.25987	1.81816	2.922	1.70627
NormSkin.54688	5.56746	5.27367	5.5186	5.56264	4.16146	4.28735	3.8501	3.82889	0	1.88136	2.77444	2.22781	2.12711	2.64689	2.17834	3.35199	3.1008	3.0282	2.14439
NormSkin.19714	3.55943	5.41028	7.00237	5.95052	3.3295	0	3.64082	4.13145	3.64689	2.19502	2.24393	3.01886	2.12711	2.074	2.99048	3.35199	3.32193	2.61005	2.69459
NormSkin.72142	4.96882	5.90309	6.03632	5.02354	3.14439	2.7633	2.2115	2	2.05585	1.074	1.9419	1.33703	1.68281	0	2.17834	2.49354	1.10962	2.79647	1.70627
NormSkin.66175	5.30666	6.05699	6.1919	4.37778	2.88136	2.38143	4.02354	3.28345	3.29897	3.38143	2.24393	2.75207	2.12711	2.074	0	1.79647	1.81816	1.55943	2.57225
NormSkin.7192	4.81816	5.76609	5.58496	5.77444	3.87619	2.38143	3.09192	2.8606	2.52026	3.04669	1.47999	3.25987	2.8501	4.2156	2.99048	4.30282	3.43857	3.16993	2.80735
NormSkin.5199	5.94437	4.89673	5.86712	5.23589	4.71497	3.69459	4.53998	3.05585	4.11839	2.68281	3.2115	2.03747	3.12711	2.64689	2.99048	1.79647	2.81816	3.0282	3.70044
NormSkin.9990	3.55943	5.47659	6.90879	6.0071	2.16146	2.38143	3.40312	3.82889	2.52026	2.46632	4.47317	4.34079	2.12711	3.074	3.96153	2.89162	2.74076	3.23589	3.4245
NormSkin.53818	5.47317	4.67985	6.15721	5.64234	3.14439	0	4.25192	3.67094	3.29897	1.45251	3.58496	2.59756	2.8501	1.75207	3.57862	3.51362	3.56585	3.34453	2.57225
NormSkin.57257	5.18461	5.2074	6.65445	4.90689	2.63472	4.28735	3.40312	4.26383	5.41563	4.59756	2.24393	3.90182	4.38143	3.43155	2.99048	1.39593	2.27563	1.8606	2.57225
NormSkin.68674	6.76888	6.45425	5.67985	3.06496	2.16146	0	3.74643	3.05585	2.82889	3.38143	1	2.59756	2.12711	2.87101	0	2.49354	2.4245	2.33703	2.35199
NormSkin.65631	6.03168	6.3464	5.38325	4.2115	0	2.38143	2.72935	3.28345	3.64689	3.21968	3.00946	3.90182	5.82621	3.26777	4.56585	4.49016	3.1008	3.11839	2.57225
NormSkin.45936	5.76749	5.55782	5.5186	5.13145	2.88136	2.38143	4.25192	2.58496	2.82889	3.21968	4.36678	3.95664	2.8501	3.8606	2.99048	2.67094	2.81816	2.10962	2.43857
NormSkin.87412	4.81816	5.94683	5.89546	5.32383	3.87619	4.05128	3.8501	4.26383	3.10962	3.61005	2.24393	3.45943	2.12711	2.87101	3.57862	2.89162	4.10962	2.96153	3.15295
NormSkin.11399	4.46632	5.94683	6.01064	5.56264	1.72935	2.7633	3.24393	3.67094	1.65896	3.04669	3.86581	2.90182	1.68281	2.074	1.77444	3.19502	2.81816	3.11839	2.97124
NormSkin.36563	5.68871	5.08299	6.43594	4.7855	3.14439	3.69459	1.90182	2.58496	2.82889	3.04669	3.00946	2.41028	2.8501	2.87101	2.71786	2.67094	1.81816	2.61005	1.922
NormSkin.71217	5.76749	4.55297	6.35291	5.32383	3.65294	4.75489	2.47999	3.28345	3.50027	2.46632	1.9419	3.73507	2.54649	2.074	2.17834	2.67094	1.81816	1.55943	2.57225
NormSkin.14200	5.56746	4.99763	5.79373	5.64234	3.87619	4.28735	4.42803	4.13145	2.05585	2.46632	3.86581	3.01886	1.68281	2.64689	2.17834	3.03747	1.4245	1.27563	2.80735
NormSkin.37917	5.47317	5.08299	6.21048	5.23589	2.16146	0	3.09192	2.8606	2.05585	1.45251	2.24393	2.22781	3.31431	1.75207	0	1.79647	1.4245	3.16993	2.14439
NormSkin.76992	5.47317	4.99763	6.21048	5.32383	2.88136	2.38143	3.53343	3.28345	1.65896	0	2.77444	1.83954	2.8501	1.30666	2.71786	2.67094	2.09192	1.55943	1.36678
NormSkin.72422	5.68871	5.90309	5.89546	4.52026	3.3295	2.7633	3.40312	3.05585	3.29897	3.81277	1.9419	3.45943	2.8501	0.839535	0	2.49354	3.68281	3.79099	3.29123
NormSkin.8000	4.46632	6.09637	5.89546	5.56264	5.06722	2.7633	3.8501	4.72935	4.0282	3.21968	3.58496	2.90182	2.12711	3.26777	1.77444	3.03747	2.27563	2.45251	1.922
NormSkin.66926	5.87231	5.64386	5.26974	5.23589	3.3295	2.38143	3.09192	0.395929	3.29897	3.04669	1.9419	3.3594	3.49354	3.8606	3.57862	4.30282	3.56585	3.67688	3.89162
NormSkin.3929	4.96882	5.83022	5.5186	5.70481	3.7855	2.7633	2.47999	3.46632	2.82889	3.21968	3.41741	1.58496	4.50027	3.59756	2.99048	2.49354	3.16146	2.922	2.80735
NormSkin.96366	5.68871	5.78687	5.64537	4.90689	4.45943	4.05128	3.09192	3.05585	2.82889	3.48678	2.77444	2.41028	3.31431	1.30666	3.96153	3.62859	1.4245	2.79647	2.35199
NormSkin.80387	4.81816	6.13253	5.58496	5.49354	2.63472	3.39593	3.74643	3.05585	2.52026	3.21968	1	2.22781	4.1657	3.59756	2.71786	1.79647	4.46288	4.79099	4.54324
NormSkin.103143	5.68871	5.16781	5.67985	5.49354	3.87619	4.05128	4.17834	3.28345	3.64689	3.81277	4.14439	3.25987	2.8501	2.39593	2.17834	4.19502	3.1008	1.8606	3.08299
NormSkin.30987	5.30666	5.92325	6.28638	4.52026	4.65294	4.05128	2.93198	2.8606	2.05585	1.45251	3.2115	2.03747	4.38143	2.39593	2.17834	3.03747	3.68281	3.41028	4.70627
NormSkin.81169	5.87231	5.2074	6.05243	4.90689	2.16146	3.69459	3.8501	2.36678	0	2.46632	3.41741	3.01886	2.8501	2.64689	3.96153	2.67094	2.74076	2.33703	2.57225
NormSkin.81166	5.30666	6.20945	5.74076	4.7855	0	2.7633	1.2115	3.05585	2.05585	3.04669	3.00946	3.3594	2.8501	3.074	2.99048	3.19502	2.62244	1.8606	1.70627
NormSkin.71955	5.47317	5.7193	5.61471	5.23589	1.72935	2.38143	3.74643	3.46632	3.29897	4.51362	4.74925	4.34079	1.68281	2.074	3.96153	4.08746	3.56585	2.70627	4.2074
NormSkin.66598	5.30666	6.26086	5.81951	4.65896	2.88136	2.38143	2.47999	1.14439	4.44904	1.074	4.14439	4.16993	4.56264	2.39593	2.99048	3.19502	3	3.16993	0.796467
NormSkin.94731	4.96882	5.37778	5.64537	6.05585	3.65294	2.38143	3.09192	1.61005	3.29897	2.19502	3.00946	3.95664	3.12711	3.8606	3.79647	2.89162	2.4245	3.0282	3.36678
NormSkin.100768	5.56746	5.61005	5.31049	5.56264	3.65294	3.69459	1.2115	2.8606	3.50027	3.61005	3.00946	1.58496	2.12711	2.87101	2.99048	2.89162	2.09192	2.33703	2.14439
NormSkin.13144	5.30666	5.97366	5.64537	5.13145	4.23589	0	3.64082	3.82889	3.64689	1.88136	3.86581	3.13578	2.8501	3.074	3.57862	4.30282	2.27563	2.10962	0.796467
NormSkin.11400	5.18461	5.92325	5.71497	5.23589	2.88136	2.38143	2.72935	3.98089	4.11839	2.46632	2.77444	3.45943	2.54649	4.11402	4.43507	3.51362	2.4245	2.33703	2.14439
NormSkin.58632	4.22781	5.83022	5.7647	6.23891	3.87619	2.7633	3.74643	2.36678	4.53015	3.81277	3.00946	4.72935	3.49354	3.074	2.71786	2.89162	2.74076	2.61005	2.57225
NormSkin.100642	5.87231	5.74359	5.42273	5.02354	3.14439	4.28735	2.47999	2.8606	1.65896	2.46632	3.2115	0.752072	2.8501	1.30666	1.77444	2.01886	0.706269	1.55943	2.35199
NormSkin.26288	5.76749	5.76609	4.96639	5.56264	4.94437	4.55943	1.90182	3.05585	3.80192	1.074	2.50696	2.41028	3.63472	2.39593	2.71786	2.49354	3.68281	3.83422	3.47317
NormSkin.89765	5.87231	5.69165	5.71497	4.7855	3.65294	3.69459	1.53343	0.395929	2.05585	1.45251	1.47999	0.752072	2.12711	1.30666	2.17834	1.79647	1.81816	2.922	2.14439
NormSkin.76589	5.56746	5.69165	6.43594	4.37778	3.3295	3.69459	2.72935	3.05585	2.52026	3.04669	3.86581	3.73507	2.12711	1.30666	2.99048	1.39593	2.4245	2.79647	1.70627
NormSkin.14674	6.03168	6.09637	4.53671	5.41207	1.72935	2.7633	3.94683	3.82889	2.05585	3.96639	4.14439	4.60382	0	3.074	2.71786	3.19502	2.27563	1.55943	2.9419
[truncated: 12,245 more rows]

## Sheet: Fig. 2b
Fig. 2b
Go Terms of Specific Signature Peaks of keratinocyte in both control and SSc samples
# GREAT version 3.0.0	Species assembly: hg19	Association rule: Basal+extension: 5000 bp upstream, 1000 bp downstream, 1000000 bp max extension, curated regulatory domains included
# Term Name	Binom Rank	Binom Raw P-Value	Binom FDR Q-Val	Binom Fold Enrichment	Binom Observed Region Hits	Binom Region Set Coverage	Hyper Rank	Hyper FDR Q-Val	Hyper Fold Enrichment	Hyper Observed Gene Hits	Hyper Total Genes	Hyper Gene Set Coverage
keratinocyte differentiation	28	1.68139e-14	6.26918e-12	2.93417	69	0.0197538	350	0.00371696	1.83855	34	90	0.00917184
regulation of toll-like receptor 2 signaling pathway	96	5.86334e-09	6.37639e-07	8.86881	13	0.00372173	621	0.0305611	4.05562	5	6	0.0013488
isoprenoid biosynthetic process	120	2.63141e-08	2.28933e-06	3.60953	27	0.00772974	499	0.0160287	2.53917	12	23	0.00323712
negative regulation of toll-like receptor 2 signaling pathway	218	1.00687e-06	4.82187e-05	7.81726	10	0.00286287	613	0.03032	4.86674	4	4	0.00107904
regulation of intrinsic apoptotic signaling pathway	225	1.21421e-06	5.63395e-05	2.20801	46	0.0131692	535	0.0216324	1.7757	27	74	0.00728352
regulation of Notch signaling pathway	256	2.9859e-06	0.000121769	2.17436	44	0.0125966	400	0.00709988	2.20162	19	42	0.00512544
regulation of tissue remodeling	274	4.43781e-06	0.00016909	2.07988	47	0.0134555	409	0.00768183	2.059	22	52	0.00593472
sterol biosynthetic process	347	1.79493e-05	0.000540032	2.48861	28	0.00801603	349	0.0036575	2.3117	19	40	0.00512544
regulation of cell proliferation involved in kidney development	349	1.9015e-05	0.000568816	3.26593	18	0.00515316	574	0.0259713	3.65005	6	8	0.00161856
regulation of bone remodeling	399	4.45561e-05	0.00116583	2.03203	39	0.0111652	410	0.00768631	2.29818	17	36	0.00458592
positive regulation of Notch signaling pathway	410	5.3996e-05	0.00137492	2.37581	27	0.00772974	636	0.0319986	2.56144	10	19	0.0026976
keratinocyte proliferation	423	6.72683e-05	0.00166024	2.68551	21	0.00601202	449	0.0109301	3.12862	9	14	0.00242784
negative regulation of intrinsic apoptotic signaling pathway	445	8.68796e-05	0.00203825	2.1953	30	0.00858861	705	0.0441604	1.90438	18	46	0.00485568
regulation of bone resorption	497	0.000151008	0.00317209	2.09501	31	0.00887489	610	0.029957	2.19788	14	31	0.00377664
regulation of protein export from nucleus	548	0.000249291	0.00474927	2.27716	24	0.00687089	640	0.0318669	2.33603	12	25	0.00323712
activin receptor signaling pathway	578	0.000319943	0.0057789	2.19537	25	0.00715717	249	0.000509396	3.43534	12	17	0.00323712
regulation of homotypic cell-cell adhesion	593	0.000364275	0.0064132	2.17557	25	0.00715717	477	0.0134732	2.86279	10	17	0.0026976
negative regulation of epithelial cell differentiation	594	0.00036665	0.00644416	2.0126	30	0.00858861	317	0.00183548	2.83893	14	24	0.00377664
STAT protein import into nucleus	608	0.000392276	0.00673579	3.12321	13	0.00372173	621	0.0305611	4.05562	5	6	0.0013488
one-carbon compound transport	651	0.000529105	0.00848519	3.40796	11	0.00314915	522	0.020454	3.40672	7	10	0.00188832
Go Terms of Specific Signature Peaks of fibroblast in both control and SSc samples
# GREAT version 3.0.0	Species assembly: hg19	Association rule: Basal+extension: 5000 bp upstream, 1000 bp downstream, 1000000 bp max extension, curated regulatory domains included
# Term Name	Binom Rank	Binom Raw P-Value	Binom FDR Q-Val	Binom Fold Enrichment	Binom Observed Region Hits	Binom Region Set Coverage	Hyper Rank	Hyper FDR Q-Val	Hyper Fold Enrichment	Hyper Observed Gene Hits	Hyper Total Genes	Hyper Gene Set Coverage
ameboidal cell migration	55	2.84942e-06	0.000540872	2.10005	47	0.0431589	100	8.61102e-06	2.89258	30	126	0.020202
proximal/distal pattern formation	56	3.31374e-06	0.000617777	3.18592	22	0.020202	212	0.00141919	4.17616	11	32	0.00740741
tube closure	64	1.37153e-05	0.0022373	2.42286	30	0.0275482	85	1.19844e-06	3.82771	23	73	0.0154882
cell differentiation involved in metanephros development	71	1.82314e-05	0.00268078	5.02749	11	0.010101	370	0.0320783	5.52219	5	11	0.003367
actin filament bundle assembly	75	2.41698e-05	0.00336444	3.66965	15	0.0137741	304	0.0128916	3.47109	10	35	0.00673401
multicellular organismal metabolic process	82	3.89879e-05	0.00496383	2.51342	25	0.0229568	364	0.0314735	2.26956	17	91	0.0114478
regulation of extracellular matrix disassembly	83	4.08061e-05	0.00513271	7.83672	7	0.00642792	383	0.0356093	6.94218	4	7	0.0026936
neural tube closure	86	4.47254e-05	0.00542946	2.34796	28	0.0257117	91	4.37389e-06	3.71214	22	72	0.0148148
cell proliferation in forebrain	89	4.67004e-05	0.00547812	3.03238	18	0.0165289	166	0.000269244	4.94952	11	27	0.00740741
tissue remodeling	102	6.14668e-05	0.00629131	2.30392	28	0.0257117	277	0.00657249	2.48202	19	93	0.0127946
metanephric glomerulus development	106	6.4393e-05	0.0063421	5.35459	9	0.00826446	334	0.0207898	6.07441	5	10	0.003367
primary neural tube formation	108	7.05678e-05	0.00682155	2.28488	28	0.0257117	111	1.36354e-05	3.47109	22	77	0.0148148
regulation of B cell proliferation	111	7.66137e-05	0.00720583	2.72788	20	0.0183655	337	0.0221159	2.85855	12	51	0.00808081
multicellular organismal macromolecule metabolic process	114	8.67228e-05	0.00794199	2.49516	23	0.0211203	392	0.0371973	2.28684	16	85	0.0107744
ovulation cycle process	115	8.87519e-05	0.00805713	2.21632	29	0.0266299	354	0.0276036	2.3705	16	82	0.0107744
negative regulation of fat cell differentiation	120	0.000102862	0.00894901	2.75094	19	0.0174472	294	0.0102723	3.57318	10	34	0.00673401
blood vessel endothelial cell migration	122	0.000116358	0.00995717	3.34558	14	0.0128558	172	0.000354523	5.2821	10	23	0.00673401
integrin-mediated signaling pathway	124	0.000119885	0.0100936	2.33694	25	0.0229568	338	0.02287	2.34693	17	88	0.0114478
cell migration involved in sprouting angiogenesis	131	0.000146473	0.0116731	3.68555	12	0.0110193	163	0.000253384	6.94218	8	14	0.0053872
neural precursor cell proliferation	140	0.000172028	0.0128283	2.28123	25	0.0229568	149	0.000177512	3.56086	17	58	0.0114478
Go Terms of Specific Signature Peaks of endotheliocyte in both control and SSc samples
# GREAT version 3.0.0	Species assembly: hg19	Association rule: Basal+extension: 5000 bp upstream, 1000 bp downstream, 1000000 bp max extension, curated regulatory domains included
# Term Name	Binom Rank	Binom Raw P-Value	Binom FDR Q-Val	Binom Fold Enrichment	Binom Observed Region Hits	Binom Region Set Coverage	Hyper Rank	Hyper FDR Q-Val	Hyper Fold Enrichment	Hyper Observed Gene Hits	Hyper Total Genes	Hyper Gene Set Coverage
positive regulation of myeloid cell differentiation	3	1.45951e-07	0.000507909	5.18248	16	0.0432432	54	0.00289239	4.80802	11	65	0.0173228
regulation of body fluid levels	5	5.05119e-07	0.00105469	2.18849	47	0.127027	48	0.00208557	2.02599	43	603	0.0677165
wound healing	7	6.154e-07	0.000917825	2.12961	49	0.132432	29	0.000920587	2.09246	45	611	0.0708661
hemostasis	8	9.16527e-07	0.00119607	2.29293	41	0.110811	49	0.00213356	2.13363	38	506	0.0598425
positive regulation of execution phase of apoptosis	11	1.77513e-06	0.00168476	26.1397	5	0.0135135	62	0.00362948	18.9407	4	6	0.00629921
blood coagulation	13	2.01921e-06	0.00162158	2.24842	40	0.108108	58	0.00340395	2.09822	37	501	0.0582677
myeloid cell differentiation	20	1.62804e-05	0.00849839	3.02194	20	0.054054	130	0.0223694	2.72201	16	167	0.0251968
regulation of G-protein coupled receptor protein signaling pathway	21	1.93405e-05	0.00961501	3.21592	18	0.0486487	107	0.0132406	3.02245	15	141	0.023622
response to drug	25	3.57751e-05	0.0149397	2.16166	33	0.0891892	65	0.00462277	2.30145	29	358	0.0456693
cell differentiation in hindbrain	26	4.30523e-05	0.0172872	5.61488	9	0.0243243	99	0.01184	7.41157	6	23	0.00944882
positive regulation of endothelial cell proliferation	27	4.57421e-05	0.0176869	4.14872	12	0.0324324	55	0.00304746	5.2613	10	54	0.015748
Wnt receptor signaling pathway	34	7.09119e-05	0.0217741	2.33973	26	0.0702703	94	0.00951429	2.54971	21	234	0.0330709
lymphangiogenesis	35	7.71937e-05	0.0230258	11.8369	5	0.0135135	60	0.00358365	12.9141	5	11	0.00787402
cellular response to interleukin-1	37	8.32542e-05	0.0234912	5.14511	9	0.0243243	96	0.0100301	5.41162	8	42	0.0125984
positive regulation of smooth muscle cell proliferation	39	9.40209e-05	0.0251687	5.06204	9	0.0243243	156	0.0343445	4.85066	7	41	0.0110236
myeloid leukocyte differentiation	40	9.79586e-05	0.0255672	3.57756	13	0.0351351	163	0.0380215	3.46476	10	82	0.015748
lymph vessel morphogenesis	47	0.000136767	0.0303798	10.4625	5	0.0135135	71	0.00504123	11.8379	5	12	0.00787402
positive regulation of erythrocyte differentiation	48	0.000138573	0.0301397	6.39621	7	0.0189189	170	0.0415701	6.76453	5	21	0.00787402
regulation of smooth muscle cell proliferation	59	0.000212858	0.037665	3.51174	12	0.0324324	104	0.0125809	4.17809	10	68	0.015748
positive regulation of epithelial cell migration	68	0.00030137	0.0462692	3.01974	14	0.0378378	18	0.000198979	5.6822	13	65	0.0204724
Go Terms of Specific Signature Peaks of dendritic cell and langerhans cell in both control and SSc samples
# GREAT version 3.0.0	Species assembly: hg19	Association rule: Basal+extension: 5000 bp upstream, 1000 bp downstream, 1000000 bp max extension, curated regulatory domains included
# Term Name	Binom Rank	Binom Raw P-Value	Binom FDR Q-Val	Binom Fold Enrichment	Binom Observed Region Hits	Binom Region Set Coverage	Hyper Rank	Hyper FDR Q-Val	Hyper Fold Enrichment	Hyper Observed Gene Hits	Hyper Total Genes	Hyper Gene Set Coverage
positive regulation of immune system process	7	1.34961e-77	2.01285e-74	2.03468	794	0.118296	36	1.30146e-15	1.55993	275	608	0.0525712
regulation of defense response	19	2.91383e-56	1.60107e-53	2.08399	551	0.0820918	173	4.57459e-08	1.4506	196	466	0.0374689
positive regulation of immune response	21	2.87522e-54	1.4294e-51	2.09227	527	0.0785161	117	5.3753e-10	1.53557	187	420	0.0357484
immune response-activating signal transduction	25	1.27042e-52	5.30527e-50	2.27506	427	0.0636174	70	5.40876e-13	1.75447	146	287	0.0279105
activation of immune response	30	2.44699e-49	8.51552e-47	2.16371	445	0.0662992	149	9.77172e-09	1.5602	152	336	0.0290575
regulation of lymphocyte activation	37	1.43826e-45	4.05822e-43	2.05653	461	0.068683	55	3.40299e-14	1.76375	157	307	0.0300134
positive regulation of cell activation	41	9.488e-44	2.41597e-41	2.1698	392	0.0584029	58	5.66813e-14	1.86038	130	241	0.0248518
inflammatory response	44	1.1918e-42	2.82782e-40	2.04142	439	0.0654052	162	1.9959e-08	1.50999	169	386	0.0323074
positive regulation of leukocyte activation	47	2.72788e-41	6.05937e-39	2.15329	376	0.0560191	62	1.42716e-13	1.86627	125	231	0.023896
immune effector process	50	1.45657e-40	3.04132e-38	2.09466	393	0.0585519	655	0.00704836	1.2711	143	388	0.027337
positive regulation of lymphocyte activation	51	1.65116e-40	3.38002e-38	2.20267	351	0.0522944	72	7.23694e-13	1.87825	116	213	0.0221755
leukocyte differentiation	52	2.51855e-40	5.05648e-38	2.0496	411	0.0612336	74	1.04571e-12	1.81745	127	241	0.0242783
lymphocyte activation	53	2.68672e-40	5.29233e-38	2.00129	435	0.0648093	88	1.01285e-11	1.71246	143	288	0.027337
regulation of inflammatory response	60	5.24231e-38	9.12162e-36	2.28683	304	0.045292	330	4.12327e-05	1.52921	94	212	0.0179698
immune response-activating cell surface receptor signaling pathway	62	5.63573e-37	9.48984e-35	2.37479	274	0.0408224	127	2.39749e-09	1.82354	92	174	0.0175875
regulation of T cell activation	66	3.61347e-36	5.71586e-34	2.1099	344	0.0512515	84	4.66028e-12	1.8144	121	230	0.0231313
regulation of leukocyte differentiation	73	6.4543e-35	9.23053e-33	2.19112	305	0.045441	261	6.97176e-06	1.60706	89	191	0.017014
regulation of innate immune response	74	1.393e-34	1.96526e-32	2.16515	310	0.0461859	200	3.64554e-07	1.60177	111	239	0.0212196
positive regulation of T cell activation	77	2.45357e-34	3.32665e-32	2.29032	273	0.0406734	101	1.05274e-10	1.9137	91	164	0.0173963
positive regulation of defense response	78	2.64114e-34	3.53506e-32	2.09559	331	0.0493147	138	5.49754e-09	1.68774	115	235	0.0219843
Go Terms of Specific Signature Peaks of T cells(CD4+ and CD8+) in both control and SSc samples
# GREAT version 3.0.0	Species assembly: hg19	Association rule: Basal+extension: 5000 bp upstream, 1000 bp downstream, 500000 bp max extension, curated regulatory domains included
# Term Name	Binom Rank	Binom Raw P-Value	Binom FDR Q-Val	Binom Fold Enrichment	Binom Observed Region Hits	Binom Region Set Coverage	Hyper Rank	Hyper FDR Q-Val	Hyper Fold Enrichment	Hyper Observed Gene Hits	Hyper Total Genes	Hyper Gene Set Coverage
immune system process	1	1.39002e-112	1.45118e-108	2.06557	997	0.276867	10	1.21958e-12	1.38672	463	1789	0.137511
regulation of immune system process	3	2.58758e-96	9.00477e-93	2.29753	714	0.198278	8	9.91804e-13	1.52301	303	1066	0.0899911
leukocyte activation	7	1.62476e-84	2.42322e-81	3.2091	376	0.104415	13	4.53387e-12	1.93321	127	352	0.037719
immune response	8	7.58472e-84	9.89806e-81	2.27503	641	0.178006	22	3.01447e-10	1.45298	301	1110	0.0893971
lymphocyte activation	9	1.67798e-81	1.94646e-78	3.4202	334	0.092752	12	3.82421e-12	2.04653	110	288	0.03267
cell activation	10	9.66475e-79	1.009e-75	2.60765	477	0.132463	17	4.88155e-11	1.68508	178	566	0.052866
lymphocyte differentiation	16	3.29706e-66	2.15133e-63	3.7347	244	0.067759	7	3.56614e-13	2.47301	78	169	0.023166
T cell activation	18	8.89843e-64	5.16109e-61	3.73527	235	0.0652597	27	1.08261e-09	2.19064	74	181	0.021978
leukocyte differentiation	23	9.9249e-59	4.50504e-56	3.09779	276	0.0766454	14	8.70456e-12	2.13438	96	241	0.028512
regulation of cell activation	24	1.92229e-58	8.36196e-56	2.69486	339	0.0941405	35	3.8808e-09	1.76721	125	379	0.037125
positive regulation of immune system process	25	3.48393e-57	1.45489e-54	2.34709	422	0.11719	50	2.78017e-08	1.55987	177	608	0.052569
regulation of immune response	26	5.87662e-57	2.35969e-54	2.28596	442	0.122744	68	3.20199e-07	1.48156	193	698	0.0573211
regulation of leukocyte activation	27	7.84842e-57	3.03472e-54	2.75699	318	0.0883088	49	2.37526e-08	1.76055	115	350	0.034155
regulation of lymphocyte activation	29	4.47176e-55	1.60983e-52	2.87414	289	0.0802555	52	5.58484e-08	1.7977	103	307	0.030591
regulation of T cell activation	32	2.4016e-54	7.83522e-52	3.23026	241	0.0669258	48	2.40186e-08	1.9569	84	230	0.024948
hemopoiesis	35	3.69402e-50	1.10187e-47	2.40887	354	0.098306	20	1.88722e-10	1.79929	136	405	0.040392
immune system development	41	4.06888e-46	1.03608e-43	2.21944	382	0.106082	24	3.58325e-10	1.72187	152	473	0.045144
hematopoietic or lymphoid organ development	48	8.50835e-44	1.85057e-41	2.21697	364	0.101083	34	3.7197e-09	1.70215	142	447	0.042174
positive regulation of cell activation	50	3.2552e-42	6.79686e-40	2.81986	228	0.0633158	63	2.58205e-07	1.86758	84	241	0.024948
T cell differentiation	51	1.3405e-41	2.74409e-39	3.60872	159	0.0441544	32	3.61855e-09	2.51014	52	111	0.015444

## Sheet: Fig. 2c
Fig. 2c
	CD4_NormSkin_M_34	CD4_NormSkin_M_43	CD8_NormSkin_M_34	CD8_NormSkin_M_43	DC_NormSkin_M_34	DC_NormSkin_M_21	LC_Norm_51	LC_Norm_54	Fib_NormSkin_F_42	Fib_NormSkin_F_44	Fib_NormSkin_M_24	Fib_NormSkin_M_43	CD31_NormSkin_F_42	CD31_NormSkin_F_44	CD31_NormSkin_M_43	Mac_NormSkin_M_34	KC_Norm_47	KC_Norm_48	KC_Norm_54
ZIC3	0	0	0	0	0	0	0	0	0	0	0	0	0	0	0	0	5.29821	0	5.35631
PIT1+1BP	0	0	0	0	0	0	0	0	0	0	0	0	0	0	0	0	5.31156	0	5.58485
CLOCK	0	0	0	0	0	0	5.28597	6.059	0	0	0	0	0	0	0	0	0	0	0
ZNF143|STAF	-5.65931	0	-7.69133	0	0	0	0	0	0	0	0	0	0	0	0	0	0	0	0
NR5A2	-6.33245	0	-7.77328	0	0	0	0	0	0	0	0	0	0	0	0	0	0	0	0
SF1	0	0	0	0	0	0	6.9123	7.88758	0	0	0	0	0	0	0	0	0	0	0
FOXP1	0	8.82961	8.70034	7.02208	0	0	0	0	0	0	0	0	0	0	0	0	0	0	0
ATF2	0	0	0	0	5.17963	9.32974	8.3443	6.50344	0	0	0	0	0	0	0	0	0	0	0
ZNF415	0	0	0	0	0	0	0	0	0	0	0	0	0	0	0	0	8.14723	8.04055	9.4444
GATA	0	9.54438	0	5.53605	0	0	0	0	0	0	0	0	0	0	0	0	8.9358	7.74694	5.81019
2020-10-06	0	0	0	0	0	0	0	0	0	0	0	0	0	0	0	0	9.91013	9.80939	9.77204
MEF2C	0	0	0	0	0	0	0	0	0	0	0	0	0	0	0	0	-10.2477	0	-6.03654
STAT5	0	0	0	0	5.33866	0	0	0	0	0	0	0	0	0	0	0	0	-5.07004	0
ESRRB	0	0	0	0	0	5.52008	0	0	0	0	0	-5.68778	0	0	0	0	0	-5.45463	0
E2F4	0	0	0	0	0	0	0	0	0	11.6288	0	7.89724	0	0	0	0	0	0	0
TCFL2	9.99016	10.481	12.0132	5.38821	0	0	0	0	0	0	0	0	0	0	0	0	0	0	0
ZNF382	0	0	7.11137	0	0	0	0	0	0	0	0	0	0	0	0	0	0	-5.16105	0
GATA:SCL	0	0	6.25504	0	0	-6.10623	0	0	0	0	0	0	0	0	0	0	0	0	0
DMRT1	0	5.9249	5.17599	0	0	0	0	0	0	0	0	0	0	-6.58095	0	0	0	0	0
HNF4A	0	0	0	0	0	0	0	0	0	0	0	0	0	0	0	6.05368	0	0	-6.56942
USF2	-5.91064	0	0	0	5.60398	0	0	6.83879	0	0	0	0	0	0	0	0	0	0	0
FXR	-7.60708	0	0	0	0	0	0	5.39558	0	0	0	0	0	0	0	0	0	0	0
RFX5	0	0	5.17922	0	0	0	0	0	0	0	0	0	-5.13591	0	-8.03489	0	0	0	0
RBPJ:EBOX	0	0	-8.56524	0	0	0	5.29621	5.28769	0	0	0	0	0	0	0	0	0	0	0
T1ISRE	0	0	0	0	7.23559	6.16347	0	0	0	-6.75829	0	-6.16205	0	0	0	0	0	0	-6.43237
2020-10-04	0	5.24001	5.81449	7.56743	0	0	0	0	0	-5.76477	0	0	0	0	0	0	8.28204	7.36383	6.59526
GATA3	0	0	6.09524	0	0	0	-5.39242	0	0	0	0	0	0	0	0	-5.91193	6.15237	6.85897	9.61
C-JUN-CRE	0	0	-10.4752	0	0	5.26914	0	0	0	0	0	0	0	0	0	0	0	0	0
ZNF41	0	0	0	0	0	0	6.17075	0	-10.3204	0	0	0	0	0	0	0	0	-5.7558	0
E2F1	0	0	-6.43177	0	0	0	0	0	0	5.65978	0	8.65939	0	0	0	0	10.0839	8.16807	9.22822
BORIS	16.6845	16.8217	16.6434	5.09829	0	0	0	0	0	0	0	0	0	0	0	0	0	0	0
2020-10-02	0	8.00482	5.46415	12.178	0	0	0	0	0	-5.16874	0	0	0	0	0	0	10.0186	9.0169	7.79301
PAX5	0	0	-4.99561	0	0	0	0	0	0	0	0	0	0	0	0	0	10.2965	12.6386	10.6121
NRF2	-5.42855	0	0	0	0	0	-8.53332	0	0	0	0	0	0	0	0	0	9.14639	8.41382	7.94382
IRF:BATF	12.2166	12.2069	10.4551	0	8.60289	0	0	0	0	0	0	0	0	0	0	0	0	0	-6.27238
CHR	0	5.48551	13.4933	0	0	0	0	0	0	0	0	0	0	-5.11341	-5.0109	0	0	0	0
STAT6	0	0	0	0	6.07537	8.11859	0	0	0	0	0	0	0	0	0	0	-10.5833	-10.9628	-6.20677
E2F7	0	0	0	0	-7.69196	0	0	0	0	0	0	5.23733	0	0	0	0	11.5084	8.58933	9.83904
E2F6	0	0	-7.22939	0	0	0	0	0	0	12.1054	0	6.62967	0	0	0	0	8.85724	7.92504	7.46533
NF-E2	-5.17197	0	0	0	0	0	0	0	14.1667	0	0	0	0	0	0	0	9.42158	8.76558	9.70543
MAFK	0	0	0	0	0	0	0	0	0	0	0	0	0	0	0	0	18.2433	19.5251	17.1266
CTCF	19.899	11.7239	18.6018	0	0	0	0	0	0	0	0	0	0	0	0	0	0	0	0
NFKB-P65-REL	-5.91389	0	0	0	13.9878	14.702	13.2857	7.23979	0	0	0	0	0	0	0	6.11715	0	0	0
BACH1	-6.18263	0	0	0	0	0	-7.54593	0	0	0	0	0	0	0	0	0	11.0945	12.3038	13.6935
NUR77	0	0	0	0	7.98297	9.35792	0	0	0	-5.41758	0	-6.20484	0	0	0	0	-11.7611	-12.0709	-6.26314
TR4	0	0	0	0	0	0	0	0	0	0	0	0	0	7.25456	6.23173	11.0812	0	0	-10.4701
BRN1	0	0	0	0	0	0	-9.14997	0	0	0	0	0	0	0	0	0	12.6169	12.4259	11.6253
P53	0	0	0	0	0	0	0	0	0	0	0	5.46754	0	0	0	0	22.8815	20.7858	20.0338
NF1:FOXA1	0	0	-6.91843	-5.58792	0	-8.43511	0	0	0	6.81123	0	8.68621	0	6.68559	0	0	14.588	10.5974	7.32647
EBF	0	-9.38702	-7.42948	0	0	0	0	0	0	14.0506	0	7.92522	0	0	0	0	0	0	0
ZFP809	0	0	-13.7077	0	0	0	0	0	0	7.08417	0	6.51834	0	0	0	0	10.3589	8.02689	8.67533
E2F3	-8.41179	0	-7.02195	0	0	0	0	0	0	6.29294	0	8.97529	0	0	0	0	17.6783	14.9058	13.5953
ETS:E-BOX	0	0	0	0	0	0	0	0	0	0	0	0	21.1628	7.79178	16.0025	22.6886	0	-7.87072	0
PAX8	0	0	-7.97149	0	0	0	0	0	-5.04779	0	0	0	0	0	0	0	20.5216	23.8999	21.6497
GATA1	0	18.0703	22.7418	14.578	0	-9.934	0	0	0	0	0	-5.38981	0	0	0	0	0	5.78648	0
TLX?	0	0	-9.12233	0	0	0	0	0	0	0	0	8.36291	0	0	0	-8.86698	20.1781	23.5632	19.6095
TCF4	26.745	22.8496	29.3042	14.1133	0	0	0	0	-5.10909	0	0	0	0	0	0	0	0	0	0
TCF3	20.1688	17.5551	26.2481	13.6013	0	0	-8.72374	0	0	0	0	0	0	0	0	0	0	0	0
EGR2	0	0	0	0	-9.55687	-8.386	0	0	0	0	0	6.08297	0	0	0	-9.36544	26.066	24.607	23.2635
NF1	-12.4865	0	-14.5734	0	0	-12.7631	0	0	0	16.6995	0	13.8713	0	0	0	-7.51599	21.1667	24.1332	25.2277
BZIP:IRF	0	21.752	24.9026	0	15.0498	9.54361	0	0	0	0	0	-7.79775	0	0	-7.15138	0	-16.5959	-11.0544	-16.9855
SP1	0	0	0	0	-15.2087	-10.7918	0	0	0	10.6666	0	8.13174	0	0	0	-11.3619	29.4273	26.9708	29.1374
TCFCP2L1	0	-11.9457	-6.7308	0	0	0	0	0	0	0	0	11.6102	0	0	0	-7.13514	25.2307	33.2191	21.6904
ISRE	20.8868	28.6502	23.5512	8.75094	27.1356	10.649	0	0	0	-10.8636	0	-8.54265	0	0	0	7.34858	-15.6352	-14.9332	-22.0408
NFKB-P50,P52	0	0	0	0	24.4182	16.4129	30.1992	22.9669	-21.9395	0	0	-5.05177	0	0	0	5.04498	0	0	-5.74355
SLUG	0	6.92533	6.91987	7.03855	-15.4162	-21.1151	0	0	-16.0102	0	-10.3504	0	0	0	0	-16.9239	33.5999	35.3891	32.9187
PITX1:EBOX	0	0	0	0	0	0	0	0	52.566	34.1541	37.6314	20.5573	0	0	0	0	0	0	-5.22506
TEAD2	-18.1474	-10.4533	-21.0657	0	0	0	0	0	26.4984	37.2197	0	36.1277	0	0	0	0	31.9711	30.6453	38.2409
KLF9	0	0	0	0	-19.6668	-15.1585	0	0	0	0	-5.01588	9.03125	0	0	0	-21.9769	58.9082	58.6434	57.712
IRF2	0	12.212	10.156	0	64.3757	40.9898	6.67511	0	0	-19.3645	0	-9.33568	0	0	0	9.94718	-26.3687	-16.1513	-33.7453
KLF10	0	0	0	0	0	-11.0598	0	0	0	0	0	0	0	0	0	-31.274	71.8737	71.9484	66.1094
P73	0	-6.55388	-6.90312	0	-10.7266	-7.67634	-7.92025	0	0	0	0	10.0085	0	0	0	-10.2545	109.424	109.85	103.658
ETS	45.0444	52.3147	55.9225	22.5876	23.0908	10.3353	16.8414	15.1283	-25.6261	-16.4081	0	-18.4843	0	0	0	0	-47.9499	-64.5542	-64.9174
EKLF	-5.86242	0	0	0	-17.6759	-8.91804	0	0	0	0	-7.23783	0	0	0	0	-23.3958	100.006	98.3809	98.825
KLF3	-6.10582	0	0	0	0	-22.8179	0	0	0	0	0	0	0	0	0	-21.9547	102.526	105.563	107.766
GRHL2	0	0	-7.11927	0	0	-5.62561	0	0	0	0	0	0	0	0	0	-11.0295	112.39	123.053	103.208
IRF1	0	8.02413	7.80521	0	97.9228	73.4542	15.6111	5.02619	0	-14.7625	0	-9.98844	0	0	0	14.8202	-30.8109	-26.7787	-39.9638
KLF4	-6.44352	0	0	0	0	-13.4592	0	0	0	0	-6.92062	0	0	0	0	-25.644	111.028	118.622	117.291
ETS:RUNX	93.9459	96.4557	108.893	59.0074	0	0	8.30694	0	-20.1117	-27.4643	-9.00919	-29.1114	0	0	-7.73815	0	-36.4549	-50.9246	-30.3803
P63	-6.4228	-14.4663	-20.735	0	-60.2867	-37.3058	-18.225	-10.0486	0	21.3824	0	43.4845	0	0	0	-39.787	330.788	324.885	323.125

## Sheet: Fig. 3a-b
Fig. 3a-b
	MRSS	Patients	Time	Samples	Position(LA:left arm, RA: right arm)	State	DC.Signature score	DC.Signature score.Remove_MMF_ResponseGenes	Fib.Signature score	Fib.Signature score.Remove_MMF_ResponseGenes	LC.Signature score	LC.Signature score.Remove_MMF_ResponseGenes	EC.Signature score	EC.Signature score.Remove_MMF_ResponseGenes	Tcell.Signature score	Tcell.Signature score.Remove_MMF_ResponseGenes	KC.Signature score	KC.Signature score.Remove_MMF_ResponseGenes
SScMH_03_06mo_LA	21	3	06mo	3	LA	SSc affected skin	0.69412	0.693244	0.883552	0.909621	0.878377	0.901439	0.885565	0.89436	0.471035	0.458049	0.975346	0.987719
SScMH_03_12mo_LA	8	3	12mo	3	LA	SSc affected skin	0.66378	0.666858	0.948398	0.970409	0.831556	0.84689	0.938082	0.948311	0.460502	0.448205	1.0516	1.0611
SScMH_03_24mo_LA	7	3	24mo	3	LA	SSc affected skin	0.590858	0.597002	0.862315	0.882351	0.922987	0.947918	0.908975	0.914363	0.376759	0.35877	0.991757	0.992359
SScMH_03_36mo_LA	4	3	36mo	3	LA	SSc affected skin	0.653913	0.659819	0.977416	1.00427	0.780344	0.808896	0.915808	0.930015	0.491985	0.477431	1.01333	1.01858
SScMH_03_base_LA	21	3	base	3	LA	SSc affected skin	0.618578	0.615483	0.815434	0.839818	0.774776	0.800782	0.808211	0.813855	0.441142	0.427556	0.979487	0.992072
SScMH_04_06mo_LA	3	4	06mo	4	LA	SSc affected skin	0.518239	0.527574	0.736615	0.760787	0.745768	0.763874	0.786247	0.79364	0.357674	0.347659	0.97934	0.991317
SScMH_04_12mo_LA	3	4	12mo	4	LA	SSc affected skin	0.615249	0.627342	0.765837	0.793489	0.744809	0.762804	0.738373	0.75018	0.464733	0.457596	1.02522	1.03497
SScMH_04_24mo_LA	3	4	24mo	4	LA	SSc affected skin	0.567952	0.580557	0.775523	0.801878	0.769321	0.788351	0.776256	0.786533	0.399875	0.391143	0.960127	0.968661
SScMH_04_base_LA	9	4	base	4	LA	SSc affected skin	0.642962	0.649674	0.846781	0.871761	0.775217	0.795122	0.812296	0.826068	0.481542	0.47209	1.02176	1.03263
SScMH_07_06mo_LA	4	7	06mo	7	LA	SSc affected skin	0.63038	0.636629	0.918038	0.945516	0.798043	0.844818	0.816904	0.83138	0.451972	0.445426	0.998857	1.00978
SScMH_07_12mo_LA	3	7	12mo	7	LA	SSc affected skin	0.628367	0.636419	0.932892	0.966845	0.716185	0.74325	0.8264	0.841109	0.48022	0.476215	1.01304	1.02761
SScMH_07_24mo_LA	3	7	24mo	7	LA	SSc affected skin	0.603537	0.614922	0.902181	0.918455	0.832185	0.854182	0.820256	0.823411	0.447717	0.438454	0.976875	0.970546
SScMH_07_36mo_LA	3	7	36mo	7	LA	SSc affected skin	0.633137	0.636252	0.908764	0.942223	0.795577	0.835189	0.832191	0.853268	0.454554	0.445123	1.00323	1.01303
SScMH_07_base_LA	4	7	base	7	LA	SSc affected skin	0.540191	0.546022	0.822822	0.852488	0.752772	0.776243	0.751035	0.762026	0.368965	0.356502	0.93119	0.941273
SScMH_08_06mo_LA	9	8	06mo	8	LA	SSc affected skin	0.724976	0.727372	1.03112	1.05127	0.887258	0.916252	0.914794	0.925808	0.549057	0.541568	1.03598	1.0451
SScMH_08_12mo_LA	10	8	12mo	8	LA	SSc affected skin	0.635127	0.644891	1.00189	1.02676	0.87308	0.90902	0.951814	0.960975	0.448809	0.436917	0.966424	0.968988
SScMH_08_24mo_LA	11	8	24mo	8	LA	SSc affected skin	0.626036	0.642175	0.924825	0.959313	0.709236	0.752393	0.850958	0.872555	0.427274	0.427193	0.996342	1.01788
SScMH_08_36mo_LA	12	8	36mo	8	LA	SSc affected skin	0.720932	0.729428	1.08884	1.11581	0.867594	0.905473	1.02976	1.04174	0.539513	0.527263	1.02447	1.02852
SScMH_08_base_LA	12	8	base	8	LA	SSc affected skin	0.740767	0.730559	0.981247	1.01259	0.794356	0.802795	0.919612	0.929487	0.566221	0.55677	1.05146	1.06296
SScMH_10_06mo_LA	13	10	06mo	10	LA	SSc affected skin	0.742195	0.733892	0.847519	0.866795	0.876407	0.894169	0.843103	0.857866	0.512914	0.490223	0.986523	0.990521
SScMH_10_12mo_LA	7	10	12mo	10	LA	SSc affected skin	0.668008	0.672152	0.952739	0.979801	0.836679	0.852338	0.898518	0.913185	0.460594	0.448519	1.01225	1.02147
SScMH_10_24mo_LA	9	10	24mo	10	LA	SSc affected skin	0.663279	0.675316	0.970868	0.990778	0.837605	0.872649	0.964361	0.974614	0.476224	0.467342	1.0213	1.02236
SScMH_10_36mo_LA	9	10	36mo	10	LA	SSc affected skin	0.601254	0.608017	0.86614	0.90228	0.775679	0.807777	0.846938	0.862088	0.43458	0.42807	1.0475	1.06239
SScMH_10_base_LA	13	10	base	10	LA	SSc affected skin	0.667373	0.658035	0.868385	0.888189	0.880747	0.900155	0.866006	0.868064	0.431213	0.40776	0.940948	0.941959
SScMH_12_06mo_LA	17	12	06mo	12	LA	SSc affected skin	0.765701	0.762092	0.976273	0.989816	1.3369	1.3238	1.08197	1.07547	0.515692	0.482068	1.13181	1.11406
SScMH_12_12mo_LA	15	12	12mo	12	LA	SSc affected skin	0.587257	0.589921	0.870489	0.897322	0.901187	0.926701	0.897206	0.910521	0.393844	0.380814	1.01923	1.02357
SScMH_12_24mo_LA	14	12	24mo	12	LA	SSc affected skin	0.692189	0.69856	1.01329	1.0409	0.856414	0.899	0.967725	0.980336	0.528808	0.516488	0.953702	0.95504
SScMH_12_36mo_LA	12	12	36mo	12	LA	SSc affected skin	0.589717	0.594853	0.845015	0.878944	0.799469	0.824432	0.843283	0.854127	0.418572	0.40364	0.985611	0.989986
SScMH_12_base_LA	14	12	base	12	LA	SSc affected skin	0.646297	0.640985	0.804475	0.823679	0.817302	0.832365	0.793491	0.794503	0.498298	0.483356	1.00775	1.00346
SScMH_13_base_LA	17	13	base	13	LA	SSc affected skin	0.727675	0.71493	0.972217	0.993944	0.795494	0.803196	0.94305	0.955654	0.547147	0.524091	1.08034	1.07786
SScMH_15_06mo_LA	41	15	06mo	15	LA	SSc affected skin	0.727272	0.711047	0.953076	0.960846	0.818062	0.832162	0.845305	0.844654	0.556522	0.533061	0.825519	0.812425
SScMH_15_12mo_LA	41	15	12mo	15	LA	SSc affected skin	0.698966	0.693079	0.883967	0.898209	0.776346	0.795655	0.807192	0.805723	0.560045	0.541106	0.840461	0.823872
SScMH_15_base_LA	36	15	base	15	LA	SSc affected skin	0.794405	0.782523	0.94291	0.967656	0.908858	0.937709	0.919258	0.932716	0.575539	0.550186	0.859534	0.849144
SScMH_16_06mo_LA	20	16	06mo	16	LA	SSc affected skin	0.706472	0.711796	0.840344	0.856863	0.798506	0.824345	0.815594	0.82039	0.529501	0.523606	0.937779	0.951594
SScMH_16_12mo_LA	8	16	12mo	16	LA	SSc affected skin	0.540735	0.55579	0.850721	0.872705	0.81149	0.845236	0.856818	0.866306	0.312936	0.303515	0.890724	0.895695
SScMH_16_24mo_LA	9	16	24mo	16	LA	SSc affected skin	0.643441	0.649512	0.899094	0.927539	0.836673	0.871973	0.882956	0.897683	0.444219	0.430849	0.925396	0.929345
SScMH_16_36mo_LA	3	16	36mo	16	LA	SSc affected skin	0.595045	0.598302	0.861908	0.889906	0.697537	0.724682	0.767464	0.781317	0.426283	0.420837	1.00781	1.01925
SScMH_16_base_LA	14	16	base	16	LA	SSc affected skin	0.558669	0.563804	0.816519	0.842286	0.624602	0.656415	0.741425	0.752046	0.388527	0.381202	0.898961	0.906968
SScMH_17_06mo_LA	35	17	06mo	17	LA	SSc affected skin	0.777087	0.774267	0.922664	0.959484	0.887889	0.931311	0.896566	0.906038	0.569628	0.559569	1.06321	1.07816
SScMH_17_12mo_LA	31	17	12mo	17	LA	SSc affected skin	0.647642	0.653646	1.00292	1.02827	0.840466	0.872272	0.986135	1.00408	0.445027	0.428273	0.919687	0.918875
SScMH_17_24mo_LA	19	17	24mo	17	LA	SSc affected skin	0.643761	0.649805	0.968866	0.996239	0.784744	0.808653	0.928722	0.941732	0.460262	0.450806	0.967858	0.973645
SScMH_17_36mo_LA	15	17	36mo	17	LA	SSc affected skin	0.588095	0.594595	0.885162	0.912234	0.872883	0.902007	0.906476	0.920261	0.412488	0.39758	0.974725	0.973498
SScMH_17_base_LA	35	17	base	17	LA	SSc affected skin	0.718349	0.709436	0.919139	0.936407	0.916549	0.936899	0.92165	0.923742	0.477108	0.451486	1.00047	0.990302
SScMH_20_06mo_LA	16	20	06mo	20	LA	SSc affected skin	0.642588	0.646844	0.942451	0.970695	0.957654	0.98127	0.967459	0.982225	0.405768	0.381912	0.977308	0.974203
SScMH_20_base_LA	12	20	base	20	LA	SSc affected skin	0.657701	0.655456	0.910733	0.941621	0.963642	0.990412	0.896204	0.915421	0.444038	0.4243	1.04525	1.04505
SScMH_21_06mo_LA	7	21	06mo	21	LA	SSc affected skin	0.653828	0.662577	0.894342	0.930826	0.851195	0.888486	0.919323	0.940467	0.434949	0.424663	1.05804	1.07278
SScMH_21_12mo_LA	7	21	12mo	21	LA	SSc affected skin	0.610992	0.619407	0.877922	0.912356	0.871019	0.90602	0.892895	0.905899	0.43058	0.420811	1.03689	1.04513
SScMH_21_24mo_LA	1	21	24mo	21	LA	SSc affected skin	0.562324	0.568379	0.746947	0.783201	0.752278	0.78148	0.765247	0.776599	0.404274	0.393523	1.00473	1.01095
SScMH_21_36mo_LA	3	21	36mo	21	LA	SSc affected skin	0.541817	0.551376	0.75323	0.785493	0.774239	0.809131	0.770556	0.784313	0.367219	0.357958	1.00014	1.00654
SScMH_21_base_LA	12	21	base	21	LA	SSc affected skin	0.662623	0.662747	0.899402	0.930202	0.92792	0.945595	0.951509	0.966848	0.428609	0.407339	0.993218	0.998267
SScMH_23_06mo_LA	5	23	06mo	23	LA	SSc affected skin	0.666823	0.678608	0.935429	0.983056	0.834025	0.877669	1.01289	1.03502	0.48584	0.47878	1.01391	1.03423
SScMH_23_12mo_LA	4	23	12mo	23	LA	SSc affected skin	0.546763	0.555819	0.897136	0.92401	0.767242	0.798551	0.885143	0.894884	0.382605	0.370398	0.86857	0.869471
SScMH_23_24mo_LA	4	23	24mo	23	LA	SSc affected skin	0.453301	0.460028	0.678806	0.700671	0.654228	0.695896	0.638591	0.64271	0.281659	0.270654	0.755019	0.761767
SScMH_23_base_LA	7	23	base	23	LA	SSc affected skin	0.718346	0.725443	0.977851	1.02445	0.833864	0.884574	0.967549	0.986972	0.546466	0.54003	1.0973	1.12263
SScMH_25_06mo_LA	11	25	06mo	25	LA	SSc affected skin	0.460496	0.47118	0.758497	0.796627	0.591839	0.642446	0.691516	0.713254	0.228587	0.221098	0.749074	0.760113
SScMH_25_12mo_LA	10	25	12mo	25	LA	SSc affected skin	0.633462	0.641245	0.981487	0.994623	0.841444	0.867383	0.916533	0.925272	0.38043	0.358987	1.01692	1.01633
SScMH_25_24mo_LA	6	25	24mo	25	LA	SSc affected skin	0.642179	0.648791	0.882958	0.914215	0.874488	0.897446	0.888584	0.902979	0.434683	0.422577	1.02283	1.03173
SScMH_25_36mo_LA	7	25	36mo	25	LA	SSc affected skin	0.646452	0.65256	0.912681	0.94018	0.898696	0.930642	0.867105	0.884198	0.439302	0.42348	0.998894	1.00176
SScMH_25_base_LA	11	25	base	25	LA	SSc affected skin	0.654197	0.653541	0.924279	0.95752	0.73543	0.781418	0.850526	0.88093	0.415974	0.401441	0.919242	0.926679
SScMH_28_06mo_LA	9	28	06mo	28	LA	SSc affected skin	0.58519	0.57366	0.886672	0.898596	0.727881	0.75104	0.789994	0.817008	0.421091	0.408287	0.879043	0.869442
SScMH_28_12mo_LA	10	28	12mo	28	LA	SSc affected skin	0.625364	0.629425	0.92473	0.952052	0.845827	0.870473	0.922989	0.933505	0.434145	0.420844	0.921724	0.932739
SScMH_28_24mo_LA	11	28	24mo	28	LA	SSc affected skin	0.588406	0.596008	0.852748	0.884506	0.771944	0.812209	0.852155	0.868451	0.433605	0.425963	1.01009	1.02472
SScMH_28_36mo_LA	7	28	36mo	28	LA	SSc affected skin	0.615743	0.625606	0.873408	0.913817	0.787259	0.819514	0.864056	0.888069	0.462443	0.456386	1.05435	1.07156
SScMH_28_base_LA	9	28	base	28	LA	SSc affected skin	0.623811	0.62305	0.904745	0.922842	0.698176	0.696138	0.789717	0.805068	0.473541	0.461297	0.952531	0.95095
SScMH_30_06mo_LA	13	30	06mo	30	LA	SSc affected skin	0.5452	0.541494	0.934766	0.945898	0.687166	0.698216	0.839789	0.842359	0.329502	0.31191	0.818714	0.801752
SScMH_30_12mo_LA	8	30	12mo	30	LA	SSc affected skin	0.632697	0.634426	0.959614	0.983099	0.799075	0.834265	0.913974	0.928103	0.437836	0.425658	0.914957	0.924388
SScMH_30_24mo_LA	4	30	24mo	30	LA	SSc affected skin	0.622888	0.626123	0.946075	0.975118	0.876377	0.906167	0.913333	0.925588	0.421574	0.408724	0.976363	0.980274
SScMH_30_base_LA	17	30	base	30	LA	SSc affected skin	0.557695	0.561691	0.889329	0.907174	0.722127	0.752208	0.801362	0.816764	0.316703	0.303914	0.83876	0.8381
SScMH_31_base_LA	15	31	base	31	LA	SSc affected skin	0.73914	0.723682	0.980706	0.996012	0.746428	0.754517	0.924217	0.931893	0.541868	0.516789	0.949756	0.944486
SScMH_33_06mo_LA	11	33	06mo	33	LA	SSc affected skin	0.643773	0.648142	0.914883	0.951052	0.860463	0.889405	0.857382	0.872255	0.466163	0.457716	1.00234	1.00747
SScMH_33_12mo_LA	5	33	12mo	33	LA	SSc affected skin	0.590724	0.598661	0.81823	0.848152	0.858747	0.88677	0.80588	0.816413	0.416407	0.409055	0.947909	0.956033
SScMH_33_24mo_LA	8	33	24mo	33	LA	SSc affected skin	0.558621	0.56132	0.78685	0.813349	0.750364	0.77902	0.722596	0.729081	0.419888	0.412154	0.921803	0.924923
SScMH_33_base_LA	9	33	base	33	LA	SSc affected skin	0.648716	0.655694	0.904861	0.939704	0.819654	0.847561	0.835888	0.844792	0.494944	0.488619	1.01906	1.02588
SScMH_35_06mo_LA	6	35	06mo	35	LA	SSc affected skin	0.63814	0.640122	0.884695	0.915691	0.80975	0.831284	0.857146	0.875952	0.462314	0.446367	1.02206	1.02954
SScMH_35_24mo_LA	3	35	24mo	35	LA	SSc affected skin	0.584216	0.587413	0.807213	0.837398	0.723037	0.753527	0.736198	0.756954	0.437686	0.426752	0.974114	0.982197
SScMH_35_base_LA	7	35	base	35	LA	SSc affected skin	0.694953	0.692684	0.979566	1.00795	0.879801	0.910007	0.951507	0.966431	0.50339	0.483247	1.00378	1.00821
SScMH_36_06mo_LA	0	36	06mo	36	LA	SSc affected skin	0.58387	0.595258	0.774657	0.81168	0.82342	0.861123	0.804437	0.815242	0.418358	0.41188	1.0809	1.09648
SScMH_36_base_LA	0	36	base	36	LA	SSc affected skin	0.538044	0.544859	0.742164	0.777828	0.78878	0.806386	0.789667	0.80324	0.354219	0.339536	1.03018	1.03881
SScMH_37_24mo_LA	4	37	24mo	37	LA	SSc affected skin	0.572371	0.575623	0.838779	0.874478	0.708195	0.743455	0.77741	0.788371	0.432423	0.423689	0.973216	0.984453
SScMH_37_base_LA	13	37	base	37	LA	SSc affected skin	0.625733	0.630258	0.862443	0.887568	0.92706	0.947214	0.842549	0.854707	0.41233	0.395536	0.9733	0.977592
SScMH_38_base_LA	15	38	base	38	LA	SSc affected skin	0.524856	0.527632	0.731089	0.777656	0.865623	0.912284	0.808126	0.834597	0.32913	0.315629	0.981747	0.994517
SScMH_41_06mo_LA	3	41	06mo	41	LA	SSc affected skin	0.589486	0.594811	0.84642	0.875603	0.766912	0.797234	0.756264	0.769673	0.423138	0.413866	1.02883	1.0397
SScMH_41_base_LA	3	41	base	41	LA	SSc affected skin	0.591754	0.595123	0.81723	0.846202	0.763613	0.795945	0.772096	0.788831	0.423266	0.411784	1.00131	1.00483
SScMH_42_06mo_LA	10	42	06mo	42	LA	SSc affected skin	0.614999	0.617072	0.969381	0.992282	0.708247	0.736311	0.873515	0.884447	0.444124	0.431532	0.953425	0.961774
SScMH_42_12mo_LA	6	42	12mo	42	LA	SSc affected skin	0.593996	0.598727	0.88383	0.913668	0.776586	0.810432	0.875231	0.891007	0.403827	0.392665	0.962132	0.972708
SScMH_42_base_LA	16	42	base	42	LA	SSc affected skin	0.610917	0.605955	0.866788	0.886766	0.804568	0.82477	0.86562	0.873524	0.38782	0.364694	0.866536	0.862111
SScMH_44_06mo_LA	12	44	06mo	44	LA	SSc affected skin	0.621841	0.623525	0.856545	0.885941	0.817988	0.855966	0.836801	0.848697	0.407	0.394604	0.930171	0.937359
SScMH_44_12mo_LA	10	44	12mo	44	LA	SSc affected skin	0.321035	0.334201	0.471607	0.481296	0.68263	0.703324	0.484992	0.479266	0.191817	0.1761	0.567873	0.55206
SScMH_44_base_LA	12	44	base	44	LA	SSc affected skin	0.59276	0.59722	0.799222	0.828339	0.713401	0.745892	0.764733	0.775655	0.386834	0.37797	0.907014	0.920445
SScMH_45_06mo_LA	15	45	06mo	45	LA	SSc affected skin	0.622092	0.626535	0.931108	0.96005	0.779222	0.824608	0.833097	0.839702	0.449013	0.441641	0.979595	0.990996
SScMH_45_12mo_LA	11	45	12mo	45	LA	SSc affected skin	0.624543	0.630066	0.89881	0.926937	0.769531	0.807581	0.844901	0.854792	0.451546	0.441912	0.961429	0.978872
SScMH_45_base_LA	18	45	base	45	LA	SSc affected skin	0.659834	0.655824	0.952698	0.969924	0.721673	0.737399	0.851087	0.854215	0.492882	0.476681	0.985152	0.986707
SScMH_47_06mo_LA	15	47	06mo	47	LA	SSc affected skin	0.533155	0.531155	0.799509	0.834589	0.828304	0.851558	0.818729	0.831795	0.353391	0.333317	1.00439	1.00717
SScMH_47_base_LA	14	47	base	47	LA	SSc affected skin	0.50158	0.497759	0.770746	0.804462	0.705344	0.736197	0.78872	0.799418	0.341173	0.32536	1.03151	1.03994
SScMH_05_06mo_RA	21	5	06mo	5	RA	SSc affected skin	0.692267	0.690125	0.961848	0.989576	0.74784	0.770764	0.872655	0.887281	0.496361	0.485728	0.936744	0.951986
SScMH_05_base_RA	32	5	base	5	RA	SSc affected skin	0.66866	0.664799	0.832906	0.857592	0.780111	0.802385	0.802644	0.806339	0.464596	0.452745	0.982138	0.996456
SScMH_06_06mo_RA	11	6	06mo	6	RA	SSc affected skin	0.704301	0.700377	0.885251	0.912554	0.819988	0.841628	0.864096	0.874617	0.473718	0.458198	0.940504	0.949779
SScMH_06_12mo_RA	11	6	12mo	6	RA	SSc affected skin	0.711704	0.712321	0.90657	0.929384	0.992006	1.02524	0.868356	0.88144	0.480263	0.460832	0.973963	0.968155
SScMH_06_24mo_RA	9	6	24mo	6	RA	SSc affected skin	0.574747	0.584217	0.814979	0.846307	0.833599	0.870243	0.806273	0.815385	0.382793	0.369888	0.969927	0.976882
SScMH_06_36mo_RA	20	6	36mo	6	RA	SSc affected skin	0.685083	0.68798	0.841774	0.879862	0.886513	0.928632	0.827541	0.835843	0.481306	0.46669	0.999706	1.00889
SScMH_06_base_RA	16	6	base	6	RA	SSc affected skin	0.644719	0.643669	0.830719	0.859129	0.733806	0.760164	0.822617	0.82875	0.459316	0.447996	0.940609	0.953032
SScMH_32_06mo_RA	1	32	06mo	32	RA	SSc affected skin	0.595398	0.598457	0.864006	0.898304	0.712586	0.766405	0.786062	0.806294	0.447128	0.440372	0.937718	0.945896
SScMH_32_12mo_RA	2	32	12mo	32	RA	SSc affected skin	0.710464	0.709421	1.0059	1.02422	0.917037	0.942973	0.917407	0.921469	0.528589	0.515502	0.952896	0.955018
SScMH_32_24mo_RA	3	32	24mo	32	RA	SSc affected skin	0.606707	0.611031	0.824153	0.850015	0.804667	0.847892	0.817998	0.832922	0.442506	0.429075	0.914296	0.919531
SScMH_32_base_RA	3	32	base	32	RA	SSc affected skin	0.595687	0.600439	0.826062	0.861795	0.714286	0.754864	0.770784	0.787915	0.43464	0.428286	0.92256	0.936089

## Sheet: Fig. 4a
Fig. 4a (Before Z-score)
PeakID	CD4_NormSkin_M_34	CD4_NormSkin_M_43	CD4_SSc_Back_F_1181	CD4_SSc_Back_F_1183	CD4_SSc_Back_M_29_combine	CD4_SSc_Arm_F_1181	CD4_SSc_Arm_F_28_combine	CD4_SSc_Arm_M_25_combine
NormSSc.65677	2.97034	4.04947	2.94877	2.61265	2.24616	2.50447	2.55102	2.53952
NormSSc.83825	4.23729	2.81214	2.94877	2.97888	2.06559	2.00836	2.93129	2.19579
NormSSc.55801	4.23729	2.81214	2.56242	2.61265	2.06559	1.52793	3.13216	1.72348
NormSSc.32364	2.97034	4.11677	0	0	0	2.00836	0	0
NormSSc.84726	4.23729	2.96605	2.94877	2.97888	3.15116	1.52793	2.26024	3.39391
NormSSc.43832	4.23729	2.96605	0	0	0	1.52793	0	1.41923
NormSSc.47688	4.23729	2.96605	0	0	0	0	0	1.06559
NormSSc.72833	3.63713	3.56809	2.94877	2.61265	2.24616	2.00836	2.55102	4.03317
NormSSc.37280	2.97034	4.29483	2.94877	2.97888	2.69268	2.00836	3.49558	1.96605
NormSSc.43797	4.23729	3.11289	3.5961	2.61265	3.15116	2.50447	2.55102	2.53952
NormSSc.14088	4.23729	3.11289	3.5961	2.61265	2.69268	3.28454	2.51037	2.38752
NormSSc.72406	2.97034	4.40346	2.94877	2.97888	2.24616	2.00836	3.18107	2.38752
NormSSc.75410	2.97034	4.45332	2.56242	2.97888	2.69268	3.28454	2.26024	3.34522
NormSSc.79390	3.86375	3.56809	2.56242	4.54096	2.69268	2.50447	2.55102	2.38752
NormSSc.54654	4.40821	3.11289	2.56242	2.97888	2.69268	3.28454	3.00836	1.72348
NormSSc.81004	4.23729	3.46855	2.56242	3.65055	2.06559	3.28454	3.55387	2.38752
NormSSc.16588	4.23729	3.46855	2.56242	2.97888	2.24616	3.09337	3.00836	3.57374
NormSSc.74372	3.63713	4.11677	2.56242	2.97888	2.60164	3.50447	3.32528	3.39391
NormSSc.86641	3.63713	4.11677	2.94877	3.91581	2.69268	2.00836	2.55102	2.38752
NormSSc.54409	3.63713	4.11677	2.56242	3.91581	2.69268	2.50447	3.00836	2.53952
NormSSc.39270	3.63713	4.11677	3.87523	2.61265	2.69268	2.00836	3.49558	2.78319
NormSSc.56037	4.40821	3.35837	2.94877	2.97888	3.63982	2.78805	3.72855	1.96605
NormSSc.29870	4.23729	3.56809	2.56242	2.61265	3.38431	2.50447	3.83112	3.57374
NormSSc.48020	4.23729	3.56809	2.94877	2.97888	2.06559	2.78805	2.55102	3
NormSSc.7754	4.23729	3.56809	2.94877	2.97888	3.05755	2.00836	4.0146	3.28109
NormSSc.3628	4.23729	3.56809	3.5961	2.61265	2.06559	3.09337	2.55102	3.39391
NormSSc.55110	3.63713	4.17921	2.56242	2.61265	3.15116	3.28454	3.36815	3.16619
NormSSc.86446	3.63713	4.17921	2.94877	2.97888	2.69268	3.28454	3.00836	3.73108
NormSSc.63050	3.63713	4.23907	2.94877	2.97888	3.57655	3.28454	3.00836	2.91359
NormSSc.89445	4.40821	3.46855	2.94877	2.97888	3.15116	2.78805	2.55102	3.28109
NormSSc.3132	4.40821	3.46855	2.94877	2.97888	3.05755	2.50447	3.36815	3.9466
NormSSc.65776	4.64386	3.23907	3.87523	2.97888	3.15116	2.00836	3.36815	2.91359
NormSSc.42313	4.23729	3.66649	2.56242	2.97888	2.24616	3.28454	2.55102	3
NormSSc.54790	4.23729	3.66649	3.87523	2.97888	2.69268	2.00836	2.10512	2.72348
NormSSc.99357	4.23729	3.66649	2.94877	2.97888	3.38431	3.28454	3.00836	2.19579
NormSSc.74021	3.86375	4.04947	2.94877	4.54096	2.60164	2.50447	2.55102	3
NormSSc.47562	4.40821	3.56809	2.94877	2.97888	4.1866	3.09337	2.26024	3.28109
NormSSc.97052	4.40821	3.56809	2.56242	2.61265	3.63982	2.78805	3.83112	3.22479
NormSSc.73840	3.86375	4.11677	2.56242	2.61265	2.24616	4.22299	3.18107	2.91359
NormSSc.7222	3.86375	4.11677	2.94877	2.61265	3.90241	2.50447	3.65854	3.39391
NormSSc.72194	3.86375	4.11677	2.56242	2.97888	3.38431	2.00836	3.18107	3
NormSSc.100645	3.86375	4.11677	2.94877	3.91581	3.63982	3.28454	2.55102	2.53952
NormSSc.5830	4.23729	3.74616	3.5961	2.97888	2.24616	2.00836	2.26024	1.72348
NormSSc.99211	4.23729	3.74616	2.56242	3.65055	2.24616	3.28454	4.15682	3.16619
NormSSc.3279	3.63713	4.35345	2.94877	4.54096	2.06559	3.09337	3.13216	2.72348
NormSSc.3630	3.63713	4.35345	2.56242	2.97888	2.60164	3.09337	3.36815	4.03317
NormSSc.98451	4.64386	3.35837	2.94877	2.97888	3.05755	3.28454	3.00836	3.77341
NormSSc.98758	4.64386	3.35837	2.94877	2.97888	4.06959	2.78805	2.55102	3.07756
NormSSc.56549	3.63713	4.40346	2.94877	2.61265	2.24616	2.78805	3.68226	3.50151
NormSSc.11763	3.63713	4.40346	2.56242	2.61265	3.63982	2.78805	2.93129	4.19944
NormSSc.8187	4.23729	3.83583	2.56242	2.61265	2.60164	3.28454	3.49558	3.16619
NormSSc.79151	4.23729	3.83583	3.87523	2.97888	3.05755	3.28454	3.00836	2.78319
NormSSc.76934	4.23729	3.83583	3.5961	2.97888	2.24616	2.50447	3.45332	3.07756
NormSSc.15390	4.40821	3.66649	2.94877	2.97888	2.69268	2.00836	2.55102	3.34522
NormSSc.66676	4.40821	3.66649	3.87523	2.97888	3.15116	3.50447	2.55102	3.28109
NormSSc.97893	4.40821	3.66649	2.94877	3.91581	3.38431	2.78805	2.26024	3.34522
NormSSc.99526	3.63713	4.45332	3.87523	2.97888	2.69268	2.78805	2.26024	2.78319
NormSSc.57034	3.86375	4.23907	3.87523	2.97888	2.69268	2.78805	2.55102	3.22479
NormSSc.41802	3.86375	4.23907	2.56242	2.97888	2.69268	3.50447	3.72855	3.97248
NormSSc.90626	4.77953	3.35837	2.56242	3.65055	3.15116	2.00836	3.18107	3.44101
NormSSc.64736	4.77953	3.35837	4.44256	2.97888	3.34192	2.78805	3.00836	2.38752
NormSSc.49485	4.77953	3.35837	4.24439	2.61265	2.69268	3.6452	2.55102	3.34522
NormSSc.71842	4.23729	3.90913	2.94877	2.61265	2.60164	3.09337	3.45332	4.45025
NormSSc.83295	4.23729	3.90913	2.56242	2.61265	3.63982	3.09337	4.06158	3.53084
NormSSc.68554	4.40821	3.74616	3.87523	2.97888	3.63982	2.00836	3.18107	3.53084
NormSSc.66557	4.40821	3.74616	2.94877	2.97888	3.38431	4.12448	2.55102	3.50151
NormSSc.22810	3.86375	4.29483	2.94877	2.61265	2.69268	2.78805	2.55102	3.16619
NormSSc.98496	3.86375	4.29483	2.94877	2.97888	3.38431	2.50447	3.18107	3.84052
NormSSc.18556	3.86375	4.29483	2.56242	2.97888	2.24616	2.78805	3.68226	3.28109
NormSSc.83438	3.86375	4.35345	2.94877	3.65055	3.38431	2.78805	3.49558	2.72348
NormSSc.82738	4.23729	3.98525	2.94877	2.97888	2.69268	3.89566	4.0146	3.22479
NormSSc.3970	4.23729	3.98525	2.94877	2.97888	3.79048	3.78319	2.10512	3.9466
NormSSc.24888	4.23729	3.98525	2.56242	2.97888	2.24616	2.78805	3.32528	2.19579
NormSSc.55123	4.23729	3.98525	2.56242	2.61265	3.38431	3.78319	3.36815	3.57374
NormSSc.14332	3.63713	4.58915	2.94877	3.65055	3.15116	3.28454	2.26024	3.44101
NormSSc.14670	4.40821	3.83583	2.56242	2.97888	3.15116	3.50447	2.51037	3.57374
NormSSc.66721	4.40821	3.83583	3.5961	2.97888	2.24616	3.09337	3.00836	3.34522
NormSSc.19678	4.40821	3.83583	2.94877	2.97888	3.38431	3.89566	2.55102	3.69786
NormSSc.59467	4.40821	3.83583	2.94877	2.97888	3.15116	3.28454	2.55102	1.72348
NormSSc.41786	4.40821	3.83583	2.94877	2.97888	2.69268	3.09337	2.93129	3.22479
NormSSc.71920	4.40821	3.83583	3.5961	2.97888	3.15116	2.00836	3.00836	3.07756
NormSSc.94767	4.77953	3.46855	2.94877	2.61265	3.34192	3.6452	3.60164	3.50151
NormSSc.53279	4.77953	3.46855	3.5961	2.61265	3.05755	3.89566	2.55102	4.05755
NormSSc.25328	3.86375	4.40346	2.94877	4.54096	2.69268	3.6452	3.18107	2.78319
NormSSc.7262	3.63713	4.63037	3.87523	2.61265	3.05755	2.50447	2.93129	3.28109
NormSSc.37286	4.23729	4.04947	2.94877	2.97888	3.38431	3.28454	3.13216	3.97248
NormSSc.21444	4.23729	4.04947	2.56242	2.61265	3.38431	3.6452	3.00836	4.03317
NormSSc.43710	4.23729	4.04947	2.94877	2.61265	2.24616	3.78319	3.00836	3.86606
NormSSc.67531	4.64386	3.66649	3.87523	2.61265	2.69268	3.50447	3.49558	3.80255
NormSSc.15562	3.63713	4.67702	2.94877	2.97888	3.95744	3.6452	2.55102	3.44101
NormSSc.20231	3.86375	4.45332	2.94877	2.97888	3.63982	3.28454	3.00836	3.07756
NormSSc.11570	3.86375	4.45332	3.87523	2.97888	3.38431	2.78805	3.00836	3.22479
NormSSc.84138	4.40821	3.90913	2.94877	2.61265	2.69268	3.50447	2.93129	2.91359
NormSSc.76432	4.40821	3.90913	3.87523	2.97888	2.24616	3.78319	3.18107	3.80255
NormSSc.32733	4.77953	3.56809	4.24439	2.97888	2.24616	3.09337	3.76603	3.86606
NormSSc.54683	4.77953	3.56809	4.44256	2.61265	2.69268	3.09337	3.49558	3.77341
NormSSc.22599	4.77953	3.56809	2.94877	3.65055	3.90241	2.50447	3.80015	3.34522
NormSSc.3385	4.77953	3.56809	2.56242	2.97888	2.60164	3.78319	3.36815	3.28109
NormSSc.50260	4.77953	3.56809	3.87523	2.61265	2.69268	3.09337	2.51037	3.34522
NormSSc.14513	4.23729	4.11677	2.94877	3.91581	3.57655	3.78319	3.18107	1.96605
NormSSc.24387	3.86375	4.50003	2.94877	2.61265	3.34192	3.6452	3.68226	3.61813
NormSSc.58446	4.64386	3.74616	2.94877	2.97888	2.69268	3.09337	4.53663	3.22479
NormSSc.87442	4.64386	3.74616	2.94877	2.97888	3.95744	4.01668	2.26024	3.90016
NormSSc.56778	4.64386	3.74616	2.94877	2.97888	3.15116	3.50447	3.72855	3.22479
NormSSc.49189	4.40821	3.98525	2.56242	3.65055	3.90241	3.50447	2.26024	3.28109
NormSSc.4674	4.40821	3.98525	2.94877	2.97888	2.69268	3.09337	3.36815	4.38109
NormSSc.87285	4.40821	3.98525	2.94877	3.65055	2.69268	3.28454	3.55387	4.08746
NormSSc.18537	3.86375	4.54528	2.56242	2.97888	2.24616	3.50447	3.00836	4.05755
NormSSc.74083	3.86375	4.54528	2.56242	2.97888	2.69268	3.89566	3.49558	3.80255
NormSSc.9699	4.23729	4.17921	2.94877	3.91581	3.63982	2.78805	3.55387	3.28109
NormSSc.85221	3.86375	4.58915	2.56242	3.65055	2.69268	2.50447	2.26024	2.53952
NormSSc.88838	3.86375	4.58915	2.94877	2.61265	2.69268	3.6452	3.45332	4.38109
NormSSc.3674	4.40821	4.04947	2.94877	2.97888	2.60164	2.50447	3.76603	3.86606
NormSSc.76520	3.63713	4.83348	3.87523	2.97888	3.38431	3.89566	2.55102	3.77341
NormSSc.94878	4.23729	4.23907	2.94877	2.61265	4.2897	2.78805	3.94442	3.6612
NormSSc.54700	4.23729	4.23907	2.56242	2.61265	3.38431	2.78805	3.68226	3.16619
NormSSc.47543	4.23729	4.23907	2.56242	2.97888	2.69268	4.12448	3.55387	3.73108
NormSSc.55803	4.64386	3.83583	4.24439	2.61265	2.69268	3.89566	4.0146	3.07756
NormSSc.67033	4.64386	3.83583	2.94877	2.97888	3.90241	2.00836	3.72855	3.80255
NormSSc.21932	3.86375	4.63037	3.87523	2.97888	3.15116	2.50447	4.10121	3.97248
NormSSc.58492	3.86375	4.63037	3.5961	2.97888	3.63982	2.50447	4.34852	3.53084
NormSSc.37469	4.40821	4.11677	2.94877	2.61265	2.69268	3.28454	3.18107	3.73108
NormSSc.24700	4.40821	4.11677	2.56242	3.91581	3.15116	2.78805	3.18107	3
NormSSc.13012	4.40821	4.11677	3.87523	3.65055	2.24616	2.78805	3.89792	3.61813
NormSSc.93240	4.40821	4.11677	2.56242	2.97888	3.15116	2.78805	3.55387	2.19579
NormSSc.63973	4.77953	3.74616	2.94877	2.97888	3.95744	3.28454	3.49558	3.44101
NormSSc.14884	4.77953	3.74616	2.94877	2.97888	2.69268	2.78805	3.18107	2.19579
NormSSc.32390	4.23729	4.29483	3.87523	2.61265	3.15116	2.00836	2.26024	3.28109
NormSSc.73582	4.9682	3.56809	3.5961	2.61265	2.69268	3.50447	2.55102	4.42392
NormSSc.83148	4.64386	3.90913	2.56242	2.61265	3.34192	4.22299	2.55102	3.80255
NormSSc.97991	3.86375	4.71967	3.87523	2.97888	2.69268	3.09337	2.55102	4.05755
NormSSc.36056	4.40821	4.17921	2.94877	2.61265	3.95744	4.01668	3.32528	4.05755
NormSSc.18611	4.40821	4.17921	2.56242	2.61265	3.63982	4.12448	2.93129	3.50151
NormSSc.20803	4.23729	4.35345	3.87523	2.61265	3.38431	2.78805	4.15682	4.1187
NormSSc.42490	4.23729	4.35345	2.56242	3.91581	2.69268	2.50447	3.76603	3.80255
NormSSc.87239	4.23729	4.35345	3.87523	2.97888	3.75364	3.6452	2.26024	4.05755
NormSSc.88729	3.86375	4.75115	2.94877	4.33695	2.69268	3.6452	2.55102	3.73108
NormSSc.9163	3.86375	4.75115	2.56242	2.97888	4.1587	3.09337	3.13216	3.84052
NormSSc.92936	3.86375	4.75115	2.94877	3.91581	3.63982	4.12448	3.00836	3.22479
NormSSc.53160	3.86375	4.75115	2.94877	3.91581	3.63982	4.12448	3.18107	3.16619
NormSSc.2204	4.77953	3.83583	2.56242	2.97888	3.95744	3.28454	2.93129	3.28109
NormSSc.53701	4.77953	3.83583	2.56242	2.97888	2.69268	3.28454	3.32528	4.17365
NormSSc.51629	4.64386	3.98525	2.94877	2.97888	3.05755	2.78805	3.18107	3.90016
NormSSc.65087	4.23729	4.40346	2.94877	3.65055	3.79048	3.09337	2.93129	3.57374
NormSSc.101075	4.40821	4.23907	2.56242	2.97888	3.34192	3.78319	4.39551	4.0021
NormSSc.10446	4.40821	4.23907	2.56242	2.61265	2.69268	2.00836	3.36815	3.84052
NormSSc.3198	4.40821	4.23907	2.94877	2.61265	3.95744	3.78319	3.18107	4.27244
NormSSc.14431	4.40821	4.23907	2.94877	2.97888	2.06559	3.09337	2.55102	3.57374
NormSSc.88095	4.40821	4.23907	2.94877	2.97888	3.38431	3.28454	3.89792	3.50151
NormSSc.32571	3.86375	4.79653	3.5961	2.97888	3.75364	4.01668	2.26024	3.97248
NormSSc.99175	3.86375	4.79653	3.87523	2.97888	2.69268	3.6452	3.00836	3.22479
NormSSc.51415	3.86375	4.79653	2.94877	2.97888	3.79048	3.78319	3.45332	3.6612
NormSSc.74025	3.63713	5.04032	2.56242	2.61265	3.15116	2.00836	3.83112	3.39391
NormSSc.59351	4.23729	4.45332	2.56242	3.91581	3.34192	3.6452	3.36815	3.6612
NormSSc.79526	4.64386	4.04947	2.94877	2.97888	3.34192	3.50447	2.51037	3.61813
NormSSc.95752	3.86375	4.83348	3.5961	2.61265	3.75364	4.12448	3.18107	3.73108
NormSSc.26550	4.40821	4.29483	2.94877	3.91581	2.69268	2.50447	3.60164	3.77341
NormSSc.76296	4.40821	4.29483	2.94877	3.65055	3.38431	3.6452	3.49558	3.86606
NormSSc.4649	4.40821	4.29483	3.5961	2.97888	3.15116	3.09337	3.13216	4.27244
NormSSc.87256	3.63713	5.10609	3.5961	2.97888	3.90241	3.28454	2.51037	4.29825
NormSSc.27028	4.64386	4.11677	2.94877	2.97888	3.05755	3.6452	2.93129	3.61813
NormSSc.21072	4.40821	4.35345	3.5961	3.65055	2.69268	2.50447	3.36815	3.6612
NormSSc.20802	4.40821	4.35345	3.5961	3.65055	2.06559	4.12448	3.72855	4.1187
NormSSc.34431	4.77953	3.98525	2.94877	2.97888	2.69268	3.78319	2.55102	3.07756
NormSSc.90369	4.77953	3.98525	3.5961	2.61265	4.25497	3.6452	3.55387	3.6612
NormSSc.66766	4.23729	4.54528	2.94877	2.61265	3.38431	2.78805	3.49558	2.78319
NormSSc.87713	4.23729	4.54528	2.94877	2.61265	4.47762	3.09337	3.32528	3.73108
NormSSc.25807	4.23729	4.54528	2.94877	2.97888	3.95744	3.50447	3.80015	3.80255
NormSSc.91065	4.23729	4.54528	3.5961	2.97888	3.90241	3.28454	3.96175	3.44101
NormSSc.11193	4.9682	3.83583	2.94877	3.91581	3.15116	2.78805	3.00836	3.77341
NormSSc.94929	4.9682	3.83583	2.56242	2.97888	3.05755	2.78805	3.45332	3.69786
NormSSc.18492	3.86375	4.94442	2.94877	3.91581	2.69268	3.50447	3.49558	3.57374
NormSSc.45315	4.40821	4.40346	2.94877	3.91581	3.38431	3.28454	3.96175	2.78319
NormSSc.19802	4.40821	4.40346	2.94877	2.97888	3.15116	2.78805	3.55387	4.14549
NormSSc.15254	4.40821	4.40346	2.56242	2.61265	4.1866	3.28454	3.80015	3.61813
NormSSc.54664	4.40821	4.40346	3.87523	2.97888	2.24616	3.89566	2.55102	3.28109
NormSSc.18640	4.64386	4.17921	2.94877	3.91581	3.34192	3.6452	3.55387	3.97248
NormSSc.41879	4.64386	4.17921	2.56242	2.61265	2.69268	3.09337	3.68226	4.0021
NormSSc.58875	4.77953	4.04947	2.56242	2.61265	3.57655	3.50447	3.36815	3.57374
NormSSc.17140	4.77953	4.04947	2.94877	2.97888	3.57655	4.46248	3.36815	3.86606
NormSSc.66871	4.77953	4.04947	2.94877	2.97888	3.15116	4.22299	3.65854	3.73108
NormSSc.18462	3.86375	4.981	2.94877	3.91581	3.75364	3.89566	3.45332	3.34522
NormSSc.75854	3.86375	4.981	2.94877	2.97888	2.69268	2.00836	2.26024	3.97248
NormSSc.5916	4.40821	4.45332	4.24439	3.91581	3.63982	2.78805	3.65854	3.50151
NormSSc.4325	4.40821	4.45332	2.94877	3.91581	3.38431	3.78319	2.55102	3.90016
NormSSc.26171	4.40821	4.45332	3.5961	3.91581	2.69268	4.01668	2.55102	4.19944
NormSSc.53440	4.23729	4.63037	2.94877	3.91581	3.05755	3.28454	3.45332	3.86606
NormSSc.96043	4.23729	4.63037	2.94877	3.91581	2.69268	3.50447	4.58636	3.77341
NormSSc.28971	4.23729	4.63037	3.5961	2.61265	3.34192	3.89566	3.13216	3.53084
NormSSc.95290	3.86375	5.01045	2.94877	2.97888	2.69268	2.00836	3.18107	4.1187
NormSSc.97295	4.64386	4.23907	3.87523	2.97888	3.57655	3.50447	3.00836	3.80255
NormSSc.22294	4.64386	4.23907	3.87523	3.91581	3.57655	2.78805	4.06158	3.39391
NormSSc.12219	4.64386	4.23907	2.94877	3.91581	3.79048	3.28454	3.68226	4.08746
NormSSc.70718	4.64386	4.23907	3.5961	2.61265	4.35673	3.09337	4.10121	4.03317
NormSSc.54865	4.77953	4.11677	3.5961	3.91581	3.63982	2.00836	3.76603	3.44101
NormSSc.49291	4.77953	4.11677	2.56242	2.97888	3.63982	3.89566	3.36815	4.27244
NormSSc.8182	4.77953	4.11677	2.94877	3.91581	3.38431	3.6452	4.10121	3.6612
NormSSc.7239	4.40821	4.50003	2.94877	2.61265	3.75364	3.89566	3.49558	4.48812
NormSSc.16035	4.40821	4.50003	3.5961	3.65055	3.05755	3.89566	3.36815	3.90016
NormSSc.14371	4.40821	4.50003	2.94877	2.97888	3.15116	4.22299	3.87065	4.48812
NormSSc.90785	4.23729	4.67702	2.94877	2.97888	3.15116	4.22299	3.89792	4.63713
NormSSc.3141	4.23729	4.67702	3.5961	2.61265	3.15116	3.89566	3.36815	4.0021
NormSSc.74040	4.23729	4.67702	2.56242	3.91581	3.63982	3.28454	3.18107	3.9466
NormSSc.91318	5.07955	3.83583	3.5961	2.97888	2.69268	4.53229	3.45332	4.08746
NormSSc.5469	5.07955	3.83583	3.87523	3.65055	3.38431	3.09337	3.76603	3.73108
NormSSc.30517	4.64386	4.29483	2.56242	2.61265	3.63982	2.50447	3.68226	3.84052
NormSSc.69565	4.64386	4.29483	2.94877	2.61265	3.63982	4.53229	3.68226	3.84052
NormSSc.11802	4.64386	4.29483	2.94877	3.65055	2.69268	3.50447	3.55387	3.61813
NormSSc.32329	4.9682	3.98525	2.56242	3.91581	3.79048	3.78319	3.83112	3.97248
NormSSc.28599	4.40821	4.54528	2.56242	2.61265	2.69268	3.09337	3.18107	3.69786
NormSSc.27704	4.40821	4.54528	4.24439	2.97888	2.69268	3.28454	3.72855	3.77341
NormSSc.29516	4.40821	4.54528	3.5961	2.97888	2.69268	4.30505	4.0146	4.24793
NormSSc.43386	4.77953	4.17921	2.94877	4.54096	3.38431	2.50447	3.00836	3.16619
NormSSc.103734	4.77953	4.17921	2.94877	3.65055	3.90241	2.78805	4.28626	3.6612
NormSSc.63082	4.77953	4.17921	2.56242	2.97888	3.95744	4.22299	3.68226	4.19944
NormSSc.15101	5.22658	3.74616	3.87523	4.54096	3.15116	4.12448	2.55102	3.22479
NormSSc.66083	4.64386	4.35345	2.94877	2.97888	3.95744	3.28454	4.6044	3.53084
NormSSc.48952	4.40821	4.58915	3.5961	2.97888	3.38431	3.89566	3.49558	3.6612
NormSSc.53716	4.77953	4.23907	2.94877	2.97888	3.79048	3.78319	4.0146	4.40187
NormSSc.66920	4.77953	4.23907	3.87523	3.91581	2.24616	3.6452	3.49558	3.84052
NormSSc.39901	4.77953	4.23907	2.56242	2.97888	3.57655	3.50447	4.39551	4.14549
NormSSc.91049	4.77953	4.23907	3.87523	2.61265	4.06959	3.09337	4.26548	3.44101
NormSSc.47652	4.77953	4.23907	2.56242	2.97888	2.69268	3.6452	2.55102	3
NormSSc.65368	3.86375	5.16245	3.5961	2.97888	3.57655	4.72602	3.00836	3.61813
NormSSc.55392	4.23729	4.79653	3.5961	2.97888	2.69268	3.09337	4.65854	3.90016
NormSSc.67050	4.23729	4.79653	2.56242	2.61265	3.57655	3.09337	3.49558	2.78319
NormSSc.77038	4.40821	4.63037	3.87523	2.97888	3.57655	2.78805	3.55387	4.57091
NormSSc.62215	4.40821	4.63037	2.94877	3.91581	3.75364	3.89566	3.49558	3.53084
NormSSc.94684	4.64386	4.40346	3.87523	2.61265	4.1587	3.09337	4.19579	3.9466
NormSSc.64244	4.23729	4.83348	2.94877	2.97888	4.0393	2.78805	4.17179	4.55673
NormSSc.77235	4.77953	4.29483	3.87523	2.97888	4.1587	2.50447	3.89792	3.69786
NormSSc.23022	4.77953	4.29483	2.94877	2.97888	3.57655	3.89566	3.89792	4.76232
NormSSc.42169	4.9682	4.11677	3.87523	2.97888	3.63982	3.09337	3.83112	4.0021
NormSSc.81790	4.40821	4.67702	3.87523	2.61265	4.06959	3.09337	4.52064	4.14549
NormSSc.55882	4.40821	4.67702	3.87523	2.61265	4.2897	3.28454	3.76603	3.53084
NormSSc.85005	4.40821	4.67702	2.94877	4.33695	3.79048	3.28454	3.55387	4.45025
NormSSc.48458	4.40821	4.67702	2.94877	2.61265	4.0393	3.09337	4.04744	3.39391
NormSSc.82808	4.40821	4.67702	3.87523	2.97888	4.39551	4.01668	2.55102	4.03317
NormSSc.62968	4.64386	4.45332	3.87523	3.91581	3.15116	3.89566	2.10512	3.22479
NormSSc.29587	4.23729	4.86836	2.94877	2.61265	3.38431	3.50447	3.13216	3.07756
NormSSc.63935	4.23729	4.86836	2.56242	2.61265	3.38431	3.78319	3.96175	3.77341
NormSSc.47296	4.40821	4.71967	2.94877	2.97888	3.95744	3.6452	4.22119	4.29825
NormSSc.27128	5.07955	4.04947	3.5961	2.97888	2.60164	2.78805	3.76603	4.03317
NormSSc.5545	4.77953	4.35345	3.87523	3.65055	3.38431	3.09337	3.99159	3.53084
NormSSc.20012	5.22658	3.90913	4.24439	3.65055	3.79048	4.30505	3.18107	3
NormSSc.67726	4.64386	4.50003	3.5961	2.97888	3.63982	2.50447	3.72855	4.1187
NormSSc.13119	5.31689	3.83583	3.5961	2.97888	3.57655	3.6452	2.51037	4.08746
NormSSc.67084	5.31689	3.83583	2.56242	2.61265	3.63982	3.09337	2.55102	3
NormSSc.65045	4.23729	4.94442	2.94877	4.33695	3.75364	3.6452	3.68226	4.35017
NormSSc.29863	4.77953	4.40346	3.5961	2.97888	4.69915	3.6452	2.55102	3.73108
NormSSc.26854	4.77953	4.40346	2.94877	2.97888	2.69268	3.6452	3.87065	4.17365
NormSSc.96572	4.77953	4.40346	3.5961	2.97888	4.25497	3.50447	3.60164	4.1187
NormSSc.18158	4.77953	4.40346	3.5961	3.91581	4.1866	3.09337	3.00836	3.9466
NormSSc.83642	4.77953	4.40346	2.94877	4.33695	3.90241	2.78805	4.28626	4.23016
NormSSc.18521	4.64386	4.54528	2.94877	3.91581	2.06559	3.6452	3.76603	3.86606
NormSSc.32389	4.40821	4.79653	2.94877	4.33695	3.79048	2.78805	3.80015	4.27244
NormSSc.48326	4.40821	4.79653	2.94877	3.91581	4.1866	3.28454	3.60164	4.24793
NormSSc.53435	4.40821	4.79653	3.5961	4.54096	3.15116	3.28454	2.55102	3.77341
NormSSc.11278	4.40821	4.79653	2.94877	2.61265	3.63982	3.6452	3.76603	4.03317
NormSSc.3489	4.23729	4.981	3.87523	2.97888	3.57655	3.28454	3.60164	4.17365
NormSSc.73739	5.31689	3.90913	3.87523	3.65055	2.60164	4.39232	3.89792	3.90016
NormSSc.79438	4.77953	4.45332	2.94877	2.61265	3.95744	3.89566	4.28626	3.97248
NormSSc.26379	4.77953	4.45332	2.56242	3.65055	3.95744	3.09337	3.94442	4.47611
NormSSc.66625	4.77953	4.45332	3.87523	2.97888	3.63982	4.30505	3.00836	3.80255
NormSSc.21103	4.77953	4.45332	2.94877	2.97888	2.24616	3.09337	2.10512	3.57374
NormSSc.93733	4.64386	4.58915	3.5961	2.97888	2.24616	4.01668	3.87065	4.0021
NormSSc.82145	4.40821	4.83348	3.87523	3.91581	4.62494	2.50447	3.83112	4.05755
NormSSc.94772	4.40821	4.83348	3.5961	2.97888	2.24616	3.28454	3.45332	4.55673
NormSSc.32111	5.07955	4.17921	3.5961	2.97888	3.79048	2.78805	4.06158	3.22479
NormSSc.75303	5.07955	4.17921	2.94877	3.91581	3.38431	3.28454	3.89792	4.86721
NormSSc.78251	5.07955	4.17921	2.94877	2.97888	3.38431	3.6452	3.72855	3.86606
NormSSc.101780	4.9682	4.29483	3.87523	2.61265	2.69268	3.28454	4.10121	4.0021
NormSSc.19546	4.9682	4.29483	2.94877	2.61265	3.15116	3.6452	3.76603	4.27244
NormSSc.24112	4.64386	4.63037	3.87523	2.61265	4.25497	4.39232	4.0146	3.86606
NormSSc.53272	4.64386	4.63037	3.5961	3.91581	3.38431	4.83465	3.18107	3.39391
NormSSc.49236	4.64386	4.63037	3.87523	2.61265	3.90241	3.78319	3.68226	4.69527
NormSSc.26719	5.22658	4.04947	4.69008	2.97888	3.57655	3.09337	4.15682	4.0021
NormSSc.64622	4.23729	5.04032	2.56242	2.97888	2.69268	2.00836	2.51037	3
NormSSc.70176	4.40821	4.90689	2.56242	3.65055	4.55673	3.78319	3.99159	4.27244
NormSSc.20953	4.40821	4.90689	2.94877	3.65055	4.25497	3.78319	3.96175	4.27244
NormSSc.26724	4.40821	4.90689	2.94877	2.61265	3.63982	3.09337	4.39551	4.08746
NormSSc.45417	5.07955	4.23907	4.24439	2.97888	3.63982	3.6452	3.60164	3.80255
NormSSc.97349	4.64386	4.67702	2.94877	3.65055	3.38431	4.30505	4.04744	4.40187
NormSSc.71308	4.64386	4.67702	3.87523	2.97888	3.15116	4.01668	3.72855	4.08746
NormSSc.6281	4.64386	4.67702	4.24439	2.97888	3.38431	3.28454	2.55102	2.78319
NormSSc.26185	4.9682	4.35345	3.5961	2.61265	4.47762	4.22299	3.49558	4.29825
NormSSc.72061	4.9682	4.35345	3.87523	2.97888	4.0393	3.89566	3.94442	4.32695
NormSSc.79260	4.77953	4.54528	2.94877	2.97888	3.63982	4.12448	3.49558	3.6612
NormSSc.13188	4.40821	4.94442	2.56242	3.65055	4.1866	4.12448	3.60164	4.59887
NormSSc.7622	4.64386	4.71967	2.94877	2.97888	3.79048	4.12448	4.33029	4.05755
NormSSc.75154	4.77953	4.58915	3.5961	2.97888	2.69268	2.78805	3.83112	4.57091
NormSSc.18417	4.77953	4.58915	2.94877	3.91581	3.95744	4.39232	3.45332	4.47611
NormSSc.12951	4.77953	4.58915	3.87523	2.97888	4.86375	3.28454	3.96175	4.1187
NormSSc.66814	4.77953	4.58915	3.5961	2.97888	4.2897	4.01668	3.89792	4.1187
NormSSc.4485	4.9682	4.40346	2.94877	2.97888	3.63982	4.39232	3.94442	3.90016
NormSSc.40082	4.9682	4.40346	4.24439	3.65055	4.1866	3.28454	4.19579	3.6612
NormSSc.80167	5.07955	4.29483	2.94877	2.97888	4.06959	3.28454	4.06158	4.17365
NormSSc.24642	5.07955	4.29483	2.94877	2.97888	3.90241	4.12448	4.22119	4.1187
NormSSc.42236	5.07955	4.29483	4.44256	2.97888	3.90241	3.6452	4.15682	4.17365
NormSSc.42455	4.64386	4.75115	2.94877	2.97888	2.60164	4.39232	4.04744	3.84052
NormSSc.59613	5.22658	4.17921	4.44256	2.97888	3.15116	3.6452	3.83112	3.16619
NormSSc.31368	5.22658	4.17921	2.94877	3.91581	4.1587	4.12448	4.42704	3.57374
NormSSc.82682	4.77953	4.63037	3.5961	4.33695	3.05755	3.78319	4.1264	4.19944
NormSSc.43723	4.77953	4.63037	3.5961	2.61265	3.63982	3.6452	3.89792	3.6612
NormSSc.11237	4.40821	5.01045	3.5961	3.91581	3.79048	3.78319	3.89792	3.61813
NormSSc.28772	4.9682	4.45332	2.94877	2.97888	4.35673	3.78319	3.18107	4.32695
NormSSc.93395	5.44179	3.98525	2.56242	3.65055	3.57655	2.78805	3.00836	4.47611
NormSSc.54494	4.23729	5.19304	3.87523	4.54096	4.06959	2.50447	3.83112	3.97248
NormSSc.85683	4.23729	5.19304	4.24439	2.97888	3.95744	4.39232	3.89792	4.0021
NormSSc.71758	5.07955	4.35345	3.87523	2.97888	3.95744	3.28454	3.89792	4.14549
NormSSc.91476	5.07955	4.35345	4.24439	2.61265	3.15116	4.30505	3.99159	3.90016
NormSSc.91465	5.07955	4.35345	2.56242	2.61265	3.63982	4.01668	4.15682	3.61813
NormSSc.220	5.31689	4.11677	4.24439	2.97888	3.15116	3.89566	4.80135	4.24793
NormSSc.82618	4.40821	5.04032	2.56242	3.65055	3.95744	4.22299	3.32528	4.24793
NormSSc.73923	4.77953	4.67702	2.94877	3.91581	3.63982	3.28454	4.63308	4.57091
NormSSc.37199	4.23729	5.22389	3.5961	2.61265	4.35673	3.78319	3.68226	4.48812
NormSSc.95949	4.23729	5.22389	4.24439	2.97888	3.90241	3.09337	4.0146	4.78319
NormSSc.74376	5.22658	4.23907	3.87523	2.97888	4.1866	3.28454	3.94442	4.42392
NormSSc.67513	5.22658	4.23907	2.56242	2.97888	3.63982	4.30505	3.00836	3.61813
NormSSc.95723	4.9682	4.50003	3.87523	3.91581	3.63982	4.01668	3.80015	4.0021
NormSSc.3556	4.9682	4.50003	4.24439	2.97888	4.60302	4.39232	3.13216	4.23016
NormSSc.62136	4.64386	4.83348	2.94877	3.91581	2.60164	4.12448	2.93129	4.23016
NormSSc.93113	4.40821	5.07059	4.44256	2.97888	4.0393	3.6452	3.60164	4.38109
NormSSc.79584	5.44179	4.04947	2.94877	3.65055	3.15116	4.39232	3.55387	4.05755
NormSSc.47435	4.77953	4.71967	3.87523	2.97888	3.95744	3.28454	4.06158	4.0021
NormSSc.99328	4.77953	4.71967	4.44256	3.91581	4.1866	2.50447	3.83112	4.17365
NormSSc.79251	4.9682	4.54528	2.94877	4.33695	3.34192	4.22299	3.68226	4.03317
NormSSc.88659	4.9682	4.54528	2.94877	2.61265	4.06959	3.28454	4.45179	3.28109
NormSSc.14340	4.40821	5.10609	2.56242	3.91581	4.66781	3.89566	3.68226	4.38109
NormSSc.26006	4.40821	5.10609	2.94877	3.65055	3.34192	4.22299	3.55387	4.76232
NormSSc.18549	4.40821	5.10609	4.24439	2.97888	3.57655	2.78805	3.60164	4.32695
NormSSc.94726	4.23729	5.28196	2.56242	2.61265	2.69268	3.6452	3.83112	4.32695
NormSSc.62049	5.22658	4.29483	3.5961	2.97888	3.38431	4.60164	3.68226	4.14549
NormSSc.70214	4.77953	4.75115	3.87523	2.97888	3.15116	3.6452	3.32528	4.1187
NormSSc.14939	4.77953	4.75115	3.5961	3.65055	3.79048	2.00836	3.99159	4.05755
NormSSc.89844	5.07955	4.45332	2.94877	2.97888	2.69268	3.6452	3.72855	4.73234
NormSSc.71303	5.07955	4.45332	4.24439	3.91581	4.2897	3.6452	3.36815	4.03317
NormSSc.23445	4.64386	4.90689	3.87523	3.65055	2.24616	3.6452	4.42704	4.1187
NormSSc.27481	4.77953	4.79653	4.44256	3.91581	3.95744	3.6452	3.36815	3.39391
NormSSc.52476	4.77953	4.79653	3.87523	2.97888	4.1866	3.89566	2.93129	4.69527
NormSSc.14456	5.07955	4.50003	2.94877	2.97888	3.05755	3.50447	2.26024	4.24793
NormSSc.52926	4.23729	5.36653	2.94877	3.65055	3.95744	3.09337	3.65854	4.67308
NormSSc.90091	5.31689	4.29483	3.5961	2.61265	4.4441	3.78319	4.10121	4.1187
NormSSc.72112	4.77953	4.83348	4.44256	2.97888	3.57655	3.78319	4.06158	4.95744
NormSSc.61308	4.77953	4.83348	4.24439	2.97888	4.39551	3.28454	3.89792	4.83818
NormSSc.94450	5.44179	4.17921	3.5961	2.61265	4.62494	4.53229	4.22119	4.24793
NormSSc.75459	5.07955	4.54528	2.94877	3.91581	4.1866	3.78319	3.76603	5.20309
NormSSc.79334	5.07955	4.54528	3.87523	2.97888	3.63982	4.30505	3.89792	4.29825
NormSSc.49371	5.22658	4.40346	3.87523	2.97888	3.79048	5.17272	3.68226	3.73108
NormSSc.35529	5.22658	4.40346	4.69008	4.33695	3.57655	3.50447	3.68226	3.80255
NormSSc.83521	4.40821	5.22389	3.87523	4.33695	3.15116	3.78319	4.1264	4.80376
NormSSc.49135	4.9682	4.67702	3.5961	3.65055	3.75364	4.30505	3.18107	3.86606
NormSSc.4931	4.77953	4.86836	3.5961	2.61265	4.1866	4.30505	4.6044	3.9466
NormSSc.73571	5.07955	4.58915	3.5961	3.65055	4.55673	3.89566	4.15682	4.35017
NormSSc.18149	5.31689	4.35345	2.94877	4.82166	3.63982	4.30505	3.68226	4.59887
NormSSc.20302	5.22658	4.45332	2.56242	3.91581	3.63982	3.28454	3.89792	3.77341
NormSSc.78506	5.22658	4.45332	4.44256	2.61265	3.63982	3.6452	4.0146	4.61676
NormSSc.53960	5.22658	4.45332	3.87523	3.65055	4.25497	3.6452	4.10121	4.65588
NormSSc.68601	5.22658	4.45332	2.94877	3.65055	3.63982	4.12448	4.04744	4.24793
NormSSc.7996	5.44179	4.23907	2.94877	3.91581	3.57655	4.39232	4.19579	4.76232
NormSSc.96473	4.23729	5.44564	2.56242	2.97888	3.63982	4.12448	4.10121	4.29825
NormSSc.85033	4.23729	5.44564	3.5961	2.61265	4.4441	4.12448	4.10121	4.76232
NormSSc.79098	4.23729	5.44564	2.94877	2.61265	3.79048	4.12448	3.18107	4.40187
NormSSc.29157	4.77953	4.90689	3.5961	3.91581	3.15116	4.12448	3.45332	4.78319
NormSSc.99558	4.77953	4.90689	4.8452	2.97888	3.34192	4.22299	4.28626	4.45025
NormSSc.78630	4.9682	4.71967	3.5961	2.97888	3.75364	4.30505	4.0146	4.69527
NormSSc.27912	4.64386	5.07059	3.87523	2.97888	4.1587	4.39232	3.45332	4.83818
NormSSc.66473	4.64386	5.07059	3.87523	2.97888	4.1866	5.13311	4.0146	3.39391
NormSSc.74826	4.64386	5.07059	4.69008	2.97888	3.95744	4.22299	3.60164	4.57091
NormSSc.67470	4.9682	4.75115	3.5961	2.97888	2.24616	3.6452	3.76603	3.97248
NormSSc.96610	4.9682	4.75115	3.5961	2.97888	4.5221	3.89566	3.87065	4.81929
NormSSc.90585	4.9682	4.75115	3.87523	2.97888	3.95744	4.46248	3.49558	4.76232
NormSSc.21066	4.77953	4.94442	4.24439	3.91581	4.0393	3.6452	4.06158	4.40187
NormSSc.42707	4.77953	4.94442	4.69008	2.97888	4.39551	4.60164	3.49558	4.08746
NormSSc.20745	5.22658	4.50003	2.94877	3.91581	4.35673	3.6452	4.6044	4.38109
NormSSc.76577	5.22658	4.50003	2.94877	3.91581	4.1866	2.78805	3.60164	4.08746
NormSSc.103540	4.23729	5.49558	3.87523	3.65055	3.38431	3.89566	4.0146	4.81929
NormSSc.97388	4.40821	5.33612	3.87523	2.97888	4.47762	3.50447	4.17179	4.57091
NormSSc.66110	5.07955	4.67702	4.44256	2.97888	4.06959	4.72602	3.96175	3.6612
NormSSc.67719	5.07955	4.67702	4.44256	2.61265	4.06959	3.09337	3.60164	4.05755
NormSSc.3876	4.77953	4.981	3.5961	2.97888	3.57655	4.72602	3.89792	3.97248
NormSSc.76212	4.23729	5.52356	3.87523	2.61265	3.95744	4.72602	3.72855	4.03317
NormSSc.38022	5.5221	4.23907	3.5961	4.33695	4.06959	2.78805	4.73864	4.24793
NormSSc.71801	5.5221	4.23907	3.87523	3.65055	3.75364	4.22299	3.89792	4.94551
NormSSc.54181	4.9682	4.79653	3.87523	2.97888	4.47762	4.22299	3.89792	4.32695
NormSSc.15352	4.9682	4.79653	3.87523	3.65055	4.39551	4.30505	3.89792	4.0021
NormSSc.53200	4.64386	5.13598	3.87523	2.97888	4.39551	4.01668	4.24262	4.67308
NormSSc.94680	5.07955	4.71967	4.24439	3.65055	3.79048	3.50447	4.10121	5.27937
NormSSc.49171	4.9682	4.83348	3.87523	2.97888	3.95744	4.53229	4.6044	4.65588
NormSSc.66197	4.9682	4.83348	2.56242	4.54096	4.06959	3.78319	4.17179	4.74366
NormSSc.13383	4.9682	4.83348	2.94877	4.97675	3.34192	3.28454	3.87065	3.86606
NormSSc.19572	5.22658	4.58915	2.94877	3.91581	3.63982	3.28454	4.62222	4.24793
NormSSc.89634	5.22658	4.58915	4.8452	2.61265	3.63982	4.22299	3.65854	4.35017
NormSSc.87228	5.22658	4.58915	3.5961	3.65055	4.66781	3.78319	3.65854	4.29825
NormSSc.81210	4.40821	5.41609	3.87523	3.91581	4.1866	3.89566	4.30844	4.1187
NormSSc.80766	5.07955	4.75115	2.94877	3.65055	3.38431	4.30505	4.41294	4.0021
NormSSc.53733	5.07955	4.75115	4.44256	3.91581	3.90241	3.78319	3.87065	4.08746
NormSSc.11449	4.9682	4.86836	3.87523	4.54096	2.69268	4.22299	4.10121	4.55673
NormSSc.94993	4.9682	4.86836	3.87523	3.65055	3.95744	3.78319	3.36815	4.81929
NormSSc.59148	4.9682	4.86836	3.87523	2.97888	3.38431	3.89566	4.72221	4.61676
NormSSc.94172	4.64386	5.19304	2.94877	3.91581	3.75364	4.22299	4.48363	4.51184
NormSSc.43713	4.40821	5.44564	3.87523	2.97888	4.0393	4.39232	4.39551	4.97888
NormSSc.12322	5.31689	4.54528	3.5961	3.91581	4.06959	3.6452	4.04744	4.05755
NormSSc.79279	5.31689	4.54528	2.94877	2.61265	3.63982	3.89566	3.76603	4.55673
NormSSc.76853	5.62494	4.23907	2.94877	4.33695	3.15116	4.53229	3.45332	4.1187
NormSSc.70910	4.64386	5.22389	2.94877	4.82166	3.75364	3.50447	3.89792	4.29825
NormSSc.28424	4.9682	4.90689	4.44256	3.91581	2.60164	4.30505	4.63308	4.51184
NormSSc.90679	5.07955	4.79653	3.5961	3.91581	3.90241	4.39232	2.93129	4.48812
NormSSc.62671	5.07955	4.79653	3.87523	3.91581	4.91581	3.28454	4.0146	4.69527
NormSSc.58166	4.40821	5.49558	3.87523	3.65055	4.1866	3.6452	4.33029	4.24793
NormSSc.42442	5.31689	4.58915	2.94877	5.17829	3.79048	4.53229	3.99159	4.05755
NormSSc.64342	5.31689	4.58915	2.94877	2.97888	3.63982	4.01668	4.17179	4.0021
NormSSc.16792	4.9682	4.94442	3.87523	4.54096	4.39551	4.46248	2.26024	4.03317
NormSSc.26348	4.77953	5.13598	4.44256	3.91581	3.95744	4.77831	2.93129	4.81929
NormSSc.94678	4.64386	5.28196	3.5961	3.65055	3.79048	4.01668	4.24262	4.97888
NormSSc.54159	4.64386	5.28196	3.5961	2.97888	3.79048	4.39232	4.65854	4.69527
NormSSc.73410	4.64386	5.28196	3.5961	2.97888	3.90241	3.50447	3.32528	3.77341
NormSSc.21142	5.44179	4.50003	4.44256	3.65055	3.79048	4.53229	3.83112	4.59887
NormSSc.71278	4.77953	5.16245	4.44256	3.91581	3.38431	4.12448	3.89792	4.42392
NormSSc.17994	5.07955	4.86836	3.5961	2.97888	4.55673	4.77831	4.26548	4.76232
NormSSc.96339	5.07955	4.86836	2.56242	3.65055	2.69268	3.89566	3.60164	4.24793
NormSSc.70484	4.9682	4.981	3.5961	3.91581	3.63982	3.6452	3.80015	5.1264
NormSSc.24271	4.64386	5.31098	4.69008	4.33695	4.1587	3.6452	3.49558	4.65588
NormSSc.51839	4.77953	5.19304	3.5961	3.65055	4.35673	2.78805	4.33029	4.67308
NormSSc.102010	4.77953	5.19304	2.94877	2.97888	3.90241	4.46248	3.36815	3.80255
NormSSc.10848	5.22658	4.75115	3.87523	3.65055	4.35673	4.01668	3.32528	4.94551
NormSSc.99714	4.9682	5.01045	2.94877	3.65055	4.60302	3.6452	3.55387	4.63713
NormSSc.46721	5.07955	4.90689	2.94877	3.91581	4.97034	3.89566	4.69656	4.45025
NormSSc.15332	5.31689	4.67702	4.44256	2.97888	3.38431	4.6612	4.39551	4.51184
NormSSc.66091	5.31689	4.67702	3.5961	3.91581	4.75613	3.78319	4.50447	3.80255
NormSSc.73297	4.9682	5.04032	4.24439	2.97888	3.05755	4.12448	3.18107	4.57091
NormSSc.95221	4.9682	5.04032	4.24439	3.65055	4.62494	3.28454	3.49558	4.05755
NormSSc.75914	5.22658	4.79653	3.87523	2.97888	5.06959	4.39232	3.83112	4.23016
NormSSc.43862	4.40821	5.62018	2.94877	3.65055	4.39551	3.6452	4.34852	4.53084
NormSSc.48257	5.44179	4.58915	2.56242	4.82166	4.47762	4.22299	4.63308	4.45025
NormSSc.96927	5.22658	4.83348	3.87523	2.97888	3.90241	4.88662	4.91024	4.76232
[truncated: 2,961 more rows]

## Sheet: Fig. 4b
Fig. 4b (Before Z-score)
[truncated: 2,756 more rows]

## Sheet: Fig. 4c
Fig. 4c (Before Z-score)
[truncated: 13,583 more rows]

## Sheet: Fig. 4d
Fig. 4c (Before Z-score)
[truncated: 2,010 more rows]

[truncated: 18 more sheets: Fig. 4i, Fig. 5b, Fig. 5c, Fig. 6c, Supplementary Fig. 2a, Supplementary Fig. 2d, Supplementary Fig. 3a, Supplementary Fig. 4a, Supplementary Fig.4b, Supplementary Fig.5a, Supplementary Fig.5b, Supplementary Fig.8, Supplementary Fig.7c, Supplementary Fig.7d, Sheet27, Sheet25, Sheet26, Sheet20]
